# Supplementary material for: Single-cell RNA-sequencing of peripheral blood mononuclear cells reveals widespread, context-specific gene expression regulation upon pathogenic exposure
Source: Nat Commun. 2022 Jun 7;13:3267. doi: 10.1038/s41467-022-30893-5 (PMC9174272; doi:10.1038/s41467-022-30893-5)
Supplement: Supplementary file 4 — Supplementary Data 1 [file 41467_2022_30893_MOESM4_ESM.xlsx]

## Sheet: 1M-scBLoodNL_metadata
sex	age_range	currentsmoker	exsmoker	eversmoker	Diag.Irritable_Bowel_Syndrome_ROME3	asthma_baseline	COPDfixed_baseline	COPDfixed_GOLD_baseline	COPDLLN_baseline	COPDLLN_GOLD_baseline	degree_highest_adu_q_1	nSES
F	50-59	0	1	1	0	0	NA	NA	NA	NA	7	-0.724308
M	30-39	0	1	1	0	0	NA	NA	NA	NA	7	-2.6023
M	60-69	0	1	1	0	0	1	1	0	NA	7	0.977399
F	60-69	0	1	1	0	0	1	2	0	NA	6	-0.642
F	60-69	0	0	0	0	0	0	NA	0	NA	6	-1.01401
F	50-59	0	1	1	0	0	0	NA	0	NA	8	0.196743
M	60-69	0	1	1	0	0	NA	NA	NA	NA	7	1.22284
M	60-69	0	0	0	NA	0	0	NA	0	NA	NA	1.41171
F	40-49	0	0	0	0	0	NA	NA	NA	NA	8	-0.642
M	40-49	1	0	1	NA	0	1	1	1	1	NA	-0.490682
M	40-49	1	0	1	0	0	0	NA	0	NA	7	0.786658
M	50-59	1	0	1	0	1	NA	NA	NA	NA	4	-0.918992
M	50-59	0	1	1	0	0	0	NA	0	NA	7	-0.918992
F	50-59	0	0	0	0	0	0	NA	0	NA	6	0.786658
F	60-69	0	0	0	0	0	NA	NA	NA	NA	8	-0.687518
M	20-29	1	0	1	NA	0	NA	NA	NA	NA	7	-2.79069
M	40-49	0	0	0	0	0	1	1	1	1	8	-0.476931
M	50-59	0	0	0	0	0	NA	NA	NA	NA	8	-2.56913
F	40-49	0	1	1	0	0	NA	NA	NA	NA	7	-0.096406
M	60-69	0	1	1	NA	0	NA	NA	NA	NA	3	-0.918992
M	60-69	0	0	0	0	0	NA	NA	NA	NA	NA	-0.687518
M	40-49	0	0	0	0	0	NA	NA	NA	NA	5	-0.13116
F	50-59	0	1	1	NA	0	0	NA	0	NA	4	-0.173141
F	40-49	0	1	1	0	0	1	1	1	1	3	0.221347
F	30-39	0	0	0	0	0	0	NA	0	NA	7	0.663281
F	30-39	0	0	0	0	0	1	2	1	2	8	-3.56221
M	60-69	0	1	1	0	0	NA	NA	NA	NA	5	-0.13116
F	60-69	0	1	1	0	0	NA	NA	NA	NA	4	-3.66877
F	60-69	0	1	1	0	0	1	1	0	NA	7	0.353359
M	60-69	0	0	0	NA	0	NA	NA	NA	NA	7	-0.173141
F	40-49	0	1	1	0	0	NA	NA	NA	NA	NA	-4.37586
M	60-69	0	0	0	0	0	0	NA	0	NA	7	1.1925
M	60-69	0	0	0	0	0	NA	NA	NA	NA	7	-0.918992
F	50-59	0	1	1	0	0	0	NA	0	NA	4	-0.550165
M	40-49	1	0	1	0	0	0	NA	0	NA	4	-0.610944
F	40-49	1	0	1	0	1	NA	NA	NA	NA	NA	-0.476931
M	50-59	1	0	1	0	0	0	NA	0	NA	6	-0.918992
F	50-59	0	1	1	0	0	NA	NA	NA	NA	4	-0.610944
F	50-59	0	1	1	0	0	NA	NA	NA	NA	4	-3.66877
M	60-69	0	1	1	0	0	1	2	1	2	5	-0.13116
F	60-69	0	0	0	0	0	0	NA	0	NA	7	0.106612
M	60-69	0	0	0	0	0	0	NA	0	NA	7	-3.66877
F	60-69	0	0	0	NA	0	NA	NA	NA	NA	3	0.353359
F	40-49	0	0	0	0	0	0	NA	0	NA	7	-2.56913
F	40-49	0	1	1	0	0	NA	NA	NA	NA	NA	-0.679339
M	40-49	0	1	1	0	0	NA	NA	NA	NA	NA	-0.476931
M	40-49	0	1	1	0	0	0	NA	0	NA	8	-0.173141
M	40-49	0	0	0	0	0	NA	NA	NA	NA	8	-1.24303
F	70-79	0	1	1	0	0	0	NA	0	NA	3	-0.13116
M	30-39	0	0	0	0	0	NA	NA	NA	NA	8	-3.49458
M	70-79	1	0	1	0	0	NA	NA	NA	NA	4	-0.706351
M	70-79	0	1	1	0	0	0	NA	0	NA	7	-0.911043
F	40-49	1	0	1	NA	0	NA	NA	NA	NA	7	-0.724308
F	50-59	0	1	1	0	0	0	NA	0	NA	5	0.353359
M	70-79	0	1	1	0	0	NA	NA	NA	NA	5	-0.687518
F	60-69	0	0	0	0	0	0	NA	0	NA	5	-0.911043
F	50-59	0	0	0	0	0	0	NA	0	NA	4	-0.13116
F	60-69	0	0	0	0	0	0	NA	0	NA	3	-1.36303
M	70-79	0	1	1	NA	NA	NA	NA	NA	NA	7	0.440024
M	70-79	0	1	1	0	NA	1	1	0	NA	7	-0.223938
F	50-59	0	0	0	0	1	0	NA	0	NA	4	-0.918992
F	50-59	0	0	0	0	0	1	1	1	1	6	-0.13116
F	20-29	0	0	0	0	0	NA	NA	NA	NA	5	-0.476931
M	60-69	0	1	1	0	0	0	NA	0	NA	7	-0.911043
M	50-59	1	0	1	0	0	1	1	0	NA	8	0.35746
F	50-59	0	1	1	NA	0	NA	NA	NA	NA	7	0.977399
M	70-79	0	1	1	0	0	NA	NA	NA	NA	5	-0.687518
M	30-39	0	0	0	NA	0	NA	NA	NA	NA	7	-1.24303
F	70-79	1	0	1	NA	0	1	2	1	2	7	0.221347
M	70-79	0	1	1	0	0	NA	NA	NA	NA	4	-0.911043
M	60-69	0	1	1	NA	0	1	2	0	NA	NA	-0.911043
F	70-79	0	0	0	0	0	0	NA	0	NA	NA	-0.911043
F	60-69	0	1	1	0	0	NA	NA	NA	NA	4	-0.550165
M	70-79	0	1	1	0	NA	NA	NA	NA	NA	3	-4.37586
F	60-69	0	0	0	0	0	NA	NA	NA	NA	4	-0.352337
F	20-29	0	0	0	NA	0	0	NA	0	NA	NA	-0.173141
M	70-79	0	1	1	NA	0	0	NA	0	NA	8	-0.679339
F	40-49	0	1	1	0	0	NA	NA	NA	NA	5	-0.610944
M	40-49	0	0	0	NA	0	NA	NA	NA	NA	NA	-0.13116
F	50-59	0	0	0	NA	0	0	NA	0	NA	7	1.01623
F	60-69	0	1	1	0	0	NA	NA	NA	NA	8	-2.6023
F	30-39	0	0	0	NA	0	NA	NA	NA	NA	8	-0.13116
F	70-79	0	0	0	NA	0	0	NA	0	NA	NA	0.663281
M	60-69	0	0	0	0	0	0	NA	0	NA	8	-0.714622
M	40-49	0	0	0	0	0	0	NA	0	NA	7	-0.911043
M	70-79	0	0	0	0	0	0	NA	0	NA	7	-0.911043
F	50-59	0	1	1	0	0	0	NA	0	NA	8	-2.56913
F	70-79	1	0	1	0	0	1	1	1	1	7	-1.01401
F	50-59	1	0	1	NA	0	0	NA	0	NA	5	-0.550165
F	70-79	0	0	0	0	0	NA	NA	NA	NA	4	1.03608
F	30-39	0	0	0	NA	1	0	NA	0	NA	NA	-4.37586
F	50-59	1	0	1	0	0	0	NA	0	NA	6	0.525799
M	70-79	1	0	1	0	0	0	NA	0	NA	1	-2.80886
F	50-59	0	0	0	NA	0	NA	NA	NA	NA	7	0.360494
M	40-49	0	0	0	0	0	NA	NA	NA	NA	7	-0.911043
F	60-69	0	1	1	0	0	NA	NA	NA	NA	5	-0.918992
M	30-39	1	0	1	0	0	0	NA	1	1	6	-0.574426
M	40-49	1	0	1	0	0	0	NA	0	NA	8	-2.56913
M	70-79	0	0	0	0	0	1	1	0	NA	4	0.977399
F	60-69	0	1	1	0	0	0	NA	0	NA	8	0.196743
F	60-69	0	0	0	0	1	NA	NA	NA	NA	6	0.106612
F	70-79	1	0	1	0	0	NA	NA	NA	NA	7	-0.687518
F	20-29	0	0	0	0	0	NA	NA	NA	NA	8	-0.490682
F	60-69	0	0	0	NA	0	NA	NA	NA	NA	5	0.601668
M	70-79	0	1	1	0	0	1	1	0	NA	7	-0.642
F	60-69	0	1	1	NA	0	0	NA	0	NA	5	-0.096406
M	70-79	0	0	0	0	0	NA	NA	NA	NA	4	-0.714622
F	30-39	0	0	0	NA	1	0	NA	0	NA	6	-0.911043
F	70-79	0	0	0	NA	NA	NA	NA	NA	NA	NA	1.33268
F	60-69	0	1	1	0	0	NA	NA	NA	NA	2	-0.918992
F	60-69	0	0	0	0	0	NA	NA	NA	NA	7	-1.24303
M	30-39	0	0	0	NA	0	0	NA	1	1	5	-0.918992
M	60-69	0	0	0	0	0	1	1	1	1	8	-0.476931
F	60-69	0	0	0	0	0	1	1	0	NA	4	1.29084
F	60-69	0	1	1	0	0	NA	NA	NA	NA	4	-2.6023
F	60-69	0	0	0	0	0	NA	NA	NA	NA	9	-2.6023
F	60-69	1	0	1	0	0	NA	NA	NA	NA	7	0.601668
F	50-59	0	0	0	0	0	NA	NA	NA	NA	7	-0.642
M	60-69	0	1	1	0	0	0	NA	0	NA	5	-0.565893
F	60-69	0	1	1	0	0	NA	NA	NA	NA	7	1.92993

## Sheet: labels
label	Study.subject.identifier
gender	gender
age_range	decade age range
currentsmoker	current smoker (0 = no, 1 = yes)
exsmoker	ex smoker (0 = no, 1 = yes)
eversmoker	ever smoker (0 = no, 1 = yes)
nSES	Neighborhood socio-economic status score (0 = Dutch average, <0 below average, >0 above average)
Diag.Irritable_Bowel_Syndrome_ROME3	Fulfill ROMEIII Irritable bowel syndrome criteria (0 = no, 1 = yes)
asthma_baseline	asthma at baseline (0 = no, 1 = yes)
COPDfixed_baseline	FEV1/FVC < 0.7 at baseline (0 = no, 1 = yes)
COPDfixed_GOLD_baseline	GOLD stage for COPD (0 = none, 1 = early, 2 = moderate, 3 = severe, 4 = very severe) based on FEV1/FVC < 0.7 at baseline
COPDLLN_baseline	FEV1/FVC < Lower Limit of Normal (LLN) at baseline (0 = no, 1 = yes)
COPDLLN_GOLD_baseline	GOLD stage for COPD (0 = none, 1 = early, 2 = moderate, 3 = severe, 4 = very severe) based on FEV1/FVC < LLN at baseline
degree_highest_ad_1_1	Highest educational degree (1 = no education (did not finish primary school), 2 = primary education, 3 = lower or preparatory secondary vocational education, 4 = junior general secondary education, 5 = secondary vocational education or work-based learning pathway, 6 = senior general secondary education/pre-university secondary education, 7 = higher vocational education, 8 = university education, …

## Sheet: DutchPopulation
phenotype	prevalence	source
type 1 diabetes	0.0057	https://www.volksgezondheidenzorg.info/onderwerp/diabetes-mellitus/cijfers-context/huidige-situatie
rheumatoid arthritis	0.015	https://www.volksgezondheidenzorg.info/onderwerp/reumato%C3%AFde-artritis-ra/cijfers-context/huidige-situatie#!node-prevalentie-reumato%C3%AFde-artritis-in-huisartsenpraktijk
IBD	0.1	https://www.nurseacademy.nl/leermodules/leermodules_artikel/t/inflammatory_bowel_disease_ibd
psoriasis	0.0024	https://www.cbs.nl/nl-nl/nieuws/2015/46/ruim-1-2-miljoen-nederlanders-hebben-eczeem-of-psoriasis
hyperthyreoidy and hypothyreoidy	0.008	https://somatiek.cce.nl/model-voor-analyse-van-probleemgedrag/analyse-van-factoren-die-verband-kunnen-houden-met-probleemgedrag/medische-factoren/somatische-aandoening/endocriene-ziekten-en-voedings--en-stofwisselingsstoornissen/schildklieraandoening
coeliakie	0.0009	https://www.mmmig.nl/ziektebeelden/immunologie/syndrome/coeliakie
SLE	0.0003	https://www.reumatologiegroningen.nl/ziektebeelden/systemische-lupus-erythematosus-sle/#:~:text=Een%20vroege%20diagnose%20en%20een,mensen%20in%20Nederland%20heeft%20SLE.
	frequence
tuberculosis	0.000011	https://www.rivm.nl/publicaties/tuberculose-in-nederland-2019-surveillancerapport-inclusief-rapportage-monitoring-van
