# Supplementary material for: Single-cell RNA-sequencing of peripheral blood mononuclear cells reveals widespread, context-specific gene expression regulation upon pathogenic exposure
Source: Nat Commun. 2022 Jun 7;13:3267. doi: 10.1038/s41467-022-30893-5 (PMC9174272; doi:10.1038/s41467-022-30893-5)
Supplement: Supplementary file 5 — Supplementary Data 2 [file 41467_2022_30893_MOESM5_ESM.xlsx]

## Sheet: Blad1
Sample	Number of cells	Reads/cell	Genes/cell	UMIs/cell	Fraction reads in cell (in %)	Sequencing saturation (in %)	10X version chemistry
180920_lane1	12167	26049	829	2572	88	75.4	2	Samples discarded after QC
180920_lane2	17521	38891	775	2404	76.1	80.4	2
180921_lane1	11020	32351	924	2706	89.3	78.4	2
180921_lane2	12346	27833	858	2417	90.7	77.3	2
180925_lane1	8200	40402	896	2875	82	93.2	2
180925_lane2	8601	38201	906	2948	81.1	92.3	2
180926_lane1	11326	32204	946	2989	75	83.4	2
180926_lane2	12808	31859	945	2943	75.7	87.2	2
180927_lane1	13199	21203	924	2929	66.8	90.1	2
180927_lane2	7966	41048	1093	3653	85.3	77.3	2
180928_lane1	13131	38148	1025	3093	90.8	78.2	2
180928_lane2	10414	32316	1012	3007	88.6	75.3	2
181003_lane1	13373	35589	903	2548	91.6	78.9	2
181003_lane2	10968	35413	988	3021	88.9	75.8	2
181003_lane3	9926	36181	1038	3172	89.8	75.1	2
181004_lane1	11225	28958	1099	3005	89.3	65.9	2
181004_lane2	12029	32549	1058	2845	89.2	70.2	2
181010_lane1	8332	42016	566	1347	89.4	82.6	2
181010_lane2	8560	37264	515	1212	82.1	89.9	2
181011_lane1	10562	34767	615	1462	81.6	86.3	2
181011_lane2	10162	31603	600	1445	80.6	85.5	2
181017_lane1	13514	35805	896	2493	91.1	80.2	2
181017_lane2	11562	27187	1002	2700	87.2	71	2
181018_lane1	9398	35324	907	2498	85.7	80.3	2
181018_lane2	11081	28145	874	2374	85.8	75.8	2
181022_lane1	9580	36104	886	2655	89.7	80.8	2
181022_lane2	8885	39265	924	2871	87	81	2
181023_lane1	10458	29358	891	2723	89.8	77.3	2
181023_lane2	8636	40285	996	3010	87.8	80.8	2
181024_lane1	8060	36256	563	1345	75.3	73.5	2
181024_lane2	8017	42583	505	1121	78.5	79.5	2
181024_lane3	6603	47943	499	1077	48.9	71.1	2
181025_lane1	7608	47460	615	1719	80.5	81.3	2
181025_lane2	11038	31828	572	1467	82.3	73.5	2
181029_lane1	10073	33635	916	2981	84.5	77.9	2
181029_lane2	12534	36325	897	2926	82.7	79.3	2
181030_lane1	8473	42280	945	2867	85.1	80.7	2
181030_lane2	8589	37628	926	2831	84.1	78	2
181105_lane1	8286	38680	960	3094	89.8	80	2
181105_lane2	9158	39212	934	3038	85.4	80.1	2
181106_lane1	11683	39255	1028	3277	90.6	77	2
181106_lane2	11577	40364	986	3159	90.6	77.9	2
181107_lane1	11532	39943	1057	4039	89.7	77.4	2
181107_lane2	9556	42748	1041	4001	86.9	78.8	2
181108_lane1	8521	44932	1064	3720	79.2	77.8	2
181108_lane2	8833	38586	1058	3815	84.3	75.6	2
181114_lane1	10093	34599	732	2317	88.3	83	2
181114_lane2	10642	29947	719	2247	88	80.8	2
181115_lane1	8131	39507	781	2519	91.5	81.1	2
181115_lane2	8314	45566	760	2478	90.5	83.8	2
181121_lane1	7455	40946	776	2263	88.1	85.1	2
181121_lane2	8703	36886	766	2355	86.8	82.7	2
181122_lane1	8139	39068	800	2241	87.3	81.8	2
181122_lane2	8559	42153	766	2156	88	84.1	2
181128_lane1	10977	28813	622	2214	91.1	83.8	2
181128_lane2	9775	41647	644	2258	89.2	87.1	2
181129_lane1	7259	44484	658	1711	63.9	81.9	2
181129_lane2	6753	44740	605	1628	66	83.6	2
181213_lane1	11335	30696	853	2662	91.8	77.8	2
181213_lane2	9164	32563	849	2657	89.9	78.3	2
181213_lane3	8429	40782	894	2820	87.8	81.5	2
181214_lane1	10109	29491	824	2082	82.4	74.7	2
181214_lane2	9612	35628	857	2199	83.8	78	2
181218_lane1	10235	31036	901	2743	88.7	78.4	2
181218_lane2	10779	29389	871	2686	91.1	77.9	2
181218_lane3	14075	24995	803	2533	90.5	75.3	2
181218_lane4	10864	30687	849	2648	91.4	78.6	2
181219_lane1	11307	36843	947	2999	90.9	78.9	2
181219_lane2	10110	42045	972	3071	90.5	80.3	2
181219_lane3	11827	36843	947	2999	90.9	78.9	2
181231_lane1	11861	26682	866	2955	91.5	75.4	2
181231_lane2	10134	34257	913	3208	90.8	79.6	2
190101_lane1	8486	69821	559	1062	82.5	90.6	3
190101_lane2	10876	41505	751	1506	84.4	71.7	3
190109_lane1	14975	55751	1767	5871	87	69.6	3
190109_lane2	11699	65343	1791	6152	83.2	66.4	3
190110_lane1	12425	58711	1789	6140	80.8	61	3
190110_lane2	15117	61841	1739	5763	85.4	68.3	3
190114_lane1	15950	64029	1724	6061	82.3	66.6	3
190114_lane2	17043	59961	1629	5416	81.4	67.9	3
190115_lane1	12021	72655	1839	6255	85.3	64	3
190115_lane2	12694	72410	1740	5886	87.5	70	3
190116_lane1	14203	60513	1721	5909	86.6	73.3	3
190116_lane2	14707	60725	1725	6194	84.4	71.9	3
190117_lane1	13633	67893	1744	5844	84.6	66.3	3
190117_lane2	16307	61697	1867	5617	84.4	61.1	3
190121_lane1	17082	62076	1739	6071	85.4	68.3	3
190121_lane2	18405	52104	1704	5988	84.1	63.6	3
190122_lane1	14368	66145	1809	5729	89.4	67.9	3
190122_lane2	11825	67174	1757	5563	87.8	68.6	3
190123_lane1	10760	67338	1791	5859	86.6	76.1	3
190123_lane2	10572	71367	1755	6075	81.5	71.9	3
190124_lane1	12240	76815	1930	5120	78.6	64.5	3
190124_lane2	11398	65545	1673	5381	79.4	68.8	3
190129_lane1	18626	48356	752	1764	76.1	74.4	3
190129_lane2	21004	51761	925	2277	79.6	73.2	3
190130_lane1	13452	65100	1752	5753	88.8	68.9	3
190130_lane2	5050	123887	1919	6378	83.2	81.2	3
190131_lane1	11449	64838	1692	5494	80.7	71.7	3
190131_lane2	14450	70455	1787	6055	83.1	69.4	3
190201_lane1	11314	68098	1725	5107	81.4	66.7	3
190201_lane2	11700	74838	1739	5181	77.9	64.9	3
190204_lane1	12802	56554	1711	5786	86.9	65	3
190204_lane2	15202	60283	1616	5199	90.4	75.4	3
190205_lane1	13417	64914	1561	4970	87.1	72.4	3
Totals	1176984	4746772	115154	360469
Average	11209.4	45207.4	1096.7	3433.04
