# Supplementary material for: Single-cell RNA-sequencing of peripheral blood mononuclear cells reveals widespread, context-specific gene expression regulation upon pathogenic exposure
Source: Nat Commun. 2022 Jun 7;13:3267. doi: 10.1038/s41467-022-30893-5 (PMC9174272; doi:10.1038/s41467-022-30893-5)
Supplement: Supplementary file 6 — Supplementary Data 3 [file 41467_2022_30893_MOESM6_ESM.xlsx]

## Sheet: Sheet1
QC metrics
	Totals				Loss (cells)		Loss (percentage)
	V2	V3	Total		V2	V3	V2	V3
Start	731732	445252	1176984
Discard low quality lanes	709052	425890	1134942		22680	19362	3.0995	4.34855
> 200 genes per cell	707716	423906	1131622		1336	1984	0.188421	0.465848
MT content (v2: < 8%, v3: < 15%)	683427	374006	1057433		24289	49900	3.43203	11.7715
Doublets	627476	311208	938684		55951	62798	8.18683	16.7906
HBB < 10 counts	627075	310158	937233		401	1050	0.0639068	0.337395
Removed cell clusters	625677	309690	935367		1398	468	0.22294	0.150891
Discard lanes (wrong stimulation)	625677	302598	928275		0	7092	0	2.29003
