# Supplementary material for: Single-cell RNA-sequencing of peripheral blood mononuclear cells reveals widespread, context-specific gene expression regulation upon pathogenic exposure
Source: Nat Commun. 2022 Jun 7;13:3267. doi: 10.1038/s41467-022-30893-5 (PMC9174272; doi:10.1038/s41467-022-30893-5)
Supplement: Supplementary file 7 — Supplementary Data 4 [file 41467_2022_30893_MOESM7_ESM.xlsx]

## Sheet: Sheet1
Cell type classification markers
Cell type	Subtype	(Relatively) High/present expression markers	(Relatively) Low/absent expression markers
CD4+ T cells	Naive	CD3D, CD3E, CD3G, CCR7, SELL	CD8A, CD8B
	Memory	CD3D, CD3E, CD3G, LTB, IL7R, S100A4	CD8A, CD8B
CD8+ T cells	Naive	CD3D, CD3E, CD3G, CCR7, SELL CD8A, CD8B, GZMB, PRF1
	Memory	CD3D, CD3E, CD3G, LTB, IL7R, S100A4, CD8A, CD8B, GZMB, PRF1
NK cells	Nkdim	FCGR3A, NKG7, GNLY, GZMB, PRF1	CD8A, CD8B
	Nkbright	NKG7, GNLY, KLRC1	CD8A, CD8B, FCGR3A, GZMB, PRF1
Monocytes	Classical monocytes	CD14, LYZ, S100A9, CSF3R	FCGR3A, LYN, CSF1R, IFITM1, IFITM2, IFITM3
	Non-classical monocytes	CD14, FCGR3A, LYN, CSF1R, IFITM1, IFITM2, IFITM3	LYZ, S100A9, CSF3R
B cells	Normal	CD79A, MS4A1
	Plasma	CD79A
Dendritic cells	Myeloid	CD1C, ITGAX	CD14, CLEC4C
	Plasmacytoid	CLEC4C	CD14, CD1C, ITGAX
Megakaryocytes		GP9, ITGA2B, PF4, PPBP
