# Supplementary material for: Single-cell RNA-sequencing of peripheral blood mononuclear cells reveals widespread, context-specific gene expression regulation upon pathogenic exposure
Source: Nat Commun. 2022 Jun 7;13:3267. doi: 10.1038/s41467-022-30893-5 (PMC9174272; doi:10.1038/s41467-022-30893-5)
Supplement: Supplementary file 8 — Supplementary Data 5 [file 41467_2022_30893_MOESM8_ESM.xlsx]

## Sheet: B
Gene symbol	3hCA_metafc	3hCA_metap_bonferroni	24hCA_metafc	24hCA_metap_bonferroni	3hMTB_metafc	3hMTB_metap_bonferroni	24hMTB_metafc	24hMTB_metap_bonferroni	3hPA_metafc	3hPA_metap_bonferroni	24hPA_metafc	24hPA_metap_bonferroni
AAED1			0.327061	1.71151e-130			0.324967	4.63182e-120			0.341247	6.89218e-103
AAMP			-0.13992	3.78038e-72			-0.120076	2.17414e-63
AATF							-0.121774	3.33191e-57
ABCE1	-0.225966	1.79972e-26			-0.28464	4.76622e-53			-0.256678	3.33845e-39
ABCF1	-0.195471	4.30282e-21			-0.209132	9.09484e-27			-0.210893	2.22098e-30
ABCG1			0.199417	4.47572e-57			0.198834	5.69304e-62
ABHD14B					0.144254	7.42642e-43			0.157226	1.40101e-31
ABI3			-0.254163	3.87443e-125			-0.242853	1.90276e-110			-0.185552	3.72331e-64
ABLIM1			-0.116139	1.53946e-19	-0.112487	0.134432			-0.104271	1	-0.114854	1.21263e-20
ABRACL			-0.170168	1.56639e-52
ABT1	-0.123508	3.31469e-15			-0.117336	3.75014e-28			-0.133901	1.157e-22
AC006129.4			-0.163839	1.9545e-51							-0.179172	6.4758e-47
AC016831.7							0.223945	9.37286e-56			0.211733	4.06543e-38
AC079767.4	0.369123	5.26616e-54	0.251455	3.63982e-39	0.393246	9.57643e-62	0.350623	4.49844e-64	0.40377	4.36785e-60	0.297558	9.91578e-40
ACADM			-0.351072	7.23986e-182			-0.279618	7.87307e-117			-0.247966	2.02283e-59
ACADVL			-0.190004	1.89815e-77			-0.265242	1.1984e-116			-0.172046	1.23304e-43
ACAP1	0.341548	1.70445e-104			0.419128	1.48208e-149			0.402281	1.03704e-132
ACAT2			-0.388244	3.51578e-223			-0.37784	1.37733e-201			-0.361614	4.77912e-160
ACIN1							-0.132672	1.34274e-52
ACN9			-0.142451	3.8937e-96			-0.127853	3.03182e-85			-0.133063	4.00024e-56
ACOT9					-0.185283	8.93261e-30
ACP1							-0.165842	1.39484e-43
ACP5	-0.500268	1.49318e-123	-0.306317	4.45184e-63	-0.478944	2.86475e-104	-0.331716	6.67356e-63	-0.524629	4.19667e-129	-0.331615	1.57813e-54
ACTB			-0.577717	0			-0.443267	7.11324e-234			-0.358925	1.02081e-101
ACTG1			-0.521738	5.57745e-196			-0.486082	1.44567e-174			-0.501322	2.90562e-152
ACTL6A			-0.152942	2.43704e-123
ACTN4							-0.12667	1.41414e-49
ACTR10			-0.103511	5.9815e-44
ACTR3	-0.173494	1.65929e-14	-0.390225	5.03941e-159	-0.188161	4.43873e-22	-0.373576	1.12771e-117	-0.151843	1.31986e-17	-0.293702	2.41073e-73
ADA			-0.15717	4.82331e-48					-0.146542	1.55864e-20	-0.192195	1.84355e-44
ADAM19					0.203311	6.59302e-41					0.200389	1.48087e-27
ADAM28	0.191057	5.10742e-26
ADAR	-0.303402	8.60942e-72			-0.232632	1.33082e-49			-0.213137	1.73368e-35
ADD1									0.210978	2.83103e-42
ADD3	0.34789	8.1016e-121	0.219688	5.292e-55	0.316878	9.21476e-107	0.25168	5.23496e-63	0.341618	1.25703e-103
ADH5			-0.18906	1.03095e-94			-0.165143	2.30582e-72			-0.181238	2.44406e-56
ADK	0.181464	2.5222e-16			0.186343	2.02488e-18	0.13628	3.28817e-45	0.179468	4.59862e-16
ADRM1	-0.163951	1.01136e-20	-0.18146	2.0095e-66	-0.165146	2.7509e-36	-0.135336	2.33783e-51	-0.17406	1.52484e-34
ADSL			-0.202937	2.44583e-121			-0.19522	4.99709e-102			-0.149869	2.21706e-58
ADSS	-0.148834	6.64586e-11			-0.159408	1.00836e-14			-0.154236	1.42872e-15
AEN					-0.137185	2.52029e-24
AES	0.373142	2.85203e-102	0.276698	1.05447e-95	0.460608	1.56978e-157	0.292045	3.41736e-87	0.412376	9.99049e-113	0.267113	2.11288e-51
AFF3	0.391605	1.93272e-129	0.242648	1.49896e-47	0.368023	7.6862e-112	0.231736	2.17725e-36	0.39871	3.25288e-125
AFF4			0.195615	4.98912e-40			0.155583	2.04118e-25			0.178498	6.76254e-18
AGFG1							-0.121821	3.08014e-53
AGGF1			-0.153779	4.95869e-78			-0.180542	2.65889e-88			-0.151225	2.92754e-57
AGO2					-0.175415	2.58406e-38
AHCY			-0.158908	5.10198e-90			-0.148834	1.71487e-80			-0.138445	4.01195e-60
AHCYL1											-0.16086	2.72956e-60
AHNAK	0.374689	3.17289e-113	0.812151	0	0.383663	6.62828e-113	0.828434	0	0.396578	2.07e-109	0.765397	2.01651e-307
AHSA1	-0.203505	1.88817e-42	-0.292807	7.55872e-139	-0.217046	6.80407e-50	-0.276888	2.22414e-114	-0.202022	1.51851e-40	-0.211845	2.00294e-66
AIDA			-0.184864	5.9278e-76
AIM2	-0.228538	1.79865e-25	-0.578735	1.0859e-227			-0.348675	2.22458e-93	-0.153643	8.17108e-09	-0.355703	5.93331e-75
AIP			-0.168912	1.65636e-58			-0.149214	2.06403e-48			-0.193604	2.83996e-50
AK2			-0.202777	1.63903e-101			-0.189842	1.10078e-90			-0.127666	1.03065e-38
AKIRIN1			0.18083	1.93533e-62			0.206434	3.90886e-65			0.250049	4.13155e-59
AKNA					0.170585	6.91047e-32
AKR1A1	-0.157545	1.59094e-10	-0.372149	1.48004e-189	-0.16869	1.06183e-20	-0.370963	2.39291e-155	-0.145418	3.83653e-17	-0.336385	7.61872e-106
AKR1B1			-0.230408	3.9075e-131			-0.237267	4.95679e-119			-0.226058	3.28906e-84
AKR7A2											-0.133759	2.19847e-32
AL592183.1											-0.163629	1.38401e-29
AL592284.1	0.124711	1.48807e-06
AL928768.3	0.313931	3.81151e-14			0.278289	5.25074e-07			0.27511	1.92185e-09	-0.149294	5.86173e-28
ALDOA			-0.595383	3.35745e-268			-0.528714	1.93631e-216			-0.515551	3.9746e-205
ALG13	0.362896	4.46445e-71	0.740365	0	0.395965	1.65913e-89	0.73767	0	0.455218	6.66619e-118	0.780607	0
ALKBH7					0.141074	3.32133e-24	-0.144665	2.00527e-38
ALOX5									0.131215	2.79649e-21
ALOX5AP	-0.176018	3.64007e-09			-0.15174	9.00985e-11			-0.142928	3.22347e-11
AMD1			0.3355	3.85022e-120	-0.150689	2.04708e-17	0.30737	3.02483e-89			0.387282	4.3749e-112
ANAPC11			-0.33642	1.07182e-130			-0.398034	9.92762e-158			-0.31973	1.38021e-101
ANAPC13			-0.120946	1.59964e-59			-0.118796	4.81208e-44			-0.110561	3.9295e-29
ANAPC16			-0.152665	4.52662e-20			-0.218383	4.47637e-27			-0.202565	2.677e-26
ANKLE2	-0.207415	2.15116e-35			-0.235756	2.95566e-42			-0.176104	2.01868e-28
ANKRD11	-0.308133	1.80664e-55			-0.310175	6.05999e-60			-0.270012	4.55659e-47	-0.149287	9.43169e-17
ANKRD12	-0.291915	5.7614e-66	-0.122898	1.88231e-12	-0.244374	9.2331e-51			-0.231157	3.6905e-36
ANKRD37	0.157079	7.83353e-12	0.292691	4.83926e-81			0.316792	2.16125e-89	0.184722	9.18436e-18	0.33151	1.69338e-77
ANKRD44					0.272446	2.43205e-76	0.15924	4.94675e-30	0.283674	2.71364e-82
ANP32A			-0.284452	1.38414e-110			-0.303862	4.92201e-94			-0.280078	7.81041e-74
ANP32B			-0.294667	6.32495e-81			-0.317908	7.24438e-89			-0.322428	1.4277e-77
ANP32E							-0.144174	1.24816e-43
ANXA1							0.185172	8.4596e-28			0.169983	4.64918e-21
ANXA2	-0.413669	1.48651e-119	-0.214236	2.66582e-49	-0.385277	5.70538e-114			-0.388691	2.15719e-116
ANXA2R			-0.129754	1.5628e-23
ANXA5	-0.326767	2.2025e-78			-0.338516	2.06416e-79			-0.384897	2.4991e-93
ANXA6					0.185267	6.97878e-44
ANXA7	-0.26911	2.06434e-63	-0.16105	2.21116e-61	-0.257958	5.14318e-61	-0.160506	4.29575e-54	-0.263387	4.56694e-62
AP1S1			-0.226653	3.03553e-155			-0.190683	6.69746e-114			-0.15755	2.41575e-72
AP2B1			-0.215456	4.7701e-89	-0.144001	1.50244e-18	-0.215732	6.8837e-94	-0.161939	1.65467e-26	-0.220515	1.34963e-86
AP2M1			-0.205596	3.50051e-74			-0.222836	1.11851e-69			-0.16807	9.51506e-36
AP2S1	-0.128131	1.60218e-11	-0.315014	2.74618e-154			-0.356868	5.42454e-149			-0.270575	1.19296e-81
AP3B1	0.205444	1.08228e-44			0.223204	2.6067e-56			0.215609	1.77162e-48
AP3S1	-0.154078	1.85203e-14			-0.182267	2.28618e-23			-0.161683	4.20916e-21
APBB1IP					0.195835	8.16918e-41
APEX1			-0.343648	2.18275e-137			-0.301842	6.99462e-111			-0.320839	3.94964e-83
API5			-0.104851	2.57785e-49	-0.136531	9.97629e-21	-0.122582	3.88321e-58
APIP			-0.166845	6.84686e-86			-0.161554	2.13361e-95			-0.122558	1.12527e-46
APLP2			0.243069	3.83025e-61			0.164542	3.73738e-41			0.133415	8.89059e-12
APOA1BP			-0.250779	5.53846e-128			-0.254859	2.21364e-132			-0.201413	3.01204e-66
APOBEC3C	-0.172407	1.37841e-10	-0.449608	8.40344e-184			-0.406626	1.22932e-151			-0.355929	6.93079e-120
APOBEC3G	-0.408996	8.44163e-118	-0.609891	0	-0.337496	1.05846e-88	-0.395142	3.76747e-176	-0.443305	9.94873e-122	-0.344273	7.65819e-127
APOL2			-0.461927	3.42469e-292			-0.360997	5.72703e-179			-0.236112	1.93566e-96
APOL3			-0.154793	3.12991e-40			-0.119037	2.45763e-23
APOL6			-0.668633	0			-0.442458	3.9497e-225			-0.24202	7.7919e-75
APOPT1	-0.116547	2.08451e-15	-0.166569	3.65026e-109			-0.173116	4.40539e-103	-0.142225	3.50672e-31	-0.162661	2.14775e-53
APRT	0.164148	2.66726e-24	-0.350582	1.52363e-107	0.160644	1.67176e-38	-0.40417	5.04828e-139			-0.252324	6.0453e-40
ARF3			-0.136444	8.94916e-65			-0.156448	4.08505e-74			-0.143337	3.52695e-41
ARF4			0.161095	3.38288e-81			0.162499	1.97124e-58			0.190239	8.17892e-42
ARF5			-0.221317	3.05539e-108			-0.130375	4.70037e-58			-0.13837	1.70012e-40
ARF6	-0.256179	1.39782e-37			-0.256434	1.05384e-43			-0.228983	3.6495e-43
ARFGAP3	-0.351148	7.59695e-118			-0.3589	2.43068e-136			-0.34843	1.06236e-103
ARHGAP15	0.300674	8.35789e-80			0.274586	1.24839e-73			0.314884	1.7235e-97
ARHGAP25					0.158337	1.92577e-29			0.169337	4.12769e-19
ARHGAP4	0.139212	2.88009e-15	0.161364	2.39118e-39	0.124942	3.4707e-12	0.160669	4.27781e-39	0.117408	2.09848e-13	0.162726	4.36292e-25
ARHGDIB	0.257676	1.23073e-68	0.143365	2.57951e-18	0.315221	9.70888e-111	0.218058	8.28541e-49	0.28938	1.24079e-90
ARHGEF1	0.187369	2.26531e-30	0.128475	1.21658e-33	0.170904	1.75218e-34			0.193397	1.66253e-39	0.104482	4.28248e-10
ARHGEF3			-0.124022	2.07327e-32
ARID5A	-0.141107	1.51146e-11	0.173312	1.79724e-49	-0.151345	1.9225e-13	0.178906	3.9593e-44	-0.149051	1.41531e-13	0.250775	7.75085e-58
ARID5B	-0.498602	5.63469e-123			-0.557157	6.63555e-148	-0.285054	1.25497e-58	-0.450976	6.66781e-100	-0.285378	1.94799e-34
ARL1			-0.16752	3.41167e-105			-0.152577	1.60503e-87			-0.152717	4.52313e-61
ARL16			-0.105016	1.07084e-40
ARL2			-0.355109	5.37902e-218			-0.388118	1.56721e-211			-0.310817	6.35885e-138
ARL3			-0.124789	5.23621e-58
ARL4A	0.84755	0	1.07933	0	0.800924	0	1.09876	0	0.860566	0	1.10835	0
ARL4C	0.413788	6.32849e-110	0.5698	3.4225e-220	0.438866	1.23555e-113	0.577257	1.75615e-197	0.466339	2.21301e-119	0.526484	5.31917e-135
ARL6IP1	-0.283795	8.04276e-60			-0.32286	6.58265e-75			-0.236515	2.14084e-44
ARL6IP4	0.188515	1.15351e-34	-0.280736	1.00349e-86	0.189727	2.07685e-47	-0.275757	3.31438e-74	0.192285	5.24307e-51	-0.286765	6.70478e-83
ARL6IP5			-0.311987	3.21422e-113			-0.279941	7.38839e-82			-0.32816	3.34261e-78
ARL8B	-0.234647	9.89662e-38			-0.237409	4.03111e-42			-0.255591	1.95779e-42
ARMC1			-0.108522	1.99699e-66
ARMC10	-0.129679	6.62084e-19			-0.112169	2.13345e-14	-0.140647	6.21535e-90			-0.125934	1.4358e-45
ARMCX6							-0.154807	2.68384e-75			-0.159404	1.6685e-59
ARPC1B	0.176944	4.41363e-20	-0.170031	2.01395e-26	0.196112	1.67545e-28			0.177402	1.87441e-21
ARPC2	-0.144196	1.92093e-25	-0.308404	2.48862e-134	-0.141763	1.62212e-30	-0.291702	1.1727e-151	-0.139872	2.51689e-24	-0.195855	1.38119e-54
ARPC3			-0.182504	4.30536e-52	0.119929	3.42422e-12
ARPC4			-0.257883	3.47467e-80			-0.250805	8.21247e-67			-0.207758	8.44333e-36
ARPC5	-0.190996	1.88769e-28	-0.469253	2.81521e-228	-0.213661	9.95244e-35	-0.411482	1.40015e-144	-0.205955	7.41028e-39	-0.355316	2.28698e-101
ARPC5L	-0.365352	4.65649e-90	-0.499605	1.84979e-219	-0.34714	1.79465e-92	-0.485261	6.26331e-195	-0.337851	3.16157e-89	-0.365449	4.65182e-105
ARPP19	-0.166149	2.80113e-13			-0.174537	1.32986e-27			-0.156541	1.3548e-22
ARRDC2	0.255679	2.04666e-54	0.365702	1.87416e-121	0.207584	1.14218e-41	0.338062	1.11932e-104	0.247085	1.42861e-66	0.295527	2.88854e-66
ARRDC3							0.132417	6.20735e-21			0.128219	5.00622e-16
ASF1A			-0.125543	1.19375e-52
ASH1L			0.0301045	4.21282e-39							-0.0142484	2.18159e-11
ASNA1			-0.171374	1.83118e-109			-0.188484	3.38779e-99			-0.144828	2.28863e-51
ASNSD1	-0.136003	1.38513e-15			-0.145935	2.28279e-29
ATF4	-0.202399	1.16179e-21			-0.25952	1.08483e-44			-0.234708	8.92405e-32
ATF5											-0.160341	1.17586e-22
ATF6					-0.119637	1.78946e-09
ATF7IP2	0.130864	4.17646e-10			0.143629	4.37649e-15
ATG3	-0.198656	7.50495e-37	-0.170042	1.435e-94	-0.196957	7.40918e-42	-0.137926	2.48235e-76	-0.171426	5.47069e-37	-0.119016	4.54607e-34
ATIC			-0.158773	4.66698e-90			-0.159142	4.27578e-85
ATM			0.00317729	8.67795e-15
ATOX1			-0.567097	5.84497e-293			-0.603614	1.904e-302			-0.500851	8.67234e-204
ATP1A1	-0.231149	1.39462e-39			-0.253202	8.15903e-53			-0.224463	3.19851e-44
ATP1B3	-0.550294	2.79527e-156	0.335539	6.13988e-97	-0.537271	1.61738e-137	0.315991	5.64716e-93	-0.4782	6.23248e-123	0.349345	1.28585e-76
ATP2A3			0.274523	6.00219e-92			0.263521	1.26104e-75			0.25209	1.66005e-52
ATP2B1	0.367066	1.70278e-117	0.674848	0	0.392108	4.10345e-141	0.658709	0	0.36303	1.30793e-116	0.555744	5.98058e-213
ATP5A1			-0.235079	2.48031e-59			-0.23089	1.26958e-48			-0.187034	2.96784e-29
ATP5B	-0.230513	3.45767e-45	-0.257443	5.63211e-60	-0.222267	2.00242e-61	-0.237379	6.58572e-36	-0.205042	7.21917e-48	-0.203581	5.73793e-25
ATP5C1	-0.114576	1.05832e-07	-0.277595	1.75153e-100			-0.259642	1.06187e-85			-0.211439	6.87509e-46
ATP5D	0.196548	2.27328e-32	-0.394196	1.58389e-175	0.219932	2.64233e-56	-0.425089	1.12203e-184	0.189226	7.59294e-42	-0.3698	6.25651e-137
ATP5E			-0.309047	1.39774e-214			-0.271141	2.87085e-159			-0.230104	6.03154e-72
ATP5F1			-0.161761	3.28562e-71			-0.188855	1.93327e-68			-0.17196	3.40342e-34
ATP5G1			-0.544777	3.25916e-234			-0.608206	2.34649e-250			-0.476638	1.49667e-156
ATP5G2	0.282447	1.71118e-96	-0.216606	5.23062e-73	0.300248	1.58551e-105	-0.278296	5.25475e-114	0.303215	4.07088e-107	-0.208397	5.30382e-54
ATP5G3			-0.443034	1.06561e-155			-0.461416	8.12129e-163			-0.365183	1.07973e-88
ATP5H			-0.307141	1.71382e-99			-0.307617	5.60279e-93			-0.284356	7.25466e-65
ATP5I			-0.446368	1.03049e-191			-0.368184	1.2211e-116			-0.369705	1.89457e-106
ATP5J	-0.120646	4.63408e-08	-0.52804	1.34663e-242			-0.4912	9.82201e-195	-0.131987	6.08134e-24	-0.431974	8.02162e-138
ATP5J2	-0.145485	3.68591e-18	-0.511915	1.40324e-247	-0.186161	2.02977e-34	-0.512992	7.56911e-224	-0.173905	2.81453e-32	-0.443642	3.87197e-144
ATP5O							-0.124877	5.55156e-24
ATP6V0B	-0.166598	4.16144e-20			-0.169733	4.24555e-27	-0.101393	2.8957e-15	-0.143075	6.37994e-19
ATP6V0E1	-0.303806	3.06915e-96	-0.3416	3.99947e-129	-0.268762	1.38384e-77	-0.348277	2.0305e-122	-0.285012	8.29908e-80	-0.324325	5.36066e-101
ATP6V1A			-0.115729	1.11841e-53
ATP6V1F	-0.359305	2.01611e-75	-0.219569	2.72049e-44	-0.388505	1.27814e-90	-0.242088	5.40815e-40	-0.390297	2.09154e-95	-0.266695	8.17501e-42
ATP6V1G1			-0.232677	2.32515e-47							-0.131349	1.69722e-08
ATPIF1	0.157961	3.28272e-26	-0.506085	1.84174e-249			-0.427012	3.99447e-158			-0.462369	1.23953e-170
ATRAID			-0.147852	1.04032e-61			-0.156621	3.01489e-55			-0.13299	3.97777e-31
AURKAIP1	-0.176978	5.95106e-20	-0.37638	7.71447e-148	-0.17337	1.22811e-38	-0.41949	8.24794e-159	-0.182907	2.52415e-32	-0.319596	3.49954e-89
B2M			-0.473438	0			-0.313721	3.74983e-301			-0.186462	2.97202e-82
B4GALT1	0.183455	1.09806e-20	0.293342	7.72471e-81			0.280513	1.88871e-77	0.268908	1.10539e-48	0.313613	1.24212e-68
BABAM1			-0.218949	8.65106e-98			-0.208353	2.67023e-91			-0.164295	1.26494e-39
BACH1			0.39131	7.03181e-147			0.332729	1.58759e-98			0.396604	4.74244e-110
BAG1	-0.48065	2.16568e-181			-0.433435	6.01985e-153			-0.443208	5.36276e-155
BANF1	-0.139168	4.06086e-12	-0.386649	3.2565e-169			-0.372621	7.84082e-139			-0.283324	2.85211e-70
BANK1	0.906092	0			0.86851	0			0.947001	0	0.0448332	1.3248e-19
BASP1	-0.71357	2.14716e-250	-0.554891	4.45643e-267	-0.795192	1.02764e-306	-0.530808	3.34997e-203	-0.739911	1.41471e-274	-0.448813	8.55796e-137
BATF			-0.351568	4.36006e-168			-0.495808	1.80683e-227			-0.328456	2.27694e-120
BAX			-0.273326	1.26531e-89			-0.24233	2.16065e-67			-0.21222	1.1422e-29
BAZ1A	-0.291421	3.01861e-48			-0.302594	3.73741e-60			-0.252958	1.6989e-38
BAZ1B	-0.170687	2.63919e-30	-0.192131	1.03892e-90	-0.154061	1.36975e-19	-0.215502	5.16605e-87	-0.147437	1.31911e-30	-0.209422	1.88179e-56
BBX	0.30385	8.14265e-77			0.334899	1.6553e-98			0.304679	2.26569e-70
BCAR3	-0.270027	2.56517e-105			-0.279511	1.35549e-111
BCAS2	0.29897	3.28781e-70	0.429959	6.02854e-195	0.258687	2.79914e-57	0.456899	5.34012e-188	0.319708	2.44939e-83	0.472369	5.23116e-160
BCAS4	0.221124	1.70395e-55	-0.164921	1.07562e-43	0.238544	9.97198e-67	-0.147261	5.74116e-39	0.229979	1.10852e-61	-0.201849	1.39119e-33
BCAT1			-0.136118	2.54245e-102
BCCIP							-0.122338	7.31893e-62
BCKDK			-0.140168	1.6977e-99							-0.116652	1.18382e-51
BCL11A			-0.191887	9.9383e-46	-0.0479168	1.49243e-07	-0.148964	1.52083e-39			-0.145771	1.5817e-20
BCL2	-0.219854	5.86585e-17	0.122815	2.14673e-23	-0.235129	6.07472e-26			-0.18901	5.78796e-13
BCL2A1	-0.432527	2.48849e-50	0.414105	1.50913e-90	-0.584245	1.67629e-104	0.333465	8.49633e-55	-0.468822	3.36506e-61	0.494252	7.72496e-96
BCL7A			0.151288	1.00367e-16			0.133335	5.30835e-10
BCL7B			0.148014	6.42503e-58			0.14983	1.33823e-56			0.182075	1.33801e-43
BCL7C			-0.140699	9.33081e-64			-0.19128	1.11774e-66			-0.188054	7.65011e-59
BCLAF1	0.229297	1.43466e-52					0.180901	3.71038e-43	0.243768	1.20887e-62	0.241702	7.60723e-54
BET1			-0.186295	2.63627e-93			-0.153761	3.52883e-78			-0.1242	5.54099e-41
BID	-0.235614	1.28906e-46	-0.237338	1.14871e-44	-0.177673	1.11658e-37	-0.337196	5.17656e-69	-0.223486	6.62457e-45	-0.254967	7.76838e-38
BIN1	0.194334	9.35297e-43			0.177689	1.06501e-31			0.204385	7.88306e-44
BIN2	0.238859	1.58608e-73	0.192738	1.57987e-47	0.233673	8.58624e-70	0.186483	9.32325e-40	0.212667	1.16356e-64	0.20433	8.98894e-42
BIRC2			0.290347	1.2857e-103			0.212407	3.14079e-46			0.259988	3.35855e-54
BIRC3	0.2118	3.48742e-39	0.838529	0			0.687155	0	0.197653	2.80039e-33	0.685213	4.90958e-295
BLK	0.422937	2.94909e-152	0.210193	1.8006e-53	0.452714	5.4587e-180	0.263808	3.19499e-80	0.407306	5.76107e-132	0.184626	3.48809e-30
BLNK	-0.294509	7.66827e-60	-0.312771	3.54734e-131	-0.274372	6.5672e-46	-0.224079	5.03864e-75	-0.267526	4.10314e-51	-0.227542	5.48087e-48
BLOC1S1	0.222644	6.04467e-50	-0.248784	1.57267e-79	0.212902	1.49258e-46	-0.249571	1.36915e-53	0.196599	8.05321e-45	-0.222333	4.17427e-36
BLOC1S2	-0.13604	4.04237e-15
BLOC1S4											-0.106265	2.61635e-25
BMF			-0.173554	2.59791e-81			-0.18983	1.58068e-105
BMS1							-0.15238	8.60539e-70
BNIP3L			-0.216342	2.09806e-23					0.124802	5.51652e-09
BOD1					-0.13923	1.1967e-26
BOLA3			-0.229757	7.27444e-125			-0.286256	9.85718e-167			-0.166608	2.21061e-73
BPGM			-0.184397	3.26582e-116			-0.137949	2.40754e-69
BPTF							-0.129713	3.1943e-38
BRD2			0.177246	1.64832e-65			0.180531	6.03499e-63			0.18152	5.89654e-47
BRD7	-0.152258	2.83704e-15	-0.123826	4.32792e-58	-0.163002	4.5468e-21	-0.161874	2.82472e-58	-0.19284	5.44598e-24
BRI3											-0.193758	1.64396e-31
BRIX1	-0.166511	1.59709e-23			-0.174385	5.71654e-34			-0.154432	5.95366e-28
BRK1			-0.385358	5.4804e-165			-0.414812	2.55941e-178			-0.35957	3.03302e-124
BRMS1			-0.116247	4.93569e-64			-0.138909	2.52085e-67
BSG			-0.141754	9.03494e-53			-0.141936	1.24747e-39
BST2	-0.192435	2.29833e-17	-0.916219	0			-0.677162	0			-0.486072	1.19778e-181
BTG1			0.388566	1.66101e-194			0.382388	1.45771e-182			0.329485	6.17311e-114
BTG2	0.634718	0	0.681645	0	0.551476	4.10169e-283	0.619042	0	0.601119	0	0.632925	0
BTG3					-0.13058	1.13341e-06
BTK	0.133973	4.89099e-11	-0.189829	5.10518e-71	0.166972	1.14135e-26	-0.174643	1.49164e-50	0.154529	1.13504e-20	-0.199452	6.92444e-32
BTN3A2			-0.345846	1.23108e-127			-0.291175	1.67305e-91			-0.289223	2.07915e-63
BUB3			-0.180966	9.31131e-87			-0.137698	3.03978e-67			-0.120813	2.65518e-37
BUD31	-0.146261	2.40049e-11							-0.158249	1.12444e-19
BZW1	-0.215181	2.12943e-21			-0.23509	7.24175e-33			-0.207704	1.12531e-25
C10orf128									-0.221141	1.9628e-41
C11orf31			-0.480371	7.67464e-233			-0.52293	1.4566e-240	-0.133835	2.88578e-16	-0.500017	1.82774e-215
C11orf48	-0.10467	0.00141438	-0.344865	1.70383e-166			-0.43715	7.12193e-204	-0.136084	3.77811e-16	-0.284158	9.00465e-99
C11orf58			-0.207894	1.08668e-48	-0.12512	1.65194e-14	-0.166911	4.28095e-21	-0.119857	8.97062e-17
C11orf73			-0.170114	6.89167e-90			-0.14796	1.59304e-76			-0.153924	1.04455e-51
C11orf83			-0.220142	1.13714e-120			-0.227112	9.83947e-130			-0.177489	4.80293e-82
C12orf10			-0.173831	1.00518e-87			-0.190443	4.79932e-81			-0.162827	3.86606e-57
C12orf44			0.125889	2.52379e-52							0.154688	7.31587e-34
C12orf57			0.126233	3.77767e-31
C12orf65											-0.114881	2.40208e-24
C14orf1			-0.262866	3.82609e-184			-0.280037	1.53271e-180			-0.229121	5.03852e-121
C14orf119			-0.153253	4.30554e-85			-0.136833	5.94009e-60
C14orf142			-0.172381	7.20699e-90			-0.15092	6.28077e-72			-0.106536	6.91669e-37
C14orf166			-0.213173	2.97306e-65			-0.210251	1.18083e-49			-0.144629	4.1876e-26
C14orf2			-0.397382	1.62143e-157			-0.399001	5.43172e-160	-0.129816	2.79776e-20	-0.355268	5.04146e-115
C15orf40			-0.196187	1.67517e-125			-0.212309	3.57451e-113			-0.173019	2.04532e-74
C15orf48							-0.285473	8.64601e-105	-0.285201	2.32219e-54	-0.374988	7.11232e-82
C16orf13			-0.254964	6.4526e-123			-0.261094	2.53481e-118			-0.229849	6.07707e-82
C16orf54	0.286741	1.67636e-81	0.19548	1.11127e-31	0.299348	5.84802e-96	0.202583	4.83705e-30	0.301078	7.62829e-96	0.215129	2.18097e-27
C16orf74					0.130846	4.46084e-08					-0.249041	1.68922e-20
C16orf87			-0.141204	1.40802e-74			-0.1023	2.62489e-52
C17orf62			-0.166119	8.28032e-64			-0.158781	1.90772e-45			-0.159066	1.60264e-31
C17orf85	-0.155168	2.0794e-10
C17orf89	-0.109106	0.000117689	-0.166777	8.48567e-31	-0.155425	4.83648e-20	-0.218065	4.73891e-35	-0.187053	2.8786e-24	-0.174289	8.00002e-21
C19orf10	-0.140071	2.95982e-15	-0.206229	6.76258e-80	-0.136328	3.42934e-17	-0.269999	5.52469e-88			-0.185324	7.29249e-34
C19orf24			-0.242424	1.55564e-91			-0.237013	4.07352e-82			-0.169247	5.11593e-32
C19orf25			-0.134027	6.3964e-55			-0.156744	2.77967e-55			-0.135187	2.15085e-38
C19orf43											-0.134745	0.000108982
C19orf48	-0.145607	1.9934e-06	-0.168599	4.85575e-81	-0.202955	3.24531e-20	-0.195943	4.1656e-68			-0.124374	6.70181e-40
C19orf53			-0.287069	1.60386e-81			-0.313308	1.43311e-92	-0.147245	1.27454e-24	-0.277989	5.25553e-61
C19orf60	0.251958	7.49853e-66	-0.186688	7.41518e-61	0.239354	3.59171e-70	-0.204747	4.73056e-64	0.254285	1.89062e-70	-0.207203	2.99841e-50
C19orf66	-0.264508	6.65906e-45	-0.272014	1.5673e-116			-0.246131	1.6766e-98	-0.186087	2.96741e-25	-0.15625	3.36043e-34
C19orf70			-0.39989	5.78603e-168	-0.14059	6.07513e-18	-0.371695	1.13639e-128	-0.166404	3.08957e-19	-0.277465	2.40519e-63
C1D			-0.1322	1.63107e-64			-0.12033	1.24561e-41
C1GALT1			-0.145996	1.43837e-42
C1orf122							-0.1394	1.34379e-74
C1orf131			-0.126205	1.27084e-42							-0.129513	1.18268e-28
C1orf162	0.193143	1.68155e-31	0.132152	1.37187e-10	0.153477	1.80477e-19	0.132631	2.05038e-12	0.166869	6.48581e-26	0.131986	1.85835e-05
C1orf174			-0.150539	2.43204e-63			-0.116799	5.85314e-62			-0.117407	5.49516e-44
C1orf186			-0.144408	6.65245e-64							-0.154011	2.47028e-47
C1orf43	-0.103706	0.000221697	-0.121592	2.81137e-60	-0.119769	2.92873e-19
C1orf63	0.39678	1.14204e-161	0.278738	1.25532e-127	0.411542	6.38372e-195	0.356444	3.69604e-140	0.425911	9.97817e-194	0.254555	5.15033e-69
C1QBP	-0.233971	8.25808e-42	-0.366562	8.58501e-85			-0.345794	2.11892e-58	-0.216319	1.26001e-43	-0.251461	5.95447e-29
C20orf24	-0.150935	1.78124e-16			-0.130278	6.93465e-15			-0.122447	1.16397e-11
C20orf27							-0.162093	4.73503e-110
C4orf27			-0.17608	1.50643e-110			-0.178132	1.27604e-104
C4orf3			-0.392731	4.73415e-142			-0.267296	3.0345e-58			-0.227461	1.22682e-39
C4orf48	-0.142504	6.76999e-11	-0.197548	1.05616e-69	-0.189021	5.23191e-37	-0.170553	1.89423e-39	-0.181942	8.16498e-30	-0.186373	7.98309e-40
C5orf56			-0.43281	9.07808e-215			-0.312325	1.28053e-108			-0.196358	8.06963e-32
C6orf1											-0.126627	2.09815e-28
C6orf48			0.27018	6.73924e-93	0.163315	5.97292e-35	0.261631	6.80957e-95	0.146047	6.53051e-21	0.201153	3.31516e-44
C7orf50	-0.181389	7.42433e-08	-0.186526	2.08916e-49	-0.242169	1.62502e-33	-0.238148	6.07507e-74			-0.137311	4.28313e-37
C7orf55			-0.123112	4.9941e-33			-0.136364	6.91466e-40			-0.139583	6.37184e-20
C7orf73			-0.157472	5.5425e-65			-0.16287	5.90674e-62			-0.131165	1.04206e-31
C8orf33	-0.158144	1.12104e-18			-0.19858	2.04465e-40			-0.184525	4.62271e-26
C8orf59			-0.365162	4.87567e-156			-0.30088	4.41018e-118	0.0148325	5.23306e-15	-0.274982	3.79586e-91
C9orf142											-0.124425	6.72032e-15
C9orf16	0.18255	4.26891e-27			0.15692	3.71836e-27			0.135907	1.07051e-20
C9orf72			0.205857	4.16622e-57			0.206175	1.18203e-58	0.112896	4.27836e-11	0.202503	3.0017e-41
CACNA1A			-0.332266	6.40017e-225
CACYBP	-0.182783	3.16458e-23	-0.410298	7.09294e-189	-0.174348	2.4671e-21	-0.392003	2.01478e-173	-0.156212	1.57887e-14	-0.319027	5.16567e-98
CALCOCO2			-0.153748	1.23385e-44
CALM1	0.26494	3.61206e-95	0.480689	1.42817e-288	0.233084	9.86561e-73	0.471982	5.34302e-249	0.29059	9.9368e-112	0.485757	6.2401e-233
CALM2	-0.135964	1.79516e-16			-0.212225	9.66384e-55
CALM3			-0.27407	1.18028e-82			-0.257402	2.37619e-74			-0.174989	8.60439e-33
CAMK1D							0.12201	5.68046e-19
CAMTA1					-0.154268	2.79107e-20
CANX			-0.171334	5.00846e-57			-0.234555	2.66045e-70			-0.157693	5.60304e-32
CAP1			-0.253781	5.15564e-78			-0.25681	1.46989e-64			-0.182484	7.49236e-28
CAPN1			-0.127817	4.03001e-66
CAPNS1			-0.187218	3.29898e-86			-0.163104	3.79245e-73			-0.148319	2.84247e-40
CAPRIN1			-0.147578	5.24552e-82			-0.140991	1.10129e-91	-0.129288	5.17837e-20
CAPZA1	-0.204584	3.12053e-33			-0.264889	6.51486e-59
CAPZA2	-0.178274	1.9403e-19	-0.228184	1.04983e-88	-0.205186	5.39498e-35	-0.17004	5.42409e-64	-0.189488	1.71013e-28	-0.124996	1.05087e-34
CAPZB			-0.167137	1.85087e-50			-0.130953	7.74592e-40
CARD16			-0.20555	1.56314e-60
CARD8			-0.132727	5.6819e-37							-0.133376	2.56544e-30
CARHSP1			-0.154973	9.23308e-55			-0.181749	4.47898e-59			-0.160834	3.39726e-35
CARS					-0.26066	7.48485e-92			-0.252151	9.48578e-93
CASC7	-0.28713	1.87811e-78			-0.284209	8.29944e-77			-0.253693	1.38869e-69
CASP1			-0.265942	1.50249e-110			-0.187043	9.02374e-65			-0.14007	2.53144e-48
CASP4			-0.323306	1.46548e-109	0.131311	1.62944e-24	-0.234034	1.84268e-49
CAST	-0.251771	3.94187e-39	-0.117057	2.02269e-26	-0.243543	5.46411e-48			-0.267686	1.29942e-47
CAT	0.12922	6.43796e-14							0.14352	3.31624e-25
CBR1			-0.36888	4.62231e-280			-0.269199	9.9797e-180			-0.236081	2.41595e-124
CBWD1	-0.175399	1.4977e-42			-0.184765	6.94259e-36			-0.172245	5.57603e-35
CBWD2	-0.161314	2.63951e-30			-0.180351	6.07518e-27			-0.145628	1.12943e-25
CBWD5	-0.219426	2.2519e-41	-0.120494	1.14237e-43	-0.194033	6.45562e-34			-0.16595	1.37056e-34	-0.117718	1.26098e-19
CBX1			-0.185457	2.42446e-111			-0.201244	1.65791e-103			-0.17377	7.89822e-79
CBX3			-0.454202	3.11818e-219			-0.459844	1.4928e-190			-0.39621	2.84189e-145
CBX5			-0.150795	2.50761e-75							-0.165239	7.06501e-50
CBX6	-0.316693	2.17425e-59	-0.151544	9.61259e-53	-0.284159	4.97813e-53	-0.165337	2.15161e-55	-0.24862	1.51569e-43	-0.114729	3.06735e-34
CCDC104											-0.106295	2.48829e-26
CCDC109B					0.141074	1.90524e-24
CCDC115							-0.138489	1.99813e-61			-0.161346	1.82108e-47
CCDC124			-0.171404	6.3816e-99			-0.206793	2.66965e-107			-0.158655	2.12886e-51
CCDC137			-0.105081	1.6654e-39			-0.124248	5.02802e-55
CCDC23			-0.151009	7.20165e-65							-0.13029	2.07243e-27
CCDC25			-0.126093	2.62965e-79
CCDC50			-0.180686	2.11213e-28
CCDC53			-0.18034	8.78726e-101			-0.168542	7.45539e-89			-0.175579	4.57745e-72
CCDC66					-0.109255	1.28545e-14			-0.150427	2.52339e-17	-0.145531	3.93029e-25
CCDC69					0.191424	1.03354e-46			0.178099	2.19563e-33
CCDC82					-0.134486	2.59388e-13
CCDC85B			-0.177555	8.98258e-47
CCDC88C					0.161014	1.37929e-26			0.141902	3.15701e-19
CCDC90B	-0.122087	1.9606e-08	-0.222607	2.46252e-96			-0.199292	7.36681e-93	-0.108967	1.2145e-06	-0.202281	4.77412e-62
CCL2			-0.185712	6.82492e-40					-0.252985	9.51161e-46	-0.210618	3.17983e-54
CCL22			-0.637618	3.4613e-174			-0.863976	8.99235e-260			-0.989751	1.62097e-235
CCL3	-0.556283	2.99916e-133			-0.646305	3.025e-176			-0.678699	3.47344e-178	0.0369962	1.49366e-15
CCL4	-0.670079	1.25889e-142			-0.742696	3.59815e-161			-0.84817	1.07862e-159
CCL5											-0.210464	1
CCM2			-0.297133	3.43138e-147			-0.274539	5.2178e-129			-0.305678	1.68162e-103
CCND2			-0.21528	9.92939e-43			-0.210429	2.1887e-47	-0.224748	8.36161e-21
CCND3	0.329915	1.21243e-118	0.187577	3.6182e-64	0.346471	4.40938e-132	0.174681	1.90432e-54	0.33838	6.25747e-130	0.180062	3.1083e-35
CCNDBP1									0.134623	3.5625e-19
CCNH	0.178183	4.76501e-19	0.271592	6.26036e-111	0.175604	3.55258e-27	0.23417	3.69529e-66	0.22061	4.46996e-41	0.254643	1.01965e-62
CCNI	0.162611	2.44899e-32			0.22261	3.14031e-74			0.215601	2.38762e-69
CCNL1	0.257889	2.43235e-80	0.551758	4.60643e-289	0.236989	1.9834e-66	0.538658	1.72003e-246	0.340677	2.8457e-108	0.576682	8.2623e-222
CCPG1	-0.226722	3.82755e-21			-0.210847	8.81776e-21			-0.15468	0.000166458
CCR7	-0.616871	8.95616e-221	-0.230073	6.30548e-44	-0.604095	2.94932e-187			-0.555673	8.2233e-157	-0.0894547	4.07721e-24
CCSER2	-0.17855	1.07836e-20			-0.168573	4.881e-29			-0.149126	2.78965e-15
CCT2	-0.28929	1.58954e-60	-0.215025	3.89674e-56	-0.304295	1.12875e-63	-0.219083	3.31026e-52	-0.316508	1.53404e-71	-0.165679	2.38943e-33
CCT3			-0.334499	2.28816e-105			-0.332301	2.5148e-88			-0.284089	1.05278e-55
CCT4	-0.128337	1.87146e-06	-0.240978	8.33331e-73	-0.147122	7.37607e-11	-0.261456	2.86901e-73	-0.124295	2.69415e-12	-0.243038	9.09016e-53
CCT5	-0.343658	5.23071e-106	-0.310875	1.2953e-101	-0.333844	1.10808e-112	-0.309367	1.21739e-84	-0.316528	6.21495e-88	-0.213572	1.66527e-35
CCT6A	-0.293014	1.77194e-85	-0.435545	1.47329e-175	-0.336224	3.02589e-97	-0.440135	2.55333e-167	-0.259515	1.24883e-66	-0.339699	1.82895e-97
CCT7			-0.269853	7.29329e-93			-0.277736	1.50507e-75			-0.228361	2.17586e-50
CCT8	-0.142215	1.17034e-13	-0.431517	1.86893e-182	-0.14822	1.88153e-28	-0.385314	5.25837e-132			-0.382247	2.88409e-114
CD164	-0.268687	1.69343e-46			-0.203796	1.40226e-35			-0.163156	3.49677e-18	0.130932	8.39461e-25
CD19	0.225407	5.99714e-49	-0.223837	1.32304e-73	0.227653	7.70496e-54	-0.23	3.24907e-59	0.229256	9.11475e-49	-0.215184	2.92243e-43
CD22	0.344823	5.62636e-127	0.243802	3.02679e-56	0.290047	2.01249e-98	0.234256	4.24252e-51	0.30074	4.65624e-101
CD27			-0.385843	2.47976e-97			-0.322109	2.15634e-70			-0.454249	1.37857e-121
CD2BP2							-0.139594	3.25873e-69
CD320			-0.155436	1.37088e-86			-0.185998	1.0778e-108			-0.117194	7.2584e-45
CD37	0.608098	0	0.380555	2.18047e-253	0.614984	0	0.506237	0	0.605621	0	0.356998	2.21941e-203
CD40	-0.253076	3.70606e-37	-0.314153	2.45377e-98	-0.258191	4.04723e-40	-0.277219	3.12361e-65	-0.260621	7.72587e-37	-0.181984	4.52887e-27
CD44	-0.403207	2.35732e-144	0.262466	8.99517e-71	-0.419953	1.7299e-163			-0.39921	8.13985e-146
CD47			-0.172289	2.05094e-32
CD48	0.181653	1.80951e-50			0.234849	2.09623e-76			0.20858	1.4236e-65
CD52	1.23015	0	0.61559	0	1.17947	0	0.768182	0	1.18467	0	0.535151	0
CD53			-0.221882	2.40841e-74			-0.13726	6.67196e-24
CD55	0.585517	2.47947e-292	1.15793	0	0.519342	5.14914e-240	1.13064	0	0.644363	0	1.0724	0
CD58	-0.618418	4.1838e-289			-0.655775	0			-0.611336	1.70112e-255
CD59	-0.184466	1.32003e-42	-0.124859	4.64349e-58	-0.188806	7.28011e-42	-0.144886	1.99983e-71	-0.17227	1.3459e-31	-0.15737	1.43837e-43
CD63	-0.357417	8.2687e-83	-0.621234	6.43548e-303	-0.305015	3.21038e-62	-0.61448	6.36563e-273	-0.349377	1.32517e-84	-0.677613	8.07701e-293
CD69	0.301274	5.49576e-45	1.49952	0			1.58009	0	0.399871	1.27834e-70	1.65741	0
CD70					-0.153204	0.00190542			-0.143018	0.213198
CD74	0.199433	3.34346e-131	0.489882	0	0.176425	8.7175e-106	0.595672	0	0.202237	3.62279e-136	0.614537	0
CD79A	-0.173444	6.83316e-17	0.440672	1.02498e-250			0.458381	1.8342e-258	-0.160087	4.17492e-17	0.342802	1.00941e-136
CD79B	0.538458	7.70383e-172	-0.239555	9.56649e-75	0.640798	4.63864e-224	-0.137053	1.11249e-32	0.528781	5.11997e-158	-0.380078	1.16832e-89
CD81	0.239977	7.64385e-63			0.216683	1.06759e-56			0.269955	1.88695e-77
CD82	-0.326768	3.03168e-61			-0.228902	1.36883e-32			-0.323247	1.85883e-71
CD83			0.776243	0			0.70786	4.83369e-303			0.811956	0
CD84	-0.233357	9.79458e-12			-0.211024	9.00642e-10	-0.107693	2.82716e-12	-0.235131	2.09201e-15
CD86			-0.131169	1.10701e-31			-0.112005	1.99938e-19
CD97			0.283197	1.74229e-71	-0.215846	9.11563e-23	0.315274	1.34242e-85			0.341659	7.87737e-83
CD99	-0.299483	1.63575e-60			-0.311387	1.15829e-63			-0.324327	3.18385e-75
CDC123			-0.166366	1.89042e-85	-0.1265	1.1929e-21	-0.17418	3.3319e-87
CDC26	-0.199712	4.18372e-39	-0.312567	8.99024e-142	-0.212097	1.6529e-39	-0.248457	1.34482e-99	-0.18782	3.04744e-37	-0.192913	2.88743e-50
CDC37	-0.373581	4.16326e-70	0.365581	8.26083e-150	-0.386324	9.49868e-87	0.315232	8.21204e-106	-0.389336	3.58814e-73	0.360201	3.00104e-99
CDC40			-0.108482	9.03591e-30
CDC42EP3	-0.175618	7.7207e-07			-0.211641	7.18101e-19			-0.196006	3.75272e-14
CDC42SE1											0.181403	9.07107e-31
CDCA7L	0.21153	7.48612e-59			0.217004	6.26146e-65			0.221823	2.02872e-61
CDK2AP2	0.13849	8.75609e-19	-0.275359	8.16315e-104	0.171937	2.62876e-33			0.166838	2.14189e-33	-0.214171	1.0101e-51
CDK4	-0.186564	3.30286e-45	-0.219783	3.70794e-133	-0.203439	2.79827e-49	-0.275689	2.66407e-144	-0.189605	6.28687e-46	-0.194006	2.26043e-74
CDK5RAP3									0.125664	5.72383e-15
CDKN1A	0.292593	1.63697e-59	0.78364	0	0.246176	2.59274e-52	0.732857	0	0.285066	1.69745e-63	0.801055	0
CDKN1B	0.269933	5.24404e-67	0.237036	7.05656e-62	0.265669	3.84381e-63	0.242589	2.81801e-63	0.277095	1.73059e-66
CDKN2D	0.394001	3.2552e-170	0.226231	1.43031e-45	0.404835	6.53941e-166	0.273971	5.55209e-76	0.407167	3.31007e-165	0.260303	2.04114e-50
CDV3	-0.246611	8.92927e-36	-0.258234	4.87996e-94	-0.277225	1.35353e-51	-0.249717	3.2805e-65	-0.266635	1.28373e-45	-0.191264	1.14859e-35
CEBPB	-0.23922	4.70532e-40			-0.282726	4.30718e-59			-0.242309	1.01082e-52
CEBPG			0.110886	7.51951e-44							0.144479	5.75388e-28
CEBPZ									-0.165036	3.6848e-25
CEBPZ-AS1			-0.142537	7.34366e-62			-0.158046	1.16593e-69			-0.139505	6.96847e-37
CELF2	0.428692	2.96845e-195			0.436279	5.03135e-192	0.189621	6.01424e-55	0.433044	4.41727e-178
CENPH							-0.119532	6.94993e-56
CEP170	-0.299615	1.04016e-57			-0.256575	2.35532e-51			-0.234777	5.40837e-45
CEPT1							-0.138659	1.27748e-58
CFDP1			-0.153482	1.01905e-50			-0.13437	7.53944e-39
CFL1			-0.273336	1.36654e-123			-0.289664	4.24185e-175			-0.139362	4.17652e-28
CFLAR	-0.621256	3.63747e-155	-0.306195	6.32163e-88	-0.626497	2.1246e-144	-0.322482	6.05011e-71	-0.588382	3.67192e-139	-0.196302	1.3264e-41
CHCHD1			-0.337458	5.54016e-187			-0.288363	6.10943e-143	-0.140623	6.62431e-24	-0.266693	2.94051e-106
CHCHD10	0.313229	1.02985e-79			0.292206	4.55698e-80			0.274547	8.11546e-65
CHCHD2	-0.214963	1.70772e-72	-0.253468	5.00894e-89	-0.195173	3.94381e-66	-0.300229	9.07619e-133	-0.187051	1.472e-52	-0.168047	1.6213e-25
CHCHD7			-0.11766	2.2286e-72
CHD1			0.35957	4.80108e-140			0.322813	1.0393e-96			0.376544	1.45726e-103
CHD2			0.289759	5.07229e-101			0.271514	1.53834e-70
CHD4	-0.209367	6.65921e-30			-0.179695	1.48975e-21			-0.220958	1.02322e-34
CHD9			-0.0090736	1.66041e-25							-0.0103248	7.8874e-14
CHMP1B	0.716944	5.13969e-235	0.97687	0	0.698881	2.27683e-211	1.01006	0	0.732278	1.84506e-235	0.971053	0
CHMP2A			-0.241302	1.09904e-103			-0.244313	1.35812e-82			-0.208	8.18984e-62
CHMP4A	-0.144515	2.54317e-11	-0.190609	2.04133e-60	-0.114824	1.51976e-14	-0.173969	1.07165e-33	-0.143024	1.33396e-16
CHMP4B	-0.522435	5.71168e-186			-0.543524	8.346e-207			-0.497889	5.01527e-178
CHMP5	-0.170455	2.69594e-20	-0.327332	1.0087e-163			-0.219219	1.08756e-91	-0.137329	1.88694e-17	-0.16917	1.26001e-42
CHORDC1	-0.158755	2.09637e-11	-0.16604	1.69954e-58	-0.199609	3.43378e-29	-0.175976	4.20015e-73	-0.148927	4.69293e-14
CHPT1			0.145641	9.38484e-25
CHRAC1	-0.123144	1.10494e-05			-0.118508	4.54213e-16
CHST12			-0.156384	1.27467e-36
CHTOP			-0.160034	5.52061e-88			-0.165066	2.32907e-77			-0.125245	1.53509e-46
CHURC1			-0.302194	1.10057e-132			-0.254802	2.49388e-81			-0.238725	2.62682e-55
CIB1					-0.240682	7.07067e-63					0.0249299	8.86926e-22
CINP			-0.147356	2.341e-93			-0.153099	7.27889e-86			-0.1329	4.20084e-56
CIR1									0.147451	1.54622e-25
CIRBP	0.455531	1.333e-253	0.348148	4.80911e-167	0.44772	5.14103e-245	0.344224	9.37737e-162	0.453619	3.94828e-244	0.367308	1.04801e-148
CISD1			-0.200508	7.24927e-107			-0.178851	3.58534e-109			-0.113338	1.04832e-38
CKLF											-0.167406	1.09257e-34
CKS1B			-0.292515	3.28224e-151			-0.237293	1.35608e-117			-0.19974	4.93398e-68
CKS2			0.186198	3.48753e-46	-0.208171	1.62106e-06	0.146616	7.02012e-27			0.274178	4.67156e-47
CLASRP									0.123189	6.78957e-15
CLDND1					-0.143606	6.00784e-08
CLEC2D	-0.519552	6.06609e-135	-0.337105	6.09171e-100	-0.519577	1.04118e-125	-0.215771	1.79458e-59	-0.493863	5.94924e-114	-0.191603	2.12096e-42
CLECL1	-0.441148	1.93167e-107	-0.217634	2.28653e-63	-0.42506	1.81497e-105	-0.210673	6.19065e-51	-0.484202	6.37092e-129	-0.328628	1.3667e-84
CLIC1	-0.210428	6.88967e-40	-0.449414	1.64345e-244	-0.172563	7.14505e-30	-0.339694	5.6595e-119	-0.187482	3.82867e-30	-0.328164	1.13038e-96
CLIC4					-0.132514	1.83809e-14
CLINT1					-0.133586	7.86395e-18
CLIP1	-0.202475	8.9714e-18	-0.168775	7.29373e-72	-0.193855	2.47569e-13	-0.138845	7.28708e-56	-0.150373	1.23289e-05
CLK1	0.128682	4.5826e-14	0.406197	4.01934e-157			0.399717	8.16501e-133			0.388533	5.07457e-105
CLNS1A	0.117633	2.45067e-20	-0.218289	1.85598e-83			-0.241823	1.17364e-80			-0.183752	1.79102e-39
CLPP			-0.216773	3.12986e-127			-0.237603	1.57069e-125			-0.181523	1.33177e-79
CLTA			-0.284496	1.1789e-124			-0.277353	2.32717e-95			-0.269486	1.7251e-82
CMAS			-0.143828	2.35269e-89			-0.136391	2.88572e-76
CMC1			-0.232849	1.38387e-112			-0.18195	1.26555e-77			-0.174026	2.22912e-50
CMPK2	-0.267819	5.92303e-95			-0.225664	1.28612e-63			-0.198264	1.15087e-52
CMSS1	-1.00507	0	0.0417219	1.52504e-76	-0.993267	0	0.00840629	3.95626e-68	-0.955219	0
CMTM6			0.180593	1.23574e-39							0.179863	4.57908e-20
CNBP	-0.165566	1.28387e-21			-0.15964	8.37225e-27
CNDP2			-0.320942	6.40886e-165			-0.224539	3.98556e-94			-0.213579	1.38777e-52
CNIH1	-0.27481	2.80349e-69			-0.283893	4.46302e-71			-0.27187	7.94473e-62
CNIH4							-0.116891	1.02235e-72			-0.113141	2.52326e-38
CNN2	0.272864	2.75508e-62			0.284243	3.54145e-73			0.288196	4.63928e-69
CNOT6L			0.308311	1.45386e-119			0.284943	4.27696e-88
CNP	-0.124631	1.61593e-06
CNPY2	-0.168009	2.37146e-18	-0.266411	4.8233e-115	-0.157623	6.02426e-31	-0.318567	2.35295e-125	-0.164764	1.51849e-23	-0.261097	4.38939e-66
COA1			-0.14754	3.53568e-58			-0.155147	2.06881e-59			-0.158101	1.12634e-38
COA3	-0.136248	5.13531e-19	-0.29672	1.55073e-193			-0.283716	1.9651e-182	-0.152145	8.12355e-26	-0.231903	1.94742e-106
COA4	-0.227108	6.52675e-41	-0.250957	1.39291e-111	-0.248596	1.07169e-62	-0.248874	2.43481e-98	-0.269458	6.22597e-65	-0.196536	8.36777e-59
COA5			-0.162809	3.31665e-99			-0.137437	2.24578e-79			-0.135902	4.73583e-57
COA6	-0.136658	2.17072e-23	-0.278543	9.49454e-171			-0.265899	4.41708e-143			-0.217734	3.00418e-87
COASY							-0.112191	2.89034e-79
COL9A3			-0.141052	5.84469e-08							-0.154004	6.97709e-13
COMMD6	0.111105	2.14741e-09
COMMD8			-0.154807	5.70583e-96			-0.1421	5.59003e-88			-0.138896	3.16934e-47
COMT			-0.161269	6.31105e-91			-0.185188	7.05123e-93			-0.15405	4.13761e-52
COPA							0.106638	1.56274e-42
COPB1			-0.147713	4.64046e-54	-0.142908	3.22375e-13
COPE			-0.300897	1.41263e-112	-0.146916	1.17591e-21	-0.26671	9.16477e-79	-0.146578	3.01561e-25	-0.219389	9.70028e-46
COPRS			-0.233792	5.43709e-147			-0.22905	1.02811e-159			-0.252215	3.4208e-120
COPS4			-0.135659	2.11048e-79							-0.122251	8.33551e-49
COPS5			-0.136002	7.79826e-74			-0.12864	1.84861e-61
COPS6			-0.187898	3.39699e-79			-0.18356	2.91848e-73			-0.170773	1.10625e-47
COPZ1			-0.227769	1.0159e-120			-0.222462	1.9233e-98			-0.182598	6.81079e-49
COQ10B			0.161509	5.77547e-50			0.172748	8.33397e-54			0.196251	4.00098e-44
COQ4			-0.127169	4.91795e-64
CORO1A			-0.197898	6.60063e-29			-0.157965	9.86071e-07			-0.162241	7.60278e-12
CORO1B			-0.137161	2.71476e-35							-0.130145	8.20944e-26
CORO7			0.316527	6.81756e-137	0.101874	8.59972e-15	0.330099	1.02234e-133	0.124683	3.67932e-14	0.333552	4.86787e-119
COTL1			-0.206492	2.97112e-28					0.153416	1.74276e-28
COX14			-0.263298	8.69237e-87			-0.25902	1.26268e-77			-0.240648	8.39508e-61
COX16	-0.152143	1.8053e-16	-0.295352	5.22435e-107			-0.306431	6.10597e-87	-0.117568	4.91163e-15	-0.21671	5.2225e-42
COX17	-0.169099	1.27041e-14	-0.472182	1.21991e-173	-0.276432	2.43098e-52	-0.442856	3.38463e-145	-0.247001	2.5943e-47	-0.285299	5.68874e-50
COX20											-0.152571	1.98967e-26
COX5A	-0.157073	1.8709e-14	-0.403184	2.10144e-144	-0.143708	4.45216e-20	-0.397537	1.31432e-129	-0.167382	1.02649e-34	-0.329495	8.38623e-76
COX5B			-0.471535	3.08064e-246			-0.454117	5.51527e-206			-0.411507	8.32257e-155
COX6A1	-0.138631	3.17806e-20	-0.440159	9.23937e-194	-0.173638	6.14695e-48	-0.434001	2.19162e-188	-0.186105	2.58978e-56	-0.322105	4.9078e-79
COX6A1P2			-0.115079	1.65386e-80
COX6B1			-0.372508	4.66282e-175			-0.379919	2.5372e-159			-0.331734	9.89153e-103
COX6C			-0.386698	4.81517e-180			-0.354328	6.81021e-141			-0.302492	1.23414e-78
COX7A2	-0.139327	4.72534e-24	-0.39614	6.2229e-204	-0.192177	6.88464e-46	-0.394151	2.00926e-188	-0.207376	4.33733e-57	-0.289754	1.082e-90
COX7A2L			-0.211225	1.30817e-63			-0.237227	1.10622e-58			-0.208013	2.37486e-40
COX7B	-0.237104	3.50964e-46	-0.453134	1.38645e-183	-0.267449	1.29017e-73	-0.437076	1.18211e-160	-0.293951	1.82834e-85	-0.299765	5.08412e-55
COX7C			-0.207518	3.58123e-101			-0.184309	1.82761e-66			-0.198637	2.19506e-56
COX8A			-0.398905	1.59146e-168			-0.455229	2.37515e-192			-0.371471	1.98385e-113
CPNE1			-0.174036	2.55242e-91			-0.150341	7.23096e-45
CPNE3			-0.263559	9.08316e-108			-0.252508	9.67543e-92			-0.225769	1.82708e-71
CREB3			-0.123554	2.84147e-71			-0.137575	8.94404e-65
CREM	-0.363742	3.05282e-57	1.14472	0	-0.478927	2.49366e-114	0.994777	0	-0.255448	5.23966e-23	1.12218	0
CRIP1			1.02781	0			1.15383	0	-0.277171	7.62693e-31	0.959521	0
CRIP2			0.228558	1.54993e-107	-0.132151	3.89071e-06	0.243596	3.6264e-131	-0.164225	1.91486e-15	0.229067	2.50942e-87
CRK							0.139825	4.92466e-28			0.147172	3.27437e-20
CRTC3							-0.119193	1.07265e-31			-0.118771	1.48374e-17
CSDE1			-0.0113569	4.65712e-28					0.137631	3.66631e-16
CSK			-0.183799	1.08056e-90							-0.167172	5.35396e-46
CSNK1A1	-0.153458	5.52797e-15			-0.144241	4.26367e-19			-0.150192	4.71881e-20
CSNK1D			0.187327	7.86174e-51			0.188185	2.10227e-62			0.200847	6.72833e-42
CSNK2A1			-0.174189	1.37724e-98			-0.170751	4.55899e-86			-0.138757	1.68787e-39
CSNK2B	-0.129751	3.22187e-11	-0.260338	2.08897e-98	-0.135507	1.98486e-27	-0.221508	5.69655e-71			-0.23576	9.56887e-45
CSRNP1	0.136218	8.62478e-18	0.424637	1.01226e-239			0.411105	4.20522e-201	0.206208	1.26936e-53	0.410691	9.83628e-180
CST3									-0.00334422	2.86256e-08
CST7											-0.133934	5.18597e-07
CSTB			-0.455442	4.4671e-170	-0.16223	2.72696e-16	-0.516023	1.92255e-204	-0.228301	1.05635e-25	-0.562112	5.28441e-200
CTA-250D10.23	0.371967	2.57438e-105	0.430863	8.13131e-162	0.410988	1.38593e-140	0.391394	8.29083e-134	0.414713	1.65662e-136	0.350087	7.33152e-93
CTA-384D8.34			-0.265507	3.22091e-96			-0.193895	2.54687e-66			-0.146604	9.35869e-26
CTC-444N24.11					-0.149786	1.00883e-23
CTCF			-0.15208	3.04865e-52							-0.169374	1.0068e-32
CTD-2336O2.1											-0.144607	1.19075e-35
CTD-2521M24.9			-0.224957	3.50539e-91			-0.163244	3.01607e-50
CTD-3184A7.4	0.155285	1.96798e-29			0.132438	2.01501e-18			0.136367	2.04237e-22
CTDNEP1			-0.161389	2.96693e-85			-0.180303	2.11638e-78
CTNNBL1			-0.116704	8.77072e-68			-0.117118	6.97854e-64
CTSA			-0.135478	1.09658e-46			-0.154491	3.90062e-52			-0.135265	2.42501e-32
CTSB			-0.206174	7.45326e-75			-0.228017	6.28693e-91			-0.336925	1.95432e-100
CTSD			-0.138354	8.40212e-52							-0.197437	8.10634e-73
CTSH			-0.541282	3.97711e-236			-0.522972	2.35207e-193			-0.595547	1.98474e-224
CTSS	0.236827	1.45143e-50			0.282865	3.58112e-78	0.135584	7.66301e-27	0.293527	4.31012e-86
CTSZ			-0.231129	1.09746e-62			-0.247052	1.26742e-58			-0.253856	7.05321e-48
CUEDC2			-0.160516	2.50811e-81			-0.172151	4.78854e-67			-0.120241	1.46782e-33
CUTA	0.253069	6.72411e-52			0.274508	1.09918e-70			0.277385	5.26881e-73
CWC15			-0.163034	1.42552e-73			-0.195254	1.37275e-64			-0.172835	1.83169e-35
CWC25			0.194519	5.36574e-52			0.155996	2.33932e-38			0.169569	3.63883e-30
CXCL1	0.20657	3.50748e-53	-0.216585	2.05207e-72	0.200803	1.0919e-36	-0.502864	0	0.175653	6.95178e-25	-0.377171	1.83174e-140
CXCL10			-0.794332	3.87528e-91
CXCL2					-0.25779	2.09079e-96			-0.231361	7.20662e-73	0.0381537	5.17551e-13
CXCL3	-0.0291651	4.55904e-15					-0.408009	1.68812e-188
CXCL5			-0.223209	5.23293e-192			-0.721849	0			-0.562446	3.00886e-294
CXCR4	0.366266	1.51643e-142	0.921136	0	0.372637	2.26552e-151	0.930253	0	0.425533	2.34853e-180	0.807453	0
CXCR5	0.217527	3.03046e-24	0.303842	5.26888e-103			0.243939	4.74718e-62	0.239062	1.9506e-38	0.351576	1.5942e-82
CXXC5					0.1236	4.40896e-12			0.129945	4.23096e-07
CYB561A3	0.255153	5.67593e-52			0.254469	5.91712e-56			0.263456	1.24012e-67
CYBA	0.160588	2.06568e-39	0.246758	1.22619e-100	0.147603	1.37653e-37	0.344077	6.57691e-178	0.136459	6.29687e-31	0.194526	8.837e-50
CYBB											-6.33103e-06	4.39869e-14
CYC1	-0.148866	1.5212e-19	-0.248774	2.07398e-93	-0.181792	1.13142e-32	-0.271359	7.44278e-94	-0.145553	4.96116e-20	-0.18948	6.24456e-45
CYCS	0.112687	2.21685e-11	0.342515	7.00701e-89			0.340103	4.96507e-93			0.518279	2.2217e-172
CYLD											0.191302	1.99589e-37
CYSLTR1					0.172119	6.64025e-33			0.179207	1.25035e-37
CYSTM1	-0.715444	0			-0.724158	0	0.0519829	2.86452e-68	-0.662562	0
CYTIP	-0.271461	2.84949e-53			-0.212142	1.34903e-35			-0.202304	1.14567e-23
DAD1	-0.168326	6.53664e-14	-0.347158	3.29284e-128			-0.345276	7.69056e-103	-0.166975	1.84978e-22	-0.316266	8.25618e-77
DARS			-0.309955	6.78561e-122			-0.268558	1.23771e-99			-0.278466	1.89778e-86
DAXX			-0.188546	8.61649e-96			-0.192087	1.02132e-88			-0.129625	1.4171e-41
DAZAP2							0.164437	4.28699e-45			0.140917	5.45763e-28
DBF4	0.117439	2.02728e-07	0.160594	3.02106e-49			0.160345	6.31279e-62			0.182535	2.81619e-32
DBI			-0.473031	3.74977e-176			-0.43825	2.41801e-138			-0.36991	1.1341e-79
DCAF13	-0.162622	1.24336e-18			-0.177075	4.53293e-27			-0.145722	7.32643e-12
DCAF7			-0.169906	6.10801e-89			-0.146538	2.55639e-68			-0.152379	2.6933e-44
DCK	-0.00185967	2.60739e-07	-0.269944	9.34706e-85			-0.167882	1.92916e-33
DCLRE1C			-0.191913	1.09687e-62			-0.156928	1.07978e-51			-0.198108	1.73569e-58
DCP2			-0.131324	1.88228e-43
DCPS			-0.200719	1.25152e-105			-0.181383	5.03013e-78			-0.147067	9.38488e-38
DCTN2			-0.211121	1.43922e-105			-0.190791	2.78883e-86			-0.204784	5.14135e-63
DCTPP1	-0.380965	1.39844e-121	-0.380951	8.10315e-195	-0.357352	3.22776e-118	-0.407654	7.01493e-187	-0.360844	3.65479e-114	-0.268737	3.25804e-89
DCUN1D5	-0.194913	5.23929e-32	-0.180696	2.8766e-117	-0.214337	3.33406e-50	-0.180004	1.92572e-106	-0.234933	9.56879e-53
DCXR					-0.137403	4.49282e-21
DDAH2	-0.219065	5.39544e-36			-0.194777	7.38071e-27			-0.210922	2.17264e-37
DDB2			-0.14306	2.32524e-71			-0.178817	2.01952e-99
DDIT3			0.19484	1.06638e-44			0.169858	6.49082e-41			0.170253	2.33563e-21
DDIT4			0.251896	8.70714e-45	-0.325593	7.83954e-53					0.215518	1.85059e-22
DDOST			-0.118707	6.29274e-51
DDRGK1			-0.143485	2.47162e-55			-0.132585	7.63141e-54			-0.159608	7.08838e-42
DDT			-0.178632	1.47942e-50			-0.173355	2.27041e-37			-0.158901	1.17147e-30
DDX1	-0.113282	3.43945e-09	-0.213014	5.54965e-99	-0.123866	1.22902e-13	-0.221091	4.27591e-101	-0.116702	2.19269e-10	-0.188414	3.31216e-63
DDX10	-0.158189	1.07084e-20			-0.15028	4.44385e-17
DDX18			-0.345924	2.07705e-121			-0.321278	9.01976e-99	-0.122658	0.11446	-0.324661	1.08097e-82
DDX21	-0.186679	1.77356e-16	0.486899	2.22433e-187	-0.352191	1.71463e-72	0.387754	4.30869e-119	-0.253259	3.52314e-36	0.537721	3.55871e-194
DDX24							0.162349	2.54928e-39
DDX27			0.15308	2.19639e-54			0.160245	9.94262e-60			0.128211	5.98509e-32
DDX39A	-0.222827	1.86516e-48			-0.241055	1.5333e-64			-0.221824	2.76589e-56
DDX3X			0.592455	0	0.207853	1.22189e-41	0.565185	1.11101e-266	0.2185	9.28791e-39	0.589652	1.33206e-242
DDX42							-0.112895	4.02689e-66
DDX46	-0.145324	3.90197e-20	-0.138266	3.63403e-59			-0.192454	2.5914e-55	-0.145088	1.61167e-21	-0.162789	3.60849e-36
DDX5	0.212703	1.0469e-84	0.436508	0	0.19356	1.25769e-86	0.460413	6.59341e-297	0.241042	2.94805e-102	0.47676	1.39905e-280
DDX54							-0.133219	1.55928e-57
DECR1					0.145224	1.19277e-21
DEF6			-0.1714	4.99924e-57			-0.130981	4.5788e-40			-0.137754	3.01677e-27
DEGS1					-0.17838	8.90497e-24
DEK	-0.280806	4.48747e-51	-0.554557	2.23148e-294	-0.268193	5.6074e-49	-0.488871	1.22673e-202	-0.22665	1.61104e-39	-0.445364	3.05925e-152
DENND3			0.259915	1.05799e-73			0.24272	4.89004e-57	0.152222	8.02557e-18	0.231729	1.59756e-40
DENND4A			0.261352	4.98608e-75			0.273454	9.34701e-76			0.283123	2.43572e-58
DENR	-0.218184	1.16652e-30	-0.31006	2.12946e-122	-0.2312	5.73554e-43	-0.322566	3.18161e-141	-0.205848	1.49103e-34	-0.275294	3.35007e-87
DESI1	-0.216354	2.47747e-45	-0.191057	3.09062e-94	-0.271344	8.6108e-69	-0.194225	2.27126e-86	-0.23093	1.65577e-45
DFFA			-0.142809	9.06027e-77			-0.117568	4.60539e-72	-0.130667	1.19008e-12	-0.120654	9.07822e-43
DGKD									0.197062	1.30714e-33
DGUOK			-0.244749	3.40415e-92			-0.243722	5.26239e-80			-0.215721	6.01295e-46
DHPS					0.125558	4.25486e-18
DHRS4L2			-0.135442	1.34963e-71							-0.150952	1.03344e-49
DHX36			0.138101	2.26794e-45							0.128394	3.98103e-29
DHX9					-0.181417	1.69259e-36			-0.16461	1.84324e-30
DIAPH1	-0.198117	4.41477e-32			-0.146211	6.2257e-25
DICER1			-0.124493	1.05306e-27			-0.112416	3.78588e-27
DIMT1	-0.137165	6.65848e-11			-0.172509	8.11627e-22			-0.129671	7.03489e-12
DKC1	-0.271665	1.56202e-50	-0.197771	4.3714e-92	-0.268685	2.05244e-59	-0.21275	2.41349e-97	-0.270217	5.08932e-53	-0.175456	6.78711e-51
DLGAP1-AS1			-0.201408	8.93363e-67			-0.221203	4.93122e-72			-0.196834	4.25813e-45
DNAJA1											0.307699	5.90517e-65
DNAJA2	-0.171188	7.66398e-23			-0.194183	1.48493e-33			-0.161294	1.21886e-16
DNAJB1			0.200214	4.39019e-63			0.188799	1.76507e-55	0.114473	6.47214e-18	0.234839	6.34365e-47
DNAJB6			0.154863	7.86993e-51	-0.156356	6.90586e-23	0.141214	5.13869e-41			0.211912	1.0634e-44
DNAJB9			0.22853	1.04886e-57			0.228742	2.86109e-55			0.248847	1.26286e-43
DNAJC1			-0.163396	4.0846e-50			-0.160073	7.05666e-46			-0.151156	4.2624e-31
DNAJC15			-0.256051	3.67513e-95			-0.222638	2.03644e-61			-0.176655	1.86831e-32
DNAJC19			-0.254177	9.07226e-124			-0.21554	6.99016e-86			-0.198472	4.81266e-55
DNAJC2	-0.165164	2.78234e-12			-0.165669	2.51763e-15
DNAJC4	0.169478	1.50891e-28			0.186053	2.20353e-40			0.164321	1.73262e-27
DNAJC8	-0.221766	2.34291e-39	-0.227296	2.90217e-78	-0.219505	2.89031e-53	-0.257065	1.57081e-71	-0.242432	1.62856e-65	-0.219223	3.29275e-44
DNMT1	-0.221009	1.11425e-48	-0.17806	3.70199e-98	-0.228089	1.71634e-46	-0.208636	1.67012e-101	-0.256118	1.04593e-63	-0.129199	1.12702e-49
DNPEP			-0.219687	1.20783e-100			-0.203454	6.56512e-94
DNPH1			-0.500836	4.85832e-270			-0.511725	9.4295e-238			-0.481791	9.01742e-206
DNTTIP2	-0.206369	4.74853e-23	0.171488	3.12657e-62	-0.214991	2.26758e-35	0.165583	1.73385e-46			0.184484	3.69879e-37
DOCK8	0.261351	4.68973e-71			0.269118	1.14832e-76			0.256747	4.19287e-60
DPH3					-0.105459	2.61058e-11
DPM2			-0.141504	5.39614e-77			-0.148193	2.54743e-81	-0.10326	9.26103e-08
DPM3							-0.106243	1.60924e-36
DPP7							-0.121802	9.04918e-36			-0.148369	2.85131e-16
DPY30	-0.117855	2.44524e-05	-0.322503	7.44325e-158			-0.228307	4.90849e-105			-0.292286	7.76821e-105
DR1	-0.211752	9.35837e-35			-0.187868	1.89665e-26			-0.174912	2.53346e-22
DRAM2	0.289756	2.16801e-82	0.184948	1.93637e-42	0.301135	7.14957e-93	0.231724	5.2495e-73	0.288886	2.13311e-85	0.160098	2.70269e-26
DRAP1			-0.597693	0			-0.503481	3.426e-211			-0.349791	3.99072e-92
DTD1			-0.138272	1.27618e-76			-0.132034	1.28395e-76
DTNBP1			-0.253053	2.32699e-103			-0.228186	2.19692e-82			-0.190874	1.33942e-41
DTX3L	-0.427643	1.58162e-182	-0.494276	0	-0.426805	2.7565e-163	-0.392807	2.82406e-204	-0.391175	5.38574e-155	-0.267844	7.58623e-94
DTYMK			-0.198005	2.98374e-158			-0.221159	2.577e-149			-0.13365	7.65744e-83
DUSP1	1.16453	0	1.63849	0	1.098	0	1.64667	0	1.23428	0	1.60403	0
DUSP2			1.1393	0	0.0948694	2.54144e-67	1.03561	0	0.325766	1.55222e-79	1.14433	0
DUSP4	-0.442426	2.85201e-63			-0.599985	1.69179e-122	-0.207169	9.72171e-58	-0.459716	1.48119e-69
DUSP5			0.206643	1.64182e-54			0.205732	3.16886e-46			0.265825	7.85914e-72
DUT	0.15733	1.34605e-18	-0.175425	3.80813e-50	0.132794	6.95039e-25	-0.129064	7.83196e-35	0.126274	1.66561e-20	-0.116588	2.90036e-18
DYNC1I2	-0.18704	3.82661e-33	-0.297324	3.16024e-166	-0.164789	4.54834e-36	-0.316177	1.03659e-153	-0.232133	1.70446e-59	-0.293953	6.37956e-105
DYNLL1			-0.387268	2.01838e-118			-0.331012	5.07378e-79			-0.267075	4.56106e-44
DYNLRB1			-0.268666	5.86166e-97			-0.25302	3.61025e-73			-0.185323	1.59646e-32
DYNLT1			-0.222576	4.90542e-93
DYNLT3	-0.112701	0.131254
E2F4					-0.128587	1.03209e-20
E2F5			0.00409036	3.45265e-15
EAF2	0.24395	3.19718e-66			0.257691	4.78618e-76			0.252567	9.04655e-73
EBAG9			-0.115614	6.52164e-50							-0.129671	5.41283e-32
EBF1	-0.238622	3.55937e-27			-0.23897	2.77769e-38			-0.197394	1.51721e-18
EBI3			-0.256706	6.75105e-140			-0.286524	7.04393e-162			-0.217503	1.17112e-84
EBNA1BP2	-0.227286	1.25319e-52	-0.200251	1.18468e-97	-0.237579	2.66232e-69	-0.217367	2.12209e-101	-0.223932	6.26504e-46
EBP			-0.123603	4.95408e-85
EBPL			-0.181567	1.26279e-90			-0.195749	2.67041e-88			-0.200658	9.42533e-49
ECE1	-0.47929	2.43457e-214			-0.465526	4.80418e-190			-0.432274	4.28761e-182
ECH1			-0.275024	1.14447e-108			-0.22464	1.09885e-73			-0.250822	5.09387e-59
ECHDC1			-0.183686	1.34586e-91			-0.164903	2.6764e-71			-0.133654	1.06662e-36
ECHS1			-0.347323	6.66871e-183			-0.318257	1.75058e-142			-0.267407	3.07303e-95
ECI2			-0.140212	4.36408e-76
EDEM1	-0.167735	9.71048e-11			-0.193384	4.23162e-22
EDF1			-0.155472	2.69701e-27			-0.175572	1.28977e-25
EEA1	-0.22462	3.56152e-41			-0.19129	1.71314e-34			-0.174599	1.78669e-33
EED			-0.165965	1.8074e-84	-0.127202	6.43879e-15	-0.156532	4.31231e-91	-0.133109	3.56563e-25	-0.133038	1.67855e-53
EEF1A1									0.111526	3.5461e-56
EEF1B2			0.186297	4.47986e-88
EEF1E1	-0.183323	1.44283e-33	-0.213802	2.14465e-115	-0.178793	5.27345e-31	-0.201456	4.5411e-111	-0.181731	1.79128e-31	-0.179959	2.79845e-76
EEF2	0.202822	1.5225e-84	0.133762	1.79271e-34	0.237298	1.36401e-117			0.297349	4.49551e-202
EFR3A			-0.154058	8.8414e-77			-0.148404	6.39683e-62			-0.114826	5.95889e-27
EGR2	-0.308528	2.37742e-26			-0.311845	6.61441e-46			-0.283495	1.00627e-39
EHD4	-0.202758	1.24347e-44			-0.15158	3.21705e-25			-0.138807	8.15994e-17
EHMT2											-0.160441	2.42356e-57
EI24									-0.120301	2.68045e-18
EID1	0.143224	5.87828e-10			0.152383	1.65851e-22			0.131948	5.86585e-13
EIF1			0.743383	0			0.71145	0			0.730747	0
EIF1AX	-0.232368	2.91946e-31			-0.260796	4.47804e-45			-0.210604	4.65319e-26
EIF1B	0.129086	9.39471e-13	0.270682	1.23763e-104			0.285553	5.75124e-107			0.286592	5.55267e-78
EIF2AK1							-0.154154	3.79096e-54
EIF2AK2	-0.666672	1.12421e-251	-0.331713	9.08526e-138	-0.561184	1.90717e-157			-0.602267	1.28605e-188
EIF2AK4							-0.111464	8.2161e-35
EIF2S1	-0.264454	2.04091e-64	-0.161004	2.50096e-83	-0.313058	6.37799e-102	-0.147735	1.78981e-60	-0.265907	5.36627e-67
EIF2S2	-0.553422	2.5171e-210	-0.323451	1.73688e-91	-0.620601	6.01944e-274	-0.320915	1.59387e-77	-0.616675	6.73306e-272	-0.228585	1.47355e-38
EIF2S3	0.182851	2.05491e-29			0.193392	2.38606e-51			0.247029	6.35308e-58
EIF3A	-0.168005	1.64715e-09			-0.203355	6.26781e-24			-0.163461	2.19437e-13
EIF3B	-0.198955	8.17675e-32			-0.193196	7.5903e-32
EIF3D									0.191857	2.7818e-45
EIF3F									0.159762	8.89071e-33
EIF3G											-0.162339	1.46529e-22
EIF3H	0.156357	1.25329e-24			0.214282	3.89426e-61			0.216143	1.49667e-63
EIF3I			-0.223011	3.7718e-55			-0.267496	4.47503e-59			-0.200053	1.61199e-26
EIF3J	-0.381656	1.03481e-93			-0.479544	4.37554e-152			-0.451226	2.24945e-133
EIF3J-AS1			-0.142093	3.29118e-49			-0.142717	6.63382e-59			-0.234516	1.06676e-83
EIF3L	0.151464	5.04859e-21			0.186713	1.0153e-42			0.174942	7.30086e-33
EIF3M			-0.16324	7.17985e-38			-0.170141	2.7878e-23			-0.152757	1.49162e-14
EIF4A1	-0.30269	1.87279e-102			-0.335288	3.10355e-130			-0.287534	1.91846e-77
EIF4A2									0.145188	2.75835e-31
EIF4A3			0.147606	7.9555e-59			0.152552	3.31459e-54			0.212931	2.5507e-50
EIF4B	0.157133	1.14046e-29			0.194612	1.03172e-59			0.204975	6.35831e-49
EIF4E	-0.325139	1.77592e-70			-0.391734	4.23158e-103			-0.354604	4.1603e-83
EIF4EBP1			-0.165492	1.50591e-71			-0.180095	1.70705e-67			-0.131344	7.66787e-35
EIF4G1			-0.11631	6.38895e-60	-0.139407	1.47446e-16	-0.150293	2.03024e-58
EIF4G2											0.171882	2.88604e-18
EIF5							0.159328	3.80795e-30
EIF5A	-0.330247	2.84009e-61	-0.373937	1.57399e-68	-0.393811	8.45461e-95	-0.404653	1.23254e-81	-0.332521	1.04029e-67
EIF5B	-0.533827	4.56427e-177	-0.205096	2.35605e-36	-0.617458	1.78808e-233	-0.252284	1.62748e-39	-0.592116	5.52689e-223	-0.188499	7.25712e-18
EIF6	-0.322972	1.91154e-98	-0.249625	5.06962e-106	-0.361216	1.036e-119	-0.261489	7.70491e-85	-0.364851	5.84971e-122
ELAVL1			-0.139188	2.1899e-79			-0.15475	5.01365e-67
ELF1	0.017373	4.20747e-16	0.372502	1.48129e-172	-0.00161826	1.77937e-36	0.41712	1.64114e-176			0.391774	5.00928e-128
ELK3	-0.307153	1.78511e-77	-0.30053	4.44549e-117	-0.251675	1.22703e-67	-0.369031	3.13171e-163	-0.310033	1.53879e-92	-0.313094	1.92061e-104
ELL2			0.457252	3.71311e-265			0.404223	3.63852e-168			0.425566	3.7422e-167
ELMSAN1	0.173502	9.96295e-29					0.199501	1.76018e-49	0.24374	2.37287e-38	0.259757	1.11142e-49
ELOF1	-0.159641	1.41081e-17	-0.132192	1.04066e-80	-0.146054	9.07191e-14	-0.20354	2.65853e-78	-0.172965	3.1595e-24	-0.14085	6.33613e-39
ELOVL1							-0.13571	4.28316e-71
EMC6			-0.209688	2.23656e-100	-0.117455	1.35116e-11	-0.227824	4.85351e-85	-0.116016	1.06262e-13	-0.160423	1.31876e-39
EMD	-0.179092	5.10634e-25	0.222313	1.07717e-92	-0.192129	8.60194e-36	0.177419	9.71544e-65	-0.170016	4.02985e-24	0.222899	4.41516e-62
EMG1	-0.120031	1.03459e-15	-0.167638	2.48591e-107	-0.13849	2.37021e-21	-0.169619	5.66119e-79	-0.119132	3.12803e-12
EML4	0.14459	2.1599e-17	0.238942	3.86862e-77	0.150257	4.881e-25	0.203704	4.93008e-55			0.238613	4.47801e-44
EMP3	-0.454198	5.34009e-181			-0.451059	3.86061e-175			-0.492966	3.06733e-203
ENO1	-0.330227	3.94479e-77	-0.969541	0	-0.351563	5.1993e-86	-0.919754	0	-0.382309	1.15678e-104	-0.788965	0
ENOPH1			-0.107044	1.92434e-57			-0.114099	8.54134e-55
ENTPD1			-0.26016	6.25386e-81			-0.318236	2.53085e-98			-0.282962	6.80685e-86
ENY2	-0.201008	9.68845e-37			-0.215947	6.97134e-61			-0.202668	8.1773e-42
EPC1			0.242112	1.33866e-72			0.241892	1.99246e-76			0.216918	1.14274e-39
EPRS	-0.24073	2.53688e-55	-0.193453	7.85197e-69	-0.294054	3.00656e-80					-0.214208	2.93566e-53
EPS15					-0.00904954	5.57893e-10
EPSTI1	-0.50322	3.63977e-151	-0.930146	0	-0.43802	2.35876e-107	-0.614221	8.31974e-276	-0.492586	6.73754e-133	-0.353378	3.42223e-80
ERAP2			-0.259397	2.85959e-73			-0.18092	3.12177e-22			-0.157183	4.93044e-17
ERCC1			-0.160322	4.27361e-97			-0.149195	2.28225e-71			-0.139064	1.4355e-52
ERGIC1			0.135376	2.08105e-37			0.138555	5.38968e-39	0.140268	4.12817e-16	0.120837	8.09525e-22
ERH	-0.309576	6.97184e-78	-0.380107	2.30867e-135	-0.325849	1.26437e-102	-0.371167	2.21695e-116	-0.272779	8.13157e-72	-0.253159	1.78303e-42
ERICH1											-0.139034	9.49239e-34
ERO1LB			0.19082	7.35366e-32			0.195252	4.45434e-34	0.153143	7.57507e-20	0.181426	3.59728e-19
ERP29	0.355815	9.29537e-128			0.404711	1.87647e-165	0.159707	4.89165e-36	0.357666	9.95085e-130
ESD			-0.300086	1.00666e-143			-0.281925	4.69335e-109			-0.26131	2.7231e-82
ESF1	-0.1432	4.61184e-15	-0.13175	7.85977e-55	-0.188477	8.73647e-39			-0.244876	4.61194e-42
ETF1											0.176893	3.01718e-38
ETFA			-0.179567	3.88622e-83			-0.177377	6.32627e-92			-0.107287	3.56282e-40
ETFB	0.235074	1.79879e-64			0.235931	8.15987e-70			0.205725	4.54879e-51
ETHE1			-0.20296	7.6717e-99			-0.2198	1.13005e-98			-0.171514	7.96636e-58
ETS1	0.194946	2.70929e-31							0.177196	1.46364e-18
ETV6	-0.155765	3.17806e-17	-0.230154	9.40274e-89	-0.140536	1.60879e-13	-0.268689	3.62382e-95			-0.211262	6.85948e-53
EVI2A	-0.174833	4.91868e-18	-0.188818	2.86727e-58	-0.132319	1.6915e-11	-0.13421	1.50537e-43	-0.185123	4.67123e-19	-0.207157	2.01445e-55
EVI2B	0.160842	4.37974e-16	0.201897	8.88816e-38	0.227696	4.38637e-46	0.283722	6.511e-82	0.165974	6.73063e-23	0.135284	5.97753e-10
EVL	0.230072	1.59735e-52			0.275134	7.35085e-76			0.249118	6.00147e-72
EXOSC1			-0.115727	8.83145e-62
EXOSC3			-0.142529	6.0146e-76			-0.12323	1.90012e-62	-0.106887	7.67738e-11
EXOSC4			-0.132476	7.13157e-95			-0.129498	2.22392e-89
EXOSC5							-0.14106	5.1337e-81
EXOSC7			-0.12956	8.70597e-88			-0.130555	1.74811e-72
EXOSC8			-0.17788	4.8588e-80			-0.156916	1.27354e-92			-0.146508	2.65529e-48
EZR	-0.230347	1.22142e-45	0.840368	0	-0.232835	3.93875e-47	0.814792	0			0.810347	0
FABP5	-0.744282	8.12383e-135	-1.53153	0	-0.779323	1.11783e-165	-1.40641	0	-0.781002	1.70533e-155	-1.35825	0
FADS3			0.120303	9.30616e-23
FAIM3	0.305061	8.77659e-77			0.310816	3.14427e-84	0.182933	4.25333e-31	0.274578	8.21934e-61
FAM107B	-0.759891	0	-0.307722	2.71323e-139	-0.785157	0	-0.358932	5.34031e-137	-0.778577	0	-0.270498	4.85055e-91
FAM118A											-0.121559	1.02861e-15
FAM129C	0.359533	6.58298e-118	0.336899	2.43158e-107	0.357553	1.47107e-117	0.380235	1.86736e-146	0.351622	1.10631e-110	0.282527	1.8325e-58
FAM133B			0.423099	1.76936e-174			0.464524	1.81478e-197			0.390197	1.92198e-117
FAM136A			-0.2719	2.34889e-116	-0.151173	1.0037e-21	-0.257366	1.52699e-119	-0.128522	3.84053e-14	-0.210732	2.78967e-73
FAM159A	-0.160793	1.07453e-22			-0.145635	6.06976e-21			-0.138857	2.93784e-22	-0.118109	3.20413e-33
FAM173A			-0.236655	1.82403e-120			-0.271473	1.1106e-121			-0.186888	1.09919e-54
FAM175A											-0.13002	5.48311e-42
FAM177A1	0.224165	7.43636e-24	0.607832	0			0.584594	5.9845e-275	0.223466	3.9704e-28	0.625721	9.3653e-271
FAM192A			-0.21995	2.36049e-123			-0.202531	2.52527e-96			-0.191063	3.45319e-74
FAM195A											-0.130517	6.43802e-29
FAM207A			-0.177925	1.30833e-99			-0.181698	1.56647e-106			-0.140642	1.2854e-51
FAM208B					-0.129944	4.01621e-07
FAM210A	-0.176294	4.13374e-23			-0.166229	2.50042e-24
FAM26F	0.366039	1.68232e-133			0.371117	2.40324e-138			0.380537	1.93406e-143
FAM43A			0.209775	4.28281e-33			0.225247	2.46792e-45			0.119801	0.110485
FAM46A	-0.225282	9.41483e-37
FAM46C	0.363219	6.27107e-119	0.558818	1.69992e-282	0.336875	1.35187e-99	0.530302	1.17611e-226	0.388973	1.03755e-128	0.540099	6.67642e-203
FAM49A			0.214306	4.3435e-57			0.206295	9.48658e-50			0.207021	9.69794e-42
FAM49B	-0.138482	1.28e-13	-0.135895	2.11805e-33	-0.130126	3.34952e-22			-0.116531	3.59573e-11	-0.111487	3.65417e-12
FAM50A			-0.220904	5.36358e-123	-0.125527	6.4343e-13	-0.229572	1.95082e-109			-0.222484	3.67363e-76
FAM53C	0.214077	3.19811e-42	0.234677	2.18086e-72	0.196645	6.88159e-41	0.233597	1.02691e-60	0.236134	1.43326e-54	0.231013	2.53244e-47
FAM60A					-0.188969	5.35243e-16			-0.137884	3.99205e-07
FAM65B	0.535694	2.27829e-267	0.00667491	2.21925e-16	0.547937	1.42829e-271			0.494807	5.02403e-197
FAM96A			-0.229843	3.96796e-99	0.164948	1.2598e-43					-0.209725	8.32667e-56
FAM96B	-0.276185	1.92187e-61	-0.191139	2.1996e-69	-0.300753	2.58059e-76	-0.230994	9.84937e-62	-0.287315	8.82907e-73
FARSA			-0.146879	3.69621e-106			-0.155939	9.14613e-97
FBXL15			-0.188979	1.72117e-97			-0.174171	2.79029e-88			-0.211429	3.8536e-72
FBXO18			-0.145084	7.3099e-55			-0.132959	2.08465e-35
FBXO6			-0.422149	0			-0.311676	9.03876e-207
FBXO7			-0.118733	2.64574e-59
FBXO9			-0.114854	1.83634e-44
FBXW11	-0.109229	4.54556e-05			-0.141272	1.04973e-12			-0.164539	6.9138e-13
FBXW5			-0.174252	9.37511e-74			-0.159297	1.72338e-55			-0.125269	3.88231e-36
FCER1G											-0.233678	9.6423e-56
FCER2	0.300193	2.46007e-51	0.478306	3.62729e-234	0.289236	2.73223e-47	0.480757	1.91662e-234	0.317786	1.5294e-65	0.482849	3.54281e-200
FCGR2B	0.210189	7.45775e-61			0.215753	4.58944e-59			0.238994	4.479e-77
FCRL1	0.332371	9.77177e-121	0.353964	2.01388e-132	0.327797	2.48649e-99	0.362655	3.57661e-133	0.358372	6.84393e-133	0.367278	3.23536e-117
FCRL2	0.402113	9.28912e-149	0.290501	2.12593e-67	0.414202	4.84213e-136	0.329239	2.49931e-74	0.409173	1.2728e-123	0.292219	1.1079e-48
FCRL3											-0.132971	3.15333e-34
FCRL5	0.273643	5.20998e-49	0.250283	8.72825e-55	0.248022	9.95376e-38	0.235094	4.21128e-36	0.221047	3.15893e-36
FCRLA	0.371249	2.81429e-152			0.377079	8.59359e-150			0.36805	3.05208e-146
FDFT1			-0.345704	5.65372e-168			-0.366058	3.09466e-148			-0.306296	9.96695e-108
FDPS			-0.484627	1.55577e-245			-0.484296	3.19793e-207			-0.424998	1.93859e-162
FDX1			-0.130419	8.30048e-50
FERMT3			-0.262309	8.63464e-127			-0.234477	1.79292e-108			-0.225971	7.88269e-82
FGD2			-0.111961	1.20654e-34
FIBP			-0.304609	2.43285e-131			-0.316118	9.56892e-140			-0.227239	4.95158e-66
FIS1			-0.166694	2.15797e-60							-0.15062	1.25814e-27
FKBP11			-0.19802	3.98264e-80			-0.195832	1.30785e-67			-0.149857	1.21729e-23
FKBP1A	-0.324228	2.40142e-82	-0.222131	6.87623e-50	-0.328133	7.4478e-82	-0.27395	4.16575e-79	-0.281327	3.57828e-58	-0.173988	4.23437e-22
FKBP2	-0.192911	5.03489e-28	-0.205501	2.6547e-62	-0.217734	1.30955e-46	-0.253462	2.80291e-76	-0.251764	3.81267e-63
FKBP3			-0.288415	9.65066e-131			-0.280359	8.59338e-116			-0.244051	3.45326e-83
FKBP4			-0.240022	1.10264e-110			-0.252189	5.13262e-119			-0.17157	1.18602e-53
FKBP8	0.151367	1.7658e-27	-0.256516	6.79923e-83	0.173915	4.21823e-44	-0.182314	1.61426e-44	0.161489	9.05123e-34	-0.214269	5.10477e-41
FLII			-0.119756	1.72948e-58			-0.112	2.01044e-55
FLNA	-0.26005	2.98401e-52	0.27533	2.89632e-108	-0.23192	8.54396e-44	0.228213	6.87395e-65	-0.270807	8.03305e-64	0.193676	7.87489e-41
FLOT1			-0.182643	3.1604e-70			-0.251231	2.48095e-109			-0.210849	7.55435e-69
FLOT2											-0.111708	2.02214e-21
FMNL1			0.372459	3.1431e-151			0.379477	9.34515e-151			0.338015	1.16368e-101
FNBP1	-0.433715	4.17139e-156			-0.461442	3.57876e-174			-0.419151	5.65295e-137
FNBP4			0.0028216	6.54549e-30
FNTA			-0.144807	1.09764e-48							-0.1159	1.13446e-35
FOS	0.850104	0	1.90962	0	0.659318	0	1.91649	0	1.10877	0	1.86865	0
FOSB	1.19741	0	1.75888	0	1.12659	0	1.769	0	1.31445	0	1.70068	0
FOXK1	-0.137578	1.52392e-23			-0.156891	1.74264e-22			-0.139237	2.25832e-25
FOXN3							0.112939	2.47171e-18
FOXO3			0.165253	7.51394e-35			0.157151	3.05327e-36
FOXP1	-0.264452	5.59789e-30	0.127226	8.63293e-16	-0.318978	7.40446e-56	0.218021	2.68185e-37	-0.265549	2.11635e-36
FRG1	-0.125302	0.00247279	-0.195997	1.52915e-76			-0.210227	5.84861e-67			-0.18756	3.28173e-39
FTH1	-0.785908	0	0.612997	0	-0.82956	0	0.494093	0	-0.743517	3.42765e-306	0.374481	1.03659e-170
FTL	-0.313451	1.47055e-88			-0.311452	2.09673e-64			-0.330574	1.3078e-72
FTSJ2			-0.176816	2.16776e-114			-0.195806	2.3291e-113			-0.154052	6.84917e-70
FUS	0.157211	5.51472e-19	0.162456	4.76474e-30	0.158113	3.5449e-30			0.175275	5.36075e-29	0.212055	1.3893e-37
FXR1							-0.126062	6.56138e-35			-0.123851	3.50066e-18
FXYD5	0.153824	5.53257e-22							0.145753	4.85063e-29
FYTTD1	-0.139203	3.91421e-14	0.130263	2.30799e-53	-0.160697	1.36839e-20					0.132624	1.05047e-28
G3BP1	-0.205376	2.01688e-31	-0.110795	1.05997e-33	-0.24778	4.68296e-52			-0.196913	2.3112e-34
G3BP2			0.328777	1.38951e-151			0.281873	3.5197e-114	0.181181	5.83492e-35	0.367423	9.25143e-125
GABARAP							-0.387185	7.1545e-146
GADD45B	0.255712	5.8595e-43	0.439577	1.15567e-105			0.464978	9.35752e-104	0.270063	4.14445e-37	0.626637	1.85698e-137
GADD45GIP1	-0.266434	4.00078e-53	-0.405012	3.79843e-168	-0.257314	6.8933e-63	-0.432325	1.83841e-159	-0.273875	2.42671e-65	-0.345526	7.81208e-96
GALNT1	-0.20702	8.02735e-32			-0.180412	5.83709e-31			-0.196881	5.18729e-30
GALNT2	-0.234185	3.1396e-45			-0.234454	4.93714e-51
GAPDH			-1.06109	0			-1.01623	0	-0.282036	2.55398e-69	-1.05795	0
GAPT	0.204149	1.95711e-39			0.210355	5.05525e-40			0.209401	6.84324e-35
GAR1	-0.182842	5.56524e-38
GARS	-0.408565	2.66134e-141			-0.451863	4.02334e-177			-0.409322	1.42983e-150
GBP1			-1.38315	0			-1.02055	0	-0.169542	5.75027e-20	-0.534151	1.74455e-176
GBP2	-0.508461	5.42424e-157	-1.76846	0	-0.544204	1.8902e-178	-1.42872	0	-0.527112	4.40546e-160	-1.05793	0
GBP3			-0.216729	7.41899e-113
GBP4	-0.353364	6.63008e-86	-1.46876	0	-0.401078	4.57255e-98	-1.11299	0	-0.360611	2.57956e-75	-0.665386	1.54679e-168
GBP5			-1.2293	0			-0.858128	0			-0.460531	8.19982e-118
GCA			-0.205742	7.82554e-80			-0.221879	5.98024e-76			-0.246265	1.87414e-69
GCC2							0.156975	3.20063e-33	0.176992	2.67047e-24	0.175708	2.05029e-22
GCHFR			-0.238941	3.59925e-117			-0.236974	1.165e-104			-0.270461	1.19301e-109
GCLM	-0.357371	1.41098e-117			-0.349104	7.09085e-121			-0.351654	1.34581e-107
GCSH			-0.14147	9.12535e-82			-0.1659	1.26905e-103			-0.136631	1.96512e-61
GDI2	-0.117794	2.79859e-12	-0.637724	0			-0.608194	1.36664e-295			-0.51392	6.4432e-202
GEMIN6			-0.153848	5.12603e-116			-0.159733	1.21087e-104
GFER			-0.112979	2.65554e-77
GGCT			-0.311165	8.84138e-223			-0.302705	1.81269e-205			-0.25251	2.07828e-139
GGNBP2			0.160784	3.72081e-50			0.13718	4.25885e-33
GGPS1			-0.120379	9.68047e-37
GHITM	-0.205167	4.078e-34	-0.205629	1.49069e-47	-0.240517	3.83316e-56	-0.19521	3.45428e-49	-0.193867	1.45245e-31
GIMAP2			-0.203501	7.04217e-115
GIMAP7											-0.194449	1.66033e-40
GIT2			-0.123464	2.35717e-50
GLIPR1	-0.281842	1.9582e-49	0.280658	2.37789e-61	-0.278849	9.07074e-45	0.277607	2.36553e-65	-0.268248	2.15872e-39	0.122182	0.000110259
GLOD4			-0.124953	3.05195e-52							-0.143919	6.25519e-36
GLRX			-0.455753	3.46094e-231			-0.36945	5.39929e-158			-0.359999	2.21064e-116
GLRX3	-0.233559	2.25073e-58	-0.344659	9.57616e-173	-0.234745	5.18241e-67	-0.311178	1.08159e-128	-0.220413	4.96805e-54	-0.231181	2.00359e-78
GLRX5	-0.115993	4.00931e-08	-0.203356	1.10507e-98			-0.211408	6.29779e-104			-0.143829	7.96184e-43
GLS	-0.255594	1.81945e-40			-0.227529	4.1082e-35	-0.144373	8.39167e-36	-0.218598	1.35338e-29
GMFG	0.479473	1.59473e-204			0.495988	1.4819e-217			0.486338	7.31777e-204
GMPR2			-0.116552	2.89413e-52							-0.114594	5.33246e-37
GNA13			0.2554	1.05022e-76			0.260284	3.03283e-77			0.246521	3.53155e-49
GNAI2	0.231481	9.68653e-56	-0.136851	2.21714e-36	0.242486	2.67954e-72					-0.190435	1.94364e-34
GNAS	-0.120258	0.00257894			-0.123746	4.34112e-11
GNB2			-0.131037	5.67978e-55
GNB2L1	0.179169	3.75704e-97			0.219584	1.87691e-140			0.202833	1.9598e-123
GNB4			-0.171347	3.04069e-62
GNB5	0.194499	3.80117e-19	0.286159	2.92059e-76	0.159579	4.80718e-13	0.258313	2.00876e-62	0.232116	8.21499e-38	0.244714	1.9218e-37
GNG2	-0.240858	1.48272e-24	0.354473	1.75521e-123	-0.337204	1.40841e-66	0.368123	9.18685e-127	-0.246491	8.88637e-28	0.387272	3.65768e-113
GNG5	-0.378152	8.45404e-132	-0.529005	5.38538e-291	-0.355317	3.3907e-115	-0.471002	1.29299e-197	-0.381342	5.77767e-131	-0.445003	8.25834e-157
GNG7							0.201662	1.00882e-42			0.170759	9.68065e-19
GNL3	-0.186528	1.65519e-14			-0.260611	1.38405e-47			-0.241352	2.55353e-33
GOLGA4			0.204945	9.06798e-71
GOLGB1			0.322887	4.81674e-120			0.27253	5.99651e-74			0.313507	2.73159e-71
GOPC			-0.11381	2.00165e-43							-0.135476	7.40072e-28
GPANK1			-0.126911	1.03307e-58			-0.121718	2.34208e-64			-0.120491	1.153e-44
GPATCH11			-0.214697	2.44166e-107			-0.240915	5.72681e-122			-0.205335	3.98072e-70
GPATCH4	-0.225729	2.7316e-37	-0.159814	5.63546e-62	-0.252053	1.19913e-56	-0.222195	5.94182e-71	-0.231869	1.33911e-38	-0.14278	4.95787e-31
GPBP1	-0.00820816	1.84721e-10			-0.029694	9.96104e-25					0.260304	9.30458e-72
GPI			-0.135334	3.07137e-63							-0.14431	5.67106e-42
GPN3			-0.211509	2.37219e-154			-0.200907	3.43042e-124
GPR132	0.118168	4.12732e-07	0.216613	7.02709e-73	0.152867	2.1628e-19	0.216662	1.80706e-63	0.155985	6.42792e-25	0.235201	3.36009e-63
GPR137	-0.129845	2.16312e-17							-0.142774	3.33368e-19
GPR155			-0.261548	5.21847e-85
GPR183	0.146375	4.02328e-06	0.979113	0			0.974489	0	0.176421	6.28949e-20	0.900642	0
GPR65											0.154377	6.35783e-26
GPS1			-0.109189	1.23061e-56
GPSM3	0.223312	1.06788e-46			0.263737	4.14684e-73			0.269452	1.84722e-73
GPX1					0.177009	7.26307e-32
GPX4	-0.214645	1.20129e-51					-0.209649	1.04767e-24	-0.223856	3.14043e-46	-0.201874	2.95316e-17
GRASP	0.518299	3.3159e-233	0.870972	0	0.450149	2.03227e-164	0.822269	0	0.573102	2.17857e-236	0.790909	0
GRB2			-0.178679	4.44193e-45			-0.247345	3.16027e-52			-0.17436	5.85846e-22
GRHPR			-0.191113	1.00268e-87			-0.236291	1.13276e-97			-0.205262	1.58583e-65
GRIPAP1					-0.11375	2.26777e-12
GRK5	-0.191947	6.33779e-30			-0.212737	1.66343e-38			-0.191854	7.0199e-34
GRK6	0.30952	9.66587e-115	0.200019	9.17482e-58	0.312196	8.68503e-135	0.225191	1.78934e-63	0.310631	8.47963e-125	0.230291	5.33015e-50
GRN			-0.237949	3.23024e-58			-0.280054	2.41958e-64			-0.318848	1.20069e-67
GRPEL1	-0.16676	4.32922e-21			-0.183986	1.23455e-25			-0.163821	2.22249e-23
GRSF1			-0.190704	8.49573e-137			-0.207027	5.82836e-130			-0.159155	3.79449e-76
GSDMD			-0.380136	1.10912e-224			-0.339046	1.12643e-154			-0.242385	1.14734e-78
GSPT1	-0.370863	1.39026e-95			-0.360288	9.99005e-95			-0.343796	4.20728e-82
GSTK1	0.202095	4.59174e-30	-0.448078	3.10708e-225	0.198121	3.6879e-35	-0.324892	2.05281e-122	0.212274	1.19084e-33	-0.2217	1.01478e-52
GSTO1			-0.471337	1.76957e-258			-0.396456	6.44382e-191			-0.389998	6.49662e-159
GSTP1	-0.257442	1.62927e-21	-0.660628	6.89915e-278	-0.216747	3.9175e-24	-0.726606	1.16696e-285	-0.261256	6.27673e-28	-0.7691	8.61e-302
GTF2A2	-0.130142	9.44421e-10	-0.230912	1.16936e-81	-0.151005	3.05749e-15	-0.216034	6.20195e-60	-0.120157	2.93636e-07	-0.159726	4.74458e-27
GTF2B	0.222247	7.81501e-59	0.325187	1.48376e-162			0.341422	3.05753e-176			0.32529	6.05744e-103
GTF2F1							-0.12982	6.3197e-59			-0.124212	1.79169e-34
GTF2H5			-0.255384	1.07715e-120			-0.227324	2.14128e-115			-0.207282	8.95261e-65
GTF2I			-0.226501	4.13058e-83			-0.276402	1.13876e-85			-0.275908	8.09404e-75
GTF3A			-0.355056	1.4499e-111			-0.333614	3.90185e-110			-0.252268	3.16212e-51
GTF3C6	-0.236744	2.92305e-53	-0.301083	3.67771e-93	-0.250813	2.85687e-65	-0.281846	9.65224e-71	-0.240782	4.21168e-50	-0.202738	7.70309e-32
GTPBP1			0.173004	1.21934e-41			0.213184	1.64144e-61	0.118942	9.52775e-16	0.212123	3.47571e-53
GTPBP4	-0.201187	5.44813e-29			-0.249131	5.24814e-43			-0.207859	1.73289e-27
GTPBP6			-0.154897	1.18302e-79			-0.138733	4.73594e-70
GUCD1	0.157995	1.10476e-23			0.196624	8.1822e-49			0.182758	4.21812e-41
GUK1	-0.274499	3.27976e-66	-0.202574	2.75984e-38	-0.298835	4.53944e-78	-0.207606	7.73383e-44	-0.277119	2.57315e-63
GYPC	0.231408	1.12809e-45	-0.231992	1.27896e-48	0.199695	9.9414e-40	-0.238683	1.40131e-37	0.236879	4.79103e-48	-0.155844	9.72287e-14
GZMB							-0.218108	0.136284
H2AFV									-0.155504	4.04373e-18
H2AFY			-0.12456	8.11115e-42			-0.118568	4.28869e-47			-0.136398	1.57224e-23
H2AFZ	-0.454811	8.19813e-151	-0.339924	5.81413e-106	-0.395563	6.73912e-110	-0.296112	8.66378e-75	-0.394392	6.45331e-112	-0.256039	1.05271e-51
H3F3A			0.38531	7.58292e-252			0.36883	6.98036e-219			0.216622	1.23051e-55
H3F3B			0.558868	0			0.527021	0			0.616128	0
HADHA			-0.129149	1.62427e-27
HAPLN3			-0.377174	2.36692e-230			-0.273546	2.37818e-133
HARS			-0.145583	5.83013e-74			-0.124321	1.35897e-61
HAUS1			-0.204104	1.58325e-116			-0.154622	3.27581e-94			-0.174229	8.47161e-70
HAX1	-0.150987	6.21206e-13	-0.132797	2.05838e-41	-0.163364	1.16253e-26	-0.161319	1.94969e-43	-0.151289	9.25056e-22
HBB			0.187764	3.33603e-52	0.3797	8.53394e-84	0.719135	5.06741e-95
HBP1							0.199413	4.34488e-42			0.230537	1.22643e-39
HCFC1R1			-0.226766	5.27516e-128			-0.24094	5.382e-120			-0.23809	2.19415e-97
HCG18	0.368991	5.18789e-105	0.551496	1.6268e-273	0.3748	2.34476e-110	0.561732	1.74608e-246	0.393562	1.11371e-109	0.550073	2.40378e-189
HCLS1							-0.132799	3.6406e-17
HCST	0.15244	5.16048e-09
HDAC1			-0.133799	5.1806e-55			-0.166101	1.70286e-51			-0.150845	7.06018e-31
HDAC2			-0.176416	6.10511e-80			-0.147844	3.41511e-88			-0.138464	1.23474e-34
HDDC2			-0.262156	9.80566e-138			-0.24659	3.00011e-109			-0.186628	2.68276e-59
HDDC3			-0.151293	2.16996e-87			-0.154351	5.89409e-91
HDLBP			-0.137172	1.70062e-70			-0.225391	2.66716e-103			-0.153237	1.42633e-47
HELZ2	-0.259331	4.67497e-43					0.17009	1.16265e-31	-0.140525	6.45734e-09	0.164278	1.58156e-22
HERC5	-0.441386	7.03325e-125			-0.373714	4.75116e-80			-0.429731	8.57789e-106
HERC6	-0.209561	2.31795e-49							-0.164475	1.49199e-30
HERPUD1	0.440705	4.22134e-147	0.812276	0	0.389355	1.25886e-121	0.860511	0	0.448347	2.12e-152	0.803186	0
HES1	0.584785	2.66167e-149	0.8404	0	0.493018	6.47871e-130	0.835474	0	0.508597	1.26807e-123	0.847515	1.80533e-298
HES4					-0.258393	6.25063e-27
HGSNAT	-0.144462	4.07929e-13	0.160137	1.0593e-24			0.182711	1.38549e-41
HHEX			-0.157918	2.5323e-33							-0.17039	5.64845e-33
HIF1A							-0.265637	8.20167e-68			-0.194303	3.82816e-30
HIGD1A			-0.150653	7.29308e-89			-0.150944	1.53024e-76
HIGD2A	0.146404	1.06374e-14			0.178115	6.80703e-33			0.155267	6.90565e-23
HINT1			-0.14747	2.0701e-29
HINT2			-0.158899	5.97337e-66							-0.129549	2.11151e-26
HIST1H4C			-0.137045	2.96883e-23							-0.242684	2.2824e-41
HK1			-0.105429	7.58305e-63
HLA-A	-0.358919	4.15809e-241	-0.365608	1.721e-234	-0.350278	4.17507e-220	-0.270863	1.89756e-96	-0.367041	5.73196e-249	-0.206076	7.88469e-51
HLA-B	-0.199046	5.07079e-94	-0.178624	9.83297e-57	-0.179997	1.74911e-74			-0.224822	7.91296e-112
HLA-C	-0.163343	2.13925e-45	-0.301331	2.82466e-160					-0.159125	1.83679e-37
HLA-DMA	0.265084	4.97413e-67			0.233904	1.25473e-62			0.279729	3.29058e-75	0.14933	7.59807e-13
HLA-DMB	0.463563	4.71135e-171			0.492938	3.71277e-174			0.482297	8.28203e-174
HLA-DOA	0.169497	6.63294e-25			0.156182	1.60626e-20			0.141849	1.86298e-19
HLA-DOB	0.318292	3.4196e-148			0.331922	3.6173e-143	0.210969	8.72982e-53	0.319716	2.3328e-130	0.175088	1.15296e-18
HLA-DPA1	0.233729	5.56396e-98					0.136158	5.65475e-32	0.269697	1.03288e-126
HLA-DPB1			0.188734	1.08731e-84			0.290104	5.16112e-164			0.293744	5.85269e-147
HLA-DQA1	-0.177794	4.08824e-16	0.217605	1.44689e-61	-0.241026	8.10277e-48	0.285476	3.82631e-97	-0.18085	4.80547e-19	0.256499	3.79657e-64
HLA-DQA2							0.267616	6.09882e-20	-0.179416	9.0921e-05
HLA-DQB1			0.242303	2.21083e-77	-0.0301239	4.87651e-24	0.34867	1.10392e-135			0.280944	5.01014e-86
HLA-DRA			0.377712	0			0.473491	0			0.406442	0
HLA-DRB1			0.20081	1.69516e-58			0.377654	2.22079e-177			0.280472	1.86288e-90
HLA-E			-0.158823	3.84663e-19
HLA-F			-0.314195	3.94424e-146			-0.235356	7.4994e-56			-0.18149	4.87601e-27
HM13			-0.133623	1.35158e-63			-0.15486	7.37227e-87
HMG20B			-0.169492	2.01004e-92			-0.19087	1.09546e-80			-0.178446	4.14885e-55
HMGA1	-0.471029	4.05953e-161	-0.253608	4.28741e-57	-0.406023	2.05709e-131	-0.31428	1.94017e-79	-0.466773	1.7654e-172
HMGB1	-0.387577	3.1086e-151	-0.283671	8.26178e-113	-0.361274	3.9545e-117	-0.293454	5.30877e-142	-0.371332	3.05025e-134	-0.267799	4.84481e-85
HMGB2	0.299551	2.46967e-88	0.30512	2.24039e-104	0.286587	7.4304e-71	0.307896	4.44461e-96	0.301239	1.04841e-97	0.269177	3.34876e-59
HMGN1			-0.324259	2.43708e-175			-0.297966	1.91382e-138			-0.244506	8.02022e-82
HMGN2	0.155851	2.14485e-24	-0.211966	2.05422e-45			-0.1611	3.17308e-20			-0.157146	3.85223e-12
HMGN3	0.238652	3.16078e-64	-0.419254	3.41307e-183	0.231435	1.0311e-63	-0.331616	6.25476e-120	0.191911	1.58691e-42	-0.261511	1.83815e-58
HMHA1	0.214314	2.03431e-54			0.229297	1.51847e-56			0.225032	2.16391e-53
HNRNPA0			0.179005	3.26467e-62			0.163308	7.4815e-50			0.195852	3.18649e-45
HNRNPA1			-0.180432	7.9986e-45			-0.26139	8.7043e-91			-0.230418	1.76159e-42
HNRNPA2B1			-0.215506	5.50262e-49			-0.228285	1.24388e-44			-0.156711	1.24691e-10
HNRNPA3	-0.20936	2.3846e-35			-0.199833	2.17697e-35			-0.204628	8.81984e-40
HNRNPAB	-0.273247	3.65716e-34			-0.391706	3.95703e-73			-0.364115	9.13899e-65
HNRNPC	-0.2219	2.49092e-33			-0.255448	8.65023e-54			-0.230533	3.04905e-46
HNRNPD	-0.149067	8.47261e-20	-0.214549	1.60271e-67	-0.15315	5.37297e-28	-0.236558	1.00111e-70	-0.140435	3.38816e-20	-0.213952	1.99576e-43
HNRNPF	-0.249466	3.483e-37	-0.419457	1.60616e-192	-0.270179	2.24996e-43	-0.309864	3.78233e-94	-0.226204	9.17249e-31	-0.223844	5.0557e-50
HNRNPK							-0.122781	9.40593e-09
HNRNPM	-0.11246	0.00195732	-0.241898	1.88722e-50			-0.259583	4.2069e-50	-0.115694	6.72812e-10	-0.260223	7.31206e-41
HNRNPR	-0.144045	1.74849e-11	-0.150444	6.06509e-39	-0.174236	1.04699e-17	-0.146496	1.19479e-23	-0.113911	5.2624e-07
HNRNPUL1			0.202941	2.04893e-71			0.192356	9.28668e-63	0.136034	5.6374e-17	0.172174	1.21984e-30
HOOK3	-0.187132	1.05694e-20			-0.163615	1.90368e-23			-0.15269	1.13249e-13
HPRT1			-0.111523	1.60074e-65	-0.109564	7.22567e-08	-0.119746	5.25322e-58
HSBP1	-0.160208	1.92776e-26	-0.294571	4.67977e-130	-0.157828	1.87407e-29	-0.241596	4.35968e-84	-0.159062	2.05283e-30	-0.207366	5.82819e-54
HSCB			-0.135295	9.18911e-64							-0.132997	5.50361e-38
HSD17B10			-0.181739	1.69805e-88			-0.209598	9.74942e-82			-0.13011	1.71734e-35
HSD17B11	0.166351	5.5287e-41			0.194172	1.30636e-52			0.18482	3.22575e-40
HSD17B12							-0.115674	3.05215e-69
HSD17B7			-0.127046	1.16186e-72
HSP90AA1	-0.208369	3.17185e-17	-0.248936	4.00251e-35	-0.232668	5.95238e-23	-0.244644	1.92565e-29	-0.177178	4.43764e-13
HSP90AB1	-0.494484	1.35337e-164	-0.529282	2.08157e-145	-0.54871	5.63481e-210	-0.595307	8.43775e-207	-0.479914	1.1478e-143	-0.482589	3.93138e-115
HSPA4			-0.137553	3.77569e-67
HSPA5											0.148364	5.44427e-15
HSPA8			-0.561623	6.71242e-279			-0.410383	5.47621e-133			-0.327757	6.1677e-72
HSPA9					-0.145621	6.32067e-13
HSPB1			-0.214922	3.64684e-81			-0.197782	7.48503e-80			-0.195099	1.29054e-67
HSPB11			-0.280322	2.12111e-142			-0.235733	2.2488e-119			-0.204924	6.6522e-76
HSPD1	-0.383289	2.88429e-76	-0.461557	1.22722e-98	-0.445991	1.81895e-103	-0.501544	2.12982e-99	-0.355982	3.18284e-70	-0.306207	2.38702e-32
HSPE1	-0.247127	3.93661e-45	-0.47637	4.75959e-108	-0.368797	2.53659e-94	-0.483605	2.95386e-114	-0.28466	9.11208e-55	-0.22164	2.90052e-11
HSPH1					-0.118976	0.288362
HTATIP2	-0.174193	5.30105e-42	-0.201464	4.67429e-110	-0.156789	3.79353e-38	-0.156407	3.74675e-88			-0.143766	2.31092e-44
HTATSF1			-0.128708	2.3347e-66
HTRA2							-0.112601	5.81367e-54
HTT							-0.14735	2.80441e-76
HVCN1	0.206804	6.09124e-51	-0.186896	7.35261e-20	0.17887	9.09169e-38	-0.141486	1.57964e-17	0.201266	9.91083e-50	-0.182312	4.47163e-10
IAH1	-0.135215	1.45645e-08	-0.245402	1.91239e-128			-0.206937	9.96687e-85			-0.176501	6.35069e-49
IARS	-0.367458	8.46431e-112			-0.37858	2.01452e-119			-0.373959	1.21608e-125
IARS2			-0.14706	4.06436e-83			-0.16941	9.10489e-88			-0.189204	3.05786e-67
ICAM3	0.197273	1.6113e-38	0.389131	8.05148e-190	0.25036	6.9443e-66	0.412126	1.33073e-185	0.242719	5.70772e-61	0.335539	1.40479e-113
ICOSLG	0.20075	5.62657e-36	0.310482	3.47363e-105	0.1904	2.52376e-32	0.294994	4.39807e-82	0.209814	2.7833e-42	0.2741	1.41762e-60
ICT1			-0.13783	2.1943e-119			-0.159396	1.53229e-109
ID3	-0.63458	5.05624e-151	-0.593016	4.90984e-278	-0.617901	3.19604e-147	-0.557883	1.17608e-244	-0.698677	9.68404e-178	-0.574021	3.51963e-246
IDH1			-0.178733	1.38592e-110			-0.16882	2.66291e-90			-0.176884	3.70897e-98
IDH2			-0.222278	5.37042e-99
IDH3A	-0.132752	5.60941e-14			-0.144444	2.06507e-28	-0.10638	1.3971e-56	-0.107362	8.16172e-14
IDH3B			-0.133373	1.01232e-77			-0.116895	9.01628e-69
IDH3G			-0.141689	3.67036e-69			-0.125973	1.77301e-62
IDI1	0.341771	7.8285e-92	0.458309	9.50612e-170	0.251502	5.7389e-60	0.465854	4.23986e-146	0.394232	8.5382e-114	0.582345	2.26106e-192
IDS			0.597498	0			0.606731	0			0.569997	1.76785e-265
IER2	0.478229	4.61211e-217	0.951949	0	0.425559	3.10227e-206	1.01011	0	0.521654	2.08851e-226	1.01064	0
IER3									-0.210296	5.34935e-29
IER3IP1.1	-0.122163	1.42753e-11	-0.288083	9.69292e-145	-0.123233	6.61585e-18	-0.239339	3.89612e-118	-0.126441	1.7298e-18	-0.183141	1.86499e-61
IER5			0.544182	0			0.471735	8.98127e-204			0.437853	2.11036e-143
IFI16	-0.684192	1.75973e-297	-0.663321	0	-0.605063	5.5837e-214	-0.487595	2.56752e-218	-0.562595	4.82411e-205	-0.37936	2.62586e-122
IFI27L2	0.149596	3.08871e-24	-0.220755	8.43152e-92	0.152567	1.2942e-28	-0.24013	5.53277e-78	0.128251	1.37117e-18	-0.219636	7.99473e-60
IFI30	0.217094	9.29943e-21			0.275646	5.45435e-47			0.228793	5.1026e-28
IFI35	-0.214495	4.89715e-34	-0.502391	0			-0.318401	1.8354e-136	-0.215031	1.88638e-33	-0.181175	8.60722e-46
IFI44	-0.276079	4.5024e-79			-0.234592	2.91631e-44			-0.235443	3.23635e-55
IFI44L	-0.500346	8.99635e-134	-1.05376	0	-0.404216	3.14599e-93	-0.639118	1.52625e-214	-0.447729	3.724e-110	-0.380319	8.71924e-64
IFI6	-0.392387	9.31924e-79	-0.61309	8.09175e-257	-0.340112	2.62847e-58	-0.256366	1.17031e-55	-0.366136	3.21499e-70	-0.160202	2.72924e-08
IFIH1	-0.322091	2.00603e-99	-0.178106	1.17816e-88	-0.290179	3.72546e-63			-0.270563	7.76481e-65
IFIT1	-0.75337	8.75541e-280			-0.462764	2.84306e-115			-0.544097	1.97305e-161
IFIT2	-0.98237	0			-0.641608	2.46784e-140			-0.568261	4.22487e-122
IFIT3	-1.10988	0	-0.635612	0	-0.797587	2.34768e-234			-0.823435	3.61658e-237	-0.0492499	1.43431e-22
IFIT5	-0.315353	2.25031e-110	-0.16846	9.9093e-87	-0.247113	4.71131e-64			-0.235965	8.56322e-65
IFITM1			-0.659607	0			-0.287604	1.18941e-104			-0.192489	1.8905e-23
IFITM2			-0.638141	1.50008e-307			-0.539481	1.44557e-213			-0.441079	1.72146e-123
IFNGR1	-0.107448	0.00701588			-0.108106	4.01896e-09
IFNGR2			0.155716	3.54482e-32			0.183569	4.60483e-43	-0.148462	9.99502e-15
IFRD1	0.222333	7.22315e-29	0.595011	7.22026e-291	0.185093	1.60192e-32	0.594798	4.04301e-267	0.309987	6.83144e-72	0.600277	8.6205e-257
IFRD2	-0.257762	6.18006e-67	-0.157827	6.69374e-94	-0.287872	7.26886e-83	-0.199685	9.88166e-109	-0.246726	1.35535e-67
IFT57	0.278826	4.93147e-69	0.341479	2.41188e-128	0.260327	6.51846e-70	0.383466	8.39916e-144	0.277468	5.52977e-67	0.311081	1.22646e-76
IGBP1	0.148757	6.41986e-24	-0.170205	2.18677e-56	0.121073	6.91235e-28	-0.141487	1.81348e-35	0.146299	7.92353e-20	-0.185417	4.59862e-40
IGFLR1			-0.2053	1.81758e-104			-0.242816	1.61585e-119
IGJ	0.345295	1.559e-36	0.251694	1.24516e-39	0.36367	2.24255e-35	0.379426	2.93046e-89	0.397299	8.35987e-36	0.21726	3.62927e-14
IGLL5	0.694	4.9069e-14	0.26915	1	0.677107	2.10316e-20	0.454972	7.63331e-06	0.63115	5.03352e-05	0.386761	1
IK	-0.136775	1.3635e-13			-0.154184	3.63507e-23			-0.137181	6.45613e-21
IKBIP			-0.119758	9.05745e-54
IKZF1	0.333665	1.24291e-101			0.322312	3.10134e-102			0.296962	1.86312e-73
IL16	0.147556	3.01096e-11			0.157269	1.44359e-15			0.139642	6.39704e-14
IL1B									-0.354541	6.18062e-120
IL1RN									-0.277306	6.87539e-56
IL27RA	0.206872	3.84788e-36	0.132584	1.13765e-29	0.197624	4.47249e-35	0.146342	2.45355e-35	0.222134	6.86464e-43	0.120698	4.5697e-16
IL2RA	-0.195628	1.64137e-26			-0.302551	9.78825e-53	-0.145757	2.65002e-33	-0.202567	2.78686e-27
IL2RB							-0.134902	3.96702e-91
IL2RG	-0.124935	1.03597e-06			-0.165006	2.83571e-25			-0.14062	1.62698e-12
IL32							-0.116999	6.60289e-10			-0.144719	5.83331e-20
IL4R			0.218953	2.50635e-59			0.192524	2.91283e-58			0.204332	4.41424e-48
IL7R									-0.19183	1.32264e-11
IL8	-0.337682	1.23778e-105			-0.401433	1.45813e-222			-0.409848	1.59439e-167	-0.149341	2.18648e-56
ILF2	-0.222116	8.14448e-42			-0.252117	1.74996e-61
ILK	-0.162376	2.88417e-28	-0.388453	1.97685e-231	-0.144071	2.42089e-22	-0.348303	2.06151e-156	-0.1641	1.15987e-29	-0.275341	1.18555e-98
IMMT			-0.142973	8.84373e-80			-0.1449	7.42284e-75
IMP3	-0.119213	1.47126e-05	-0.194555	1.99055e-76	-0.130049	2.01099e-22			-0.104731	1.54475e-09	-0.166407	1.03072e-54
IMP4	-0.17548	1.43736e-26	-0.176183	3.96251e-90	-0.207139	7.1904e-41	-0.172215	6.41438e-63	-0.219725	2.11393e-47	-0.129074	1.20191e-40
IMPDH2			-0.492911	6.06018e-201			-0.561516	5.46835e-236			-0.516795	7.25555e-187
ING3			0.119405	4.63923e-25			0.108908	1.10456e-27
INPP5F			-0.217951	1.57181e-105			-0.262369	4.77755e-123			-0.252938	5.76166e-95
INSIG1			0.242479	6.95995e-79	-0.177261	3.21215e-19	0.22877	3.9043e-59			0.277365	1.31078e-65
INSIG2	-0.14678	4.12435e-06			-0.133628	9.55107e-07
IQSEC1			0.212842	3.64426e-56	0.190018	1.00394e-36	0.189526	2.17697e-43	0.18969	1.41246e-35
IRF1			-0.737572	0			-0.484451	1.0445e-120	-0.0298157	4.91635e-36	-0.138425	1
IRF2			-0.427058	8.91797e-218			-0.3537	2.39918e-164			-0.26026	1.16778e-80
IRF2BP2			0.381794	2.54854e-146	-0.116847	5.03738e-06	0.347552	3.67208e-111			0.321979	2.36589e-72
IRF2BPL			0.31328	6.65485e-146	0.132869	3.00986e-09	0.285537	2.02972e-98			0.307328	1.50371e-101
IRF3			-0.313787	5.38177e-130			-0.294757	2.99098e-100			-0.258646	4.3362e-74
IRF4	-0.271426	3.47523e-41			-0.32145	6.33217e-67			-0.277394	1.62613e-49
IRF7	-0.523482	1.6679e-191	-0.426628	1.00892e-177	-0.475209	1.2475e-149	-0.183174	3.63496e-34	-0.476437	2.52548e-151
IRF8											0.235817	1.51264e-30
IRF9	-0.233063	1.53864e-43	-0.141377	4.44592e-49	-0.192937	2.73465e-21
ISCA1	0.117932	2.09026e-11	0.413854	2.69061e-199			0.388922	2.11888e-158	0.135016	2.82371e-18	0.434791	1.88505e-156
ISCA2			-0.223044	9.01227e-131			-0.212984	5.24997e-112			-0.197532	3.77262e-73
ISCU			-0.132848	1.40106e-24			-0.127045	4.09705e-20	-0.130433	5.73431e-11
ISG15	-0.987552	0			-0.870591	9.36958e-232			-0.879575	1.75359e-261
ISG20	-0.751713	0	-0.516316	2.74409e-261	-0.699935	0	-0.211108	2.00379e-27	-0.701339	0
ISOC1			-0.119329	2.09024e-76
ISOC2			-0.208733	3.56095e-138			-0.23467	4.07766e-152			-0.160383	7.00099e-79
ITFG2							-0.137269	6.44299e-51			-0.14197	1.47795e-40
ITGAE							-0.129999	5.26852e-51
ITGB1BP1			-0.136741	4.4227e-58			-0.155269	2.75718e-73
ITGB2	0.253501	1.1774e-59			0.264911	1.71333e-74			0.253929	1.3469e-68
ITGB3BP			-0.13994	8.46429e-76			-0.114331	1.41358e-62			-0.114663	4.11502e-52
ITM2B	0.118913	1.31687e-09			0.117705	6.21263e-24
ITPA			-0.174463	3.9363e-83			-0.191291	7.40673e-77			-0.137508	2.11356e-38
ITSN2							0.140158	1.62411e-45	0.164334	4.68384e-31
IVD			-0.143275	6.61943e-80
IVNS1ABP			0.206354	1.38385e-61			0.244624	2.99703e-80			0.227689	2.27318e-44
IZUMO4	-0.221769	1.83487e-50			-0.208012	1.96944e-42			-0.187338	3.57416e-36
JAGN1			-0.227256	4.24946e-106	-0.12987	1.39335e-24	-0.225968	1.01787e-115	-0.109203	2.24957e-15	-0.198849	1.17662e-63
JAK1	-0.167259	5.95639e-14			-0.16239	9.45261e-22			-0.120567	6.56596e-08
JAK3			-0.185843	1.37756e-86			-0.204397	1.50214e-83			-0.169772	1.24896e-65
JMJD1C			0.476087	1.30186e-234			0.476141	3.21426e-206			0.475221	4.61155e-168
JOSD1			0.496154	3.40273e-270			0.440057	2.76507e-190	0.167413	3.56805e-21	0.44508	4.61421e-163
JOSD2			-0.184954	5.13224e-120			-0.197961	5.3544e-121			-0.165137	4.84781e-87
JTB	-0.135233	3.00218e-15	-0.244509	1.6741e-57	-0.140176	8.31831e-29	-0.26664	2.33742e-63	-0.179751	1.02913e-39	-0.207773	4.37793e-33
JUN	0.744575	6.06344e-267	1.42684	0	0.590529	1.6231e-200	1.35892	0	0.768075	6.38845e-281	1.40484	0
JUNB	1.26927	0	1.93519	0	1.17164	0	1.86375	0	1.29872	0	1.94877	0
JUND	0.766115	0	1.45346	0	0.676467	0	1.44524	0	0.812537	0	1.47347	0
KARS			-0.221465	1.07959e-102			-0.196918	1.87891e-78			-0.124921	4.06447e-37
KCTD20	-0.130473	2.8324e-13			-0.132598	1.17114e-15
KDELR1			-0.241157	1.75314e-120			-0.22285	6.17297e-101			-0.229587	2.90618e-87
KDELR2	-0.253155	5.24515e-61			-0.268021	1.11478e-73			-0.241614	1.39048e-68
KDM2B			0.182199	1.00488e-48			0.183862	3.98838e-53
KDM4B	0.263538	5.30155e-49	0.468362	1.29068e-208	0.232799	7.98418e-40	0.452059	1.9705e-174	0.30784	3.42141e-72	0.464419	8.57072e-155
KDM6B	0.233452	1.36836e-51	1.17271	0	0.161823	1.23089e-38	1.10688	0	0.250806	6.5957e-50	1.11204	0
KDSR			-0.154475	7.06428e-58
KHDRBS1							-0.116943	5.6036e-25
KIAA0020	-0.232084	1.48976e-39	-0.15065	8.70237e-61	-0.284471	3.61113e-60			-0.280136	1.09693e-59
KIAA0040	-0.0204629	1.17505e-05	-0.358164	7.44921e-160	0.00798302	3.51884e-20	-0.282794	1.64405e-99			-0.257533	9.87501e-74
KIAA0125	0.403732	2.98239e-107			0.440253	5.03263e-132			0.410863	3.59679e-110
KIAA1430			-0.172598	3.37069e-70			-0.175191	4.22672e-80			-0.152345	3.2528e-41
KIAA1551	-0.160857	1.47114e-07	-0.186072	1.33876e-26			-0.174815	8.19599e-17	-0.151721	8.43229e-08	-0.175317	1.47249e-08
KIF20B	-0.257629	6.26604e-48			-0.247984	8.46806e-49			-0.228177	1.01305e-38
KIF2A			-0.185864	1.51416e-85			-0.163379	2.39051e-69
KIN											-0.143142	4.32835e-49
KLF10			0.216404	2.5213e-56			0.233168	1.8205e-53			0.262776	5.17505e-53
KLF13	0.208004	3.92296e-34			0.200363	8.12942e-35			0.196832	5.11055e-32
KLF2	0.931327	0	0.93702	0	0.911075	0	1.01847	0	0.955112	0	0.796674	3.28919e-269
KLF3	0.575783	2.71304e-202	0.681008	0	0.558643	5.8129e-186	0.650658	4.5179e-266	0.59012	1.659e-207	0.627122	7.38244e-216
KLF6	0.20542	4.45247e-27	0.85	0			0.894322	0	0.275955	1.36665e-60	0.91707	0
KLHL24	0.176756	9.68614e-27	0.212899	2.67098e-39	0.166764	1.02107e-26	0.197029	7.94319e-37	0.192911	2.15333e-30	0.151064	3.90152e-09
KLHL6									-0.17339	2.47751e-27
KLK1			-0.270586	8.75169e-38			-0.15244	0.000160678			-0.31247	2.68974e-24
KMT2A			-0.190738	7.23754e-53			-0.179388	1.48256e-40			-0.136751	4.1918e-11
KMT2E			0.306864	8.44721e-119			0.296896	2.57607e-104			0.224213	3.0929e-46
KNOP1			-0.141832	5.65523e-76			-0.156736	3.94167e-78			-0.127787	6.23869e-49
KPNA1	-0.151572	1.50999e-24			-0.174973	7.55168e-32
KPNA2			0.168888	1.56354e-68			0.177109	2.87248e-56			0.214334	6.55659e-47
KPNA4	-0.131841	7.46165e-08			-0.147821	5.59585e-14			-0.125449	6.18976e-07
KPNB1	-0.191426	7.2161e-22	-0.349164	1.8369e-132			-0.275911	1.52878e-69	-0.165116	1.56694e-18	-0.206201	1.09513e-52
KRAS	-0.144173	4.29789e-10			-0.119795	4.69875e-12			-0.144354	1.75301e-12
KRCC1			-0.207871	5.29138e-93			-0.205498	2.47049e-83	-0.134997	1.33414e-13	-0.187834	6.60968e-54
KRTCAP2			-0.23184	9.83189e-75			-0.164385	2.15028e-39			-0.18162	2.36067e-34
KTN1	-0.338254	7.40272e-97	-0.208694	1.01407e-63	-0.330639	1.6198e-98	-0.203631	1.01842e-43	-0.375645	8.90155e-129	-0.159081	1.33106e-22
KXD1			-0.164794	2.61748e-106			-0.183449	4.32268e-90			-0.134107	1.63783e-55
KYNU					-0.151847	1.45674e-10
LACTB	-0.223431	3.08203e-42	-0.438506	5.3786e-222	-0.255016	9.27892e-50	-0.392637	1.67135e-169	-0.224554	7.83108e-40	-0.263185	9.23281e-81
LAGE3							-0.183535	4.52647e-78
LAMTOR1			-0.314064	3.85292e-121			-0.348451	1.61518e-118			-0.235518	1.39171e-52
LAMTOR2			-0.336127	2.38665e-182			-0.354177	5.02533e-175			-0.296215	1.90641e-110
LAMTOR4	0.286686	1.00602e-85	-0.21207	6.72325e-62	0.305894	1.96717e-94	-0.224976	3.03174e-51	0.265347	2.24959e-73	-0.1982	8.43874e-39
LAMTOR5			-0.24404	1.25809e-81			-0.237743	1.22855e-53			-0.153453	2.86944e-16
LAP3	-0.336933	1.0009e-111	-0.565481	3.97607e-294	-0.291324	3.81496e-73	-0.322252	9.57729e-123	-0.312837	4.56659e-80
LAPTM4A	-0.162381	4.77953e-08			-0.115505	0.0469842
LAPTM5			0.384126	8.04674e-209			0.394711	1.33888e-215			0.381991	3.40753e-186
LARP1	-0.204614	4.48474e-27			-0.194379	4.74474e-27			-0.196085	9.19723e-30
LARP7			-0.180753	9.94909e-55
LARS	-0.141394	4.13092e-05	-0.15035	1.52501e-61	-0.133903	3.97815e-07	-0.173795	3.90121e-55	-0.140983	7.98991e-08	-0.137166	1.09647e-33
LASP1											-0.116996	5.50587e-25
LAT2			-0.197974	8.46237e-69					-0.115133	0.0190666
LCK							-0.108089	4.27266e-44			-0.122794	1.70482e-35
LCMT1			-0.106332	1.09541e-28
LCP1			-0.304658	4.07896e-91	-0.00129663	1.05772e-11	-0.350038	3.41362e-78			-0.218401	3.40589e-40
LDHA	-0.45242	1.83736e-151	-0.800685	0	-0.500702	2.78453e-176	-0.759776	0	-0.470933	7.48234e-153	-0.672547	1.63405e-239
LDHB	0.155643	1.75024e-18	-0.400049	7.77642e-125	0.176716	2.35708e-28	-0.378928	1.53552e-101	0.162825	3.08018e-25	-0.373753	2.78636e-95
LDLRAD4			0.414323	1.84591e-151			0.373106	2.01429e-125			0.407922	1.66043e-112
LENG8									0.14313	1.74133e-19
LEPROT			-0.122854	1.60147e-51			-0.116761	4.87418e-34			-0.143218	9.30741e-37
LETM1	-0.114872	1.08403e-11			-0.127713	3.20848e-18
LGALS1	-0.380172	9.57228e-57	-0.798758	4.31212e-99	-0.306589	9.18575e-36	-0.820098	1.73636e-100	-0.371363	4.76028e-53	-0.92405	1.35742e-181
LGALS3	-0.415807	5.77409e-109	-0.385981	2.88121e-66	-0.432827	2.70181e-123	-0.438184	6.10981e-95	-0.386539	5.97254e-95	-0.525625	7.56293e-110
LGALS9			-0.176129	1.08484e-51
LILRB1			-0.122808	1.32068e-49			-0.120162	5.39909e-45			-0.130932	9.84199e-37
LIMD2							0.161318	8.23938e-35
LINC-PINT			0.326077	1.53712e-107			0.342957	1.08961e-110			0.295232	2.19688e-62
LINC00116			-0.220877	6.01439e-127			-0.231067	2.7327e-106			-0.185423	1.80287e-74
LINC00152	-0.515523	3.41319e-93	-0.32708	4.43575e-179	-0.625949	1.26947e-120	-0.340134	6.46389e-170	-0.604571	6.15211e-121	-0.273469	8.55072e-106
LINC00685			-0.153726	5.19642e-63
LINC00926	0.470598	9.52408e-171	0.257403	3.86902e-48	0.454205	3.07375e-173	0.277781	5.85325e-54	0.447091	8.32212e-155
LINC00998			-0.231726	7.45825e-136			-0.223248	1.97524e-120			-0.196946	1.63068e-87
LINS			-0.122359	7.76485e-59
LITAF	-0.206782	7.53714e-18			-0.233591	4.05665e-33			-0.209558	8.94859e-19
LLPH			-0.118407	1.29355e-55
LMAN1			-0.150924	1.29754e-73			-0.184548	8.28249e-80			-0.131487	5.64943e-36
LMAN2			-0.137668	3.08414e-49			-0.155754	7.40323e-47
LMNA			0.902072	0			0.842941	0			0.892509	0
LMNB1			-0.199434	1.40148e-144			-0.183458	1.68844e-114
LMO4			-0.322817	2.68376e-142			-0.193445	9.77645e-61			-0.163316	3.91041e-31
LNPEP			-0.193665	4.64883e-63			-0.21242	3.64885e-57			-0.208618	1.17161e-55
LPAR5			-0.165444	6.49622e-92
LPIN1	-0.147119	3.87681e-09			-0.182575	2.18122e-19	-0.139506	5.21727e-33
LPIN2			-0.287021	1.40655e-118			-0.214529	1.3092e-72			-0.19389	8.84906e-37
LPXN	-0.680648	0			-0.719076	0	-0.131115	1.07572e-69	-0.678458	0
LRCH4	0.12086	1.58801e-12			0.140273	5.40409e-24			0.133901	9.08478e-18
LRIF1			-0.113133	1.00221e-44			-0.133088	4.58883e-47
LRPPRC							-0.135695	7.01026e-62			-0.106786	1.45142e-23
LRRC59					-0.135081	6.1773e-22
LRRFIP1			0.662582	0			0.61755	0			0.600806	3.00702e-272
LSM10	-0.161292	4.90048e-20	-0.344011	7.53136e-151	-0.144849	1.12977e-26	-0.309503	1.33711e-121	-0.162295	6.70568e-27	-0.319611	2.81376e-103
LSM12	-0.104673	5.34979e-05					-0.133199	3.06336e-63
LSM2			-0.305434	8.97609e-123			-0.354584	1.73262e-135			-0.313558	3.68947e-95
LSM3			-0.279848	6.32014e-81			-0.219675	7.08184e-47			-0.231709	1.2567e-41
LSM4			-0.183981	1.4963e-48			-0.212573	2.57299e-44			-0.149019	4.41718e-19
LSM5			-0.263209	4.09126e-82	-0.128818	1.39341e-22	-0.263443	2.46883e-77	-0.161689	9.23792e-26	-0.198156	9.00171e-39
LSM6			-0.422585	2.55868e-198			-0.384393	1.78927e-143			-0.292214	9.58325e-75
LSM7			-0.251191	2.02454e-57			-0.320047	2.02608e-73	-0.13354	5.70491e-18	-0.310806	2.15355e-56
LSMD1	0.217325	4.44694e-59	-0.150235	7.26573e-39	0.179874	7.15532e-45			0.181396	5.69147e-45
LSP1	0.189677	7.335e-33			0.211866	9.77017e-42			0.172719	1.06205e-26	-0.138212	0.000212019
LST1	0.160319	5.12785e-19	0.164748	6.72676e-25	0.202961	7.59194e-37	0.197574	5.14846e-37			0.171506	2.52477e-20
LTA4H	0.22455	5.76169e-40			0.214455	3.36916e-40			0.241717	9.99792e-50	-0.152723	4.9391e-36
LTB	0.914097	0	0.92424	0	0.944538	0	1.09383	0	0.889127	0	0.867783	0
LTBP3			-0.11212	1.84034e-53
LY6E	-0.256582	3.34211e-52	-0.417204	5.02704e-136
LY86	0.418112	3.32157e-144			0.40687	1.9331e-141	0.199676	1.19714e-35	0.416984	1.70222e-150
LY9	0.212469	1.42421e-46	0.589589	5.41205e-220			0.616823	1.51987e-225	0.218423	8.62123e-67	0.614314	1.8035e-194
LY96			-0.272571	4.78603e-79			-0.205453	2.28389e-43			-0.209654	2.96741e-40
LYAR	-0.213888	3.71816e-46	-0.151506	7.75742e-68	-0.216149	6.76428e-51	-0.20967	2.20779e-87	-0.205436	9.01024e-47
LYL1					0.151989	2.48607e-19
LYN	0.265087	1.70247e-70	0.214939	3.66509e-62	0.28772	1.0114e-85	0.244078	1.95313e-57	0.295517	3.96851e-73	0.242857	4.00804e-41
LYPLA2			-0.155536	4.96011e-106			-0.173344	7.07739e-93			-0.134192	5.99338e-53
LYRM2			-0.130026	3.6633e-72			-0.151635	1.70617e-65
LYRM4			-0.149251	8.75519e-61			-0.180622	1.67111e-65
LYRM5	0.121709	2.79144e-15			0.140572	1.64342e-31
LYSMD2	-0.363625	6.73389e-87	-0.489919	2.57826e-257	-0.277322	1.3742e-53	-0.383429	1.4624e-185	-0.303103	5.21398e-63	-0.312369	1.02575e-99
LYST			0.381961	2.85031e-134			0.327827	1.77131e-91	0.144034	3.42833e-10	0.332969	1.04488e-76
LYZ	0.167169	2.55047e-13	0.300638	1.21155e-83	0.293188	4.12833e-77	0.394876	1.49126e-137			0.0673808	1.65965e-20
M6PR	-0.187164	1.89045e-21	-0.14566	1.71275e-44			-0.176487	1.86662e-47			-0.131077	1.72323e-19
MAD2L2			-0.193912	4.37194e-115			-0.215703	8.70833e-116			-0.144298	3.93761e-57
MAF1			-0.115597	2.76847e-45							-0.115032	4.02165e-14
MAFG	-0.23514	2.98187e-52							-0.2086	2.57686e-51
MAGED2			-0.240078	4.94157e-109			-0.24005	4.03573e-98			-0.233319	1.39845e-71
MAGOH	-0.205409	2.03637e-40	-0.218775	5.24068e-65	-0.225705	6.42888e-52	-0.198711	2.78498e-41	-0.211905	1.74814e-45
MAGOHB			-0.14266	1.13689e-95			-0.113388	2.37775e-79
MALSU1			-0.136408	2.50427e-107			-0.148269	2.89646e-111
MALT1	-0.183068	4.72438e-14			-0.163525	1.47553e-14
MANF	-0.182735	2.37162e-37	-0.211649	1.8271e-81	-0.197139	3.16417e-48	-0.247082	2.87118e-75	-0.193353	7.73179e-41
MAP1LC3B			0.119075	3.13619e-51
MAP2K2			-0.170569	1.11584e-50			-0.190151	5.61442e-54			-0.157773	2.77298e-30
MAP2K3	-0.221979	1.75022e-35			-0.223477	4.88834e-46			-0.24825	9.46164e-51
MAP3K2			0.348236	3.65689e-126			0.353734	9.9725e-119	0.148926	1.56583e-15	0.332448	1.31259e-88
MAP3K8	0.221719	7.47949e-38	0.616084	0	0.172283	1.65063e-33	0.586147	6.83977e-260	0.267835	3.42712e-56	0.626995	6.78777e-257
MAP4			-0.242372	7.30604e-122			-0.275106	5.28037e-120			-0.16515	1.13387e-60
MAP4K4	-0.187037	1.1769e-16			-0.184095	3.44526e-16
MAP7D3			-0.150315	4.61973e-75			-0.140704	6.35723e-61			-0.127382	3.16064e-43
MAPK1IP1L			0.205756	2.75196e-76			0.19369	3.18276e-57			0.235883	5.10796e-50
MAPRE1							0.113555	9.46874e-44			0.178815	2.73474e-37
MAPRE2							0.152567	5.34354e-47
MARCH1											-0.307168	1.48239e-45
MARCH6					-0.00919059	0.00687455					0.156475	1.17426e-21
MARCKS			0.433587	1.77397e-119			0.358132	4.00729e-87			0.292607	9.05141e-45
MARCKSL1			0.182171	4.42408e-28
MARS	-0.235597	1.72889e-56			-0.21591	4.52526e-48			-0.21777	4.79257e-53
MAT2A	-0.227855	2.19001e-19	0.111291	2.3606e-43	-0.338918	1.26683e-56			-0.305263	5.6169e-47	0.13835	6.07897e-29
MAT2B			-0.305808	2.41055e-113			-0.213122	3.12662e-75			-0.191876	1.1444e-36
MATR3			-0.0206098	3.8848e-37
MAZ			-0.116672	3.20246e-60							-0.116111	1.15565e-43
MB21D1							-0.124717	7.66208e-53
MBD4					0.150412	2.85345e-17					-0.148253	3.79384e-15
MBNL1							-0.165119	5.06997e-27			-0.203416	2.01668e-30
MBP	-0.337476	1.33482e-65			-0.323492	3.36991e-59			-0.321939	9.27668e-67	-0.16879	2.28464e-30
MCL1	0.175916	4.35666e-27	0.686699	0			0.73081	0	0.35368	3.22673e-88	0.814878	0
MCM3			-0.171896	1.44953e-109			-0.185619	2.69281e-101
MCM5	-0.139915	2.61549e-08	-0.240119	9.58372e-88	-0.120018	1.00025e-14	-0.281378	9.5401e-97	-0.112696	1.29648e-07	-0.247553	4.45123e-70
MCTS1			-0.160691	5.7554e-98			-0.167521	6.87736e-96			-0.125653	4.40214e-48
MDFIC			-0.214086	5.48215e-84			-0.252298	1.00606e-100	-0.139232	8.47738e-06	-0.234419	3.47677e-68
MDH1			-0.304175	1.86582e-130			-0.268883	3.79613e-99			-0.239641	1.02584e-63
MDH2			-0.229921	1.85492e-70			-0.210823	2.31592e-45			-0.177883	2.11738e-21
ME2			-0.22562	1.28397e-137			-0.24202	3.71388e-126			-0.162424	4.48262e-66
MEA1			-0.192611	2.12021e-110			-0.19632	9.76527e-99			-0.206655	2.66278e-68
MEAF6			-0.153318	6.97942e-43							-0.138703	4.93392e-30
MED11			-0.144586	8.41396e-76			-0.147223	6.71246e-73			-0.139251	1.46112e-56
MED30	0.222098	1.42051e-55			0.208678	1.01592e-51	0.128378	2.18724e-63	0.204513	5.83766e-51
MEF2C					-0.0816406	3.34079e-38
MESDC2											-0.115999	1.87427e-24
METAP2	-0.198089	3.46294e-26	-0.262771	7.61488e-94	-0.269499	1.25451e-58	-0.2704	6.29439e-77	-0.278692	1.83153e-58	-0.281654	1.56677e-64
METTL21A			0.21168	9.36554e-86			0.228843	1.07865e-88			0.233541	9.38393e-54
METTL23			-0.201314	3.88031e-86			-0.186542	1.12768e-72			-0.150995	1.24357e-39
METTL5			-0.294063	1.93394e-157			-0.275898	4.08433e-141	-0.125882	1.32101e-13	-0.21934	5.89769e-85
METTL8											-0.187548	2.47824e-31
MGAT1			-0.123262	3.8278e-36			-0.128315	1.94474e-37			-0.138766	7.01427e-29
MGEA5	0.294824	1.76778e-71			0.277255	1.43271e-71	0.15307	1.73592e-30	0.312149	3.31779e-75
MGST3	0.118004	1.02432e-12	-0.235502	1.54029e-87	0.153071	8.64008e-28	-0.241871	2.30198e-88			-0.270168	5.32057e-72
MIA3			-0.138934	1.49781e-44			-0.139292	1.11669e-43			-0.130781	1.49461e-17
MIDN	0.525894	8.32849e-233	0.625628	0	0.501887	1.76393e-206	0.56147	1.8001e-272	0.517521	1.21779e-219	0.569753	3.30349e-226
MIEN1			-0.185219	9.01045e-75			-0.257955	9.77359e-107			-0.169046	1.02821e-43
MIF			-0.63792	4.10175e-305			-0.494152	1.94259e-174			-0.430053	4.46594e-130
MIF4GD			-0.171805	2.26478e-83			-0.183478	1.96574e-91			-0.168975	3.04486e-58
MINOS1	-0.308794	2.9344e-70	-0.346052	7.00569e-116	-0.358803	2.57229e-105	-0.345277	8.56907e-90	-0.319958	2.37352e-91	-0.260594	1.74778e-45
MIR142			-0.186947	3.08277e-35			-0.222438	6.4817e-48			-0.144657	2.19038e-13
MIR155HG	-1.29396	3.84856e-250	-0.782883	2.92653e-205	-1.39923	2.94093e-299	-0.766738	8.13216e-175	-1.38956	9.964e-296	-0.526028	1.57061e-97
MIR24-2	0.571418	1.87087e-219	0.776914	0	0.574069	3.43975e-230	0.810258	0	0.570267	6.23414e-223	0.770551	0
MIR4435-1HG									-0.288803	1.54136e-38
MIS18BP1					0.241906	2.95538e-51			0.248975	4.27121e-42
MITD1			-0.441646	1.77654e-237			-0.369721	2.35754e-181			-0.314871	1.15421e-108
MKKS			-0.174661	1.04585e-104			-0.170555	1.10029e-101			-0.171123	6.48463e-65
MKNK2			0.37987	2.17034e-143			0.399188	2.08541e-150			0.406442	1.99285e-125
MLEC			-0.142551	2.64008e-72			-0.172698	4.27502e-80			-0.168472	2.64662e-52
MLF2			-0.145409	1.3965e-67
MLX			-0.21184	8.07357e-114			-0.183052	9.19461e-86			-0.181905	1.68467e-46
MMAB			-0.191532	6.02363e-151			-0.228616	1.9248e-176			-0.173457	3.66687e-106
MOB1A			-0.299571	2.91521e-92			-0.266379	3.26399e-60			-0.195532	3.95742e-24
MOB3A	0.26314	3.04149e-68	0.333921	1.35848e-134	0.249529	3.16361e-67	0.337268	1.09751e-118	0.279121	2.82552e-76	0.312966	4.58284e-78
MORC3	-0.198586	4.46303e-26	-0.203416	6.11267e-59					-0.123011	2.48374e-12	-0.150149	5.41012e-27
MORF4L1	-0.179945	2.53316e-20			-0.202667	2.30042e-35			-0.199654	7.36566e-38
MORF4L2			0.230574	2.9043e-96			0.235964	2.11299e-92			0.247392	1.46959e-55
MPC1	-0.141863	3.23773e-16
MPC2	0.142069	5.63599e-18			0.17779	2.17373e-40			0.190642	7.41334e-37
MPG			-0.354775	5.84978e-157			-0.336888	9.50855e-130			-0.353171	2.5596e-110
MPHOSPH10	-0.151453	7.76531e-26
MPHOSPH8			-0.155882	4.6491e-46			-0.131998	8.10214e-29			-0.194986	2.80929e-29
MPLKIP	-0.132009	9.61004e-09	-0.205061	5.29329e-86	-0.130272	1.40731e-15	-0.18526	1.06816e-81	-0.120765	3.15144e-07	-0.19718	1.73798e-64
MPST			-0.167934	1.50101e-66			-0.180907	3.75218e-63			-0.16766	1.65499e-38
MRP63			-0.313065	2.79769e-139			-0.308644	3.9591e-124	-0.12584	1.6071e-21	-0.280423	1.01354e-89
MRPL1			-0.188544	1.73217e-90			-0.161159	4.33153e-60			-0.136698	6.55824e-33
MRPL10			-0.126124	1.79047e-77							-0.117855	3.12415e-50
MRPL11			-0.258877	1.55296e-102			-0.283523	1.29192e-105			-0.240165	6.81199e-64
MRPL12	-0.157123	8.18066e-28	-0.28	8.74606e-131	-0.191006	1.22074e-52	-0.332358	1.67281e-143	-0.185863	7.93733e-42	-0.233215	8.01109e-82
MRPL13	-0.116525	8.71148e-15	-0.251615	1.41005e-145	-0.120406	4.24337e-15	-0.246003	2.32047e-116	-0.113319	1.63853e-17	-0.176038	5.71609e-64
MRPL14	-0.219421	1.13342e-45	-0.278515	4.47728e-103	-0.260181	1.17627e-67	-0.295068	2.41233e-104	-0.262375	6.87898e-71	-0.169707	2.59033e-35
MRPL15	-0.28377	2.0718e-97	-0.242542	2.92446e-142	-0.267982	3.90829e-97	-0.19951	3.62067e-126	-0.295475	4.5614e-109
MRPL16			-0.204558	2.95194e-124			-0.209608	5.48847e-137			-0.172778	1.86481e-79
MRPL17	-0.203117	7.31422e-70	-0.199131	1.82577e-138			-0.202976	1.72087e-132			-0.137603	4.08678e-62
MRPL18	-0.183975	2.78668e-32	-0.298913	9.47911e-180	-0.182868	9.81112e-47	-0.330962	9.33329e-183	-0.156148	1.12195e-25	-0.235742	1.89006e-106
MRPL19			-0.257137	2.75858e-139	-0.142624	8.91346e-26	-0.239897	5.47232e-122			-0.171931	3.43316e-61
MRPL2			-0.129496	9.81433e-69			-0.1144	4.98238e-72
MRPL20	-0.22109	3.8138e-42	-0.343534	9.97534e-116	-0.236171	2.16684e-54	-0.364789	4.19374e-98	-0.2221	1.12677e-45	-0.248889	1.31957e-39
MRPL21	-0.141488	7.12156e-21	-0.197837	1.51679e-94			-0.199794	2.04081e-74	-0.13493	1.91466e-19	-0.184496	6.88567e-51
MRPL22	-0.10925	7.00097e-12	-0.209421	1.1063e-111			-0.204249	7.68549e-87			-0.138456	6.30048e-55
MRPL23			-0.351466	1.02323e-129			-0.377599	2.46869e-139			-0.291323	1.90074e-69
MRPL27							-0.150683	7.82078e-61
MRPL28			-0.232473	5.10373e-128			-0.223178	4.39682e-118			-0.165525	6.93984e-57
MRPL3	-0.172604	1.04656e-23	-0.236249	2.30839e-86	-0.177475	2.50973e-28	-0.246122	3.10247e-89	-0.176845	7.20524e-27	-0.158036	1.34811e-36
MRPL32	-0.214133	7.52617e-39	-0.166011	8.91936e-91	-0.250085	5.71616e-59	-0.133673	7.34544e-86	-0.218305	7.18613e-47
MRPL34			-0.269181	5.39048e-142			-0.294159	6.85894e-140			-0.264712	1.25057e-84
MRPL35			-0.187155	1.94295e-132			-0.185163	5.03488e-125			-0.164894	3.93185e-76
MRPL36	-0.219129	1.40284e-47	-0.209832	1.50172e-118	-0.214663	1.02795e-45	-0.207214	4.53699e-98	-0.224091	1.26887e-51	-0.161784	7.8976e-59
MRPL37			-0.135964	4.56291e-82
MRPL39			-0.153572	7.54213e-79
MRPL4	-0.124694	6.97348e-05	-0.209209	5.82151e-95	-0.127839	3.07519e-14	-0.197639	1.04215e-83	-0.141852	1.88354e-16	-0.153636	5.96363e-54
MRPL40			-0.204367	6.61449e-118			-0.19234	4.46709e-88			-0.185858	6.88368e-50
MRPL41			-0.268869	1.40228e-83			-0.245758	1.09147e-70			-0.205618	3.80844e-39
MRPL43			-0.190218	1.97985e-116			-0.18843	9.42132e-101			-0.16486	4.13264e-57
MRPL44			-0.484177	1.23203e-195	-0.125005	4.75858e-11	-0.313613	3.59371e-105			-0.237886	4.49192e-62
MRPL45			-0.146103	1.02311e-103			-0.142493	1.85306e-94
MRPL49			-0.121478	7.82983e-61
MRPL51	-0.227025	1.75494e-62	-0.431066	3.71295e-207	-0.2315	7.04051e-57	-0.442876	2.00054e-184	-0.226999	8.1667e-54	-0.409703	1.83356e-146
MRPL52			-0.483115	3.00939e-225	-0.141126	5.11538e-27	-0.483909	5.5173e-212	-0.177009	6.72408e-35	-0.413684	5.21203e-136
MRPL55			-0.173621	1.66302e-93
MRPL9			-0.125353	7.43205e-73			-0.134222	1.70593e-62
MRPS10			-0.163298	2.8365e-92	-0.115061	6.53569e-16	-0.166684	8.08825e-77			-0.126911	2.9588e-42
MRPS11			-0.201243	1.64957e-111			-0.187436	1.96565e-103			-0.160968	2.854e-54
MRPS12	-0.265072	3.59154e-73	-0.389322	3.91015e-224	-0.258014	4.49664e-77	-0.410937	1.00389e-209	-0.306779	2.23715e-99	-0.288333	4.18384e-112
MRPS14			-0.252089	4.77929e-164			-0.235636	1.06074e-145			-0.213215	1.86233e-93
MRPS15	-0.123913	1.42604e-13	-0.230571	2.06867e-101			-0.252361	3.83929e-91	-0.131728	1.12549e-22	-0.203856	1.01559e-54
MRPS16			-0.286744	1.61868e-133			-0.277623	1.80307e-129			-0.196135	6.67367e-71
MRPS18A			-0.136654	2.07166e-75
MRPS18B			-0.323186	1.10204e-189			-0.280639	3.12576e-145	-0.110866	1.67053e-31	-0.281102	2.67736e-133
MRPS18C	-0.185208	3.00337e-35	-0.36396	1.78523e-183	-0.214323	3.84738e-53	-0.298018	2.26581e-130	-0.192078	2.5594e-41	-0.268644	7.86082e-94
MRPS21			-0.301945	5.98846e-120			-0.299999	7.22598e-93			-0.28026	1.20987e-74
MRPS22			-0.112336	7.4683e-68
MRPS23	-0.168748	2.06787e-43	-0.280327	1.53336e-186	-0.167096	4.50138e-46	-0.263641	1.80442e-146	-0.160682	9.98515e-42	-0.216123	1.80835e-100
MRPS25							-0.124837	7.0059e-65
MRPS26							-0.158984	4.42324e-79
MRPS27			-0.133862	5.23227e-64			-0.111512	3.38925e-55
MRPS28			-0.218053	2.17962e-151			-0.180042	4.48235e-111			-0.165375	1.392e-64
MRPS31			-0.204417	2.4809e-116			-0.200916	2.70218e-133			-0.157432	3.35574e-74
MRPS33			-0.164793	3.63334e-79			-0.153879	9.43492e-75			-0.142889	5.48137e-33
MRPS34			-0.434327	5.78232e-246			-0.460968	2.47081e-235			-0.369627	1.99335e-152
MRPS35			-0.145437	2.30156e-76			-0.161839	2.2332e-82
MRPS36			-0.268247	6.86799e-90			-0.211281	3.02755e-59			-0.203884	4.89295e-35
MRPS5			-0.235609	1.89314e-116	-0.149031	3.41855e-22	-0.241856	3.42407e-120			-0.187614	1.80322e-73
MRPS6	-0.202868	4.56364e-27	-0.308288	1.88297e-146	-0.191903	1.08625e-35	-0.302442	2.31686e-120	-0.20415	5.40409e-27	-0.321342	1.22861e-96
MRPS7			-0.158726	5.79199e-64			-0.139879	3.46549e-62
MRTO4	-0.235864	1.20285e-47	-0.165408	1.57568e-64	-0.281628	8.5196e-69	-0.216604	1.86123e-76	-0.26182	6.08693e-63
MS4A1	0.567232	0			0.614083	0	0.136777	4.86327e-06	0.621492	0
MSL3			-0.147806	2.96315e-40			-0.12204	2.28085e-28
MSMO1			-0.232223	9.08743e-140			-0.241231	3.32685e-137			-0.19063	1.05578e-78
MSN											-0.157266	1.58763e-16
MSRB1			-0.222979	7.34052e-159			-0.211331	2.89745e-130
MT-ATP6	0.00424076	9.37493e-26			0.0134615	3.68611e-26
MT-CO1							0.175699	2.21583e-110	0.187569	1.20372e-111
MT-CO2							0.118422	5.20163e-63
MT-CO3			0.144382	7.09284e-67			0.133039	1.4593e-49
MT-CYB			0.226024	2.61997e-139	0.126837	2.70239e-40	0.19024	5.19945e-90	0.152801	1.39587e-54	0.139687	3.70591e-42
MT-ND1	0.142078	1.83223e-51	0.246309	2.62851e-147	0.188493	1.80647e-84	0.192836	4.47405e-83	0.206897	4.32233e-101
MT-ND2			0.159096	2.79475e-50
MT-ND4L	0.130417	3.01352e-12	-0.162991	2.1271e-12
MT-ND5	0.169091	1.00995e-47			0.173138	1.33857e-51			0.179759	5.5861e-56
MT-ND6			0.0497975	7.56565e-58
MT1F			-0.172771	2.00041e-77			-0.194415	1.36887e-82			-0.175904	5.43777e-58
MT1G							-0.237519	3.91521e-104			-0.227193	5.39224e-73
MT1X			-0.192331	3.11635e-94			-0.247969	3.08982e-123	-0.177354	3.35402e-22	-0.158318	1.97118e-61
MT2A	-0.288244	4.76535e-28	-0.762651	0	-0.32009	1.28411e-37	-0.814336	0	-0.343686	3.15572e-38	-0.564863	1.12512e-190
MTCH2			-0.198411	6.61481e-103			-0.178775	1.47281e-90	-0.125534	2.24594e-15	-0.125937	1.51034e-39
MTHFD2	-0.352111	6.9938e-86	-0.184242	1.69269e-57	-0.4386	4.63771e-127	-0.220066	8.78968e-73	-0.35486	4.15233e-88
MTHFS	-0.143841	1.2493e-21							-0.120444	4.30831e-21
MTIF2			-0.114295	6.83869e-62			-0.14344	1.97252e-66
MTIF3			-0.26625	3.64025e-99			-0.258628	2.68816e-81			-0.251341	4.08602e-64
MTMR6			0.41805	5.18783e-199			0.394065	4.06741e-158			0.420458	2.00557e-149
MTSS1			0.220644	3.8733e-57			0.178714	1.25012e-30			0.163332	2.32751e-31
MTX2			-0.110595	2.08523e-72
MUM1			-0.364744	6.73053e-174			-0.38686	3.90551e-161			-0.316002	2.53627e-110
MVP			-0.332033	1.1871e-200			-0.325376	3.61508e-170			-0.231897	2.23353e-87
MX1	-0.842379	0			-0.706934	7.76523e-206			-0.728088	1.51546e-214
MX2	-0.560451	1.10349e-185			-0.481608	8.13458e-109			-0.535828	2.18822e-136
MYADM	0.62349	1.55222e-274	0.861256	0	0.621609	1.66456e-250	0.856128	0	0.68834	0	0.860475	0
MYC	-0.640023	3.15693e-84	0.339949	2.51806e-36	-0.763524	1.08223e-126	0.317348	8.81297e-28	-0.58705	8.68889e-86	0.397963	4.17106e-31
MYCBP2					0.0641511	1.4296e-28			0.0194997	1.58557e-09
MYD88	-0.158208	3.75408e-22
MYEOV2			-0.338755	7.81092e-130	-0.111687	4.20328e-23	-0.320748	2.4139e-95	-0.160086	6.2964e-36	-0.259134	2.1089e-59
MYH9	-0.265303	1.52628e-53			-0.249227	6.79877e-39			-0.277126	4.26953e-58
MYL12A			-0.382943	1.1102e-147			-0.19072	9.88593e-23			-0.145726	2.75742e-09
MYL12B	-0.32793	3.09393e-133	-0.259713	1.52123e-84	-0.304316	7.02103e-109	-0.196554	2.46922e-44	-0.292436	1.34562e-120
MYL6	-0.392957	2.60315e-231	-0.435443	9.09376e-291	-0.387011	7.71855e-227	-0.424625	1.59575e-243	-0.405733	8.69681e-238	-0.403322	4.71511e-200
MYL6B			-0.184669	9.33438e-101			-0.161663	2.03513e-88			-0.192767	7.96735e-77
MYLIP			0.237658	1.56831e-54	0.148696	1.95858e-22	0.280473	2.10816e-83	0.130118	1.26084e-19	0.183158	7.89329e-21
MYO1C			0.151828	3.94956e-37			0.152635	1.39966e-29			0.147137	2.41733e-24
MYO1F					0.150473	1.04358e-23			0.132258	7.0269e-15
MYO1G									0.129823	1.37078e-13
MZB1	0.223842	5.38572e-48			0.25647	3.25828e-66			0.244573	5.84637e-52
MZT2A			-0.192834	1.59284e-72			-0.167881	2.19432e-60			-0.196621	2.17476e-47
N4BP1	-0.259051	8.25996e-71			-0.176511	2.36755e-27			-0.20176	1.9422e-47
N4BP2L1	0.159882	4.40048e-18	0.111209	1.27232e-16	0.120978	6.67843e-21	0.158123	1.90297e-30	0.167126	7.63904e-28	0.184869	2.27645e-30
N4BP2L2					0.0318818	1.06807e-29
NAA10			-0.175582	4.08088e-67			-0.149111	5.4913e-54
NAA15					-0.138022	9.11506e-13
NAA20	-0.276917	3.17778e-71	-0.197782	2.00473e-91	-0.29827	4.26228e-77	-0.181871	3.04959e-80	-0.263647	1.28212e-68
NAA38			-0.13277	3.54597e-45
NAA50	-0.258098	4.37364e-48			-0.299665	4.6631e-68			-0.245825	5.29445e-51
NABP1	-0.217955	8.47365e-27			-0.221541	7.70002e-30			-0.149417	2.92682e-08
NABP2			-0.133466	2.2432e-115			-0.17753	4.83053e-128			-0.142316	4.48642e-73
NACA			0.15217	1.42087e-69
NAGK			-0.161915	4.83385e-70							-0.130396	1.89197e-28
NAMPT	-0.127909	0.139443			-0.223948	1.03798e-14			-0.154759	0.000144797
NANS											0.112075	3.9359e-29
NAP1L1							-0.156895	2.14863e-29
NAP1L4	-0.154212	8.60713e-19	-0.223759	1.29785e-100			-0.181492	3.27576e-80	-0.158867	4.08371e-22	-0.180877	2.06554e-43
NAPA	-0.123394	3.82212e-07			-0.163512	1.53998e-25			-0.124166	9.55477e-10
NARS	-0.386439	1.65802e-113	-0.183796	4.76298e-68	-0.379428	2.43505e-126	-0.192639	8.57225e-67	-0.395275	3.33413e-126
NBN			-0.236576	1.15839e-111			-0.202603	2.93817e-94
NBPF10							0.205476	2.83088e-45
NCBP2	-0.132873	0.00182222
NCBP2-AS2											-0.112491	6.47717e-21
NCF1	0.481156	1.03167e-191	-0.137944	1.5198e-17	0.462007	1.18236e-189			0.472082	7.01285e-176
NCF4			-0.171128	5.90489e-27			-0.163894	7.60197e-22
NCKAP1L											-0.113602	2.14203e-37
NCL	-0.387096	1.0293e-81	-0.23184	9.3083e-22	-0.436898	3.4467e-115	-0.307016	1.34859e-39	-0.404079	1.4409e-85
NDFIP1	-0.167588	1.45295e-14			-0.148466	2.84702e-14			-0.135431	1.41287e-17
NDNL2	0.229114	2.53171e-38	0.294714	4.96325e-101	0.201515	3.26438e-33	0.293475	9.71542e-83	0.231771	2.06116e-44	0.270687	5.51421e-55
NDUFA1			-0.362963	5.0517e-140			-0.318841	2.74942e-86			-0.260957	9.62996e-49
NDUFA10											-0.134318	3.70787e-38
NDUFA11			-0.329161	1.03753e-109			-0.353247	7.83637e-115			-0.271214	2.32539e-55
NDUFA12	-0.148107	1.7422e-16	-0.335028	4.19497e-149	-0.171422	4.58812e-25	-0.280692	3.64934e-94	-0.141	5.08204e-19	-0.250419	5.17365e-64
NDUFA13	-0.150761	3.13369e-12	-0.43889	2.4214e-199	-0.204758	1.35939e-44	-0.488432	8.17997e-203	-0.223008	3.80648e-52	-0.398315	3.09974e-122
NDUFA2			-0.372936	1.45898e-159			-0.383618	1.27316e-141			-0.362059	1.1936e-100
NDUFA3			-0.291323	1.36704e-91			-0.234827	2.19495e-58			-0.17591	1.45902e-23
NDUFA4			-0.482488	4.43613e-273			-0.479452	2.11973e-259			-0.400346	5.30364e-153
NDUFA6	-0.209376	1.5288e-42	-0.226914	5.50119e-74	-0.246186	5.71055e-68	-0.223061	1.34564e-56	-0.242558	4.55905e-59	-0.154622	1.7045e-18
NDUFA7.1			-0.235017	3.70072e-145			-0.289697	1.22689e-147			-0.187091	9.425e-75
NDUFA8			-0.22075	1.15605e-135			-0.207265	3.41739e-121			-0.192081	2.70617e-75
NDUFA9			-0.246776	3.50315e-141			-0.202675	8.09093e-101			-0.147785	2.36359e-51
NDUFAB1	-0.305735	2.89087e-88	-0.465367	4.18833e-220	-0.278633	2.2054e-83	-0.451023	1.61581e-175	-0.285112	2.21576e-87	-0.361672	1.02245e-114
NDUFAF2			-0.137008	1.07856e-73			-0.152451	1.51238e-72			-0.122415	5.73604e-39
NDUFAF3	-0.171983	4.76615e-22	-0.263552	5.42971e-115	-0.182106	6.39548e-28	-0.288346	5.91106e-115	-0.20513	1.37382e-35	-0.208253	8.18046e-48
NDUFAF4	-0.229706	8.0076e-57			-0.269011	4.35502e-77			-0.234574	1.61439e-60
NDUFB1			-0.295423	4.00796e-111			-0.195917	7.9348e-62			-0.247084	3.29266e-44
NDUFB10			-0.411484	5.63592e-186			-0.447038	1.32202e-170			-0.408216	4.08654e-140
NDUFB11			-0.197876	8.93232e-49			-0.184582	2.68014e-34			-0.187107	1.35977e-29
NDUFB2	-0.284841	1.00086e-70	-0.513864	2.29695e-263	-0.301916	3.95906e-85	-0.52771	5.57115e-251	-0.332889	2.04714e-106	-0.449847	1.34076e-154
NDUFB3			-0.483504	1.35048e-258			-0.449311	1.51223e-204	-0.127816	2.62403e-14	-0.40604	4.48546e-148
NDUFB4			-0.418879	2.51904e-193			-0.377682	1.76667e-136	-0.121135	1.51164e-13	-0.326378	1.09583e-83
NDUFB5			-0.283938	7.78207e-112	0.133121	4.31903e-18	-0.175119	3.09448e-47			-0.220424	1.15172e-45
NDUFB6	-0.170179	7.88684e-25	-0.257842	2.56085e-117	-0.133508	2.06417e-18	-0.239097	4.49785e-110			-0.246519	4.60771e-85
NDUFB7			-0.481311	8.95238e-244			-0.497232	2.39205e-229			-0.429961	1.53896e-151
NDUFB8.1	-0.143974	3.72188e-07	-0.347752	1.13225e-114	-0.135871	4.03015e-20	-0.368059	3.00058e-110	-0.127053	2.66348e-14	-0.322263	1.57726e-80
NDUFB9			-0.19738	2.14554e-42			-0.244218	1.44823e-50			-0.144022	2.26252e-15
NDUFC1	-0.142859	8.82462e-15	-0.39305	1.2844e-180	-0.155442	3.40787e-22	-0.385107	2.56045e-149	-0.164707	1.43149e-29	-0.341182	3.97754e-104
NDUFC2			-0.340059	1.02379e-128			-0.328209	1.40308e-103			-0.31261	1.7782e-78
NDUFS2			-0.248414	2.09784e-123			-0.2061	7.5199e-92			-0.214954	4.87078e-60
NDUFS3			-0.171143	4.27571e-90			-0.168061	5.24159e-87			-0.150096	2.15002e-52
NDUFS5			-0.157687	3.20778e-20			-0.236271	5.8087e-38			-0.165604	1.41395e-15
NDUFS6	-0.183291	1.81726e-19	-0.405592	2.67679e-147	-0.194106	4.04973e-30	-0.434901	1.42722e-140	-0.222259	2.65013e-42	-0.327506	7.03886e-77
NDUFS7							-0.225359	4.48324e-74
NDUFS8			-0.292932	1.45602e-125			-0.309779	2.14034e-120			-0.253364	1.309e-67
NDUFV2	-0.346958	8.86697e-93	-0.680664	0	-0.321912	1.98922e-80	-0.617221	1.30324e-306	-0.320817	4.97017e-78	-0.511584	4.26362e-208
NDUFV3			-0.128351	1.79342e-76			-0.128408	9.07247e-64
NEAT1	-0.447397	2.07839e-130			-0.442078	2.81887e-125			-0.431911	5.77373e-134	-0.275146	1.12696e-39
NECAP2											0.111515	2.87278e-17
NEDD8			-0.495217	3.14647e-261			-0.49785	1.54425e-242			-0.419545	7.34806e-155
NEIL1	-0.205863	3.31933e-05	0.38615	7.10512e-139	-0.175195	0.00697275	0.384437	1.50594e-124	-0.16137	0.0735194	0.283741	1.38484e-77
NELFCD							-0.136503	2.0041e-59
NELFE	-0.206928	1.98917e-57	-0.153983	1.68861e-100	-0.228339	2.67861e-71	-0.151997	4.78759e-90	-0.209548	1.61199e-55	-0.127537	5.10286e-54
NENF			-0.16257	1.08655e-62			-0.223979	2.39963e-82			-0.186112	3.95549e-45
NFAT5	-0.220262	5.18844e-45			-0.209318	3.24782e-41			-0.210777	8.79927e-41
NFATC2	-0.181496	5.09735e-32			-0.189863	1.25389e-43
NFE2L2	0.193038	9.35139e-25	0.509265	3.23616e-273			0.487798	1.59314e-216	0.199511	5.38578e-27	0.52194	1.09047e-205
NFKB1	-0.572266	2.42945e-226	0.274605	1.01448e-66	-0.62558	3.25949e-223			-0.591089	8.97454e-208
NFKB2			0.408115	2.43198e-161			0.36631	1.26031e-114			0.387102	1.62987e-121
NFKBIA	0.262816	1.18818e-70	0.947712	0			0.86204	0	0.23411	1.02143e-47	0.886099	0
NFKBID	0.505058	2.11802e-184	1.0665	0	0.434006	4.4873e-140	1.03287	0	0.482719	2.28143e-171	1.04716	0
NFKBIE	-0.188882	1.69583e-22	-0.122744	4.15023e-44	-0.176331	2.69118e-17	-0.131415	1.31367e-33	-0.174597	4.71223e-18
NFYB							-0.121714	2.25359e-73
NGLY1			0.00631701	2.60185e-38
NHP2	-0.212258	1.63903e-32	-0.419757	1.255e-136	-0.216003	6.55535e-41	-0.48825	3.13507e-163	-0.222454	9.98034e-39	-0.310826	1.57396e-61
NIFK	-0.27256	1.08485e-50	-0.124122	5.58828e-41	-0.300405	9.06847e-72			-0.27753	4.15742e-58
NINJ1			0.164424	1.2304e-41					-0.204578	2.02394e-33
NIP7	-0.1392	3.40475e-07			-0.139122	6.94363e-16
NIPA2	-0.230215	3.99949e-33			-0.209219	5.39747e-32			-0.192276	3.38858e-29
NIPAL3			-0.145019	1.48449e-50
NIT2			-0.142104	1.51741e-84			-0.126006	1.13926e-73
NKG7			0.137762	2.28081e-06			0.139763	2.56618e-05
NLRC5					-0.126446	6.1463e-10			-0.154214	1.68741e-18
NME1	-0.356528	1.10747e-71	-0.509594	2.87429e-140	-0.418166	4.78962e-98	-0.614153	1.74839e-190	-0.380162	2.6893e-85	-0.382526	7.20157e-78
NME6			-0.131712	6.32277e-76			-0.121626	2.10528e-64
NMI	-0.349052	3.62037e-125	-0.558864	0	-0.327608	8.1311e-95	-0.375496	2.51477e-226	-0.339952	1.75443e-119	-0.314024	1.70926e-132
NMT1	-0.163429	3.57303e-23	-0.349222	2.58628e-186	-0.19222	2.9595e-32	-0.361709	1.50645e-166	-0.197421	4.05492e-31	-0.347561	2.57326e-138
NOA1											-0.108791	4.14015e-17
NOB1			-0.146929	3.49951e-75			-0.141644	3.51039e-78
NOC3L			-0.115622	4.7723e-50			-0.104019	9.33077e-37	-0.126457	7.45178e-12
NOL7	-0.257928	1.3185e-54	-0.284112	3.80348e-102	-0.278245	6.84255e-68	-0.284751	1.57734e-80	-0.259104	1.67727e-61	-0.203662	2.20077e-43
NOL8			-0.120183	8.11283e-68			-0.134483	4.21059e-77			-0.127524	5.7293e-42
NOLC1	-0.235917	4.30845e-28			-0.273821	7.99463e-40			-0.244193	6.55561e-34
NONO			-0.138413	1.01274e-65			-0.186285	5.71159e-53			-0.138062	2.64441e-23
NOP10	-0.39185	5.01359e-143	-0.509918	2.21813e-248	-0.460216	1.91894e-182	-0.502058	2.81339e-220	-0.462305	9.73182e-182	-0.376128	1.46468e-115
NOP16	-0.308659	2.55604e-81	-0.144629	1.05341e-63	-0.325195	2.14395e-92	-0.175902	7.3827e-70	-0.286028	3.12474e-75
NOP56	-0.245335	2.23271e-33			-0.265908	3.36947e-50			-0.273767	4.71375e-45
NOP58	-0.1765	8.32996e-10			-0.259504	3.91767e-39			-0.201584	2.84593e-18
NOTCH2NL	0.212529	1.58458e-49	0.282367	3.47126e-95	0.235708	1.44482e-58	0.265132	1.38483e-87	0.236946	3.89637e-55	0.290666	1.67453e-83
NPC2	0.106739	6.97299e-10	-0.459616	5.92478e-160	0.134872	2.22613e-29	-0.398942	3.84642e-91			-0.356907	2.86968e-73
NPM1			-0.362626	3.77805e-159			-0.374886	9.03402e-182			-0.368836	2.00531e-180
NPM3			-0.267912	2.61212e-157			-0.329239	2.32717e-190			-0.239463	2.17717e-110
NR1H2			0.178756	4.66352e-55			0.21199	9.44133e-81			0.225672	6.21469e-58
NR3C1	-0.419122	6.03869e-105			-0.450304	1.50772e-114			-0.363616	1.36047e-80
NR4A1	0.469327	3.22711e-212	1.10407	0	0.396144	3.29333e-150	1.0804	0	0.470342	4.12155e-211	1.07755	0
NR4A2	0.902446	0	1.8393	0	0.80665	0	1.82107	0	0.98832	0	1.76576	0
NR4A3			0.595828	0			0.575154	8.24232e-262			0.537027	2.31912e-198
NRBF2							0.168265	2.01244e-60
NRD1			-0.19963	8.90053e-85			-0.221457	2.76867e-88			-0.210511	9.56762e-49
NRROS	-0.124881	1.731e-10			-0.133389	1.68606e-09
NSA2			-0.174873	5.49133e-32			-0.239455	2.02009e-47			-0.237427	4.18041e-48
NSL1			-0.175463	5.44559e-93			-0.183215	1.16817e-94			-0.173243	7.82709e-53
NSMCE1			-0.11052	4.08816e-60			-0.132318	1.08141e-61			-0.122844	5.26914e-36
NSMCE4A			-0.135744	6.55987e-60
NSRP1	-0.106341	6.18638e-07	-0.117809	3.87524e-58	-0.13612	4.42071e-15	-0.134133	2.05499e-43	-0.140488	2.81122e-10
NSUN5			-0.131724	3.47589e-55
NT5C3A	-0.307742	3.31133e-52	-0.415568	8.85297e-157	-0.280362	5.64168e-37	-0.188258	2.73319e-43	-0.230665	1.1143e-28
NT5C3B											-0.126	6.02579e-38
NTAN1			-0.113892	1.59051e-59
NTMT1	-0.169012	8.08109e-25			-0.148616	4.95752e-30
NTPCR			-0.107403	4.60608e-59
NUB1			-0.511661	3.64308e-262			-0.315653	1.09126e-98			-0.213831	2.76382e-30
NUBP1			-0.156654	1.13904e-96			-0.175574	1.97245e-88			-0.130231	2.42617e-43
NUCB1			-0.183487	1.26532e-65			-0.179743	4.54912e-59
NUCKS1			-0.234122	4.14625e-67			-0.233934	5.95725e-62			-0.261105	6.1194e-59
NUDC	-0.313853	6.2808e-92	-0.277816	1.90228e-82	-0.36063	7.09077e-129	-0.296843	1.49563e-78	-0.352108	4.09287e-124	-0.169018	1.03355e-21
NUDCD2			-0.233448	5.51385e-132			-0.198924	1.4183e-97			-0.168301	5.31361e-61
NUDT1			-0.178325	2.08341e-86			-0.172606	2.22502e-86			-0.141856	6.53044e-50
NUDT21			-0.146149	7.60634e-66			-0.156174	2.40201e-77			-0.123972	4.65455e-43
NUDT22			-0.255547	9.90613e-155			-0.245668	1.91197e-124			-0.217695	2.09927e-88
NUDT5			-0.16757	4.26699e-83			-0.174382	4.51317e-83			-0.145098	5.82135e-47
NUP62	-0.125502	2.65357e-09	-0.139855	2.92394e-70			-0.166483	4.63185e-80	-0.151129	1.58051e-15	-0.158159	1.09177e-49
NUTF2	-0.154183	1.6312e-20	-0.252415	5.0084e-105	-0.151963	2.94529e-23	-0.292158	1.35128e-127	-0.139808	4.36727e-20	-0.182897	6.33793e-50
NXF1			0.125089	9.49612e-23			0.151047	2.62917e-35
NXT1	0.109465	6.01224e-08	0.321417	9.605e-153			0.307851	6.06334e-129	0.126192	3.09211e-19	0.342632	4.19238e-106
OARD1			-0.196017	1.958e-97			-0.180702	9.57294e-72			-0.217472	1.0049e-73
OAS1	-0.370569	9.23535e-102	-0.327876	2.06675e-115	-0.277039	1.06235e-49			-0.293162	6.81477e-63
OAS2	-0.414184	6.77908e-168	-0.255434	4.37576e-163	-0.371234	7.30318e-124	-0.178422	2.28689e-81	-0.37828	3.77158e-149
OAS3	-0.361324	2.96809e-136			-0.267114	2.42859e-71			-0.277733	9.92894e-81
OASL	-0.218226	1.24884e-58							-0.193465	1.59679e-41
OAZ1	-0.200803	1.04925e-54	-0.301553	7.60373e-217	-0.14868	1.13896e-34	-0.309678	5.20731e-224	-0.176797	8.92834e-45	-0.298865	4.66763e-187
OCIAD1			-0.16257	1.93133e-79			-0.173069	1.60243e-66			-0.205976	1.72377e-57
OCIAD2	-0.179658	1.3594e-19	-0.304249	9.76097e-102	-0.141156	4.80371e-20	-0.259051	3.79886e-81	-0.143824	1.06876e-16	-0.265401	4.56581e-57
ODC1			0.365765	1.35708e-117			0.328759	6.0337e-86			0.392158	5.65657e-108
ODF3B			-0.248317	1.06484e-113			-0.214805	1.25984e-90			-0.138398	1.75342e-44
OGT	-0.119494	3.53222e-11
OLA1			-0.128741	8.39494e-83			-0.161577	8.13703e-82			-0.129978	4.37351e-45
ORAI2	-0.179596	8.50755e-14	-0.178525	7.45152e-37			-0.235905	2.90855e-53	-0.129052	7.18126e-11	-0.235141	7.60694e-49
ORAI3			-0.110618	3.9299e-15
ORMDL2	-0.196402	4.64882e-37	-0.172338	3.07176e-84	-0.161819	4.72797e-25	-0.175077	1.71472e-67	-0.193858	5.322e-38	-0.122396	2.81233e-44
OSBPL10	0.412743	2.34664e-210			0.398059	4.53958e-186	0.243301	1.67342e-57	0.423859	6.95325e-205
OSBPL8	-0.329326	2.33941e-68			-0.285677	2.35402e-55			-0.340696	6.77479e-71	-0.160484	4.46585e-37
OSER1	0.21588	2.37891e-43	0.277058	3.70055e-93	0.20956	9.46926e-49	0.303233	1.90004e-99	0.243509	8.25901e-61	0.276709	9.93214e-67
OST4			-0.330453	3.27575e-174			-0.294254	3.75928e-134			-0.286867	7.86227e-102
OSTC	-0.149055	3.76254e-14	-0.244988	3.08776e-99	-0.153729	2.48545e-18	-0.264157	1.63683e-97	-0.124011	6.42192e-08	-0.22439	2.46972e-74
OTUD4	-0.158073	6.19348e-21			-0.183027	1.49649e-32			-0.168036	1.66903e-26
OXLD1			-0.161071	3.45487e-72			-0.142466	1.91005e-53			-0.122694	1.01382e-38
P2RX5	0.350336	3.41652e-111	0.402753	8.37133e-157	0.370311	5.99085e-117	0.349119	4.6433e-116	0.380765	1.24222e-130	0.384662	2.24667e-113
P2RY10							0.156099	2.34214e-40
P4HB							-0.180177	2.94999e-64			-0.126511	6.1148e-29
PA2G4	-0.42157	9.19489e-135	-0.50413	1.2026e-209	-0.464721	3.69379e-160	-0.524884	4.4146e-198	-0.461278	1.88396e-157	-0.409927	8.68582e-113
PABPC1											0.154889	2.93307e-60
PAFAH1B3			-0.10625	3.359e-54			-0.152813	1.20099e-73			-0.122906	1.41809e-49
PAICS			-0.210141	1.32754e-89			-0.221397	1.45643e-94			-0.147829	5.69078e-45
PAK2	-0.208536	4.56317e-35			-0.197154	4.45955e-29			-0.162809	1.20032e-20
PAN3											0.112836	0.000132226
PARD6A	0.171545	6.63303e-38	0.148616	1.18129e-38	0.201661	8.08763e-71	0.142646	3.96206e-43	0.197402	8.34152e-59	0.12575	2.95942e-17
PARK7	-0.236584	2.3229e-44	-0.415361	6.31425e-163	-0.214677	8.46457e-37	-0.434229	8.61774e-154	-0.223501	2.70183e-43	-0.386069	1.14217e-112
PARL							-0.121858	1.36528e-65
PARP1			-0.265295	3.45149e-86			-0.321696	5.06059e-92			-0.303632	3.1894e-77
PARP11			-0.196452	2.88463e-74			-0.163878	3.8186e-63
PARP14	-0.663287	2.05987e-283	-0.580037	9.09972e-291	-0.592113	1.51174e-209	-0.37448	6.72334e-87	-0.621646	4.38558e-233	-0.14544	0.000194303
PARP9	-0.364684	6.67841e-127	-0.607014	0	-0.316045	3.63275e-101	-0.433822	1.53163e-230	-0.288794	1.28457e-83	-0.302813	2.27466e-107
PASK							-0.122805	7.79461e-39			-0.137486	5.09215e-36
PAX5	0.430916	2.28002e-223			0.41592	4.974e-202			0.437801	1.38435e-206
PBXIP1			0.18381	1.64169e-26			0.186156	4.88505e-39			0.149604	1.11245e-11
PCBD1			-0.203323	7.49413e-144			-0.222477	9.11195e-129			-0.197464	9.32244e-93
PCBP1	-0.263099	3.81532e-53	-0.345176	1.77103e-137	-0.250587	1.88993e-59	-0.257805	1.8809e-59	-0.287555	8.12226e-82	-0.285613	3.64077e-68
PCGF5	-0.231431	2.69857e-45			-0.19864	4.8641e-33			-0.184286	1.84923e-30
PCMT1	-0.191643	3.87045e-40	-0.190652	1.11922e-103	-0.221992	1.66198e-52	-0.19267	3.85079e-88	-0.19115	7.74292e-43	-0.166785	2.11146e-52
PCNA			-0.109224	6.12833e-72
PCSK7					0.202992	2.15619e-42			0.189958	9.23629e-30
PDAP1	-0.158628	1.30322e-13	-0.388432	2.04285e-153	-0.183897	2.10504e-26	-0.406933	7.81845e-150	-0.18297	2.39645e-26	-0.323736	7.22943e-92
PDCD10			-0.286901	1.20041e-129	-0.127586	2.38966e-17	-0.240503	4.07874e-100	-0.114188	3.73751e-12	-0.188184	1.58804e-49
PDCD11			-0.115858	1.89889e-75			-0.132057	3.3418e-82
PDCD2	-0.131237	3.40438e-13	-0.272286	6.01799e-130	-0.161711	6.99475e-25	-0.261754	5.47055e-109	-0.15509	9.74451e-31	-0.233737	5.0236e-82
PDCD5	-0.262337	7.25794e-51	-0.411089	3.43836e-159	-0.283161	5.65687e-60	-0.431303	2.11859e-153	-0.259002	1.99753e-63	-0.324793	7.80751e-81
PDCD6	-0.327912	2.4486e-95	-0.32988	7.65663e-154	-0.324023	1.6919e-86	-0.309653	2.3282e-111	-0.290246	1.19562e-74	-0.276875	3.27622e-84
PDCL3	-0.14515	1.8525e-16							-0.114588	3.35068e-13
PDE4B			0.335704	1.75312e-96	0.00666917	1.54083e-11	0.43538	1.13404e-143			0.440092	5.03872e-130
PDE7A	0.233306	6.55273e-51	0.191195	1.36879e-44	0.223517	1.9961e-55	0.158328	7.16816e-28	0.263256	8.52679e-61
PDHB			-0.229015	1.51805e-104			-0.208396	7.26331e-96			-0.19557	8.40431e-57
PDIA3			-0.357771	1.83585e-113			-0.293978	4.21664e-66			-0.134546	6.804e-11
PDIA6			-0.500316	8.79183e-204			-0.484227	3.31837e-152			-0.31066	5.04947e-59
PDLIM1					0.129504	2.67042e-25	0.154829	1.0564e-50	0.138118	6.58468e-20
PEA15	-0.294745	1.19155e-62			-0.365896	1.01777e-107			-0.314077	8.97583e-81
PEBP1			-0.294208	5.50781e-75			-0.317836	2.38338e-80			-0.303345	1.01956e-64
PELI1			0.221766	5.05314e-64			0.226582	2.69921e-68			0.225638	9.20196e-50
PEPD			-0.148268	3.39533e-66
PER1	0.307428	9.16595e-128	0.381454	1.4681e-234	0.29267	1.66384e-104	0.367665	7.12152e-191	0.335413	1.31593e-143	0.363813	1.54985e-158
PET100			-0.218535	1.71228e-91			-0.185101	1.21242e-68			-0.226355	3.76271e-55
PEX16			-0.129224	1.27589e-62			-0.140392	2.46313e-65
PFDN1			-0.205271	6.56044e-98			-0.172608	2.79278e-76			-0.154187	7.79254e-43
PFDN2	-0.249178	7.11252e-39	-0.267993	1.61134e-85	-0.277107	1.67293e-51	-0.254291	5.48465e-47	-0.291767	1.89328e-57
PFDN4			-0.18671	1.1464e-79			-0.174416	2.9254e-65			-0.133601	2.03362e-33
PFDN6	-0.143806	6.85285e-27	-0.334391	5.24451e-201	-0.158956	5.70608e-31	-0.352495	7.32984e-201	-0.163848	2.20455e-29	-0.289691	1.6662e-120
PFN1			-0.319683	4.19735e-136			-0.331358	1.00044e-178
PGAM1	-0.249648	3.62964e-53	-0.513029	1.80858e-232	-0.248697	1.47761e-58	-0.482257	2.72918e-194	-0.253684	4.14584e-54	-0.422358	1.59093e-142
PGD							-0.135388	1.04742e-74			-0.144831	4.2001e-55
PGK1	-0.117035	2.43469e-05	-0.442627	3.31314e-137			-0.350787	9.71513e-74	-0.128152	7.82396e-14	-0.312	7.37395e-53
PGLS			-0.252023	5.26636e-113			-0.253879	2.84042e-89			-0.255624	3.42566e-62
PGP			-0.169093	4.32843e-85			-0.195308	4.44361e-101			-0.149365	3.19906e-54
PHACTR1			0.515142	3.64587e-158			0.46104	1.65628e-121			0.387156	1.2755e-73
PHAX	-0.170411	4.464e-38	-0.168795	6.57209e-91	-0.18105	1.76605e-43	-0.154594	3.91711e-77	-0.164786	1.15477e-28
PHB	-0.161855	9.95269e-21	-0.497804	8.09465e-215	-0.198293	5.7788e-37	-0.537193	7.83268e-210	-0.195466	2.1958e-33	-0.422091	5.05012e-139
PHB2			-0.205388	5.29487e-50			-0.258055	3.25136e-54			-0.175643	3.69849e-22
PHF1			0.268634	5.25536e-79			0.291693	9.42862e-87			0.276175	1.91083e-63
PHF11	-0.271831	1.34681e-56	-0.306765	1.31783e-142	-0.290619	4.09944e-61	-0.234823	6.21414e-90	-0.285961	4.28293e-59
PHF14			-0.172897	9.21922e-75			-0.180411	4.74584e-85			-0.229257	5.44791e-72
PHF20			0.223663	4.06333e-74			0.19204	1.29273e-62	0.179489	6.4108e-22	0.188732	7.73594e-34
PHF23			-0.115213	1.4546e-50			-0.118546	2.94747e-54
PHF5A							-0.141698	2.33145e-70	-0.13377	6.73016e-24
PHF6	-0.212976	5.94587e-12	-0.114552	1.25343e-66	-0.259311	1.9698e-22			-0.263818	3.37489e-32
PHPT1			-0.517465	5.50206e-267			-0.506848	1.53266e-231			-0.387308	9.43792e-122
PIK3AP1							-0.102042	1.2637e-27
PIK3IP1	0.267433	3.52917e-55	0.21164	6.6393e-36	0.264172	5.30386e-47	0.184028	2.33571e-26	0.245538	3.10201e-45
PIKFYVE	-0.389357	1.02353e-85	0.121908	1.1391e-16	-0.45585	1.89327e-107			-0.391826	3.29942e-87
PILRB			0.212196	1.52357e-48			0.167753	2.62894e-25			0.231453	1.37639e-36
PIM2	0.279652	8.36571e-92			0.224803	9.70692e-54			0.298148	2.45182e-86	0.183634	1.76573e-26
PIM3			0.636381	1.49761e-278			0.561444	4.27406e-206			0.607103	1.5221e-207
PIN1			-0.188565	1.19328e-85			-0.218064	3.42387e-88			-0.15914	8.80578e-42
PIN4			-0.279152	1.62992e-158			-0.24021	6.25316e-122			-0.238161	1.06076e-100
PIP4K2A			-0.0018787	1.43483e-45							0.00402148	3.91084e-23
PITHD1					-0.123987	6.47667e-13
PITPNB	-0.196091	4.05809e-31			-0.213993	1.69011e-38			-0.199195	2.13461e-30
PJA2					0.130216	2.46381e-17			0.143699	6.9623e-19
PKIG			-0.275517	1.31574e-91			-0.213389	3.399e-52			-0.219619	4.04172e-55
PKM	-0.211217	1.97556e-26	-0.875011	0	-0.207456	3.55071e-33	-0.90545	0	-0.245929	1.72363e-48	-0.833902	0
PLAC8	0.691313	0			0.713262	0			0.683852	0	0.329291	1.43132e-71
PLEK									-0.132336	9.78081e-06
PLEKHB2	-0.254346	3.35707e-47			-0.255121	4.98925e-46			-0.199006	2.58156e-28
PLEKHF2			-0.233048	1.04186e-101			-0.184636	4.93015e-81			-0.223267	5.11946e-64
PLEKHJ1			-0.16232	4.66298e-72
PLEKHO1	-0.257651	1.67188e-57	-0.246055	7.62627e-83	-0.251278	5.70057e-61	-0.245267	2.18477e-66	-0.256622	7.27279e-52
PLGRKT			-0.126748	6.73902e-70			-0.139134	3.67083e-65
PLIN3			-0.166876	5.1528e-78			-0.132042	1.96322e-60			-0.171849	7.78947e-55
PLK3			0.316728	2.73016e-131			0.293645	3.71624e-104			0.277008	2.80976e-75
PLP2	-0.286472	1.03381e-69			-0.292685	1.30158e-79			-0.315224	4.39987e-90
PLSCR1	-0.53414	5.4181e-159	-0.27637	1.08397e-128	-0.507901	7.10119e-129	-0.23702	3.22975e-112	-0.486768	3.59861e-134
PMAIP1	-0.225238	6.78957e-19	0.212897	5.26771e-33	-0.34211	1.34687e-47	0.30079	2.90815e-53			0.493567	2.47588e-123
PMEPA1			0.320795	1.0545e-77			0.291529	1.11095e-60			0.292003	9.99851e-51
PML	-0.204025	7.54814e-36	-0.200728	1.75198e-86	-0.144454	2.82053e-16	-0.114831	1.91898e-42	-0.149487	3.37398e-20
PMVK			-0.171862	3.08933e-85							-0.138064	1.19815e-31
PNISR	0.219829	8.45371e-73			0.261391	6.69549e-119			0.267333	2.35236e-92
PNKD	0.179683	9.3011e-60			0.205664	5.89222e-83			0.182345	4.06338e-66	-0.162488	7.35348e-28
PNN					0.156611	6.9673e-28
PNO1	-0.174851	6.06099e-13			-0.196099	2.39254e-25			-0.191199	1.27817e-19
PNOC	0.314482	3.11765e-117	0.262524	9.23665e-99	0.310816	4.38952e-113	0.243924	1.79972e-90	0.312213	3.48486e-130	0.219055	5.75499e-53
PNPLA8							0.217048	3.8347e-58	0.263893	2.23191e-57
PNPT1	-0.312229	2.16249e-77	-0.106816	3.65025e-31	-0.245404	2.13606e-52			-0.253642	8.25659e-57
PNRC1	0.402679	3.02343e-216	0.505683	0	0.428999	3.66271e-225	0.499156	6.20672e-294	0.419214	1.87809e-235	0.418954	9.38055e-194
POLD2			-0.169294	2.13676e-95	-0.107145	1.90892e-06	-0.197856	3.21938e-95			-0.127811	2.16664e-55
POLD4	0.267871	4.92843e-63	-0.368802	3.43829e-121	0.314418	4.62072e-94	-0.352229	5.41449e-107	0.263285	1.01228e-76	-0.381568	3.00796e-110
POLDIP2			-0.145601	4.86057e-111			-0.165055	5.58234e-97
POLE4			-0.156605	1.46845e-60
POLR1D			-0.190082	1.2697e-51			-0.177136	4.94403e-45			-0.192539	3.38707e-27
POLR2E			-0.229833	1.34276e-95			-0.271468	2.11775e-112			-0.162305	8.39892e-53
POLR2F			-0.180409	1.25006e-72			-0.222354	6.44022e-90			-0.141783	1.10417e-44
POLR2G			-0.162877	1.16261e-84			-0.137721	2.85224e-72			-0.140302	1.7383e-43
POLR2H			-0.246519	8.69078e-146	-0.155443	1.08882e-34	-0.239292	1.87841e-122			-0.188687	2.04909e-87
POLR2I	-0.193682	2.50629e-27	-0.242143	1.0763e-95	-0.203128	6.28523e-38	-0.236676	9.45625e-83	-0.250331	3.79506e-62	-0.199113	6.84552e-56
POLR2J			-0.298512	2.1746e-124			-0.314423	1.0838e-110			-0.298651	9.50057e-95
POLR2J3			-0.16321	2.7635e-63							-0.196593	7.21206e-57
POLR2K											0.105655	5.69777e-20
POLR2L	-0.179358	3.3251e-21	-0.303921	6.9462e-77	-0.25304	1.31282e-66	-0.357444	8.37949e-101	-0.246124	1.02013e-58	-0.210287	3.34844e-19
POLR3GL	0.151216	4.98921e-26			0.184403	4.97356e-50
POLR3K			-0.277768	2.06691e-161			-0.241781	3.15743e-115			-0.215735	1.28228e-83
POMP	-0.20059	5.46384e-29	-0.459596	2.09834e-161	-0.256983	6.87562e-51	-0.390351	8.63703e-113	-0.228418	4.87163e-45	-0.159525	0.000135338
POP4			-0.137638	1.78963e-100			-0.124334	1.3034e-82
POP5			-0.117516	5.98795e-81							-0.107122	6.83983e-43
POP7			-0.190716	5.69507e-156			-0.242227	9.96649e-169			-0.153532	2.82955e-90
POU2F2			-0.443334	1.58019e-151			-0.484237	2.98388e-158			-0.583718	1.09503e-232
PPA1	-0.157555	2.6458e-13	-0.295325	6.13277e-55	-0.16962	4.98817e-20	-0.394083	6.86277e-91	-0.159738	1.10914e-12	-0.236915	7.44023e-30
PPAN	-0.129949	2.40915e-17			-0.161471	2.08458e-36			-0.15237	6.06005e-23
PPAPDC1B	0.331487	4.2464e-70	0.332624	6.87705e-121	0.34409	8.57069e-76	0.340671	1.44023e-102	0.336495	4.62822e-75	0.341641	1.43948e-83
PPDPF	0.271585	6.33332e-72			0.205663	4.72587e-48			0.272481	2.2082e-75
PPFIBP2	-0.142999	7.38396e-14
PPIA	-0.123592	3.05043e-23	-0.128798	1.24224e-22			-0.147001	4.86669e-47	-0.137044	5.19261e-28
PPIB			-0.223377	7.26343e-47			-0.273658	3.99771e-45			-0.180951	1.96804e-23
PPID			-0.170712	9.39585e-115			-0.169264	1.11956e-99			-0.135938	8.86717e-48
PPIE			-0.129168	2.01492e-74			-0.132854	2.13499e-69
PPIF									-0.159843	1.98458e-21
PPIH			-0.145102	4.28635e-93			-0.165131	5.29604e-98			-0.115759	2.1236e-42
PPIL3			-0.122875	1.24775e-73							-0.108781	8.77782e-50
PPIL4			0.248229	2.87993e-93			0.224596	3.11593e-64			0.258957	3.25548e-73
PPM1G	-0.247288	2.83733e-57	-0.239939	1.25221e-87	-0.275676	6.21096e-84	-0.283819	2.61799e-95	-0.309202	4.17719e-89	-0.227316	1.90739e-45
PPM1K	-0.232565	1.04028e-26	-0.138487	1.96751e-25
PPP1CA			-0.427478	5.58729e-208			-0.402193	1.08392e-163			-0.3769	3.26747e-138
PPP1CB			0.511644	4.30899e-232			0.490439	2.37518e-197			0.499964	4.89537e-155
PPP1R10					-0.131904	1.47223e-10
PPP1R12A											-0.116392	1.81081e-19
PPP1R14A	0.196596	4.97052e-37	0.149953	8.50506e-09	0.200811	8.07593e-39	0.179203	8.70157e-18	0.183327	4.64996e-31
PPP1R14B	-0.493137	5.81947e-177	-0.51063	2.39483e-183	-0.455686	1.15576e-145	-0.567365	6.88645e-194	-0.473008	6.22109e-167	-0.450474	7.53539e-127
PPP1R15A	0.326218	2.22092e-101	1.0709	0			1.03386	0	0.351031	3.59347e-98	1.10492	0
PPP1R15B	0.215182	8.09251e-32	0.4089	9.84953e-184	0.16929	1.78522e-15	0.379327	1.77147e-135	0.227064	6.74905e-39	0.360959	4.87111e-95
PPP1R18			-0.198754	1.49458e-86			-0.203094	1.89523e-80			-0.18146	6.00451e-40
PPP1R2			0.169934	2.28318e-58			0.18165	1.31643e-47			0.15989	6.48609e-31
PPP1R7			-0.165567	1.9996e-70			-0.207134	8.41816e-71			-0.176991	1.79043e-46
PPP2CA											0.113812	4.5365e-20
PPP2R4			-0.135461	2.92769e-66
PPP3CA	0.290313	5.17463e-68			0.267379	3.97613e-62			0.280872	5.74785e-53
PPP3CC	0.119891	2.9376e-16					0.115875	5.7547e-22
PPP4C	-0.196836	5.39395e-29	-0.236714	2.11186e-104	-0.208011	1.46238e-37	-0.261361	2.92795e-93	-0.163143	6.74551e-27	-0.16363	2.71589e-44
PPP4R2	-0.111538	0.0630505			-0.138329	9.87534e-14
PPT1							-0.107202	2.64376e-70			-0.112046	2.69793e-33
PQBP1			-0.157461	3.17245e-54			-0.16757	5.82852e-56
PRDM2			0.510166	1.02977e-276			0.472167	4.46825e-214	0.277213	2.2797e-76	0.387598	1.11605e-134
PRDX1	-0.884482	0	-0.468799	8.01836e-101	-0.901409	0	-0.52098	4.7711e-116	-0.887563	0	-0.406329	4.06323e-58
PRDX2			-0.176631	9.05035e-42			-0.192813	6.10123e-34	0.11509	1.00714e-14	-0.219338	3.13379e-39
PRDX3			-0.367282	6.87427e-236			-0.353705	3.33619e-201			-0.312066	6.02025e-147
PRDX4	-0.411451	9.06987e-156	-0.341812	1.10412e-184	-0.400253	4.52419e-139	-0.317303	1.49433e-137	-0.408128	3.56909e-136	-0.216205	1.94984e-66
PRDX5			-0.25127	4.3641e-67			-0.238932	2.84079e-58			-0.192564	5.69238e-28
PRDX6			-0.2494	3.50478e-94			-0.230182	3.85604e-62			-0.228303	3.50453e-50
PRELID1	-0.22741	1.56703e-44	-0.419561	4.97142e-154	-0.237512	1.24638e-51	-0.429267	3.17289e-152	-0.274195	1.22047e-67	-0.289928	4.70144e-56
PRKAR1A	-0.120603	0.0124441
PRKCB	0.682931	0	0.435724	4.15538e-186	0.680337	0	0.463369	5.52328e-196	0.702047	0
PRKDC			-0.17844	8.45228e-63			-0.200538	1.11511e-60			-0.14506	6.0222e-47
PRMT1	-0.171728	3.34118e-20	-0.392055	2.13779e-126	-0.180563	2.39887e-30	-0.399627	7.22756e-115	-0.188849	5.27237e-28	-0.259535	6.76226e-40
PRMT10	0.277398	9.36516e-70	0.288715	1.14114e-87	0.23923	3.9298e-54	0.290611	4.95888e-83	0.262797	6.44415e-61	0.259637	9.47991e-49
PRMT2			-0.148812	8.80129e-45			-0.183703	4.92701e-55			-0.190845	1.08998e-42
PRNP	-0.291634	6.31327e-29	0.36176	4.663e-115	-0.415245	7.55405e-70	0.365211	8.09228e-111	-0.193443	5.29367e-17	0.391069	8.45891e-112
PROSC			-0.15169	1.34256e-65			-0.146777	3.95537e-59			-0.168239	3.22515e-49
PRPF19			-0.102564	8.78594e-59			-0.108939	1.94056e-63
PRPF31			-0.136629	5.20416e-92
PRPF40A	-0.157633	6.33425e-21			-0.157257	2.00529e-20	-0.156384	1.42333e-37
PRPF6											-0.112701	3.13926e-21
PRR13			-0.272608	2.10456e-82							-0.174911	1.08111e-25
PRR7	0.225799	4.86667e-53	0.384954	6.41031e-235	0.215186	4.15372e-54	0.387913	1.20388e-216	0.258373	1.61206e-76	0.376835	7.37731e-174
PSENEN			-0.197836	1.1075e-89			-0.146935	2.7549e-61	-0.109668	1.52315e-12
PSIP1	0.102313	1	-0.204048	5.00366e-63			-0.211733	1.37512e-70			-0.221478	2.05132e-42
PSMA1	-0.271178	3.70679e-65	-0.465226	1.4e-203	-0.247647	5.07039e-62	-0.412834	1.39415e-147	-0.295043	1.14122e-85	-0.312896	6.60844e-76
PSMA2.1	-0.327599	5.06007e-103	-0.648561	0	-0.287164	1.00079e-80	-0.576982	2.48133e-277	-0.270288	4.38484e-82	-0.386571	5.15119e-108
PSMA3	-0.363788	1.69743e-127	-0.471757	5.40507e-227	-0.37696	2.29937e-127	-0.394349	1.9087e-141	-0.359895	4.68726e-111	-0.26144	1.08933e-77
PSMA4	-0.345075	7.14155e-92	-0.620236	0	-0.364923	1.77111e-105	-0.533543	1.61513e-219	-0.352621	7.59478e-100	-0.345898	2.37462e-91
PSMA5	-0.285484	1.12144e-94	-0.504644	5.58243e-292	-0.298239	3.56037e-102	-0.42028	1.99466e-182	-0.282539	1.79032e-90	-0.330617	5.94225e-105
PSMA7	-0.470561	3.6494e-240	-0.534457	3.38669e-269	-0.455369	2.37038e-238	-0.544821	6.29964e-251	-0.477111	5.622e-267	-0.398039	3.02772e-119
PSMB1	-0.264508	1.13263e-72	-0.512568	3.85817e-266	-0.289559	2.03402e-90	-0.496424	4.06833e-195	-0.276459	1.03475e-80	-0.372359	3.73642e-107
PSMB10			-0.467779	4.24054e-282			-0.264761	3.36348e-125			-0.205643	1.81149e-59
PSMB2	-0.202864	3.08571e-39	-0.355077	9.27652e-148	-0.171393	5.31988e-35	-0.342656	3.0531e-123	-0.198718	2.98732e-51	-0.230238	1.45346e-58
PSMB3	-0.202142	2.7777e-35	-0.557864	1.69932e-290	-0.195152	4.22994e-43	-0.516684	7.65733e-208	-0.209101	5.11425e-44	-0.356841	3.42228e-94
PSMB4	-0.192289	5.80219e-30	-0.257839	1.81937e-113			-0.256804	1.47112e-82	-0.20546	5.62381e-42	-0.2314	7.87397e-51
PSMB5	-0.139991	8.90779e-24	-0.257558	9.82632e-134			-0.264604	1.25787e-124			-0.189039	9.79478e-67
PSMB6	-0.231954	3.00269e-52	-0.387506	5.98513e-146	-0.239211	2.1157e-68	-0.379685	7.65508e-126	-0.223688	3.93153e-58	-0.287098	1.22676e-66
PSMB7			-0.299425	1.64414e-107			-0.329857	2.18262e-98			-0.226013	5.33813e-38
PSMB8	-0.169115	2.46927e-12	-0.825038	0			-0.706168	0	-0.134191	7.03754e-15	-0.541654	3.9278e-230
PSMB9			-1.13321	0	-0.126386	2.14424e-52	-0.916396	0			-0.665516	0
PSMC1	-0.170512	1.18107e-30	-0.226294	1.00289e-83	-0.171583	2.52553e-33	-0.177001	4.20739e-59	-0.168931	9.06604e-31	-0.178699	6.07427e-45
PSMC2			-0.152033	8.84802e-88
PSMC3	-0.212451	2.35632e-43	-0.284401	1.22043e-114	-0.220336	1.58559e-60	-0.2873	1.78107e-103	-0.212375	3.66656e-43	-0.197906	2.06652e-50
PSMC4	-0.25882	5.41105e-74			-0.258257	6.79199e-84
PSMC5			-0.27783	6.85003e-102			-0.243377	5.19302e-78			-0.203449	1.38317e-41
PSMC6			-0.130287	3.25172e-60
PSMD1			-0.162121	1.19852e-84			-0.16646	5.92443e-68
PSMD11	-0.31035	1.42201e-92	-0.174401	3.72284e-63	-0.295559	2.63098e-100	-0.151287	1.61878e-54	-0.281571	2.85414e-84	-0.12959	6.32344e-23
PSMD12	-0.131586	2.08959e-09			-0.123315	2.93114e-20
PSMD13	-0.191489	3.07559e-31	-0.251655	2.6149e-101	-0.186357	2.3461e-41	-0.243911	5.25571e-76	-0.180386	4.39597e-35	-0.214594	5.84194e-52
PSMD14	-0.161453	7.10952e-27	-0.204579	1.0315e-90	-0.204831	2.37325e-45	-0.243803	5.22117e-111	-0.186282	1.35445e-30	-0.180137	1.03432e-42
PSMD2			-0.185813	4.15179e-88			-0.21845	2.03883e-87
PSMD3			-0.172139	1.26945e-114			-0.183276	1.59969e-94			-0.15207	1.57881e-58
PSMD4	-0.208472	1.40315e-32	-0.294284	1.26332e-118	-0.210935	1.0186e-42	-0.257032	1.01319e-101	-0.186486	1.00405e-27	-0.242593	5.17008e-58
PSMD6			-0.113494	2.07581e-74			-0.128451	1.20126e-65
PSMD7	-0.191147	3.46175e-35			-0.212581	3.42771e-48			-0.17798	5.56834e-30
PSMD8	-0.194111	1.23263e-33	-0.304103	2.3173e-104	-0.206204	3.27958e-45	-0.275704	5.4741e-63	-0.186747	2.03033e-39	-0.256892	5.0055e-53
PSMD9			-0.134913	1.27205e-78			-0.135696	2.38603e-64
PSME1	0.181271	7.81093e-32	-0.916071	0	0.167648	3.19123e-24	-0.791793	0			-0.545463	4.31099e-260
PSME2	-0.218861	9.39257e-32	-1.29081	0	-0.198318	5.31051e-29	-1.12115	0	-0.210411	9.09624e-33	-0.695687	8.46807e-249
PSME3					-0.161309	2.12414e-27
PSMG1			-0.129932	9.93592e-97			-0.139161	5.4424e-95
PSMG2	-0.13181	3.67532e-13	-0.262297	1.2806e-107	-0.117177	3.29273e-19	-0.235663	5.08056e-77			-0.194815	4.1896e-47
PSMG3			-0.126633	3.55784e-89			-0.131066	3.83867e-87
PSMG4							-0.137331	4.05978e-70
PTGES2			-0.131075	8.87215e-85			-0.137943	3.12874e-74
PTGES3	-0.309856	9.75881e-90	-0.361628	2.97312e-124	-0.321363	3.14385e-96	-0.368871	6.92366e-111	-0.334958	6.57258e-99	-0.306814	8.44146e-74
PTK2B					0.190007	1.07744e-40
PTMA	-0.291591	2.11958e-241			-0.328766	1.9865e-295			-0.320553	2.23482e-304
PTP4A1	0.122549	4.27135e-06	0.491579	6.78845e-267			0.45606	9.35114e-204	0.168375	7.63081e-23	0.487678	3.04167e-198
PTPMT1							-0.146706	4.93039e-67
PTPN1	-0.206404	2.14411e-26	-0.315604	4.53501e-86	-0.273533	3.11271e-64	-0.469863	3.92141e-157	-0.213479	1.52506e-38	-0.357951	9.2092e-81
PTPN11							-0.106582	3.64967e-58
PTPN18					0.170187	8.30065e-41
PTPN2							-0.104014	3.46904e-39
PTPN22							0.172966	4.12976e-43	0.167926	2.07359e-13
PTPN6					0.185149	2.44017e-31
PTPRC			-0.0153656	7.61039e-25							0.0185207	1.39712e-14
PTPRCAP	0.390119	1.24435e-168	-0.174567	1.85445e-11	0.425387	3.92006e-186			0.414766	1.44235e-180	-0.201194	7.10866e-28
PTTG1			-0.183483	1.47101e-99
PUF60	-0.113336	1.152e-16	-0.128098	4.32467e-61	-0.138152	2.46259e-25
PUS7L							-0.101626	1.42313e-48			-0.165942	2.70869e-44
PYCARD	0.211435	2.95535e-44	-0.227758	9.20654e-54	0.223916	1.31032e-57	-0.142836	6.7224e-27	0.220293	6.27696e-50	-0.20824	7.80167e-31
PYCR2			-0.136794	3.5844e-76
PYURF			-0.25966	5.87945e-101			-0.231836	4.57787e-89			-0.220183	2.94994e-60
QARS	0.109087	7.20407e-07							0.141766	3.57608e-18
QRSL1			-0.166369	7.19984e-45
RAB10	-0.279263	5.69725e-79	-0.337418	2.09592e-185	-0.269022	1.74857e-74	-0.355916	2.31956e-175	-0.28297	5.18085e-89	-0.274086	1.9041e-96
RAB11FIP1	0.578716	9.08458e-275	0.662738	0	0.54267	1.43089e-235	0.623758	5.20783e-303	0.611387	2.21558e-270	0.619188	6.17017e-250
RAB13			-0.325264	2.68368e-185			-0.337176	1.17693e-211			-0.410822	7.40372e-222
RAB14			-0.203209	1.82737e-69			-0.176299	1.01802e-58	-0.113375	1.14873e-15	-0.139581	2.914e-29
RAB21							0.181924	4.2074e-58			0.211424	1.10633e-43
RAB22A											0.137757	2.51689e-31
RAB27A			-0.153177	1.67544e-87			-0.166815	1.56995e-81
RAB30-AS1			-0.165738	3.67888e-71							-0.166501	1.07415e-46
RAB31			-0.162867	1.34366e-56			-0.191714	1.60667e-69	-0.105991	0.000344184	-0.183553	1.41066e-43
RAB4B					0.112372	3.50731e-20
RAB5A							0.11888	4.14962e-33
RAB7A	-0.136517	5.65381e-08			-0.163984	3.76166e-21			-0.146476	7.78059e-15
RAB7L1							-0.0234583	2.07594e-61
RAB8A			-0.29071	2.55831e-129			-0.245179	1.07256e-88	-0.107614	1.18167e-12	-0.217619	6.79302e-57
RAB8B	-0.191473	2.12744e-22			-0.223677	2.74598e-34
RABAC1	-0.149112	2.00511e-11	-0.312168	2.14496e-92			-0.342968	2.94337e-89			-0.324977	2.70307e-74
RABL6							-0.123956	3.62277e-56
RAC1			-0.406974	5.70678e-179			-0.430008	1.07346e-161	-0.151453	2.16141e-16	-0.435098	1.0158e-153
RAC2	0.388058	1.44519e-136	-0.178313	3.17417e-24	0.424723	1.57724e-153			0.388409	7.91861e-123
RAD23A	-0.199921	9.70511e-29	-0.278335	1.17086e-91	-0.198726	1.25413e-33	-0.310813	6.71172e-91	-0.195281	1.84943e-36	-0.187091	2.58986e-32
RAD23B							-0.169544	1.46672e-91			-0.109652	1.30162e-43
RAD50			-0.227701	8.81042e-111			-0.259427	2.65315e-93			-0.200092	8.89104e-66
RAD51C											-0.112185	7.78861e-29
RAD9A			-0.139405	9.52941e-51
RALA	-0.233297	2.08563e-44	-0.449132	1.33052e-190	-0.246502	1.18285e-60	-0.417998	1.18864e-167			-0.329024	3.0556e-95
RALBP1			-0.16193	1.06507e-67			-0.219153	4.44666e-89	-0.103152	6.20001e-11	-0.220736	1.01408e-68
RALGAPA1	0.132972	1.28146e-05	0.432743	6.74726e-178	0.120259	1.50837e-11	0.417743	2.25416e-158	0.13808	5.38203e-12	0.407754	1.21611e-120
RALGPS2	0.751581	0			0.713265	0	0.34504	3.11494e-117	0.769946	0
RAN	-0.552234	1.53004e-208	-0.522056	5.58514e-189	-0.588548	3.43156e-254	-0.523249	6.94041e-186	-0.530102	2.26127e-189	-0.362903	3.8281e-75
RANBP1	-0.413321	5.55666e-126	-0.467373	3.73871e-146	-0.425178	3.04813e-136	-0.479509	5.73414e-137	-0.402931	2.70796e-127	-0.322373	2.15675e-56
RANBP2			0.279637	1.20794e-101			0.235812	5.31352e-71			0.253444	4.51514e-53
RAP1A	-0.151426	5.00238e-15	-0.231826	5.24119e-86			-0.198734	1.99678e-60			-0.252254	3.5808e-64
RAPGEF1	-0.213536	1.61155e-30			-0.185152	1.7671e-28			-0.157706	1.57693e-19
RARA			0.246348	2.78057e-95			0.248321	1.1613e-84			0.282151	8.46431e-101
RARRES3	0.127243	4.19913e-08	-0.340584	1.7273e-65	0.15047	1.39754e-19	-0.183754	0.693198
RARS			-0.198769	5.35859e-118			-0.19436	6.79838e-101			-0.152024	1.48444e-53
RASAL3			-0.171316	1.11386e-66			-0.17335	2.20681e-57
RASGEF1B	0.467056	1.06846e-157	0.837834	0	0.423308	1.5308e-132	0.835471	0	0.528769	2.66418e-181	0.84216	0
RASGRP1			0.245301	2.63783e-77			0.218576	1.06099e-51			0.223551	2.8662e-43
RASGRP2	0.141886	1.6887e-16	0.297029	3.57684e-73	0.167665	9.14176e-31	0.355862	2.92181e-120	0.130539	9.31626e-19	0.32139	6.42395e-74
RASSF5	-0.314644	4.04876e-66			-0.3021	2.97453e-62			-0.251284	3.33271e-49
RB1			-0.12939	2.58225e-39
RBBP4			-0.155068	1.84747e-67			-0.167485	4.23276e-69
RBBP8	-0.142676	8.07497e-08			-0.178019	3.67449e-19
RBCK1			-0.355846	6.8398e-156			-0.266257	1.97159e-95			-0.162424	6.22584e-30
RBM17	-0.307334	1.75269e-63	-0.159444	1.6288e-49	-0.286822	1.75881e-62	-0.194629	4.61869e-49	-0.277743	1.50935e-64
RBM23			0.147395	1.59743e-49			0.122512	1.85851e-39	0.116571	5.68223e-11	0.135608	1.44238e-18
RBM27									-0.119912	5.19663e-17
RBM3			0.195492	6.97926e-40			0.195047	1.83777e-31			0.32386	3.30276e-92
RBM38	0.433539	1.08869e-162	0.397017	2.82761e-154	0.422301	4.67416e-164	0.463058	8.03107e-184	0.458176	4.54768e-177	0.479248	2.55982e-164
RBM39	0.205567	1.97511e-60	0.364412	1.89431e-194			0.357292	3.92859e-160	0.176236	2.48575e-48	0.394866	3.86192e-163
RBM8A	-0.137673	6.98491e-18			-0.175079	3.50463e-38
RBMX2			-0.141982	2.46147e-64			-0.140867	2.45387e-80			-0.146573	6.1462e-34
RBPJ	-0.261305	3.5768e-50			-0.233716	3.95656e-45			-0.209752	1.66519e-35
RBX1	-0.39698	3.02526e-153	-0.470435	1.24902e-237	-0.389029	5.85169e-152	-0.404226	1.49984e-154	-0.433735	2.83791e-186	-0.383973	1.4651e-123
RCSD1			-0.209381	1.62328e-36	0.192249	6.99688e-46					-0.242706	4.9294e-39
RDH11			-0.151303	1.28614e-82			-0.134171	3.25033e-83
RDH14	-0.115126	1.76335e-06	-0.190436	5.08857e-90			-0.126002	7.47736e-59
RDX	-0.180649	6.33353e-35			-0.234152	1.68628e-53			-0.232067	3.07195e-47
RECQL			-0.276939	1.94841e-130			-0.22621	1.76053e-105			-0.18707	8.43024e-60
REEP5			-0.302176	7.52628e-110			-0.213962	1.90109e-52			-0.195667	1.47617e-37
REL			0.817527	0			0.684422	0			0.580106	1.12927e-261
REPIN1			-0.140291	6.677e-53			-0.143382	2.36616e-63
RER1			-0.222277	1.69449e-101			-0.223175	2.24856e-86
REV3L							0.13558	4.03231e-23
REXO2	-0.194376	4.27891e-36	-0.189174	8.34626e-108	-0.191576	5.86034e-42	-0.216744	2.23085e-116	-0.184219	8.62165e-38	-0.190282	3.05099e-71
REXO4	-0.126073	5.4259e-16	-0.177017	4.43426e-109			-0.163324	2.51984e-92	-0.124354	6.78845e-19	-0.164275	8.48311e-60
RFC1			-0.352493	2.74496e-173			-0.295209	1.69251e-131			-0.271299	2.37862e-94
RFC2			-0.105309	1.22861e-57
RFTN1	-0.312593	2.10928e-76	-0.164221	7.50973e-58	-0.344617	8.4371e-85	-0.292097	1.21964e-89	-0.323036	2.65967e-73
RFXANK			-0.156443	1.37339e-90			-0.150227	9.20694e-98			-0.143354	6.54481e-52
RGCC	0.287522	8.66211e-25	0.67101	1.62078e-172	0.28202	3.03844e-23	0.707168	3.71099e-183	0.336389	2.689e-27	0.712648	7.27625e-161
RGS1			0.450899	1.1465e-97			0.491173	1.80027e-112			0.471059	6.07028e-90
RGS10	-0.146618	3.35062e-13	-0.353811	1.74787e-140	-0.135733	3.09121e-09	-0.389496	1.6446e-142			-0.42111	4.59916e-133
RGS19					0.129669	1.54169e-09	0.137	1.09093e-41			0.126523	1.2733e-26
RGS2	0.373424	2.71706e-78	1.03715	0	0.283289	6.40786e-55	0.982407	0	0.464716	2.46645e-131	0.972559	0
RHBDF2							0.140702	9.81333e-25
RHEB	-0.161087	7.96171e-10	0.110117	1.65282e-37	-0.170961	7.30478e-20	0.163996	7.44773e-65	-0.161289	1.2022e-15	0.158726	2.15884e-26
RHOA	-0.216509	1.88028e-42	-0.124515	2.88242e-11	-0.228812	8.5466e-57	-0.1351	3.12597e-10	-0.19918	4.64958e-43
RHOF									-0.167858	1.44552e-19
RHOG	-0.249284	7.075e-51			-0.229051	3.53508e-58	0.13639	1.01676e-38	-0.258671	3.67641e-63	0.152694	6.69481e-22
RHOH	0.373305	8.91649e-116	0.465838	1.43792e-201	0.343226	2.27515e-104	0.557389	1.89895e-257	0.494305	7.6138e-176	0.578612	3.38998e-220
RIC3	0.160225	1.04028e-17	0.20144	9.93943e-56	0.174333	2.45826e-21	0.152382	2.80495e-36	0.204973	5.12733e-32	0.147736	2.26416e-22
RIF1	-0.184036	7.94782e-26	-0.127632	7.4008e-53	-0.151711	1.05518e-24	-0.180753	2.14328e-61	-0.166684	2.19675e-20	-0.126011	1.43129e-32
RILPL2			0.427145	2.45067e-169			0.343023	4.30032e-106			0.404155	7.35237e-118
RINL											-0.130639	6.67516e-29
RIOK1	-0.143282	2.92951e-08			-0.209747	8.29083e-30			-0.171826	3.67236e-16
RMI2			-0.212905	1.50527e-102			-0.165407	6.60954e-72
RNASEH2B			-0.267477	3.23561e-95			-0.198483	1.2656e-58			-0.192392	4.85386e-40
RNASEH2C			-0.333327	1.31806e-135			-0.351253	5.29334e-129			-0.304724	8.69184e-80
RNASET2	0.315537	4.48888e-97	0.220073	1.78575e-59	0.281438	2.04031e-76	0.36865	1.76314e-147	0.336688	9.18906e-108	0.211743	7.25729e-44
RNF115			-0.162488	1.17461e-80			-0.148181	4.06206e-59
RNF138	0.170862	6.79504e-28	0.230298	6.26363e-89	0.178247	4.07896e-39	0.240902	6.28845e-77	0.20724	5.26808e-50	0.27273	2.41481e-83
RNF139	0.250552	4.48649e-58	0.274292	4.50017e-101	0.204773	1.55452e-42	0.285335	1.52567e-97	0.248968	7.42323e-65	0.285894	2.27048e-75
RNF141	0.149022	9.25463e-24			0.141787	3.33052e-25			0.151689	3.59292e-25
RNF145									-0.175745	4.39153e-24
RNF146			-0.125235	2.5275e-34
RNF149	-0.125403	0.000172766			-0.153097	9.76746e-09
RNF168			0.121567	7.49797e-28
RNF170			-0.116785	4.17981e-48
RNF181	-0.196083	8.57766e-32	-0.450123	4.89536e-250	-0.193191	9.79008e-38	-0.42285	8.81537e-194	-0.205904	1.33527e-42	-0.371524	9.38214e-140
RNF187			-0.181668	8.05087e-96			-0.184358	2.46205e-79			-0.177063	1.16893e-57
RNF19A							-0.00107633	3.39939e-18
RNF213	-0.30445	3.1653e-57	-0.778414	0			-0.539665	6.79097e-194			-0.3901	1.40728e-70
RNF5			-0.172943	1.93146e-69							-0.121032	1.67424e-33
RNF7			-0.138495	9.01228e-56			-0.118876	8.09053e-40
RNH1			-0.147279	1.54493e-50			-0.142993	6.99568e-33
RNMT	0.134867	1.9163e-09	0.353953	8.31004e-145			0.330675	9.1105e-129			0.29291	6.63809e-68
ROMO1			-0.383614	2.86348e-138			-0.3438	1.92508e-110			-0.30272	1.45331e-64
RP1-313I6.12	0.299897	1.32129e-61	0.63983	0	0.254269	9.29298e-50	0.648152	0	0.321316	2.10739e-69	0.61092	3.11698e-249
RP11-138A9.1			0.281667	6.32831e-63	-0.11915	1.03638e-09	0.310765	4.4063e-85	-0.00352559	0.849061	0.3365	2.17693e-88
RP11-138A9.2	-0.178812	6.59547e-15	0.244475	3.20841e-47	-0.190633	2.03197e-25	0.282351	1.71174e-62			0.278536	6.63047e-45
RP11-139H15.1			-0.176433	5.41975e-87							-0.156584	6.30735e-58
RP11-345J4.5					-0.129956	8.23126e-21
RP11-640M9.1							0.162638	6.37386e-37
RP11-693J15.5			-0.220804	2.80924e-18			-0.161505	2.25542e-17			-0.275797	3.85347e-30
RP11-796E2.4			-0.127144	1.1414e-17
RP11-94L15.2			-0.23805	4.24784e-67			-0.236153	2.00948e-57			-0.290217	1.24858e-66
RP5-887A10.1	0.686138	5.89989e-232	0.336735	9.33027e-52	0.690072	2.24672e-231	0.486676	1.82102e-103	0.690175	1.32717e-234	0.348351	4.58063e-42
RPA2			-0.197916	2.29856e-77			-0.183589	5.74511e-65			-0.149955	4.63926e-39
RPA3	-0.297877	1.38097e-68	-0.381981	1.28053e-180	-0.300227	1.95582e-67	-0.368924	9.84775e-152	-0.305752	8.257e-78	-0.34285	1.25445e-109
RPAP2							-0.120074	3.62698e-49
RPAP3			-0.147484	2.59451e-73			-0.134072	6.89059e-64			-0.121682	4.01241e-32
RPF2	-0.212261	3.05906e-35	-0.127207	6.44854e-63	-0.275151	6.73543e-72	-0.139047	1.25033e-63	-0.236065	2.62047e-52
RPGR			0.430082	3.45649e-168			0.398392	1.17944e-129	0.223443	4.4386e-35	0.415647	5.45302e-116
RPIA			-0.153193	1.0269e-76			-0.190499	2.06237e-81
RPL10			0.238667	6.84093e-271			0.192936	4.53892e-169			0.157271	8.6189e-97
RPL10A			0.238643	1.02768e-211			0.217112	1.55902e-175			0.158091	1.0773e-88
RPL11			0.213247	0			0.173439	1.51729e-174			0.162839	9.00086e-152
RPL13			0.232745	0			0.182141	3.87785e-197			0.154171	8.76819e-134
RPL13A			0.148862	1.46367e-166	0.150364	9.97047e-148
RPL15					0.113738	9.04623e-54			0.115346	1.98008e-56
RPL17							-0.186875	1.77806e-31
RPL18			0.18477	2.49643e-157
RPL21			0.181094	1.7616e-229
[truncated: 706 more rows]

## Sheet: CD4T
Gene symbol	3hCA_metafc	3hCA_metap_bonferroni	24hCA_metafc	24hCA_metap_bonferroni	3hMTB_metafc	3hMTB_metap_bonferroni	24hMTB_metafc	24hMTB_metap_bonferroni	3hPA_metafc	3hPA_metap_bonferroni	24hPA_metafc	24hPA_metap_bonferroni
A1BG			-0.134883	0							-0.136271	0
AAED1			0.182288	0			0.211026	0			0.214329	0
ABHD14B	0.138424	0			0.149935	0			0.149553	0
ABHD17A			0.134129	0			0.119809	0
ABLIM1	-0.548889	0	0.161022	0	-0.529465	0			-0.499394	0
ABRACL	0.180791	0			0.189023	0			0.206833	0
AC006129.2							-0.119412	0			-0.123868	4.1928e-248
AC016831.7			0.264338	0			0.334786	0			0.307516	0
AC084018.1			-0.206136	0			-0.189545	0			-0.188944	0
ACAP1	0.55564	0	-0.013258	0	0.575632	0	0.0387542	0	0.552317	0	-0.0298714	0
ACTB	0.435061	0			0.347819	0	0.235994	0	0.414615	0	0.14871	2.22842e-176
ACTG1	0.230638	0	0.387042	0	0.218247	0	0.499623	0	0.248289	0	0.387233	0
ACTR3			-0.192154	0			-0.130166	0
ADAR	-0.316254	0	-0.219957	0	-0.232096	0	-0.149156	0	-0.228834	0
ADD3	0.271813	0			0.277369	0	0.227398	0	0.299147	0
ADSS					-0.141852	0
ADTRP	-0.536222	0	-0.421661	0	-0.526053	0	-0.354883	0	-0.506141	0	-0.307981	0
AES	0.536811	0			0.559419	0			0.535088	0
AHNAK	0.365269	0	0.624941	0	0.292504	0	0.62224	0	0.325546	0	0.530744	0
AIDA			-0.111257	0
AIF1	0.147718	0	0.257483	0	0.183452	0	0.274206	0	0.142183	0	0.2057	0
AIM1			0.415194	0	-0.200984	0	0.403659	0			0.423023	0
AIP	0.163761	0			0.171795	0
AKAP13	-0.257199	0			-0.28205	0			-0.23049	0
AKAP9					-0.142569	0			-0.12006	0
AKIRIN1	0.187865	0	0.238226	0	0.162934	0	0.260791	0	0.203026	0	0.251243	0
AKR1A1			-0.202841	0			-0.165883	0			-0.15387	0
AL592183.1			-0.17048	0			-0.24808	0			-0.280656	0
ALDOA			-0.361912	0			-0.276824	0			-0.329837	0
ALG13	0.216675	0	0.531857	0	0.186069	0	0.516078	0	0.259984	0	0.539664	0
ALKBH7	0.100842	4.54556e-282			0.119882	0
ALOX5AP			-0.158688	0
AMD1	0.220836	0	0.363375	0	0.177652	0	0.39723	0	0.234457	0	0.386007	0
AMICA1											-0.134921	0
ANAPC11			-0.142614	0
ANK3			-0.380516	0			-0.354655	0			-0.291528	0
ANKRD11					-0.106936	6.37768e-279	-0.107668	0
ANKRD12	-0.236507	0			-0.26127	0			-0.217702	0
ANKRD36							-0.132134	0			-0.147523	0
ANKRD44	0.253548	0			0.258657	0			0.261905	0
ANKRD49			-0.169207	0			-0.125975	0			-0.147653	0
ANKZF1							-0.150764	0
ANP32A			-0.230154	0			-0.245696	0			-0.24823	0
ANP32B			-0.159196	0			-0.17418	0			-0.19688	0
ANP32E							-0.14539	0			-0.152437	0
ANXA1	0.120696	0	0.902881	0			1.05504	0			1.05283	0
ANXA11	0.139929	0			0.137682	0			0.145883	0
ANXA2	-0.164986	1.23487e-262							-0.199128	0
ANXA2R			-0.248569	0
ANXA5									-0.174425	0
ANXA6	0.310798	0			0.301349	0	0.186743	0	0.306924	0	0.15852	0
AP2B1			-0.143631	0	-0.139985	0			-0.149723	0	-0.152547	0
AP2S1	-0.118121	4.55014e-245	-0.143464	0			-0.14682	0			-0.158413	0
AP3M2			0.309987	0			0.440263	0	0.175965	0	0.425212	0
APLP2	-0.208827	0			-0.20915	0
APOL2			-0.456837	0			-0.323092	0			-0.193592	0
APOL3			-0.227025	0			-0.176248	0			-0.112858	3.93129e-302
APOL6	-0.155473	2.28441e-269	-0.533675	0			-0.278394	0
APOLD1							-0.204077	0			-0.282313	0
APRT	0.24853	0	-0.145167	0	0.250715	0			0.237373	0
AQP3	0.232564	0	0.204926	0	0.211441	0	0.223178	0	0.21625	0	0.155137	0
ARAP2	-0.151074	3.75159e-241	-0.168608	0	-0.149833	3.32795e-252	-0.177837	0	-0.124709	2.21787e-207
ARF4							0.186873	0			0.19889	0
ARF6							0.159614	0			0.165937	0
ARGLU1			-0.189096	0			-0.262288	0			-0.28667	0
ARHGAP15	0.38215	0			0.374392	0			0.38939	0
ARHGAP25			-0.185842	0
ARHGAP30			-0.16171	0			-0.155813	0			-0.174897	0
ARHGAP4	0.134961	0			0.129906	0	0.139841	0	0.146281	0	0.137195	0
ARHGAP9			0.207769	0			0.188228	0			0.193178	0
ARHGDIB	0.162227	0	0.410252	0	0.142977	0	0.429816	0	0.190847	0	0.429347	0
ARHGEF1	0.154456	0			0.156032	0	0.128363	0	0.169609	0
ARHGEF3			-0.197098	0
ARID4B			0.129441	0			0.11854	0			0.120548	0
ARID5A	-0.405158	0	0.059559	0	-0.422384	0			-0.348277	0
ARID5B	-0.582023	0	-0.267569	0	-0.610236	0			-0.552315	0
ARL14EP			-0.156581	0			-0.139729	0			-0.128833	6.76574e-264
ARL2			-0.238788	0			-0.231002	0			-0.215202	0
ARL4A	0.673159	0	0.77036	0	0.623558	0	0.765735	0	0.67578	0	0.763811	0
ARL4C	0.347431	0	0.724457	0	0.306874	0	0.745279	0	0.366703	0	0.7421	0
ARL6IP1	-0.132097	2.19223e-266			-0.178674	0
ARL6IP4	0.219949	0	-0.206457	0	0.236074	0	-0.185687	0	0.214659	0	-0.178966	0
ARL6IP5	0.243685	0			0.278191	0			0.259394	0
ARPC1B	0.148253	0			0.155855	0	0.141901	0	0.151335	0	0.132684	4.04984e-295
ARPC3			-0.180611	0
ARPC5			-0.218601	0			-0.17454	0			-0.186219	0
ARPC5L	-0.121526	3.11104e-234	-0.237177	0	-0.124615	0	-0.174881	0	-0.125517	0	-0.190979	0
ARRDC2	0.148767	0	0.305184	0	0.117971	0	0.237686	0	0.126306	0	0.233279	0
ARRDC3			0.207581	0
ASF1A					-0.112044	1.46882e-277
ATF6B			-0.13697	0			-0.132475	0			-0.126226	0
ATF7IP2	0.21281	0			0.213685	0			0.207815	0
ATM	0.260547	0			0.293103	0	-0.252301	0	0.272176	0	-0.257738	0
ATOX1			-0.205439	0			-0.188099	0			-0.202346	0
ATP1A1			0.291687	0			0.327902	0	-0.0109599	0	0.338672	0
ATP1B3	-0.45491	0	0.577212	0	-0.461461	0	0.577831	0	-0.393546	0	0.565402	0
ATP2B1	0.352521	0	0.573074	0	0.291893	0	0.528527	0	0.335041	0	0.524909	0
ATP5D	0.174926	0	-0.220871	0	0.198228	0	-0.221937	0	0.175372	0	-0.197885	0
ATP5E			-0.208539	0							-0.141393	0
ATP5G1			-0.203405	0			-0.177078	0			-0.150511	0
ATP5G2	0.209839	0			0.23163	0			0.215753	0
ATP5G3			-0.133173	0
ATP5H			-0.185221	0			-0.159099	0			-0.151613	0
ATP5I			-0.299303	0			-0.166336	0			-0.207252	0
ATP5J			-0.240904	0			-0.158881	0			-0.175797	0
ATP5J2			-0.261717	0	-0.116952	0	-0.186904	0	-0.141426	0	-0.203661	0
ATP6V0B			-0.134009	0			-0.126363	0			-0.141546	0
ATP6V0E1	-0.245054	0	-0.259708	0	-0.248437	0	-0.200268	0	-0.252452	0	-0.201207	0
ATP6V1E1			-0.123359	0							-0.110743	3.50761e-275
ATP6V1F	-0.149397	0	-0.164888	0	-0.140581	0	-0.158279	0	-0.169513	0	-0.170327	0
ATPIF1	0.448563	0			0.437247	0			0.448164	0
ATRAID			-0.148212	0
ATXN3											-0.134732	0
ATXN7	0.246022	0	0.222785	0	0.215641	0	0.205322	0	0.25253	0
AURKAIP1			-0.149953	0			-0.13099	0			-0.118494	0
AZI2	-0.122537	1.53998e-274
AZIN1			0.113338	0							0.127857	0
B2M			-0.35694	0					0.119176	0
B3GAT3			-0.136759	0							-0.127075	0
B4GALT1	0.18483	0	0.25454	0	0.153607	0	0.247005	0	0.211651	0	0.252278	0
BACH2	-0.195834	0			-0.16537	0			-0.163585	0
BAG1	-0.199585	0			-0.156592	0			-0.155601	0
BANF1			-0.217056	0			-0.161664	0			-0.158119	0
BATF	-0.672384	0			-0.714359	0			-0.652689	0
BAX			-0.376437	0			-0.371195	0			-0.350043	0
BAZ1A	-0.712443	0			-0.693232	0			-0.646841	0	-0.0166311	8.86477e-254
BAZ1B			-0.153647	0	-0.128637	3.21021e-257	-0.197019	0	-0.124309	1.95791e-291	-0.199201	0
BCAS2	0.369735	0	0.537286	0	0.322331	0	0.541604	0	0.373994	0	0.554545	0
BCL2	0.288318	0	0.197882	0	0.293629	0	0.369307	0	0.310627	0	0.354449	0
BCL2A1			0.160814	0			0.117494	0			0.165345	0
BCL7B			0.131419	0			0.158939	0			0.16962	0
BHLHE40	0.121185	0					0.150604	0	0.132032	0	0.158474	0
BIN1	0.275364	0			0.294537	0	0.16963	0	0.277406	0	0.163897	0
BIN2	0.470937	0			0.475763	0	0.212959	0	0.475718	0
BIRC2	-0.320352	0	0.280174	0	-0.333565	0	0.192576	0	-0.288822	0	0.232095	0
BIRC3			0.53598	0	-0.131464	0	0.389397	0			0.394309	0
BLOC1S1			-0.198279	0							-0.170793	0
BLOC1S4			-0.152702	0			-0.168174	0			-0.166569	0
BNIP3L			-0.295998	0			-0.268606	0			-0.324456	0
BRD2			0.208048	0			0.220234	0			0.221075	0
BRD3											-0.128862	0
BRD7	-0.181217	0			-0.21423	0			-0.214946	0	-0.167713	0
BRI3			-0.203375	0			-0.231004	0			-0.265656	0
BST2			-0.480725	0
BTG1			0.581027	0			0.531038	0			0.517529	0
BTG2	0.507879	0	0.830935	0	0.427697	0	0.712864	0	0.549389	0	0.745804	0
BTG3			0.150006	0	0.108263	0	0.148646	0			0.158245	0
BTN3A1			-0.169383	0
BTN3A2			-0.432945	0			-0.388423	0			-0.342897	0
BUD31			0.132928	0			0.131372	0			0.138373	0
BZW1			0.129012	0							0.166283	0
C10orf54	0.214093	0	0.13919	0	0.207335	0	0.175257	0	0.218865	0	0.13757	0
C11orf31			-0.222305	0							-0.151799	0
C11orf48			-0.241978	0			-0.22833	0			-0.212549	0
C11orf58	-0.131521	0	-0.128668	0	-0.163222	0			-0.125263	0
C12orf10							-0.11798	0			-0.122691	0
C12orf57	0.11799	0			0.14399	0
C12orf65			-0.160179	0			-0.168888	0			-0.162597	0
C12orf75	0.195028	0	0.174715	0	0.19159	0	0.192147	0	0.189236	0	0.166291	0
C14orf119			-0.110354	0
C14orf2			-0.255056	0			-0.228449	0	-0.140369	0	-0.232336	0
C14orf64			-0.204561	0			-0.183599	0			-0.189657	0
C15orf48	-0.165602	3.69929e-307	-0.24715	0			-0.454277	0	-0.344637	0	-0.482239	0
C16orf13			-0.175411	0							-0.14603	0
C16orf54	0.35812	0	0.194423	0	0.356546	0	0.20661	0	0.373783	0	0.197735	0
C16orf80	0.221489	0	0.217764	0	0.211726	0	0.225795	0	0.224362	0	0.216438	0
C17orf62			-0.292677	0			-0.26452	0			-0.245473	0
C17orf89			-0.136069	0			-0.12887	0			-0.137547	0
C19orf24			-0.134697	0
C19orf25			-0.138017	0			-0.146964	0			-0.140721	0
C19orf60	0.301542	0			0.308967	0			0.301092	0
C19orf66	-0.311317	0	-0.327746	0	-0.185657	0	-0.216033	0	-0.186595	0	-0.145612	4.13217e-304
C19orf70			-0.24394	0			-0.194997	0			-0.167019	0
C1D			-0.102968	0
C1orf131											-0.114744	1.30011e-209
C1orf162	0.182237	0	0.179132	0	0.177187	0	0.132526	0	0.186777	0	0.138311	0
C1orf228	0.130157	0			0.129857	0			0.13489	0	0.139008	0
C1orf56									0.13339	0
C1orf63	0.227939	0			0.225027	0			0.25068	0
C1orf86	0.125153	0			0.131509	0			0.119556	0
C2orf68			-0.158104	0							-0.150256	0
C4orf3			-0.519111	0			-0.40135	0			-0.343099	0
C4orf48			-0.165407	0							-0.127969	0
C5orf56			-0.476738	0			-0.354139	0			-0.203784	0
C6orf48							-0.198422	0			-0.156913	0
C8orf33					-0.12028	0			-0.113887	0
C8orf59			-0.224496	0
C9orf142	0.15696	0			0.149667	0			0.157765	0
C9orf16	0.206839	0			0.211694	0			0.193019	0
C9orf78											0.104401	0
CACYBP	-0.231342	0	-0.173935	0	-0.215598	0	-0.176491	0	-0.217547	0	-0.165055	0
CALCOCO2			-0.176355	0
CALM1	0.27541	0	0.523499	0	0.20941	0	0.619728	0	0.283021	0	0.565385	0
CALM2			0.15655	0			0.225336	0			0.229466	0
CALM3	0.192265	0			0.205085	0			0.205149	0
CAMK4							-0.177975	0			-0.205585	0
CANX			-0.147977	0			-0.165475	0			-0.137327	0
CAPN2	0.198028	0	0.154382	0	0.196926	0	0.194979	0	0.196088	0	0.178206	0
CAPZA2	-0.12091	1.75577e-236			-0.141809	0
CAPZB	0.291856	0			0.300076	0			0.295157	0
CARD16			-0.223151	0
CARD8							-0.118988	0			-0.119052	1.12494e-296
CASP1			-0.235651	0
CASP4			-0.154202	0
CASP8	-0.220829	0	-0.211369	0	-0.206283	0	-0.156179	0	-0.172203	0
CAST	-0.14139	7.60974e-254
CBLB	-0.173063	0			-0.164249	0			-0.154169	0
CBX1			-0.20872	0							-0.211705	0
CBX3			-0.369365	0			-0.368493	0			-0.35319	0
CBX6			-0.182752	0			-0.168419	0			-0.171762	0
CBX7			-0.198685	0			-0.217723	0			-0.225987	0
CCDC107	0.173052	0			0.165502	0			0.162839	0
CCDC109B	0.218119	0			0.223722	0			0.22381	0
CCDC167	0.131153	0			0.121729	0			0.115873	0
CCDC25			-0.107305	1.86678e-290							-0.121528	8.79796e-285
CCDC57			0.241198	0			0.199891	0			0.209948	0
CCDC59	0.164554	0	0.172309	0	0.150809	0	0.18564	0	0.169406	0	0.186903	0
CCDC64					-0.254694	0
CCDC66			-0.205393	0			-0.228894	0			-0.243324	0
CCDC69	0.157064	0			0.175632	0			0.159495	0
CCDC85B	0.134033	0			0.165433	0			0.163672	0
CCDC88C	0.189632	0			0.194358	0			0.196924	0
CCDC90B			-0.169525	0			-0.168724	0	-0.112766	0	-0.144735	0
CCL2			-0.210549	0			-0.287759	0	-0.253112	0	-0.263043	0
CCL20					-0.356437	0
CCL3	-0.448591	0			-0.522765	0	-0.48292	0	-0.596794	0	-0.0824439	0
CCL4	-0.475292	0	0.285833	0	-0.457659	0			-0.575754	0	0.215647	0
CCL5	0.232622	2.13738e-172							0.199171	4.66416e-83
CCND2			0.166386	0			0.259915	0	0.136031	0	0.235595	0
CCND3	0.56001	0	0.249107	0	0.582317	0	0.311855	0	0.569524	0	0.302495	0
CCNG1			-0.173996	0			-0.15529	0			-0.120431	0
CCNH	0.21846	0	0.360144	0	0.186415	0	0.328589	0	0.231394	0	0.355365	0
CCNL1	0.160763	0	0.364743	0			0.319394	0	0.189532	0	0.370627	0
CCR7	-0.355358	0			-0.327392	0			-0.293724	0
CCT8			-0.1295	0							-0.11761	0
CD164	-0.211107	0			-0.18706	0
CD2			-0.296197	0			-0.262638	0			-0.23856	0
CD247			-0.196934	0							-0.12387	0
CD27	0.270123	0			0.296738	0			0.260269	0
CD37	0.288465	0			0.308852	0	0.0131321	0	0.302426	0
CD3E	0.496268	0			0.515796	0	0.183978	0	0.509279	0	0.174818	0
CD3G	0.500571	0			0.520715	0	0.223501	0	0.466385	0
CD44	-0.423193	0	0.294485	0	-0.458065	0			-0.423303	0
CD46			-0.107515	0
CD47	0.205021	0			0.21784	0			0.248547	0
CD48	0.328152	0	0.337251	0	0.411484	0	0.488654	0	0.35304	0	0.461603	0
CD52	1.09524	0	0.67725	0	1.04244	0	0.741069	0	1.0407	0	0.59672	0
CD53	-0.406384	0			-0.412043	0			-0.373785	0
CD55	0.240159	0	0.75353	0	0.222369	0	0.683367	0	0.312932	0	0.682646	0
CD59	-0.23378	0			-0.23919	0			-0.241617	0
CD63			-0.330624	0	0.171208	0	-0.313188	0			-0.398928	0
CD69	0.447542	0	1.02205	0	0.326458	0	1.09321	0	0.583813	0	1.2094	0
CD7	-0.484129	0	-0.262591	0	-0.495665	0	-0.416272	0	-0.453694	0	-0.375159	0
CD83	0.124437	0	0.201355	0			0.192446	0			0.194173	0
CD96	-0.235246	0			-0.248042	0			-0.211497	0
CD97	0.138189	0	0.327059	0			0.386552	0			0.397476	0
CDC26			-0.266527	0			-0.196254	0			-0.169478	0
CDC37	-0.141418	1.40379e-295			-0.16425	0			-0.152457	0
CDC42			0.177421	0			0.242253	0			0.271287	0
CDC42SE2	-0.249264	0	-0.264042	0	-0.274343	0	-0.218587	0	-0.188777	0
CDK2AP2			-0.23312	0							-0.134106	0
CDKN1A			0.444715	0			0.411308	0			0.441724	0
CDKN2D	0.179673	0			0.198716	0			0.195521	0
CEBPB			-0.198867	0			-0.228672	0			-0.202219	0
CEBPZ-AS1			-0.158073	0			-0.156911	0			-0.149223	0
CELF2	0.415209	0	0.302538	0	0.414016	0	0.318159	0	0.432363	0	0.282961	0
CENPC			0.210204	0			0.15888	0
CEP135			-0.16817	0							-0.151989	0
CFDP1			-0.14626	0			-0.16035	0			-0.169903	0
CFL1	0.320115	0			0.304592	0			0.309934	0	0.185394	0
CFLAR	-0.371252	0	-0.289298	0	-0.343785	0	-0.252205	0	-0.347562	0	-0.247221	0
CHCHD1			-0.160084	0
CHCHD10	0.123189	0			0.130424	0
CHCHD2							0.145886	0			0.162101	0
CHD1	0.302007	0	0.534584	0	0.246534	0	0.462783	0	0.327215	0	0.511477	0
CHD2			0.291145	0			0.25749	0			0.244439	0
CHD4											-0.108028	2.65345e-205
CHMP1B	0.582423	0	0.855059	0	0.528029	0	0.844675	0	0.589939	0	0.836504	0
CHMP2A	-0.123209	3.45729e-230	-0.164673	0	-0.130623	0	-0.149828	0	-0.133548	0	-0.144351	0
CHMP4A			-0.144123	0			-0.126667	0
CHMP5	-0.187698	0	-0.320536	0	-0.162559	0	-0.178255	0	-0.168165	0
CHRAC1			0.129886	0			0.146894	0			0.158015	0
CHST12			-0.186203	0
CHTOP			-0.115222	0			-0.114447	0
CHURC1			-0.294246	0			-0.249553	0			-0.252347	0
CIB1					-0.234352	0
CIRBP	0.231986	0	0.320766	0	0.235899	0	0.296638	0	0.255289	0	0.315849	0
CITED2	0.240049	0	0.177586	0	0.216214	0	0.202329	0	0.242483	0	0.18914	0
CKLF	0.19851	0	-0.28218	0	0.208354	0	-0.192201	0	0.184787	0	-0.228616	0
CKS2	0.262164	0	0.309903	0	0.251144	0	0.339634	0	0.27132	0	0.331956	0
CLDND1	-0.304583	0	-0.219472	0	-0.354757	0	-0.262401	0	-0.283606	0
CLEC2B	-0.251197	0	-0.424018	0	-0.27984	0	-0.286186	0	-0.241994	0	-0.177085	0
CLEC2D	-0.545371	0			-0.531109	0			-0.465035	0
CLIC1	0.27441	0			0.2902	0	0.162291	0	0.259916	0
CLIP1			-0.199114	0
CLK1	0.141095	0	0.313783	0			0.294766	0	0.136528	0	0.293529	0
CLN8			0.153321	0			0.145288	0			0.130323	7.97225e-266
CLNS1A			-0.184085	0			-0.174962	0			-0.141959	0
CLUAP1			-0.26793	0			-0.229876	0			-0.190233	0
CMPK1									0.125792	0
CMPK2	-0.312483	0			-0.197955	0
CMSS1	-1.32224	0			-1.29066	0			-1.27239	0
CMTM6			-0.144385	0
CMTM7			-0.169495	0
CMTM8	-0.153231	0	-0.348045	0	-0.142879	0	-0.289597	0	-0.158306	0	-0.302359	0
CNBP	-0.16798	0			-0.18393	0
CNIH1	-0.106258	1.20411e-208			-0.11131	0
CNIH4	-0.1241	2.87079e-237	-0.132574	0	-0.137332	0	-0.106141	0	-0.133366	0	-0.105969	2.06135e-260
CNN2	0.264372	0	0.283114	0	0.278578	0	0.295767	0	0.263879	0	0.255157	0
CNOT6L			0.500261	0			0.379458	0			0.376702	0
CNP	-0.188237	0
CNPY2			-0.206352	0			-0.206201	0			-0.172021	0
COA4			-0.136498	0
COA6			-0.20041	0
COMMD3			-0.138633	0							-0.147313	0
COPE	-0.124475	4.26839e-283	-0.160529	0	-0.133736	0			-0.129317	0
COPS6			-0.112292	0
COPZ1			-0.13539	0			-0.126989	0			-0.11169	0
COQ10B									0.143433	0	0.134984	0
CORO1A	0.429585	0			0.440866	0	0.166687	0	0.423158	0
CORO1B	0.371033	0	0.30606	0	0.362045	0	0.336924	0	0.371511	0	0.287267	0
CORO7	0.195545	0	0.299578	0	0.177354	0	0.337528	0	0.197314	0	0.313962	0
COTL1	0.137683	0			0.139347	0			0.154553	0
COX14			-0.161949	0			-0.144309	0			-0.142082	0
COX16	-0.109755	2.17281e-225	-0.183815	0	-0.127934	0	-0.141101	0	-0.118027	0	-0.131391	0
COX17			-0.298513	0			-0.186082	0			-0.173163	0
COX4I1							-0.2046	0			-0.177441	0
COX5A			-0.126542	0
COX5B			-0.196228	0			-0.152081	0			-0.143998	0
COX6A1			-0.193022	0			-0.120017	0
COX6B1			-0.236001	0			-0.212342	0			-0.177677	0
COX7A2			-0.165849	0
COX7B			-0.163874	0					-0.142173	0
COX7C											-0.126902	0
COX8A			-0.176157	0							-0.119443	0
CPNE1			-0.221631	0			-0.168641	0			-0.123195	5.92777e-294
CREB1			-0.157711	0			-0.14141	0			-0.142559	0
CREBZF											-0.183584	0
CREM	-0.375377	0	1.19896	0	-0.468365	0	1.07775	0	-0.316039	0	1.15428	0
CRIP1	0.144784	0	0.924487	0			1.07747	0	0.00795895	0	0.92927	0
CRLF3							-0.102068	0
CSDE1									0.126815	0
CSGALNACT1			-0.131665	0			-0.186943	0			-0.183983	0
CSK			-0.156599	0							-0.150382	0
CSNK1A1					-0.143444	0
CSNK2B			-0.119373	0
CSRNP1	0.1648	0	0.498841	0			0.509675	0	0.215246	0	0.515971	0
CSTB			-0.376886	0			-0.414774	0			-0.424456	0
CTCF											-0.121188	8.52534e-246
CTD-2521M24.9			-0.243223	0
CTDNEP1			-0.124736	0
CTSB			-0.252643	0			-0.269753	0			-0.339946	0
CTSD											-0.1577	0
CTSL			-0.263667	0							-0.30828	0
CTSS	0.129682	0			0.164358	0
CTSW	0.125011	0	0.231716	0			0.22897	0	0.128546	0	0.215206	0
CUTA	0.273699	0			0.261667	0			0.276212	0
CXCL1			-0.359219	0			-0.667003	0			-0.545531	0
CXCL2	-0.231685	0			-0.37808	0	-0.375169	0	-0.362619	0
CXCL3			-0.238423	0	-0.260136	0	-0.6263	0	-0.259395	0	-0.352143	0
CXCL5			-0.382483	0			-0.929064	0			-0.736805	0
CXCR4	0.311372	0	1.01225	0	0.259287	0	0.895216	0	0.320537	0	0.861928	0
CYBA	0.141378	0	-0.229485	0	0.132986	0	-0.204179	0			-0.277011	0
CYCS	0.364801	0	0.481818	0	0.290845	0	0.552784	0	0.362316	0	0.570999	0
CYSLTR1	-0.253947	0	-0.219758	0	-0.257223	0	-0.277051	0	-0.250274	0	-0.29276	0
CYSTM1	-0.531925	0			-0.533563	0			-0.509565	0
CYTH1							0.131644	0			0.16668	0
CYTH4											-0.176964	0
CYTIP	-0.427897	0			-0.437474	0			-0.380503	0
DAD1	0.138974	0	-0.218218	0	0.14514	0	-0.163103	0			-0.171845	0
DARS			-0.292405	0			-0.274983	0			-0.277428	0
DBF4	0.156629	0	0.181695	0	0.150681	0	0.177207	0	0.163214	0	0.178522	0
DBI			-0.190237	0			-0.139628	0			-0.143125	0
DCAF7	-0.148804	0	-0.18558	0	-0.129556	1.49665e-279			-0.13745	0	-0.202539	0
DCK			-0.255471	0							-0.153986	0
DCTN6	0.133722	0	0.221518	0			0.197482	0	0.134198	0	0.202193	0
DCXR			0.273619	0	-0.229693	0	0.259205	0			0.258581	0
DDIT3	0.138689	0	0.165455	0			0.13773	0	0.116305	0	0.158954	0
DDIT4			0.720825	0	-0.479047	0	0.587127	0			0.701856	0
DDT			-0.173572	0			-0.173237	0			-0.184806	0
DDX1			-0.113917	2.12225e-304							-0.116119	1.28015e-244
DDX17			-0.241549	0			-0.299339	0			-0.300427	0
DDX18	-0.125973	3.79642e-251	-0.201366	0	-0.152473	0	-0.184224	0	-0.163838	0	-0.192981	0
DDX21			0.20766	0			0.301936	0			0.308951	0
DDX24			0.19566	0			0.180335	0			0.159122	0
DDX27			0.168923	0			0.160484	0			0.133243	0
DDX3X	0.246165	0	0.445677	0	0.219324	0	0.443683	0	0.284488	0	0.447592	0
DDX46							-0.162132	0	-0.114461	0	-0.189059	0
DDX5	0.214874	0	0.340568	0	0.160528	0	0.378579	0	0.24485	0	0.38117	0
DEAF1	-0.236422	0			-0.238158	0			-0.191928	0
DECR1	0.166253	0			0.164247	0			0.164238	0
DEK	-0.158334	0	-0.277981	0	-0.15199	0	-0.238717	0	-0.151206	0	-0.261389	0
DENND2D											-0.121183	8.83951e-289
DENR	-0.117042	1.75145e-217	-0.203358	0	-0.12835	0	-0.200257	0			-0.184935	0
DGCR6L	0.141758	0			0.141969	0			0.136306	0
DGKA			-0.142252	0			-0.137695	0
DGKZ	0.233697	0			0.240899	0			0.229154	0
DGUOK			-0.177463	0			-0.199831	0			-0.146785	0
DHPS			-0.19914	0			-0.177859	0			-0.17735	0
DHX36			0.125163	0			0.132171	0
DLGAP1-AS1			-0.194863	0			-0.268902	0			-0.265734	0
DNAJA1	0.328276	0	0.390102	0	0.299729	0	0.517329	0	0.366859	0	0.579787	0
DNAJB1	0.610151	0	0.741163	0	0.555025	0	0.693644	0	0.606913	0	0.724846	0
DNAJB6	0.11556	0	0.297064	0			0.320105	0	0.13027	0	0.336919	0
DNAJB9	0.247261	0	0.299551	0	0.201793	0	0.340531	0	0.254918	0	0.361364	0
DNAJC1	-0.337957	0			-0.320413	0			-0.325477	0
DNAJC19			-0.160779	0			-0.11809	0
DNAJC8	-0.130856	2.27221e-298	-0.14694	0			-0.125928	0			-0.120896	0
DNMT1			-0.138569	0			-0.125132	0			-0.138869	0
DNPEP			-0.154327	0
DNPH1			-0.449431	0			-0.493894	0			-0.450928	0
DNTTIP2			0.210736	0	-0.216148	0	0.189028	0			0.20158	0
DOCK8									0.207554	0
DOK2	0.1977	0	0.232144	0	0.183503	0	0.275691	0	0.201587	0	0.25626	0
DPM3			-0.150167	0							-0.131836	0
DPY30			-0.203843	0			-0.165179	0			-0.184877	0
DRAP1			-0.477495	0			-0.322674	0			-0.194636	0
DTNBP1			-0.240526	0			-0.20699	0			-0.172744	0
DTX3L			-0.344225	0
DUSP1	0.974707	0	1.29505	0	0.933267	0	1.28491	0	0.997451	0	1.29096	0
DUSP2	0.570507	0	1.38562	0	0.439132	0	1.30653	0	0.618293	0	1.32177	0
DUSP4			0.433222	0	-0.255337	0	0.391748	0			0.42112	0
DUT	0.115759	0
DYNC1I2	-0.141824	1.05215e-303	-0.254837	0	-0.15045	0	-0.216501	0	-0.16218	0	-0.229538	0
DYNLL1							0.190215	0
DYNLRB1			-0.166336	0			-0.141343	0			-0.125125	0
DYNLT1	0.224328	0			0.235299	0			0.259761	0	0.296207	0
DYNLT3	-0.17839	0	-0.167169	0	-0.194376	0	-0.134675	0
EBPL			-0.21788	0			-0.191674	0			-0.202766	0
ECH1			-0.175388	0			-0.180713	0			-0.154917	0
ECHS1			-0.140171	0
EDF1											-0.110354	0
EEF1A1	0.114644	0	0.237728	0	0.173951	0	0.224109	0	0.157423	0	0.164465	0
EEF1B2			0.190598	0	0.132125	0
EEF2			0.230805	0			0.209254	0
EFHD2			0.127107	0							0.104949	2.22558e-306
EHD4							0.147332	0
EIF1	0.230708	0	0.624882	0	0.176646	0	0.680284	0	0.238022	0	0.697141	0
EIF1AX							0.140943	0			0.115547	0
EIF1B							0.118208	0
EIF2AK2	-0.545688	0	-0.393805	0	-0.446858	0			-0.441991	0
EIF2S1	-0.139042	0			-0.153862	0
EIF2S2	-0.181015	0	-0.31637	0	-0.217169	0	-0.24462	0	-0.211341	0	-0.239753	0
EIF2S3	0.134266	0			0.169109	0			0.189845	0
EIF3A							0.146011	0
EIF3D									0.127383	0
EIF3F					0.125119	0			0.124572	0
EIF3H					0.120552	0			0.127807	0
EIF3J	-0.187847	0			-0.254397	0			-0.219579	0
EIF3J-AS1			-0.191117	0							-0.21022	0
EIF3K					0.117699	0
EIF3L	0.18457	0	0.288358	0	0.227415	0	0.236909	0	0.213871	0	0.197262	0
EIF4A1			0.29073	0			0.353853	0			0.356247	0
EIF4A3			0.247634	0			0.268986	0			0.268573	0
EIF4B	0.134667	0			0.179951	0			0.189536	0
EIF4E	-0.160155	0			-0.177976	0			-0.147207	0
EIF4G2			0.246173	0			0.231691	0			0.272182	0
EIF5			0.342506	0			0.344021	0	0.192452	0	0.326495	0
EIF5B	-0.273127	0	-0.163718	0	-0.330542	0			-0.307041	0
EIF6	-0.182371	0			-0.198113	0			-0.187765	0
ELF1	0.222748	0	0.325691	0	0.208857	0	0.325502	0	0.265114	0	0.340299	0
ELK3	-0.144428	2.02418e-282							-0.157002	0
ELL2			0.332821	0			0.282436	0			0.30598	0
ELOVL5											0.131873	0
EMD			0.238587	0			0.228936	0			0.249767	0
EML4	-0.208981	0			-0.283415	0	0.0135927	0	-0.20728	0
EMP3	-0.234965	0			-0.251733	0			-0.305662	0
ENO1	-0.258483	0	-0.794986	0	-0.271792	0	-0.645455	0	-0.277564	0	-0.639353	0
ENSA			0.109474	0			0.132577	0			0.148246	0
EPB41							-0.231442	0			-0.216135	0
EPC1			0.196362	0			0.187384	0			0.171724	0
EPM2AIP1							-0.11594	0
EPRS											-0.139711	1.27417e-299
EPSTI1	-0.494827	0	-0.716143	0	-0.460206	0	-0.36138	0	-0.453155	0
ERAP2			-0.437286	0			-0.327667	0			-0.186127	0
ERGIC2			-0.211904	0			-0.198814	0			-0.176466	0
ERH	-0.157759	0	-0.181347	0	-0.170544	0	-0.123217	0	-0.165813	0
ERICH1			-0.136167	0			-0.137149	0			-0.157451	0
ERLEC1			-0.107636	8.07127e-299
ERO1LB			0.12189	0
ERP29	0.133768	0	-0.153364	0	0.180991	0			0.143539	0	-0.144408	0
ESD			-0.173604	0			-0.160456	0			-0.156116	0
ETF1			0.257956	0			0.256454	0			0.269495	0
ETFB	0.208542	0			0.206519	0			0.206213	0
ETHE1			-0.211277	0
ETV3	0.28291	0	0.338684	0	0.244174	0	0.343361	0	0.28494	0	0.335413	0
EVI2A	-0.141058	1.44862e-295			-0.136297	0			-0.153093	0
EVL	0.280682	0			0.327042	0			0.331926	0
EXOSC8			-0.191179	0							-0.162189	0
EZR			0.829221	0			0.798086	0	-0.0330021	0	0.8308	0
FAIM3											-0.172302	0
FAM107B			0.287455	0			0.290636	0			0.361186	0
FAM118A	-0.251672	0			-0.249314	0			-0.234066	0
FAM129A	-0.299573	0			-0.332688	0			-0.317331	0
FAM133B	0.208835	0	0.4392	0	0.150695	0	0.447595	0	0.225243	0	0.440492	0
FAM162A			-0.151177	0			-0.114113	0			-0.122749	0
FAM177A1			1.06384	0	-0.0291011	0	1.05346	0	0.0963432	0	1.09253	0
FAM200B					0.129963	0
FAM46C	0.210511	0	0.50175	0	0.149909	0	0.456078	0	0.21912	0	0.485663	0
FAM50A			-0.112703	0							-0.13298	0
FAM53C	0.205174	0	0.227465	0	0.190762	0	0.229081	0	0.208372	0	0.225869	0
FAM65B											-0.0681988	0
FAM96B	-0.155875	0			-0.175842	0			-0.178274	0
FBLN5			-0.201788	0							-0.198089	0
FBXL15			-0.165431	0			-0.169879	0			-0.174835	0
FBXO34			0.115864	0
FCER1G							-0.231796	0			-0.304643	0
FDPS			-0.152304	0			-0.148307	0			-0.166759	0
FGD3			-0.133247	0							-0.13711	0
FHIT	0.117556	5.72278e-305			0.143974	0			0.132592	0	0.143588	0
FKBP11	0.12805	0	-0.284188	0	0.13369	0	-0.230929	0	0.143363	0	-0.173302	0
FKBP2			-0.266442	0			-0.247136	0			-0.215483	0
FKBP3			-0.121204	0
FKBP8	0.187633	0	-0.193445	0	0.179024	0			0.186202	0
FLNA			0.376618	0			0.357713	0			0.317394	0
FLOT1			-0.227361	0			-0.207504	0			-0.201844	0
FLT3LG	0.233921	0	0.253399	0	0.234298	0	0.391588	0	0.225658	0	0.383291	0
FMNL1			0.159915	0
FNBP1			0.186711	0	-0.150324	0					0.114237	0
FNTA			-0.175975	0			-0.170697	0			-0.168279	0
FOS	1.22317	0	1.82714	0	1.0508	0	1.83337	0	1.26121	0	1.82037	0
FOSB	0.949258	0	1.16465	0	0.93457	0	1.1985	0	0.990708	0	1.16492	0
FOSL2	0.214988	0	0.593939	0	0.135525	0	0.555894	0	0.235523	0	0.551967	0
FOXN3	0.264921	0	0.142433	0	0.25977	0	0.180267	0	0.282756	0	0.155517	0
FTH1	-1.02817	0	0.526993	0	-1.04445	0	0.169132	0	-0.955488	0
FTL	-0.169228	4.63719e-225	-0.439756	0			-0.496252	0	-0.195951	0	-0.517232	0
FUS	0.142437	0	0.289946	0	0.123411	0	0.270866	0	0.152916	0	0.266248	0
FYB	0.496512	0	0.0171254	0	0.518237	0	0.00645591	0	0.465696	0	-0.0685275	0
FYN	-0.390974	0			-0.384641	0	0.00036375	0	-0.343569	0
G3BP2	0.155418	0	0.31623	0			0.345832	0	0.16872	0	0.372986	0
GABARAP			-0.20243	0			-0.33803	0			-0.212487	0
GABARAPL1			0.617771	0			0.554595	0			0.579471	0
GABARAPL2			-0.214651	0			-0.194296	0			-0.212282	0
GADD45A	0.387308	0	0.601726	0	0.316175	0	0.57151	0	0.400698	0	0.575899	0
GADD45B	0.286893	0	0.548958	0	0.217712	0	0.598777	0	0.304857	0	0.644977	0
GADD45GIP1	-0.138133	0	-0.217342	0	-0.145653	0	-0.170641	0	-0.146195	0	-0.181745	0
GAPDH	-0.323986	0	-0.375447	0	-0.344065	0	-0.340285	0	-0.342826	0	-0.411498	0
GATA3			0.159666	0			0.156608	0			0.155188	0
GBP1	-0.216654	0	-1.09856	0			-0.67781	0	-0.141866	5.42172e-269	-0.287039	0
GBP2	-0.378606	0	-1.15167	0	-0.349898	0	-0.951203	0	-0.348558	0	-0.590907	0
GBP3			-0.325496	0
GBP4	-0.249427	0	-0.832375	0	-0.215858	0	-0.557723	0	-0.193936	0	-0.242973	0
GBP5			-1.15726	0			-0.796309	0			-0.35652	0
GCLM	-0.413724	0			-0.43104	0			-0.378944	0
GDI2			-0.158975	0			-0.134653	0
GIMAP1	-0.346687	0	-0.700402	0	-0.257219	0	-0.609011	0	-0.318383	0	-0.643846	0
GIMAP2			-0.52121	0			-0.477558	0	-0.125351	0	-0.460558	0
GIMAP4	-0.787712	0	-1.17921	0	-0.707878	0	-1.06712	0	-0.741386	0	-1.02329	0
GIMAP5	-0.657045	0	-0.845486	0	-0.579782	0	-0.791538	0	-0.640315	0	-0.737576	0
GIMAP6	-0.231426	0	-0.470301	0			-0.378578	0			-0.375526	0
GIMAP7	-0.665575	0	-1.13925	0	-0.578423	0	-1.03748	0	-0.63359	0	-0.948361	0
GLIPR1	-0.377967	0	0.535444	0	-0.408274	0	0.461358	0	-0.360365	0	0.413442	0
GLOD4			-0.130911	0
GLRX	-0.413181	0	-0.4306	0	-0.346151	0	-0.386353	0	-0.363424	0	-0.38657	0
GMCL1											-0.125153	2.88216e-277
GMFG	0.453483	0	-0.238875	0	0.457096	0			0.436983	0
GNAI2									0.20233	0
GNAS	-0.285852	0			-0.277475	0			-0.233741	0
GNB2L1					0.163345	0			0.1406	0
GNG2			0.283026	0			0.322123	0			0.309049	0
GNG5	-0.25253	0	-0.279659	0	-0.225248	0	-0.207135	0	-0.256225	0	-0.195205	0
GNL1			0.13209	0			0.121868	0
GNLY											-0.20822	1.60268e-163
GOLGB1			0.394009	0			0.3544	0	0.126956	0	0.386491	0
GPANK1											-0.171898	0
GPBP1											0.149133	0
GPCPD1	0.146631	0	0.444127	0			0.384884	0	0.138893	0	0.417081	0
GPI											-0.158318	0
GPR132			0.269755	0			0.258834	0			0.257502	0
GPR155			-0.53966	0			-0.472031	0			-0.383959	0
GPR171	-0.584233	0	-0.717643	0	-0.59434	0	-0.552942	0	-0.524574	0	-0.436525	0
GPR183	-0.235474	0	0.680818	0	-0.363878	0	0.601868	0			0.609036	0
GPRIN3	-0.197248	0			-0.174504	0			-0.158585	0
GPSM3	0.533863	0			0.553769	0			0.53205	0
GPX4							-0.12861	0			-0.132059	0
GRAMD1A							-0.151185	0			-0.149153	0
GRK6	0.241392	0			0.23953	0			0.247437	0
GRPEL1							0.121201	0			0.117261	0
GS1-251I9.4			-0.13181	0			-0.147722	0			-0.134876	1.65407e-272
GSDMD			-0.328498	0			-0.213843	0			-0.133086	0
GSPT1			0.265041	0			0.203518	0			0.235118	0
GSTK1	0.419946	0	-0.338109	0	0.430638	0			0.423522	0
GSTO1			-0.181433	0					-0.14026	0	-0.157136	0
GSTP1			-0.201053	0			-0.173431	0			-0.178078	0
GTF2A2			-0.107288	0
GTF2B	0.300794	0	0.392766	0	0.289331	0	0.415781	0	0.328477	0	0.410527	0
GTF2H5			-0.217471	0			-0.17304	0			-0.145587	0
GTF2I							-0.175065	0			-0.184447	0
GTF3A	0.226417	0	-0.330313	0	0.243709	0	-0.281808	0	0.225567	0	-0.274076	0
GYPC	0.259439	0			0.292486	0			0.287932	0
GZMM	0.20771	0			0.188243	0			0.194974	0
H2AFV			0.218913	0	-0.197416	0	0.249939	0			0.22793	0
H2AFZ							0.189451	0
H3F3A			0.292605	0			0.309662	0	-0.194133	0	0.22619	0
H3F3B			0.528529	0			0.564947	0			0.621363	0
HAPLN3			-0.593833	0			-0.408253	0			-0.204007	0
HBB			0.310078	0	0.252388	0			0.0333171	0	0.295469	0
HBP1	0.146908	0	0.242551	0			0.235595	0	0.179562	0	0.26974	0
HCG18	0.228767	0	0.228368	0	0.205055	0	0.218678	0	0.219887	0	0.209336	0
HCLS1							-0.110359	0
HCST	0.556434	0	0.537772	0	0.539257	0	0.559534	0	0.532337	0	0.505068	0
HDAC1	0.153934	0			0.159105	0			0.153738	0
HECA	0.183117	0	0.245066	0			0.237567	0	0.198151	0	0.233564	0
HECTD1	0.197458	0	0.286476	0	0.171613	0	0.275247	0	0.205005	0	0.259385	0
HELZ2	-0.427935	0			-0.285135	0			-0.24786	0
HERC4			-0.188521	0							-0.181913	0
HERC5	-0.389693	0			-0.343111	0			-0.339237	0
HERC6	-0.295831	0			-0.230901	0			-0.217742	0
HERPUD1	0.183799	0	0.200931	0	0.163759	0	0.273427	0	0.200458	0	0.259625	0
HERPUD2			0.17693	0			0.195559	0			0.19287	0
HEXIM1			0.296651	0			0.293902	0			0.277265	0
HGSNAT	-0.216837	0			-0.22968	0
HIF1A	-0.234271	0	-0.212337	0	-0.266338	0	-0.354402	0	-0.240876	0	-0.268382	0
HIGD2A	0.152348	0	0.111397	0	0.164078	0			0.147018	0
HINT1			-0.134718	0			-0.182769	0			-0.137292	0
HIPK1			0.261067	0			0.261166	0			0.256069	0
HIST1H4C									-0.0111328	0
HIVEP2	-0.22887	0			-0.233703	0
HLA-A	-0.305987	0	-0.247307	0	-0.300121	0	-0.147485	0	-0.307357	0
HLA-B	-0.193915	0			-0.199537	0			-0.207367	0
HLA-DRA			0.178832	0			0.287073	0	-0.112232	1.54373e-195
HLA-E									0.120817	0	0.238884	0
HLA-F			-0.246499	0			-0.171336	0
HM13			-0.164159	0
HMGB2	0.19857	0	0.158341	0	0.14516	0			0.191327	0	0.147746	0
HMGN2	0.141097	0
HMGN3	0.225311	0			0.215434	0			0.210984	0
HMHA1	0.189526	0			0.200704	0			0.21225	0	0.109537	0
HN1							0.158597	0			0.121637	0
HNRNPA0	0.153239	0	0.282297	0	0.138817	0	0.297243	0	0.181668	0	0.290148	0
HNRNPA1			0.414605	0			0.362359	0			0.385498	0
HNRNPC					-0.123328	0			-0.123476	0
HNRNPD			-0.150538	0			-0.155042	0			-0.157762	0
HNRNPDL			0.18393	0							0.215812	0
HNRNPF			-0.312386	0			-0.166221	0			-0.124698	0
HNRNPH1							0.136859	0			0.171543	0
HNRNPR	-0.13098	5.52299e-261			-0.133204	0			-0.109297	0
HNRNPUL1			0.229081	0			0.2044	0			0.205044	0
HP1BP3							-0.20709	0			-0.203729	0
HPS4											-0.119638	6.11723e-246
HSBP1			-0.111199	0
HSP90AA1			0.143461	0	-0.142619	0	0.209273	0			0.212732	0
HSP90AB1					-0.14981	0
HSPA5							0.179916	0			0.244922	0
HSPA8	0.260077	0	0.188727	0	0.269664	0	0.45877	0	0.311052	0	0.490329	0
HSPA9			0.175114	0			0.159746	0			0.182861	0
HSPB1	0.241159	0			0.237565	0			0.226646	0
HSPB11			-0.158411	0
HSPD1	-0.123793	3.84114e-255			-0.142998	0
HSPH1	0.183225	0	0.397636	0			0.394251	0	0.176734	0	0.397479	0
HTATIP2	-0.242217	0	-0.197527	0	-0.226116	0	-0.167501	0	-0.238319	0	-0.169232	0
IAH1			-0.119033	0
ICAM3	0.297755	0	0.377239	0	0.307373	0	0.377284	0	0.319149	0	0.34645	0
ICOS			0.357433	0			0.391597	0	0.132909	0	0.433216	0
ID2	0.212119	0	0.339105	0	0.152851	0	0.331374	0	0.218713	0	0.314274	0
ID3	0.123998	0	0.159554	1.456e-244			0.175408	0			0.143599	2.81246e-140
IDI1	0.467979	0	0.474184	0	0.413888	0	0.571505	0	0.497979	0	0.58993	0
IDS			0.631283	0			0.603491	0			0.595801	0
IER2	0.378128	0	0.518479	0	0.412192	0	0.553925	0	0.436555	0	0.514625	0
IER3									-0.262359	0	-0.181865	0
IER3IP1.1			-0.178183	0			-0.150341	0			-0.125551	0
IER5	0.308775	0	0.424275	0	0.256123	0	0.418116	0	0.296467	0	0.369957	0
IFI16	-0.763387	0	-0.640238	0	-0.706104	0	-0.49164	0	-0.6918	0	-0.354152	0
IFI27L2	0.115663	0	-0.126848	0	0.10863	0
IFI35	-0.225626	0	-0.377112	0	-0.181955	0	-0.196268	0	-0.19559	0
IFI44	-0.327373	0	-0.291654	0	-0.219364	0			-0.225297	0
IFI44L	-0.369124	0	-1.24624	0	-0.267679	0	-0.540089	0	-0.297085	0	-0.240509	0
IFI6	-0.369854	0	-0.908059	0	-0.305812	0			-0.304946	0
IFIT1	-0.593686	0			-0.324043	0			-0.333392	0
IFIT2	-0.485256	0
IFIT3	-0.722871	0	-0.8535	0	-0.422178	0			-0.414164	0
IFIT5	-0.337123	0			-0.222402	0
IFITM1			-0.369721	0			-0.003613	0
IFITM2	0.172744	0			0.185205	0			0.179944	0
IFNAR1			-0.198188	0			-0.201178	0			-0.1552	0
IFNAR2							-0.117076	0			-0.133234	0
IFRD1	0.227041	0	0.43805	0	0.189914	0	0.425532	0	0.25152	0	0.433802	0
IGBP1	0.116788	0			0.145073	0			0.132648	0
IKZF1	-0.261798	0	-0.32339	0	-0.255298	0	-0.352107	0	-0.22101	0	-0.350506	0
IL10RA	0.138662	0			0.150835	0			0.159614	0
IL16	0.113955	0	-0.155238	0	0.12013	0	-0.206813	0			-0.214513	0
IL1B	-0.356343	0			-0.488583	0	-0.660093	0	-0.51625	0
IL1RN									-0.292525	0
IL27RA	0.208269	0			0.191885	0			0.204945	0
IL2RB					-0.2113	0
IL2RG			-0.134337	0
IL32	0.826145	0	-0.53765	0	0.780143	0	-0.406537	0	0.801691	0	-0.317439	0
IL4R	-0.286612	0			-0.27377	0			-0.246166	0
IL7R	-0.387703	0	0.234065	0	-0.348688	0	0.201061	0	-0.343926	0
IL8	-0.475605	0			-0.608819	0	-0.813065	0	-0.619165	0	-0.420559	0
ILF3-AS1			-0.160483	0			-0.185057	0			-0.190868	0
ILK			-0.182683	0
IMP3			-0.169901	0			-0.138832	0			-0.150181	0
IMPDH2			-0.14201	0			-0.169479	0			-0.143855	0
INPP4B	0.407053	0	0.24153	0	0.39923	0	0.289727	0	0.408125	0	0.2903	0
INSIG1			0.32147	0			0.304048	0			0.317861	0
INTS10											-0.113885	3.07686e-308
IPCEF1	-0.144749	2.7953e-260	-0.201605	0
IRF1	0.334544	0	-0.454398	0	0.339792	0			0.42513	0
IRF2			-0.388641	0			-0.343148	0			-0.276554	0
IRF2BP2	0.187564	0	0.43328	0	0.13626	0	0.390801	0	0.194175	0	0.357249	0
IRF2BPL	0.178811	0	0.211631	0	0.175277	0	0.220863	0	0.186406	0	0.210805	0
IRF3			-0.435087	0			-0.382257	0			-0.358327	0
IRF7	-0.472341	0	-0.333274	0	-0.433997	0			-0.389374	0	0.00307486	8.83118e-222
IRF9	-0.309891	0	-0.197575	0	-0.236445	0	-0.123832	0	-0.192941	0
IRS2	0.26555	0	0.37599	0	0.236504	0	0.348444	0	0.25775	0	0.344136	0
ISCA1	0.157659	0	0.446853	0			0.45841	0	0.182339	0	0.452084	0
ISCA2			-0.1632	0							-0.139394	0
ISCU	-0.199379	0	-0.317464	0	-0.18503	0	-0.338228	0	-0.16943	0	-0.293209	0
ISG15	-0.730365	0	-0.520903	0	-0.579305	0			-0.550812	0
ISG20	-0.306858	0	-0.344066	0	-0.256729	0			-0.251196	0	0.256729	0
ISG20L2	0.120322	0	0.140597	0	0.108613	0	0.142607	0	0.130811	0	0.153038	0
ITGB1	0.26935	0	0.241868	0	0.211592	0	0.398114	0	0.210359	0	0.343714	0
ITGB2	0.507586	0	0.370686	0	0.497835	0	0.376912	0	0.522657	0	0.321327	0
ITK	-0.413311	0	-0.353509	0	-0.411837	0	-0.307903	0	-0.369233	0	-0.23626	0
ITM2A			0.182686	0	-0.147108	0	0.205718	0			0.179862	0
ITM2B	0.301631	0	-0.224304	0	0.285526	0			0.301254	0
ITPKB			0.236398	0			0.200746	0			0.176402	0
IVNS1ABP			0.335992	0			0.336166	0			0.331163	0
JAGN1			-0.186971	0			-0.173411	0			-0.165664	0
JAK1	-0.133194	0	-0.184683	0	-0.127976	0	-0.241603	0	-0.128146	0	-0.257088	0
JAK3			-0.184421	0			-0.182323	0			-0.170135	0
JARID2	-0.133318	3.32159e-228			-0.137665	1.98039e-271
JMJD1C	-0.243655	0	0.47856	0	-0.287333	0	0.408791	0	-0.194681	0	0.452319	0
JMJD6			0.131786	0			0.136879	0			0.136483	0
JMY	0.179133	0	0.322329	0	0.14724	0	0.282963	0	0.187359	0	0.290795	0
JOSD1			0.411727	0			0.324785	0			0.319843	0
JUN	0.414806	0	1.00153	0	0.306966	0	0.978785	0	0.45913	0	0.995853	0
JUNB	1.38464	0	1.80742	0	1.26078	0	1.78479	0	1.44927	0	1.79896	0
JUND	0.751715	0	1.41176	0	0.622876	0	1.45511	0	0.765929	0	1.40596	0
KARS			-0.152816	0
KAT6A	-0.192111	0			-0.200675	0			-0.175467	0
KCTD20					-0.171359	0
KDELR1			-0.145778	0			-0.121198	0			-0.130396	0
KDELR2	-0.201826	0			-0.192879	0			-0.185697	0
KDM6B	0.332213	0	0.775657	0	0.268522	0	0.765811	0	0.349651	0	0.736594	0
KDSR	-0.367573	0	-0.40225	0	-0.360711	0	-0.243189	0	-0.33359	0	-0.172544	0
KIAA1430							-0.13759	0
KIAA1551							-0.222313	0			-0.234868	0
KIF20B	-0.205586	0			-0.190879	0			-0.186395	0
KIF2A			-0.269994	0			-0.285246	0			-0.231733	0
KLF13	0.251122	0			0.241243	0			0.240851	0
KLF2	0.830334	0	0.707012	0	0.793422	0	0.765618	0	0.825655	0	0.681096	0
KLF3	0.617066	0	0.777659	0	0.56311	0	0.74227	0	0.608775	0	0.695156	0
KLF6			0.417037	0			0.530581	0			0.588345	0
KLRB1			0.659289	0			0.618281	0			0.538314	0
KMT2A			-0.174935	0			-0.232097	0			-0.201389	0
KPNA2	0.159071	0	0.316503	0	0.127178	0	0.329984	0	0.180066	0	0.336722	0
KPNB1			-0.285225	0			-0.227239	0			-0.164622	0
KRAS	-0.401824	0			-0.409113	0			-0.375507	0
KRCC1			-0.202217	0			-0.189422	0			-0.182116	0
KRT10			-0.171494	0	-0.115724	0	-0.127582	0
KRTCAP2			-0.261527	0			-0.160448	0			-0.166461	0
KTN1	-0.25874	0	-0.180707	0	-0.27789	0	-0.152194	0	-0.274072	0	-0.157664	0
LAMTOR2			-0.195175	0			-0.168789	0			-0.163378	0
LAMTOR4	0.273906	0			0.280854	0			0.252023	0
LAMTOR5			-0.151768	0	-0.142585	0			-0.130565	0
LAP3	-0.18748	0			-0.15864	0			-0.15137	0
LAPTM4A	-0.276611	0			-0.323288	0			-0.262978	0
LAPTM5			0.20924	0			0.175492	0
LARS			-0.166663	0			-0.174997	0			-0.153383	0
LAT			-0.197412	0			-0.215057	0			-0.178696	0
LBH	0.320107	0	-0.0169759	0	0.298409	0			0.32446	0
LBR							-0.153603	0
LCK	0.200588	0	-0.241695	0			-0.226992	0	0.210422	0	-0.271092	0
LDHA	-0.484244	0			-0.54248	0			-0.446092	0
LDHB	0.216053	0			0.259847	0			0.262405	0
LDLRAD4	-0.145051	9.95601e-270
LDLRAP1	0.12666	0			0.142424	0			0.133759	0
LEPROTL1			0.283255	0			0.191239	0			0.190247	0
LGALS1	0.210411	1.58881e-247			0.21615	0	0.112556	0			-0.0110306	2.84553e-128
LGALS3			-0.209516	0					-0.172038	1.84278e-296	-0.256936	0
LGALS8	-0.228285	0	-0.15898	0	-0.227668	0	-0.180403	0	-0.212393	0	-0.175486	0
LIMD2			-0.181825	0							-0.136023	0
LINC-PINT			0.319747	0			0.322069	0			0.341735	0
LINC00116			-0.195125	0			-0.17395	0			-0.157387	0
LINC00152	-0.315893	0			-0.343625	0			-0.347142	0
LINC00657	-0.111796	1.01539e-164			-0.137811	1.95783e-305
LINC00861			-0.559661	0			-0.546745	0			-0.560657	0
LINS			-0.203547	0			-0.180537	0			-0.106533	4.02781e-201
LITAF			0.402677	0			0.354057	0			0.353416	0
LMAN1			-0.237924	0			-0.189186	0			-0.146712	0
LMNA			1.52856	0	0.155059	0	1.55411	0			1.53025	0
LNPEP			-0.190227	0			-0.154046	0			-0.126918	6.81099e-255
LPAR6			-0.185526	0			-0.158104	0
LPIN1			-0.120807	0
LPIN2			-0.232155	0
LPXN	-0.246162	0			-0.26197	0			-0.255629	0
LRCH4	0.158012	0			0.155629	0			0.162603	0
LRP10	-0.137249	6.04258e-254	-0.213451	0	-0.120767	0	-0.171353	0			-0.169598	0
LRRFIP1			0.666669	0			0.688601	0			0.636641	0
LSM10			-0.167324	0			-0.1365	0			-0.148987	0
LSM2			-0.214367	0			-0.218678	0			-0.202471	0
LSM3			-0.110057	0
LSM4	0.147531	0			0.145142	0			0.144919	0
LSM6			-0.251217	0			-0.193215	0			-0.183097	0
LSM7			-0.151859	0
LSMD1	0.195407	0			0.194653	0			0.179532	0
LSP1	0.239455	0			0.242062	0			0.225077	0
LST1					0.15037	0	0.13384	0
LTB	0.590109	0	-0.252195	0	0.630648	0			0.570097	0
LUC7L3			-0.322976	0			-0.331871	0			-0.389619	0
LUZP1	-0.274009	0			-0.249203	0			-0.265453	0
LY6E			-0.452728	0	-0.0294109	0	-0.046888	0
LY96			-0.508587	0			-0.387798	0			-0.284901	0
LYAR			-0.145273	8.96599e-284							-0.181693	1.32635e-297
LYPD3			0.28323	0			0.276658	0			0.273126	0
LYRM2			-0.151012	0			-0.160487	0			-0.15878	0
LYSMD2	-0.402188	0	-0.300069	0	-0.322396	0	-0.265778	0	-0.372386	0	-0.229727	0
LYST	-0.144019	5.77571e-276			-0.143754	0
LYZ					0.239177	0	0.253212	0			-0.018516	0
MAD1L1					0.135332	0			0.140691	0
MAF1			-0.14906	0			-0.124451	0			-0.11428	0
MAGED2			-0.173658	0							-0.166715	0
MAL	0.340371	0	-0.155654	0	0.358501	0			0.342749	0
MALAT1											-0.137018	0
MANF			-0.136473	0
MAP1LC3B											0.104349	0
MAP3K2			0.234176	0			0.208859	0			0.213018	0
MAPK1IP1L			0.240967	0			0.250686	0			0.263	0
MAPKAPK5-AS1			-0.197775	0			-0.21341	0			-0.218763	0
MAPRE1			0.132499	0			0.158272	0			0.177857	0
MARCKSL1			0.318847	0			0.327894	0			0.274617	0
MAST4	-0.185668	0			-0.206571	0
MAT2A			0.167476	0			0.204837	0			0.180763	0
MAT2B	-0.123831	7.96938e-244	-0.280654	0	-0.136849	0	-0.239156	0	-0.126157	0	-0.178856	0
MBP	-0.418981	0			-0.431124	0	-0.303103	0	-0.415015	0	-0.264528	0
MCL1	0.150919	0	0.757926	0			0.738295	0			0.769284	0
MEAF6			-0.16853	0			-0.141211	0			-0.134309	0
MED30	0.177765	0			0.168129	0			0.175099	0
METAP2					-0.145221	0			-0.126791	0
METTL23			-0.149938	0			-0.160623	0			-0.140883	0
METTL5			-0.174268	0			-0.154718	0			-0.160498	0
MFHAS1	-0.249478	0			-0.243732	0			-0.238465	0
MFNG	0.106581	0
MGAT1			-0.201785	0							-0.190661	0
MGAT4A	0.204632	0	0.211904	0			0.160879	0	0.208417	0	0.149614	0
MGST3			-0.151156	0			-0.118379	0			-0.134044	0
MIAT	-0.249043	0	-0.412232	0	-0.229486	0	-0.429838	0	-0.223575	0	-0.508931	0
MIDN	0.203365	0	0.438928	0	0.170012	0	0.449516	0	0.205703	0	0.443473	0
MIF			-0.409897	0							-0.222298	0
MIR142			-0.390924	0			-0.383737	0	-0.126455	6.03626e-288	-0.398757	0
MIR24-2	0.388431	0	0.572319	0	0.351562	0	0.58072	0	0.397275	0	0.563095	0
MIR4435-1HG	-0.210668	0							-0.227988	0
MITD1			-0.466577	0			-0.38171	0			-0.304709	0
MKKS	-0.111564	7.14913e-252							-0.117177	0
MKNK2	0.171555	0			0.159871	0	0.172042	0	0.174906	0
MKRN1			-0.180321	0
MLEC					-0.12505	3.5601e-258
MLX			-0.170561	0			-0.138763	0			-0.139008	0
MOAP1									0.119168	0
MORC3	-0.189157	0	-0.229461	0	-0.148678	2.38541e-300	-0.199368	0			-0.135981	1.63898e-260
MORF4L2			0.250934	0			0.231961	0			0.259231	0
MPC2	0.178835	0	0.153892	0	0.168867	0	0.174427	0	0.194258	0	0.156387	0
MPG			-0.13486	0			-0.128037	0
MPHOSPH8			-0.203959	0			-0.237073	0			-0.261885	0
MPLKIP			-0.213261	0			-0.195427	0			-0.196839	0
MPRIP			-0.192932	0							-0.153265	0
MRP63			-0.166132	0	-0.136994	0	-0.145769	0	-0.127813	0	-0.152331	0
MRPL14	-0.116231	2.15865e-223	-0.179934	0	-0.127488	0	-0.146587	0	-0.118454	0	-0.12113	0
MRPL18			-0.187938	0			-0.162707	0			-0.155203	0
MRPL20	-0.148671	0			-0.149906	0			-0.16064	0
MRPL33			-0.228756	0			-0.175734	0			-0.170381	0
MRPL34			-0.246706	0			-0.253853	0			-0.253799	0
MRPL36			-0.169165	0			-0.158572	0			-0.161406	0
MRPL41			-0.158763	0	-0.105758	0			-0.110857	0
MRPL43							-0.109709	0			-0.121091	0
MRPL51	-0.162271	0	-0.245906	0	-0.149727	0	-0.214305	0	-0.165963	0	-0.221657	0
MRPL52			-0.227756	0			-0.193083	0			-0.212877	0
MRPS10			-0.157048	0			-0.145107	0			-0.14241	0
MRPS11											-0.129937	0
MRPS12	-0.116272	1.55939e-262	-0.185658	0			-0.162749	0	-0.108371	0	-0.152113	0
MRPS14			-0.154487	0							-0.134172	0
MRPS16			-0.160196	0			-0.133844	0			-0.138153	0
MRPS18B			-0.239846	0			-0.222413	0			-0.198382	0
MRPS18C			-0.205208	0			-0.157577	0
MRPS21			-0.20175	0			-0.168507	0			-0.167282	0
MRPS31											-0.201264	0
MRPS33			-0.187254	0			-0.161798	0			-0.137999	0
MRPS34			-0.298027	0			-0.29653	0			-0.291292	0
MRPS5	-0.109868	4.66304e-189	-0.256458	0	-0.121179	4.20858e-277	-0.240428	0	-0.12155	0	-0.237537	0
MRPS6	-0.284475	0	-0.366969	0	-0.270741	0	-0.384417	0	-0.29386	0	-0.394976	0
MSL3	-0.33877	0	-0.453543	0	-0.307798	0	-0.435286	0	-0.326421	0	-0.3962	0
MSN	-0.176183	0			-0.151719	0			-0.175541	0
MT-CYB			0.246931	0			0.185856	0			0.179049	0
MT-ND5	0.145049	0	0.204058	0	0.122454	0
MT1E	-0.390926	0			-0.44136	0			-0.533904	0
MT1F	-0.314772	0			-0.289664	0			-0.393608	0
MT1G							-0.328751	0			-0.28988	0
MT1X	-0.534389	0			-0.59691	0			-0.712384	0
MT2A	-0.729637	0			-0.761388	0			-0.8491	0	-0.0654415	0
MTERFD2			-0.170883	0			-0.224396	0			-0.248459	0
MTIF3			-0.269669	0			-0.258367	0			-0.244999	0
MVP			-0.200144	0			-0.143926	0
MX1	-0.896504	0			-0.756181	0	-0.0175728	1.09268e-256	-0.709861	0	0.0570064	0
MX2	-0.375371	0	-0.232724	0	-0.304681	0			-0.305804	0
MYADM	0.707213	0	0.910534	0	0.604873	0	0.929021	0	0.702114	0	0.925329	0
MYC	-0.469178	0	-0.238955	0	-0.463899	0			-0.412357	0
MYEOV2			-0.212748	0			-0.144954	0			-0.178969	0
MYH9			0.237577	0			0.238704	0			0.20348	0
MYL12A	0.788135	0			0.834806	0			0.811603	0
MYL12B	-0.18864	0	-0.136608	0	-0.181407	0			-0.175732	0
MYL6	-0.360477	0			-0.37246	0			-0.369597	0
MYLIP	0.208518	0	0.370713	0	0.219891	0	0.379796	0	0.214746	0	0.357172	0
MYO1G			0.235729	0			0.258868	0			0.235976	0
MZT2B			-0.102466	0
N4BP1	-0.21091	0			-0.146529	8.32583e-250			-0.147981	7.23224e-286
N4BP2L2	-0.146435	0	-0.338346	0			-0.308142	0	-0.139917	0	-0.298593	0
NAA10	0.131761	0			0.136423	0			0.12295	0
NAA38			-0.119426	0
NABP1	-0.211792	0			-0.22148	0			-0.159022	1.88671e-268
NACA					0.135309	0
NANS			0.296555	0			0.293439	0			0.302682	0
NAP1L1							-0.215134	0			-0.237999	0
NAP1L4	-0.15086	3.65995e-301	-0.342271	0	-0.152603	0	-0.321391	0	-0.147263	0	-0.277876	0
NARF			-0.22571	0			-0.185893	0			-0.195105	0
NARS			-0.175452	0	-0.115529	1.34786e-273	-0.153397	0			-0.136373	6.3122e-303
NASP			0.153143	0			0.163347	0			0.143613	0
NCK2					-0.152671	0
NCL					-0.135141	0
NDFIP1			0.292386	0			0.369961	0			0.329688	0
NDNL2	0.283772	0	0.380897	0	0.23085	0	0.365064	0	0.297038	0	0.370864	0
NDUFA1			-0.209087	0
NDUFA11			-0.147182	0
NDUFA13			-0.225941	0			-0.199867	0	-0.14424	0	-0.165841	0
NDUFA3			-0.198455	0
NDUFA6	-0.133662	0			-0.177892	0			-0.155392	0
NDUFA7.1			-0.140637	0			-0.160469	0			-0.122091	0
NDUFA8	-0.111717	4.82723e-254	-0.159998	0			-0.13042	0			-0.130382	0
NDUFAB1	-0.130426	2.22673e-297			-0.130771	0
NDUFAF3	-0.227931	0	-0.247574	0	-0.238264	0	-0.223115	0	-0.238656	0	-0.193677	0
NDUFB1			-0.246597	0			-0.163341	0			-0.217839	0
NDUFB10			-0.232863	0			-0.21091	0			-0.234832	0
NDUFB2			-0.158738	0
NDUFB3			-0.249979	0			-0.223167	0			-0.198806	0
NDUFB4			-0.195032	0			-0.145081	0			-0.147597	0
NDUFB5			-0.153894	0							-0.116019	0
NDUFB7			-0.2408	0							-0.180838	0
NDUFB8.1			-0.223103	0			-0.171909	0			-0.153481	0
NDUFB9					0.116343	0
NDUFC1	-0.134984	1.46339e-297	-0.241827	0	-0.148429	0	-0.192016	0	-0.173235	0	-0.180585	0
NDUFC2	-0.167295	0	-0.2068	0	-0.169761	0	-0.136556	0	-0.161396	0	-0.147904	0
NDUFS2			-0.201578	0			-0.186323	0			-0.169327	0
NDUFS5			0.277611	0			0.290338	0			0.281736	0
NDUFS6			-0.198942	0			-0.138138	0	-0.124039	0	-0.155348	0
NDUFS8			-0.173113	0			-0.157432	0			-0.155077	0
NDUFV2	-0.229166	0	-0.407596	0	-0.232405	0	-0.274317	0	-0.202108	0	-0.163162	0
NEAT1	-0.385703	0	-0.415301	0	-0.403331	0	-0.501612	0	-0.386677	0	-0.552533	0
NECAP2			-0.135386	0			-0.117711	0
NEDD8			-0.288589	0			-0.25493	0			-0.224641	0
NELFE	-0.132832	0			-0.14588	0			-0.150213	0
NELL2											-0.17694	0
NEMF											-0.131162	5.24333e-260
NFATC2IP											-0.129475	2.27335e-291
NFE2L2	0.246224	0	0.464733	0	0.16821	0	0.450307	0	0.25723	0	0.488435	0
NFKB1			0.336081	0			0.311625	0			0.325994	0
NFKB2			0.184294	0
NFKBIA	0.42575	0	0.716113	0	0.329994	0	0.685175	0	0.424482	0	0.72573	0
NFKBIZ			0.175644	0			0.145153	0			0.1908	0
NGFRAP1	0.123451	0			0.131354	0			0.115758	0
NHLRC3			-0.133721	0			-0.154296	0
NHP2			-0.171624	0							-0.126972	0
NINJ1			0.167155	0
NKG7			0.176926	0	0.0170813	0
NME3	0.145977	0	-0.132255	0	0.15592	0					-0.152673	0
NMI	-0.327447	0	-0.425651	0	-0.270954	0	-0.248254	0	-0.26639	0
NMRK1			-0.175724	0			-0.155217	0			-0.145117	0
NMT1	-0.137091	4.13446e-287	-0.216811	0	-0.163445	0	-0.201801	0	-0.168033	0	-0.240522	0
NOL8											-0.154489	1.69009e-307
NOP10	-0.238453	0	-0.360309	0	-0.275342	0	-0.308179	0	-0.279892	0	-0.270479	0
NOP58	-0.133503	3.12646e-238			-0.19503	0
NOSIP	0.389893	0	0.449201	0	0.396061	0	0.462934	0	0.382943	0	0.434302	0
NPC2			-0.266989	0			-0.254654	0			-0.223138	0
NR1H2			0.111083	0			0.138864	0			0.137707	0
NR3C1	-0.387866	0			-0.450896	0			-0.391414	0
NR4A2	1.149	0	1.61714	0	1.04829	0	1.6115	0	1.19429	0	1.60644	0
NRBF2	0.158594	0			0.138484	0	0.167089	0	0.162225	0	0.170934	0
NRD1			-0.171487	0			-0.21561	0			-0.18828	0
NSD1			-0.202109	0			-0.220123	0			-0.235865	0
NSL1											-0.137995	0
NSMCE1			0.166441	0
NSRP1			-0.150918	0			-0.136791	0			-0.121863	1.88744e-212
NT5C3A	-0.174734	0	-0.194096	0	-0.159315	0			-0.135285	0
NUB1	-0.142034	3.96321e-265	-0.35054	0			-0.244589	0	-0.106862	2.93332e-244	-0.155282	0
NUCB1			-0.296838	0			-0.241731	0			-0.113659	0
NUCB2	0.195677	0			0.204031	0	-0.148293	0	0.212631	0	-0.146389	0
NUCKS1			-0.269319	0			-0.268446	0			-0.276565	0
NUDC	-0.125113	5.79463e-253	-0.132241	0
NUDCD2			-0.162172	0			-0.121094	0			-0.119107	0
NUDT4			0.174209	0			0.16482	0	0.117701	0	0.161212	0
NUDT5			-0.122863	0							-0.121599	0
NXF1			0.127663	0
NXT1											0.135767	0
OARD1			-0.18891	0			-0.200546	0			-0.210394	0
OAS1	-0.371366	0			-0.2442	0			-0.265037	0
OAS2	-0.339891	0			-0.259701	0			-0.266838	0
OAS3	-0.349036	0			-0.191568	0			-0.197721	0
OASL	-0.440522	0			-0.338801	0			-0.302822	0
OAZ1			-0.156536	0					-0.106678	0
OCIAD1			-0.14236	0			-0.136085	0			-0.136417	0
OCIAD2	-0.216026	0	-0.454512	0	-0.169323	0	-0.396482	0	-0.215919	0	-0.424647	0
ODC1	0.377728	0	0.635023	0	0.313315	0	0.627772	0	0.379159	0	0.629079	0
ODF2L	0.163698	0			0.193079	0			0.184205	0
OGFR			-0.204794	0			-0.147432	0
OPTN			-0.179873	0			-0.144167	0
ORAI1							0.130959	0
ORMDL1			-0.197379	0			-0.189242	0			-0.190704	0
ORMDL2	-0.166655	0	-0.177685	0	-0.175947	0			-0.176919	0	-0.137116	0
OSBPL8			0.206263	0					-0.192957	0	0.113785	0
OSER1	0.184233	0	0.286059	0	0.154239	0	0.279888	0	0.188512	0	0.28272	0
OST4			-0.278973	0	-0.142472	0	-0.198512	0	-0.139956	0	-0.170544	0
OSTC			-0.173429	0			-0.151154	0
OXLD1			-0.183817	0			-0.188178	0			-0.171118	0
OXNAD1	0.258536	0	0.196666	0	0.247057	0	0.214945	0	0.259134	0	0.187569	0
P2RY8			0.199397	0			0.157161	0			0.158689	0
PA2G4	-0.11972	3.36126e-267	-0.288559	0			-0.27539	0	-0.139478	0	-0.288189	0
PABPC1	-0.598616	0	-0.520304	0	-0.58747	0	-0.710684	0	-0.482908	0	-0.570541	0
PAFAH1B1											0.125755	0
PAG1	0.310078	0	0.0169153	0	0.335256	0			0.323324	0	0.0346966	0
PAIP2					-0.133731	0
PAK2	-0.187139	0			-0.213132	0			-0.194665	0	-0.105109	3.50626e-243
PARK7			-0.160519	0			-0.126265	0			-0.130134	0
PARP1			-0.197199	0			-0.211684	0			-0.220918	0
PARP14	-0.341625	0	-0.549562	0	-0.296913	0	-0.319522	0	-0.306564	0
PARP9	-0.320289	0	-0.630484	0	-0.251075	0	-0.406141	0	-0.237721	0	-0.198942	0
PASK			-0.436042	0			-0.496566	0			-0.553803	0
PBX4	-0.174733	0
PBXIP1			0.166007	0	-0.0236227	0			0.0158023	0
PCBP1	-0.118164	4.53274e-292	-0.248895	0			-0.154354	0	-0.122566	0	-0.195641	0
PCMTD1							-0.149475	0			-0.145673	0
PDAP1			-0.152297	0			-0.134383	0			-0.120083	0
PDCD10	-0.123931	6.31874e-250	-0.165424	0	-0.138958	0			-0.124177	0
PDCD2			-0.125505	0
PDCD4	-0.359316	0			-0.398395	0			-0.301738	0
PDCD5			-0.204496	0			-0.131221	0			-0.137917	0
PDCD6	-0.142454	0	-0.166125	0	-0.136357	0	-0.143928	0	-0.123524	0	-0.143	0
PDCL3	-0.118566	9.45281e-195			-0.140577	0
PDE3B			-0.12459	0			-0.267412	0			-0.223775	0
PDE4B			0.236126	0			0.34519	0			0.38672	0
PDE4D			0.197462	0							0.119527	0
PDIA3			-0.129492	0
PDIA6			-0.22437	0			-0.145639	0
PDK1			-0.374898	0			-0.328201	0			-0.335841	0
PELI1			0.196059	0			0.188768	0			0.202534	0
PER1	0.371705	0	0.44283	0	0.347962	0	0.431839	0	0.383941	0	0.429596	0
PET100			-0.181536	0			-0.109591	0
PFDN2			-0.177603	0			-0.142582	0
PFDN4			-0.139052	0			-0.118892	0			-0.108373	6.65509e-294
PFKFB3	-0.2042	0			-0.268163	0	0.00659135	0
PFN1	0.565578	0			0.557095	0			0.526001	0	0.219466	0
PGAM1	-0.111063	2.10913e-221	-0.203206	0	-0.117855	0	-0.125638	0	-0.108108	0	-0.161272	0
PGAP1	-0.334067	0			-0.369069	0	0.23835	0			0.296896	0
PGK1	-0.207367	0	-0.213371	0	-0.239356	0			-0.198577	0	-0.150245	0
PGLS	0.114743	0			0.126859	0
PGRMC2			0.121284	0							0.11993	0
PHB			-0.15643	0			-0.122293	0
PHF1			0.187669	0			0.187811	0			0.196059	0
PHF11	-0.317035	0	-0.418543	0	-0.305037	0	-0.249596	0	-0.297188	0
PHF14							-0.168892	0			-0.180385	0
PHF20	0.187533	0	0.229851	0	0.169676	0	0.191107	0	0.180957	0	0.181155	0
PHF20L1			0.146159	0			0.132679	0			0.151293	0
PHLDA1			0.301215	0			0.279882	0			0.283116	0
PHLDB3			0.262333	0			0.250701	0	0.0183536	0	0.24642	0
PHPT1	0.156523	0	-0.273362	0	0.157625	0	-0.251089	0	0.153107	0	-0.200707	0
PHYKPL			-0.140997	0
PIH1D1			-0.152525	0			-0.133244	0			-0.146781	0
PIK3IP1	0.136841	0			0.163458	0			0.156698	0
PIK3R1			0.388678	0			0.205214	0			0.252988	0
PIM1	-0.235072	0			-0.233261	0					0.000119474	6.55509e-222
PIM2			-0.411612	0			-0.318489	0			-0.23522	0
PIM3			0.349218	0	-0.0362157	0	0.349433	0	0.00980913	0	0.355738	0
PIN4			-0.219477	0			-0.195133	0			-0.201809	0
PITPNC1	-0.489936	0			-0.483366	0			-0.4376	0
PKIA	-0.305181	0			-0.307006	0			-0.287467	0
PKM			-0.304383	0			-0.236517	0			-0.259027	0
PLAC8			-0.291561	0			-0.185293	0			-0.139494	0
PLAUR			0.143798	0			0.0061279	0
PLEKHA2			0.156719	0			0.152285	0			0.134072	0
PLEKHB2			0.206721	0			0.221272	0			0.22206	0
PLK3	0.265737	0	0.593827	0	0.26341	0	0.589902	0	0.277516	0	0.574576	0
PLSCR1	-0.351136	0	-0.20143	0	-0.33413	0			-0.301935	0
PMAIP1			0.231129	0			0.296377	0			0.341425	0
PMEPA1	-0.455766	0			-0.510522	0			-0.441684	0
PNISR			-0.303805	0			-0.341763	0			-0.357464	0
PNKD							-0.164755	0			-0.168956	0
PNPLA8			0.231736	0			0.200668	0			0.244123	0
PNPT1	-0.18028	0
PNRC1	0.308862	0	0.284279	0	0.311579	0	0.196445	0	0.327669	0	0.246447	0
POLD4	0.149219	0	-0.189534	0	0.161321	0	-0.203217	0	0.141683	0	-0.182402	0
POLR2A			0.198148	0			0.191212	0			0.186773	0
POLR2I	-0.150985	0	-0.171256	0	-0.170751	0	-0.134628	0	-0.196127	0	-0.169526	0
POLR2J			-0.142308	0
POLR2J3			-0.187948	0			-0.218559	0			-0.229663	0
POLR2K							0.134299	0			0.142884	0
POLR2L					-0.174256	0			-0.168382	0
POLR3E			0.245899	0			0.241714	0			0.243218	0
POLR3GL	0.201863	0			0.203993	0			0.188784	0
POMP	-0.117188	0	-0.211902	0	-0.141973	0	-0.126145	0	-0.124341	0
POU2F2			-0.180619	0			-0.223697	0			-0.318234	0
PPCS			-0.108682	0			-0.118406	0
PPDPF	0.27505	0			0.202166	0			0.251978	0	0.177607	0
PPIB			-0.150363	0
PPIL4			0.232752	0			0.218677	0			0.222491	0
PPM1K	-0.134703	6.23529e-239
PPP1CA			-0.196428	0
PPP1CB			0.494219	0			0.412032	0			0.461017	0
PPP1R15A	0.389639	0	0.755323	0	0.277819	0	0.689197	0	0.370018	0	0.747315	0
PPP1R18			-0.309792	0			-0.198562	0			-0.194761	0
PPP1R2	0.204037	0			0.195055	0			0.199053	0
PPP1R7							-0.137434	0			-0.118829	0
PPP2CA							0.143736	0			0.147798	0
PPP2R5C	-0.347354	0			-0.369406	0			-0.270272	0
PPP4C	-0.180165	0	-0.134075	0	-0.200728	0			-0.172023	0
PRDM1					-0.115716	7.92442e-168
PRDX1	-0.476776	0			-0.497464	0			-0.488968	0
PRDX2	0.223282	0	-0.167791	0	0.219749	0			0.245503	0	-0.164626	0
PRDX3			-0.164777	0
PRDX5			-0.164457	0			-0.162723	0			-0.172398	0
PRELID1			-0.259262	0			-0.166678	0			-0.193479	0
PRKCB	0.253397	0			0.265257	0	0.201779	0	0.266377	0
PRKCH	0.130516	0			0.135773	0			0.151353	0
PRKCQ-AS1			-0.231217	0
PRKX			-0.198434	0			-0.132817	0			-0.126629	4.94551e-245
PRMT1			-0.166201	0			-0.137047	0			-0.136087	0
PRMT10	0.301931	0	0.374321	0	0.25674	0	0.376447	0	0.293305	0	0.373874	0
PRMT2	-0.158529	0	-0.24879	0			-0.335975	0			-0.302403	0
PRNP	-0.292398	0	0.234	0	-0.355086	0	0.268342	0			0.255015	0
PROSC			-0.135647	0							-0.140661	0
PRPF6											-0.133282	0
PRR13	-0.109026	7.26023e-241	-0.121176	0
PRR4											-0.133827	0
PRR7	0.183286	0	0.250226	0	0.169723	0	0.253481	0	0.17981	0	0.2443	0
PSENEN			-0.158641	0
PSIP1			-0.222487	0			-0.24693	0			-0.26799	0
PSMA1	-0.195121	0			-0.195876	0			-0.191657	0
PSMA2.1	-0.159768	0	-0.25421	0	-0.156936	0	-0.168926	0	-0.128921	0
PSMA3	-0.290615	0	-0.214847	0	-0.277954	0			-0.260285	0
PSMA4	-0.162202	0	-0.293431	0	-0.16924	0	-0.206615	0	-0.15949	0	-0.146446	0
PSMA5	-0.231779	0	-0.389295	0	-0.229437	0	-0.299418	0	-0.216847	0	-0.252803	0
PSMA7	-0.260894	0	-0.266745	0	-0.266945	0	-0.168899	0	-0.268216	0	-0.167717	0
PSMB1	-0.186604	0	-0.228039	0	-0.182115	0	-0.169093	0	-0.175689	0
PSMB10			-0.285588	0
PSMB3	-0.193033	0	-0.3243	0	-0.178206	0	-0.218014	0	-0.184966	0	-0.172606	0
PSMB6	-0.178956	0			-0.187086	0			-0.173472	0
PSMB8	-0.13472	0	-0.536569	0			-0.338892	0			-0.199003	0
PSMB9			-0.859323	0			-0.624662	0			-0.392647	0
PSMC3					-0.13609	0			-0.131642	0
PSMD11	-0.195906	0			-0.211654	0			-0.183046	0
PSMD13	-0.188437	0			-0.196653	0			-0.177722	0
PSMD4			-0.144207	0			-0.142342	0			-0.127633	0
PSMD7	-0.17871	0			-0.212109	0			-0.177742	0
PSME1	0.23242	0	-0.55751	0	0.230995	0	-0.364598	0	0.219179	0	-0.187061	0
PSME2			-0.643153	0			-0.41384	0			-0.196936	0
PSMG2			-0.177577	0
PTGER4	0.303409	0	0.684551	0	0.223811	0	0.66709	0	0.354812	0	0.717511	0
PTGES3			-0.15295	0	-0.158764	0			-0.137796	0
PTMA	-0.20558	0			-0.248501	0			-0.222296	0
PTP4A1	0.323561	0	0.489482	0	0.252324	0	0.477977	0	0.335978	0	0.503251	0
PTPN1			-0.229313	0			-0.147901	0
PTPN7	0.123139	0							0.119247	0
PTPRC	-0.324608	0	-0.330821	0	-0.323383	0	-0.380323	0	-0.306663	0	-0.341931	0
PTPRCAP	0.335524	0	-0.185026	0	0.376429	0			0.341091	0
PURA			-0.13631	0							-0.144099	0
PYHIN1			-0.220629	0			-0.212538	0			-0.201298	0
PYURF			-0.243579	0			-0.190411	0			-0.16944	0
RAB10	-0.161938	0	-0.196731	0	-0.155856	0	-0.193099	0	-0.148256	0	-0.171113	0
RAB22A			0.121801	0			0.123893	0			0.129714	0
RAB5C	-0.120871	3.35328e-231			-0.12321	0			-0.113754	0
RABAC1			-0.33688	0			-0.342793	0			-0.312453	0
RAC1	-0.124538	7.32487e-241	-0.221867	0			-0.189483	0			-0.22138	0
RAC2	0.256846	0			0.265057	0			0.246236	0
RAD21			-0.152547	0			-0.167612	0			-0.16133	0
RAD23A			-0.218762	0			-0.196512	0			-0.134354	0
RALA	-0.44034	0	-0.465439	0	-0.443735	0	-0.413555	0	-0.432754	0	-0.393618	0
RALBP1			-0.141268	0			-0.158245	0			-0.162713	0
RALGAPA1			0.460669	0			0.436253	0			0.424094	0
RAN	-0.161112	0			-0.189371	0			-0.143504	0
RANBP1	-0.148428	0	-0.137735	0	-0.159965	0			-0.144274	0
RANBP2			0.233334	0			0.187701	0			0.202752	0
RAP1B							0.142637	0			0.161896	0
RAP2B			0.131961	0			0.126072	0
RAP2C			0.150521	0			0.140793	0			0.149184	0
RAPGEF6	-0.172091	0			-0.174071	0
RARRES3			-0.2339	0			-0.201738	0
RASGEF1B	0.333816	0	0.442279	0	0.317328	0	0.442647	0	0.332	0	0.434782	0
RASGRP1	-0.137533	7.32092e-216	-0.182516	0					-0.138725	2.47869e-301
RASGRP2			0.281528	0	0.128691	0	0.29908	0	0.124043	0	0.261035	0
RASSF5	-0.208106	0			-0.225777	0
RBBP7					-0.146969	0
RBCK1			-0.32754	0			-0.205334	0			-0.117133	3.55382e-298
RBL2	0.243595	0			0.258768	0	-0.143786	0	0.253364	0
RBM23											0.12243	0
RBM26			-0.150768	0			-0.171867	0			-0.162009	0
RBM3			0.494629	0			0.523026	0			0.588102	0
RBM38	0.276836	0	0.389886	0	0.26293	0	0.35928	0	0.280896	0	0.378736	0
RBM39			0.235407	0			0.214333	0			0.208051	0
RBM6	-0.132126	3.97429e-213	-0.211234	0	-0.130009	3.40416e-274	-0.20674	0	-0.123973	1.721e-298	-0.214626	0
RBM8A			0.139822	0			0.203765	0			0.22131	0
RBMS1			0.112629	0			0.15264	0			0.158112	0
RBMX			0.150387	0
RBPJ	-0.222334	0			-0.21797	0			-0.228737	0
RBX1	-0.198077	0	-0.283395	0	-0.227276	0	-0.166676	0	-0.228504	0	-0.17747	0
RCAN3	0.225069	0	0.191802	0	0.217179	0	0.232589	0	0.233486	0	0.216701	0
RCSD1	0.329257	0	-0.00846184	0	0.335807	0			0.325207	0	-0.0105028	0
RDH11											-0.130398	6.44989e-280
RDH14			-0.169569	0
REEP5			-0.183912	0
REL	0.515656	0	0.855414	0	0.41529	0	0.801972	0	0.515916	0	0.758221	0
RELB	-0.282533	0			-0.304816	0			-0.272505	0
RER1			-0.177287	0			-0.134767	0
REXO2	-0.116801	1.03009e-221	-0.426482	0			-0.308167	0			-0.336875	0
REXO4			-0.13685	0							-0.144382	0
RFC1			-0.23431	0			-0.176484	0			-0.157963	0
RFTN1	-0.320112	0			-0.314368	0			-0.308227	0
RGCC	1.08372	0	1.64629	0	0.98166	0	1.63062	0	1.08551	0	1.55625	0
RGL4	0.130043	0	0.182957	0	0.122242	0	0.147141	0	0.129846	0	0.162493	0
RGS1			0.340787	0			0.621084	0	0.221033	0	0.897965	0
RGS10	-0.369588	0			-0.367362	0			-0.317292	0
RGS2			0.249049	0							0.172786	0
RHOF	0.13605	0			0.143004	0			0.129426	0
RHOH	0.307091	0	0.496375	0	0.253168	0	0.532539	0	0.348171	0	0.516881	0
RIF1	-0.232391	0	-0.158344	0	-0.234579	0	-0.184326	0	-0.222317	0	-0.171602	0
RILPL2			0.492608	0			0.488983	0			0.493506	0
RNASEH2C	-0.123414	6.28409e-221	-0.142187	0	-0.121028	6.59875e-308	-0.139511	0	-0.122379	0	-0.128666	0
RNF125	0.43413	0	0.810755	0	0.381395	0	0.775397	0	0.456645	0	0.755056	0
RNF138	0.247358	0	0.283761	0	0.230035	0	0.303246	0	0.274104	0	0.30492	0
RNF139	0.389063	0	0.411448	0	0.381302	0	0.419421	0	0.412666	0	0.428451	0
RNF149	-0.18359	0			-0.209061	0
RNF168							0.132466	0
RNF181	-0.162707	0	-0.260108	0	-0.169129	0	-0.229225	0	-0.188497	0	-0.211458	0
RNF187			-0.142016	0
RNF19A							0.172538	0			0.172941	0
RNF213	-0.477604	0	-0.681873	0	-0.445667	0	-0.479153	0	-0.45154	0	-0.377636	0
RNF5			-0.168577	0			-0.149213	0			-0.123514	0
RNMT			0.201463	0			0.180185	0			0.16856	0
RNPS1											0.122092	0
ROMO1			-0.164169	0
RORA			0.179486	0			0.11184	0
RP1-313I6.12	0.282609	0	0.401837	0	0.258394	0	0.401581	0	0.291828	0	0.406526	0
RP11-138A9.1			0.378405	0			0.455515	0			0.498104	0
RP11-138A9.2			0.342092	0			0.464076	0			0.46952	0
RP11-1399P15.1			-0.324575	0			-0.28982	0			-0.26096	0
RP11-18H21.1			0.109372	0
RP11-347P5.1							0.121789	0
RP11-51J9.5	0.153248	0	0.229173	0	0.113253	0	0.201661	0	0.138412	0	0.1854	0
RP11-660L16.2	0.162507	0			0.159143	0			0.166387	0
RP11-94L15.2	-0.462827	0	-0.145408	6.7649e-284	-0.438498	0	-0.221683	0	-0.441456	0	-0.233942	0
RPA2	-0.145778	0	-0.182447	0	-0.141117	0	-0.177753	0	-0.135394	0	-0.163519	0
RPA3	-0.160821	0			-0.174687	0			-0.16634	0
RPAP2											-0.18441	0
RPL10			0.181386	0			0.117288	0			0.121332	0
RPL10A			0.277436	0	0.140886	0	0.247873	0	0.119928	0	0.210492	0
RPL13A					0.156835	0
RPL14					0.107077	0
RPL15			0.164529	0			0.141931	0			0.124462	0
RPL17									-0.112293	0
RPL22L1							0.153994	0			0.152793	0
RPL23			0.266849	0			0.256527	0
RPL3			0.102913	0
RPL37			0.0126688	0
RPL4	0.120015	0	0.26763	0	0.150897	0	0.204762	0	0.139405	0	0.165969	0
RPL5	0.13734	0	0.343023	0	0.201009	0	0.268244	0	0.15045	0	0.198669	0
RPL6	0.196951	0	0.393074	0	0.250728	0	0.382834	0	0.220459	0	0.30293	0
RPL7			0.163985	0							0.112645	0
RPL7A			0.151092	0	0.145812	0
RPL9			0.142576	0	0.119421	0
RPLP0							-0.159814	0
RPLP1							-0.178651	0
RPS16							-0.228904	0			-0.244374	0
RPS19			-0.169392	0			-0.232999	0			-0.211009	0
RPS19BP1			-0.133599	0			-0.135122	0			-0.152097	0
RPS20			0.146716	0			0.144037	0
RPS24			0.26191	0	0.105155	0	0.304969	0			0.237244	0
RPS26	0.128098	0
RPS27L			-0.538737	0			-0.539207	0			-0.542544	0
RPS3			0.158378	0
RPS3A			0.164447	0
RPS4X			0.157268	0
RPS4Y1	0.177662	1.87287e-195									0.108038	1.36234e-83
RPS6			0.211643	0			0.163	0			0.166001	0
RPS6KA5			-0.13776	0
RPS7	0.128238	0	0.396998	0	0.175815	0	0.369646	0	0.134221	0	0.303081	0
RPS8			0.18461	0
RPSA	0.131807	0	0.210189	0	0.18388	0	0.21763	0	0.146744	0	0.152496	0
RPSAP58							-0.552944	0
RRP7A	-0.14315	0			-0.146142	0
RSAD2	-0.541157	0			-0.359512	0			-0.367874	0
RSBN1L			-0.250926	0			-0.29697	0	-0.107857	3.98753e-246	-0.298566	0
RSRC2			0.242209	0			0.21742	0			0.227941	0
RTF1	-0.171432	0			-0.197903	0			-0.194465	0
S100A10			0.169906	0			0.222812	0			0.128096	4.51189e-101
S100A11	-0.25086	0	-0.32112	0	-0.26092	0			-0.363283	0	-0.220625	0
S100A4	0.9724	0	0.907743	0	0.949549	0	1.13631	0	0.911206	0	0.868967	0
S100A6	0.572742	0	-0.230249	0	0.569836	0			0.460145	0
S100A8											-0.177367	0
S100A9					0.231192	0			0.0114532	0	-0.18489	0
S1PR1	-0.214602	0			-0.244837	0			-0.249497	0
S1PR4									-0.25963	0
SAMD9	-0.657973	0	-0.461557	0	-0.518227	0	-0.296425	0	-0.530307	0
SAMD9L	-0.372416	0	-0.742478	0	-0.269641	0	-0.364559	0	-0.268384	0	-0.156155	2.90465e-264
SAMHD1	0.281852	0			0.304951	0			0.331128	0
SAMSN1			0.442902	0	-0.164971	0	0.424757	0			0.431946	0
SAP18							0.130109	0			0.144339	0
SARS			-0.125723	0	-0.126068	0			-0.114625	0
SAT1	-0.729229	0	0.305284	0	-0.683326	0	0.445076	0	-0.537826	0	0.531036	0
SAT2			-0.140315	0			-0.164091	0			-0.158537	0
SATB1	-0.222599	0			-0.26235	0			-0.179157	0
SBDS	0.425184	0	0.447807	0	0.36794	0	0.473806	0	0.429055	0	0.50849	0
SC5D	0.368967	0	0.757781	0	0.284929	0	0.734957	0	0.399852	0	0.754415	0
SCAF11					-0.134408	0			-0.124661	0
SCAMP2			-0.13434	0
SCOC			-0.139178	0
SCP2									0.130699	0
SDAD1											-0.109008	4.36128e-245
SDCBP	0.256466	0	0.421812	0	0.200681	0	0.410357	0	0.271983	0	0.402761	0
SDF2L1			-0.214722	0			-0.168893	0			-0.149547	0
SDHA			-0.17092	0			-0.135788	0
SDHD			-0.113579	0
SEC11A			-0.177628	0			-0.15098	0			-0.179173	0
SEC22C									0.107061	0
SEC61G			-0.320187	0	-0.143981	0	-0.186203	0	-0.12947	0	-0.170425	0
SELK	0.503785	0	0.836453	0	0.410082	0	0.874045	0	0.522821	0	0.938116	0
SELL	-0.537834	0	-0.382971	0	-0.528381	0	-0.528429	0	-0.485845	0	-0.444465	0
SELM	0.137136	0			0.129592	0			0.132135	0
SELT					-0.1313	0
SEP15			-0.157307	0			-0.109013	0
SEPHS2			-0.239281	0			-0.21154	0			-0.166067	0
SEPT1	0.178451	0			0.166789	0			0.177147	0
SEPT6	-0.164834	0	-0.205048	0	-0.149762	0	-0.226104	0	-0.145748	0	-0.207428	0
SEPT7			-0.168502	0			-0.159738	0			-0.158008	0
SEPT9	0.450106	0			0.460668	0			0.466889	0
SERBP1	-0.12653	0	-0.168655	0	-0.139235	0			-0.117746	0
SERF2	0.2319	0	-0.227373	0	0.205765	0			0.196019	0	-0.160084	0
SERPINB1	-0.141142	2.13925e-296
SERPINB9	-0.159236	4.26019e-272	0.164748	0	-0.205851	0					0.159337	0
SERTAD1	0.149437	0	0.316899	0	0.12147	0	0.337202	0	0.144287	0	0.344431	0
SESN3	-0.578998	0			-0.558674	0			-0.543332	0	-0.289078	0
SET			-0.299805	0			-0.264368	0			-0.241012	0
SETD2	-0.239213	0			-0.262458	0			-0.209762	0
SETD5-AS1			-0.142625	0
SETX			-0.157983	0
SF1	0.270284	0	0.28963	0	0.236574	0	0.267485	0	0.26112	0	0.237635	0
SF3B1					-0.12771	0
SFPQ			0.445233	0			0.481653	0			0.452433	0
SFXN1	-0.125128	1.29994e-203	-0.159834	0	-0.133524	0	-0.168363	0	-0.107358	9.38141e-253	-0.1716	0
SH2D1A							-0.145424	0
SH2D2A	-0.200545	0			-0.219292	0			-0.205779	0
SH2D3A			0.149837	0			0.158545	0			0.151028	0
SH3BGRL	0.230045	0			0.245618	0			0.244299	0
SH3BGRL3	0.204954	0			0.174251	0			0.141243	0
SH3KBP1	0.264066	0			0.260849	0			0.271875	0
SH3YL1			0.200615	0			0.208467	0			0.208157	0
SHPRH											-0.152707	0
SIAH2	0.204516	0	0.208768	0	0.18718	0	0.243813	0	0.213001	0	0.240402	0
SIGIRR	0.208946	0	0.141537	0	0.207732	0			0.211662	0
SIK1	0.47211	0	0.614637	0	0.418717	0	0.611151	0	0.485643	0	0.612969	0
SKAP1	0.420276	0			0.40674	0			0.415565	0
SKIL			0.475704	0			0.431693	0			0.45834	0
SKP1	-0.319429	0			-0.342653	0			-0.291837	0
SLA			0.240719	0			0.254917	0			0.224799	0
SLBP					-0.166712	0
SLC25A3			0.188657	0			0.200148	0			0.181281	0
SLC25A37											-0.110672	1.00622e-189
SLC25A5			0.213143	0			0.279883	0			0.275338	0
SLC25A6			0.128232	0	0.109244	0	0.123533	0	0.116771	0	0.139218	0
SLC2A3	0.683324	0	0.903144	0	0.596928	0	0.873081	0	0.708212	0	0.852688	0
SLC30A7	-0.154743	0			-0.163772	0
SLC38A2			0.266895	0			0.276845	0			0.258214	0
SLC39A10			-0.298848	0							-0.314621	0
SLC39A8					-0.13892	0
SLC7A5							0.202792	0			0.202931	0
SLCO3A1	-0.165252	0	0.20035	0	-0.169311	0	0.189186	0			0.172292	0
SLFN5	-0.59044	0	-0.371819	0	-0.481698	0	-0.257929	0	-0.506842	0	-0.237778	0
SLIRP			-0.125668	0
SMAP2			0.225816	0
SMARCC2							-0.142925	0			-0.122601	5.731e-273
SMC3			-0.170962	0			-0.156885	0			-0.17549	0
SMC4	-0.220866	0			-0.23909	0			-0.234248	0
SMCHD1	-0.177874	0	-0.160123	0	-0.194513	0			-0.135724	0
SMDT1	0.152253	0
SMIM11			-0.160047	0			-0.153149	0			-0.144929	0
SMIM12	-0.15528	0			-0.167353	0			-0.144114	0
SMIM7			-0.14087	0							-0.150484	0
SNAPC1	0.295177	0	0.289129	0	0.268393	0	0.279651	0	0.297643	0	0.286308	0
SNHG15	0.134636	0	0.292693	0			0.281596	0	0.129878	0	0.314146	0
SNHG7	0.12051	0			0.149856	0			0.13558	0
SNHG8					0.120178	0	0.216366	0	0.11822	0	0.16695	0
SNRK	0.168924	0			0.165253	0			0.170253	0
SNRNP27			-0.155676	0			-0.112655	0
SNRNP40			-0.123928	0
SNRPB	-0.170942	0			-0.195499	0			-0.170138	0
SNRPD2							-0.128288	0
SNRPD3									-0.130306	0
SNRPE			-0.178873	0	-0.108454	0			-0.123827	0	-0.145437	0
SNRPG			-0.173229	0	-0.155739	0			-0.15531	0
SNX17			-0.153776	0			-0.115984	0			-0.10979	0
SNX20			-0.134057	0
SNX3			-0.180398	0			-0.163437	0
SNX6	-0.145325	0	-0.200926	0	-0.135191	0			-0.141023	0
SNX9	-0.328193	0			-0.351765	0			-0.296265	0
SOCS1											0.307718	0
SOCS3			0.24801	0			0.177349	0			0.269793	0
SOD1	-0.453682	0			-0.455834	0			-0.436554	0
SOD2	-0.400461	0	0.119139	0	-0.422605	0	-0.0584831	0	-0.500779	0
SON			-0.212912	0	-0.177925	0	-0.193077	0	-0.17691	0	-0.219623	0
SORL1	0.273102	0			0.287682	0			0.27763	0
SP100	-0.284748	0	-0.407833	0	-0.238988	0	-0.236698	0	-0.249811	0	-0.114298	7.22484e-302
SP110	-0.302154	0	-0.530488	0	-0.21691	0	-0.40408	0	-0.221149	0	-0.254212	0
SP140			-0.123766	0
SPCS1			-0.148735	0			-0.118832	0
SPCS2	-0.19899	0	-0.234772	0	-0.219669	0	-0.15714	0	-0.194527	0	-0.143573	0
SPOCK2	-0.417302	0	0.363089	0	-0.417797	0	0.306048	0	-0.37854	0	0.284354	0
SPTBN1	-0.357604	0	0.207373	0	-0.372276	0			-0.324709	0	0.12994	0
SPTY2D1	0.210839	0	0.26764	0	0.187497	0	0.267043	0	0.202128	0	0.271346	0
SQSTM1							-0.154092	0			-0.162154	0
SRGN	-0.502114	0	1.0876	0	-0.535906	0	0.953463	0	-0.470188	0	0.967627	0
SRI			-0.195877	0			-0.147869	0			-0.131051	0
SRM			-0.157238	0
SRP14	-0.136595	0	-0.118047	0	-0.150156	0			-0.144534	0
SRP19			-0.126397	0
SRP9			-0.233514	0			-0.166138	0			-0.153427	0
SRRM2	-0.148705	0			-0.178938	0	-0.164111	0	-0.15325	0	-0.154334	0
SRSF1			-0.152069	0			-0.153287	0			-0.135685	2.7461e-307
SRSF2	-0.253106	0	0.51045	0	-0.302988	0	0.534781	0			0.598381	0
SRSF3			0.263042	0			0.309124	0			0.296639	0
SRSF4			-0.180425	0			-0.15505	0	-0.106188	0	-0.15927	0
SRSF5	0.138613	0							0.156692	0
SRSF6			0.198682	0			0.208822	0			0.219929	0
SRSF7			0.485473	0			0.458231	0			0.495562	0
SRSF9			-0.129649	0
SSBP1			-0.164908	0
SSBP4	0.174354	0			0.17898	0			0.182599	0
SSH2			0.108277	0
SSNA1			-0.170555	0			-0.168637	0			-0.148572	0
SSR1			-0.171793	0			-0.148444	0			-0.132774	0
SSR2									0.111026	0
SSR3	-0.146147	0
ST3GAL1	0.161458	0			0.146969	0			0.160902	0
STAG2			-0.167741	0			-0.155735	0			-0.114151	2.96471e-237
STAT1	-0.281921	0	-1.28852	0			-0.95934	0			-0.383245	0
STAT2			-0.301438	0
STAT3			0.22865	0							0.225706	0
STAT4			0.332353	0			0.304417	0			0.3237	0
STAT5A	-0.211176	0			-0.204804	0
STAT5B					-0.135636	2.58623e-247
STK17A			-0.129124	0	-0.195016	0			-0.187279	0	-0.180086	0
STK17B	0.301586	0	0.441824	0	0.253599	0	0.485984	0	0.338732	0	0.4996	0
STK4											0.0151312	0
STMN1			-0.169152	0			-0.165062	0			-0.182358	0
STMN3	0.123237	0			0.126541	0
STOML2			-0.129153	0
STRAP			0.239942	0			0.268725	0			0.269782	0
STX11					-0.1854	0
SUB1	-0.154452	0			-0.182637	0	0.215126	0	-0.149564	0	0.202233	0
SUCLG2	0.221836	0			0.218314	0			0.228027	0
SUDS3											-0.15041	0
SUMF2							-0.152948	0			-0.136589	0
SUMO1					-0.152404	0
SUMO2			-0.180207	0
SUMO3	0.134243	0			0.140299	0			0.135911	0
SUN2	0.324723	0			0.338596	0			0.338031	0
SUPT16H			-0.148695	0							-0.154211	0
SUPT4H1	-0.118709	3.02035e-225			-0.116726	0			-0.120842	0
SURF4	-0.210715	0			-0.235401	0
SUZ12											-0.114067	8.03054e-212
SYAP1			0.631498	0			0.608336	0			0.57908	0
SYNE2			-0.856871	0			-0.842292	0			-0.726833	0
SYNGR2			-0.11902	0
SYNRG			-0.243316	0			-0.243053	0			-0.245256	0
SYTL1	0.226897	0	0.2584	0	0.221693	0	0.273487	0	0.231355	0	0.246139	0
SYTL3			0.494688	0			0.462338	0			0.470503	0
TAF4B	-0.32922	0			-0.346512	0			-0.274843	0
TAF9	-0.146602	0			-0.158725	0
TAGAP	0.489221	0	0.524369	0	0.508358	0	0.598382	0	0.530529	0	0.543554	0
TAGLN2			0.634889	0			0.619161	0			0.647363	0
TALDO1	-0.279094	0	-0.166593	0	-0.259967	0	-0.180819	0	-0.255364	0	-0.179874	0
TAOK3	0.163682	0
TAP1	-0.154654	2.29352e-281	-0.56623	0	-0.126393	8.16867e-284	-0.309119	0
TAPBP			-0.366684	0			-0.254423	0
TAPSAR1	-0.115366	1.60514e-215	-0.242532	0			-0.261354	0			-0.24905	0
TARBP1			-0.236674	0
TBC1D10C	0.385309	0			0.376613	0			0.377627	0
TBC1D15	-0.12757	5.183e-215	-0.151307	0	-0.139195	2.75316e-295	-0.212317	0			-0.192313	0
TBCA			-0.22909	0			-0.17718	0			-0.177717	0
TBCC	0.169514	0			0.150901	0			0.160197	0
TCEA1							-0.120716	0
TCEAL8			-0.217633	0			-0.198003	0			-0.228875	0
TCEB1			-0.141863	0
TCEB2			-0.319818	0			-0.254917	0			-0.271891	0
TCF25	-0.195338	0			-0.245859	0			-0.22745	0	-0.135946	0
TCF7							-0.214446	0			-0.278408	0
TGFB1	-0.435695	0	0.46959	0	-0.477952	0	0.558193	0	-0.380125	0	0.560745	0
TGFBR2	-0.140427	2.07687e-226			-0.129726	1.5301e-254	-0.164834	0	-0.131282	3.59484e-279	-0.142657	5.57292e-240
TGIF1	-0.158471	0			-0.174363	0			-0.138785	0
TGOLN2			-0.124073	0			-0.147459	0			-0.191915	0
THAP5			-0.115024	1.79905e-307
THEM4			-0.267296	0			-0.305459	0			-0.346814	0
THOC2			-0.150064	0			-0.140676	0			-0.143152	0
THOC7			-0.155715	0			-0.105142	0
THRAP3	-0.184304	0	-0.208038	0	-0.202212	0	-0.201054	0	-0.176135	0	-0.167355	0
THYN1			-0.190978	0			-0.19538	0			-0.19246	0
TIFA			-0.239569	0			-0.214657	0
TIMM13			-0.114985	0
TIMM8B			-0.141953	0					-0.125993	0
TIMP1							0.0859492	0	-0.208751	0
TIPARP	0.167978	0	0.586719	0			0.517344	0	0.165089	0	0.552909	0
TLE3	-0.139299	4.57877e-273			-0.154305	0
TLE4			0.23037	0			0.235712	0			0.209114	0
TLK1	-0.208322	0			-0.205833	0			-0.189081	0
TM2D3	0.105558	0					0.118687	0	0.11389	0
TM9SF3	-0.3237	0			-0.355914	0			-0.311737	0
TMA7			-0.283747	0			-0.155915	0			-0.189249	0
TMBIM4.1			-0.298935	0			-0.265068	0			-0.282313	0
TMBIM6	-0.246376	0			-0.28086	0
TMC6	0.275024	0	0.201809	0	0.258388	0	0.215562	0	0.269293	0	0.188987	0
TMC8	0.291351	0	0.263971	0	0.289577	0	0.265084	0	0.298919	0	0.231349	0
TMCO1	-0.106923	7.49638e-169	-0.174078	0	-0.139753	0			-0.129796	0	-0.120754	5.31094e-281
TMED2					-0.156609	0
TMED9	-0.136219	4.51277e-273	-0.156021	0	-0.142287	0	-0.128493	0
TMEM106B			-0.176502	0			-0.165972	0			-0.145604	0
TMEM123	-0.162292	0			-0.150518	0
TMEM126B	-0.162928	0	-0.370334	0	-0.132826	0	-0.245923	0	-0.135253	0	-0.191082	0
TMEM134			-0.1475	0
TMEM147			-0.194611	0							-0.150973	0
TMEM160			-0.199751	0			-0.198139	0			-0.206976	0
TMEM173			-0.178781	0
TMEM179B			-0.186405	0			-0.160377	0			-0.119516	0
TMEM2			0.358363	0			0.293716	0			0.316551	0
TMEM204			-0.296286	0			-0.294393	0			-0.314433	0
TMEM208									-0.173714	0
TMEM219	0.257922	0			0.272234	0			0.252986	0
TMEM230			-0.140281	0
TMEM243	0.181319	0			0.176465	0	0.143172	0	0.20624	0
TMEM245	-0.186674	0			-0.161275	1.82971e-287			-0.166673	0
TMEM256	0.11644	0	-0.162077	0			-0.148135	0			-0.154247	0
TMEM258			-0.288959	0			-0.233282	0			-0.193669	0
TMEM261			-0.228649	0			-0.223913	0			-0.215422	0
TMEM50A	-0.160638	0	-0.234587	0	-0.169452	0	-0.144048	0	-0.141835	0
TMEM59			-0.228079	0	-0.114938	0	-0.151578	0			-0.146252	0
TMEM66	-0.298572	0			-0.303545	0			-0.239595	0
TMOD3	-0.171229	0	-0.116001	0	-0.179471	0			-0.171893	0
TMPO			-0.214855	0			-0.255987	0			-0.242714	0
TMSB10	0.764759	0			0.714954	0			0.692168	0	0.406699	0
TMSB4X	-0.18738	0	-0.204819	0
TMX4	0.136091	0			0.141848	0	0.146064	0	0.151786	0
TNFAIP3	0.846927	0	1.53468	0	0.739519	0	1.42572	0	0.853219	0	1.40397	0
TNFRSF14	0.135722	0	-0.222525	0	0.148012	0			0.130812	0
TNFRSF18	-0.233318	0			-0.242277	0			-0.228296	0
TNFRSF1B			0.141341	0
TNFRSF25	-0.152184	5.7461e-298	-0.18341	0	-0.150266	0	-0.182541	0	-0.146598	0	-0.161268	0
TNFRSF4	-0.365201	0	-0.175404	0	-0.455197	0			-0.351637	0
TNFSF10			-0.561336	0			-0.316327	0			-0.274696	0
TNFSF13B			-0.653553	0			-0.434401	0			-0.281115	0
TNIK	-0.109463	3.89792e-190
TNIP1			-0.104581	0			-0.16626	0			-0.144028	0
TNIP2	-0.29839	0			-0.313632	0	-0.14916	0	-0.284108	0
TNRC6B									0.186436	0
TOB1	0.476509	0	0.484605	0	0.444563	0	0.48911	0	0.491592	0	0.467465	0
TOB2	0.155452	0	0.157591	0	0.146758	0	0.162479	0	0.157351	0	0.152949	0
TOMM20					0.108808	0
TOPORS-AS1	0.122807	0	-0.186206	0	0.119943	0					-0.161709	0
TPI1			-0.77411	0			-0.608748	0			-0.658606	0
TPM4			0.319754	0	-0.150704	0	0.331251	0			0.339307	0
TPP1											-0.241241	0
TPR	-0.161374	4.85968e-300	-0.256379	0	-0.170824	0	-0.278006	0	-0.170304	0	-0.258344	0
TPRKB			-0.107331	0
TRA2A			0.152618	0			0.152932	0			0.168047	0
TRABD2A	0.32643	0			0.332402	0			0.336129	0
TRADD			-0.308924	0			-0.208178	0			-0.183666	0
TRAF3IP3	0.407142	0			0.426311	0			0.393161	0
TRAF4			0.218111	0			0.200794	0			0.224406	0
TRAM1			-0.166235	0
TRAPPC1			-0.205018	0
TRAPPC2L											-0.102178	0
TRAPPC6A	0.244286	0			0.236313	0			0.237036	0
TRAT1	-0.229367	0			-0.281568	0	0.134777	0	-0.190722	0	0.18222	0
TREX1			-0.194102	0
TRIM13	-0.127264	3.16901e-178
TRIM14			-0.226765	0
TRIM22	-0.239728	0	-0.620034	0	-0.196899	0	-0.401568	0	-0.195138	0	-0.197397	0
TRIM38			-0.133654	0
TRIM56			-0.220384	0			-0.176828	0			-0.131626	0
TRIM69			-0.214856	0
TRIP11			-0.178578	0							-0.208852	0
TRMT112	-0.143838	0	-0.202787	0	-0.163785	0	-0.151656	0	-0.157752	0	-0.129687	0
TRMT13			-0.179838	0							-0.179677	0
TSC22D3	1.18397	0	1.72491	0	1.05335	0	1.68211	0	1.19867	0	1.65755	0
TSC22D4			-0.206026	0
TSHZ2	-0.522542	0	-0.466517	0	-0.503397	0	-0.402826	0	-0.514955	0	-0.392423	0
TSPO	0.430167	0			0.449485	0			0.425735	0
TSPYL1	0.222123	0	0.408571	0	0.185617	0	0.436764	0	0.283839	0	0.439656	0
TSPYL2			0.400614	0			0.358595	0			0.379157	0
TSTD1	0.403099	0			0.393118	0			0.385316	0
TTC1			-0.193514	0			-0.184155	0			-0.186303	0
TTC14							-0.213897	0			-0.178562	0
TTC39C			-0.16172	0
TUBA1A	0.655292	0	0.662971	0	0.613076	0	0.694202	0	0.654859	0	0.656531	0
TUBA1B	0.279201	0			0.262199	0	0.254868	0	0.30259	0	0.216804	0
TUBA4A	0.39583	0	0.586214	0	0.324604	0	0.606362	0	0.421554	0	0.575169	0
TUBB			-0.364498	0			-0.299023	0			-0.284394	0
TUBB4B	0.174294	0	0.371817	0	0.115359	0	0.433035	0	0.174927	0	0.414254	0
TWF2			-0.199836	0
TWISTNB	0.231392	0	0.241439	0	0.206227	0	0.250067	0	0.225731	0	0.251346	0
TXN	-0.277499	0	-0.331421	0	-0.329316	0	-0.269947	0	-0.303809	0
TXNIP	0.735011	0			0.75725	0	0.240046	0	0.710505	0
TXNL1			-0.168899	0			-0.143611	0			-0.158715	0
TXNRD1	-0.383321	0
TYMP	-0.164448	1.56563e-277	-0.455976	0			-0.25157	0			-0.191736	0
TYROBP											-0.267039	0
U2AF1							0.130964	0			0.146598	0
UAP1			0.19321	0			0.200108	0			0.20339	0
UBAC2	0.121028	0			0.13454	0			0.136221	0
UBALD2											0.160886	0
UBB			0.2775	0			0.392443	0			0.385684	0
UBC			0.419264	0			0.457758	0			0.51096	0
UBE2A							0.111722	0			0.118469	0
UBE2B			0.117131	0			0.142437	0			0.174207	0
UBE2D2									0.127563	0
UBE2D3											0.133371	0
UBE2I			-0.132695	0
UBE2L6	-0.207755	0	-0.575326	0	-0.15979	0	-0.400115	0	-0.162836	0	-0.155166	0
UBE2S	0.376853	0	0.449858	0	0.318254	0	0.475263	0	0.380105	0	0.467239	0
UBE2V2			-0.159802	0			-0.162636	0
UBL3							0.140478	0	0.147974	0
UBL5			-0.286718	0	-0.146035	0	-0.193361	0	-0.16538	0	-0.208665	0
UBQLN2			-0.203155	0			-0.137912	0
UBXN1			-0.210697	0			-0.229806	0			-0.216649	0
UBXN4	-0.240256	0	-0.197666	0	-0.249054	0	-0.205706	0	-0.220455	0	-0.184902	0
UCP2	0.414044	0	0.371376	0	0.374165	0	0.355643	0	0.38899	0	0.315744	0
UGP2	-0.181842	0	-0.273519	0	-0.201227	0	-0.181275	0	-0.146344	0	-0.137279	0
UPF2	-0.182451	0	-0.302844	0	-0.204467	0	-0.258327	0	-0.219648	0	-0.279544	0
UPP1	-0.353624	0	-0.203833	0	-0.365996	0	-0.215883	0	-0.377185	0
UQCC2			-0.173729	0							-0.139032	0
UQCR10	-0.183239	0	-0.282133	0	-0.192005	0	-0.225189	0	-0.219396	0	-0.215044	0
UQCR11.1			-0.281518	0			-0.27199	0			-0.212051	0
USF2											-0.124845	0
USMG5			-0.338284	0	-0.133161	0	-0.194294	0	-0.154801	0	-0.205723	0
USP10	0.128746	5.73301e-285			0.131012	0	0.13527	0	0.140184	0	0.144792	9.09589e-281
USP16							0.137448	0
USP3			0.128949	0
USP36			0.383592	0			0.313786	0			0.310726	0
USP47	-0.247705	0			-0.261044	0			-0.231801	0
VAMP2	0.392266	0			0.360974	0	-0.0240403	0	0.39062	0
VAMP5	0.137091	0	-0.275593	0	0.156398	0			0.139177	0
VIM	-0.627833	0	0.611064	0	-0.673811	0	0.817848	0	-0.65705	0	0.677884	0
VMP1	-0.550206	0	-0.440854	0	-0.527713	0	-0.338855	0	-0.53301	0	-0.318521	0
VOPP1	0.173433	0			0.183246	0			0.180467	0
VPS13C			-0.142795	0			-0.157496	0
VPS28			-0.15088	0			-0.14988	0			-0.155784	0
VPS35	-0.111716	1.91645e-180	-0.218139	0			-0.185311	0	-0.111876	9.58475e-295	-0.193913	0
VPS36											-0.154328	0
VPS37B	0.395741	0	0.649508	0	0.348462	0	0.648767	0	0.42189	0	0.653599	0
VTI1B			-0.11313	0
WDR54			-0.184516	0			-0.201924	0			-0.210386	0
WDR74	0.232599	0	0.314761	0	0.22933	0	0.317463	0	0.248277	0	0.332903	0
WDR83OS			-0.21253	0			-0.20702	0			-0.17286	0
WHSC1L1	0.153186	0							0.191701	0
WIPF1			-0.236822	0			-0.230386	0			-0.213883	0
WSB1	-0.20907	0			-0.222759	0			-0.158799	0
WTAP			0.186555	0			0.190014	0			0.189885	0
XAF1	-0.476239	0	-0.666007	0	-0.372396	0	-0.279328	0	-0.3582	0
XBP1							0.162834	0			0.187571	0
XIST											0.0126581	2.00481e-272
XPA											-0.118776	6.18166e-267
XRCC5			-0.176939	0	-0.106919	0	-0.160936	0			-0.155163	0
XRN1	-0.144317	2.05381e-261	-0.552756	0	-0.137377	5.52686e-291	-0.386814	0	-0.136006	7.49916e-293	-0.184431	0
XRN2	-0.201709	0	-0.230013	0	-0.206213	0	-0.227503	0	-0.18627	0	-0.222579	0
XRRA1											-0.119682	6.91434e-237
YBX3	-0.199172	6.3377e-264			-0.232329	0
YEATS4			-0.12196	0
YIPF4			-0.217223	0			-0.189237	0			-0.206028	0
YIPF5	-0.257235	0	0.186745	0	-0.277876	0	0.184263	0	-0.250712	0	0.19109	0
YME1L1			0.251956	0			0.243327	0	0.138699	0	0.226752	0
YPEL2											-0.160684	0
YPEL3			-0.257337	0			-0.271036	0			-0.314609	0
YPEL5	0.815112	0	1.46095	0	0.682311	0	1.42389	0	0.835425	0	1.46726	0
YWHAB			-0.251915	0			-0.242502	0			-0.263772	0
YWHAH			-0.170965	0							-0.13776	0
YWHAQ			0.198202	0			0.236195	0			0.225769	0
YWHAZ			0.39465	0			0.408391	0			0.406443	0
ZBTB1	0.282949	0	0.345943	0	0.25206	0	0.291867	0	0.292874	0	0.282054	0
ZBTB20	0.14069	0			0.143933	0			0.152242	0
ZBTB8OS			-0.168081	0			-0.161967	0			-0.155332	0
ZC3H13											-0.124404	6.78477e-277
ZC3H7A			-0.117083	0			-0.157054	0
ZC3H8	-0.14354	5.80263e-263	-0.150684	0	-0.1387	1.21526e-291	-0.15166	0	-0.152676	0	-0.175271	0
ZC3HAV1			0.252785	0			0.305716	0	0.204101	0	0.33209	0
ZEB1					-0.192688	0
ZFAND5	0.229392	0	0.343171	0	0.208369	0	0.299073	0	0.236081	0	0.316229	0
ZFAS1							-0.19951	0			-0.171075	0
ZFP14											-0.205444	0
ZFP36			1.18582	0	0.0710102	0	1.12066	0			1.18423	0
ZFP36L1	0.11636	0	0.199889	0
ZFP36L2	0.608551	0	0.838032	0	0.53781	0	0.749078	0	0.642583	0	0.705357	0
ZKSCAN1			-0.125833	0			-0.146787	0			-0.154319	0
ZMAT2	-0.149226	0	-0.137358	0	-0.15811	0	-0.147222	0	-0.168588	0	-0.151097	0
ZNF101			-0.381587	0			-0.367049	0			-0.379845	0
ZNF131			0.139524	0			0.131426	0			0.13149	0
ZNF207							-0.137012	0			-0.160867	0
ZNF22			-0.21193	0			-0.194401	0			-0.199255	0
ZNF224			-0.136378	0							-0.132736	1.0936e-302
ZNF24			-0.102196	0
ZNF259							0.114059	0			0.116755	0
ZNF267	-0.182302	0	-0.261603	0	-0.205628	0	-0.157879	0	-0.165256	0
ZNF292			-0.2021	0			-0.208028	0			-0.283264	0
ZNF302			-0.201761	0
ZNF331	0.905034	0	1.52074	0	0.751471	0	1.46773	0	0.951381	0	1.475	0
ZNF33A							-0.138882	0
ZNF394			0.130437	0			0.127192	0	0.104405	0	0.129807	0
ZNF524											-0.134993	0
ZNF638			-0.17389	0			-0.223551	0			-0.210443	0
ZNF75A			-0.130544	0			-0.130423	0			-0.124576	3.2284e-256
ZNF791	0.17959	0			0.171682	0			0.196147	0
ZNF91			-0.114329	8.74244e-300							-0.136629	1.12458e-298
ZNHIT1			-0.170278	0			-0.154113	0			-0.180814	0
ZNRD1			-0.116184	0
ZRANB2			-0.353425	0			-0.350638	0			-0.359325	0

## Sheet: CD4 Memory
Gene symbol	3hCA_metafc	3hCA_metap_bonferroni	24hCA_metafc	24hCA_metap_bonferroni	3hMTB_metafc	3hMTB_metap_bonferroni	24hMTB_metafc	24hMTB_metap_bonferroni	3hPA_metafc	3hPA_metap_bonferroni	24hPA_metafc	24hPA_metap_bonferroni
A1BG			-0.225794	0			-0.221886	0			-0.220934	3.81604e-301
AAED1			0.233756	0			0.278035	0			0.305314	0
AAK1			-0.118177	0							-0.274698	0
ABCF1	-0.159645	1.56858e-159			-0.20739	9.5488e-292			-0.176406	5.95497e-230
ABCG1			0.226978	0
ABHD14B	0.237477	0			0.261161	0			0.24777	0
ABHD17A			0.144459	0
ABHD3			-0.163756	8.24345e-250
ABLIM1	-0.817325	0	0.16755	0	-0.796067	0			-0.782228	0
ABRACL	0.27213	0			0.255011	0			0.311962	0
ABT1			-0.107508	0
AC016831.7			0.377666	0			0.500508	0			0.442197	0
AC084018.1			-0.311082	0			-0.266159	0			-0.292429	0
AC092580.4			-0.557882	0	-0.297193	0	-0.637263	0			-0.505842	0
ACADVL							-0.158436	0
ACAP1	0.808123	0			0.856649	0	-0.0187418	0	0.819059	0	-0.13216	0
ACAP2											-0.0185753	3.38713e-150
ACAT1			-0.175484	3.14746e-307
ACP1			-0.1362	0
ACTB	0.440081	0			0.352438	0	0.26424	0	0.417247	0	0.192918	1.48345e-195
ACTG1	0.201465	0	0.286261	0	0.177472	0	0.509433	0	0.185406	0	0.36483	0
ACTN4	-0.308903	2.37135e-300			-0.316346	0			-0.262408	2.5945e-240
ACTR3			-0.359718	0			-0.236215	0			-0.201372	0
ADAR	-0.548338	0	-0.389626	0	-0.400863	0	-0.242584	0	-0.416039	0
ADD1			-0.147875	2.33237e-214							-0.138862	1.98016e-127
ADD3	0.434209	0	0.293977	0	0.458316	0	0.3371	0	0.470432	0
ADK	-0.258785	1.51156e-307	-0.218767	0	-0.248793	0			-0.252531	0	-0.276386	0
ADPGK	-0.160595	3.14661e-146	-0.122681	2.75394e-287	-0.129114	1.75654e-180	-0.116904	0
ADRM1	-0.17919	1.36115e-173	-0.15368	0	-0.202818	0			-0.189092	0
ADSS	-0.190192	2.00166e-160			-0.208044	1.31386e-233	-0.143089	0	-0.21163	4.06862e-217
ADTRP	-0.418611	0	-0.430074	0	-0.412791	0	-0.298413	0	-0.399568	0
AES	0.959973	0	0.158979	0	1.00268	0	0.281547	0	0.946263	0	0.271787	0
AHNAK	0.457347	0	0.786017	0	0.392724	0	0.828194	0	0.424254	0	0.67997	0
AIDA			-0.164472	1.25247e-300
AIF1	0.253714	0	0.347321	0	0.327064	0	0.383268	0	0.24194	0	0.28229	0
AIM1	-0.305187	0	0.566878	0	-0.35396	0	0.542595	0	-0.261378	2.35666e-269	0.568371	0
AIMP1			-0.170841	0			-0.137975	0			-0.142437	1.53739e-239
AIP	0.265995	0	-0.181439	0	0.281032	0	-0.144022	0	0.244263	0	-0.155593	0
AKAP13	-0.478706	0			-0.504326	0			-0.42912	0
AKAP17A	-0.222609	7.29052e-209			-0.249047	1.29316e-291			-0.2047	5.58111e-237
AKAP9	-0.261346	1.38787e-291			-0.276972	0	-0.133586	0	-0.269537	0	-0.15947	9.99128e-305
AKIRIN1	0.220322	0	0.335905	0	0.198173	0	0.375784	0	0.256319	0	0.348642	0
AKNA	-0.156941	3.38123e-162
AKR1A1			-0.324749	0			-0.259969	0			-0.231485	0
AKR1B1							-0.123107	0
AL592183.1	0.136238	7.30382e-262	-0.25552	0			-0.368766	0			-0.468646	0
AL592284.1			-0.14578	0							-0.139536	3.8821e-215
ALDOA			-0.614015	0			-0.458136	0			-0.519187	0
ALG13	0.274556	0	0.760688	0	0.21789	0	0.736145	0	0.329802	0	0.761104	0
ALKBH5									0.132618	0
ALKBH7	0.270329	0			0.270546	0			0.233891	0
ALOX5AP	-0.26522	0	-0.543951	0			-0.339289	0			-0.263872	0
AMD1	0.331009	0	0.554338	0	0.27734	0	0.61466	0	0.355058	0	0.606862	0
AMICA1			-0.254191	0			-0.483459	0			-0.366975	0
ANAPC11			-0.301633	0			-0.264745	0			-0.216923	0
ANAPC13			-0.176976	0
ANAPC16			-0.252778	0
ANK3			-0.603996	0			-0.571624	0			-0.527429	0
ANKH	-0.171373	1.26846e-108			-0.149268	1.11573e-129
ANKLE2	-0.165749	1.21495e-109	-0.119481	1.04192e-187	-0.174481	2.56442e-160	-0.156535	2.14151e-298
ANKRD11	-0.191968	5.54906e-165			-0.207628	2.83157e-283	-0.192086	0	-0.19021	3.8211e-241	-0.294986	0
ANKRD12	-0.345799	0			-0.382567	0			-0.368632	0
ANKRD36			-0.223345	0			-0.322979	0			-0.406612	0
ANKRD36C							-0.184412	8.77228e-287			-0.253208	2.195e-306
ANKRD44	0.317285	0			0.34756	0			0.354234	0
ANKRD49	-0.165143	6.8322e-136	-0.328588	0	-0.150189	5.76986e-183	-0.244562	0	-0.183222	3.07972e-216	-0.292549	0
ANKZF1			-0.198206	0							-0.263635	0
ANP32A			-0.352935	0			-0.356767	0			-0.352605	0
ANP32B	0.219471	0	-0.301009	0	0.234646	0	-0.303003	0	0.216581	0	-0.376747	0
ANP32E			-0.207006	0			-0.215051	0			-0.212566	5.93552e-275
ANXA1			1.08743	0			1.33135	0			1.3012	0
ANXA11	0.178913	0			0.176273	0			0.200332	0
ANXA2	-0.40758	0			-0.445558	0			-0.449776	0
ANXA2R			-0.296645	0	0.193302	0			0.181369	0
ANXA5	-0.304346	0			-0.314889	0			-0.334498	0
ANXA6	0.455297	0			0.459855	0	0.255568	0	0.463102	0	0.211299	0
ANXA7	-0.206106	4.29205e-214	-0.138635	0	-0.220103	0			-0.212876	4.13989e-304
AP2B1	-0.236286	2.95868e-266	-0.265316	0	-0.252894	0	-0.231457	0	-0.269006	0	-0.280651	0
AP2M1			-0.155169	0
AP2S1	-0.180111	2.90867e-208	-0.292959	0	-0.173244	5.56697e-288	-0.272326	0	-0.176683	2.50099e-307	-0.285999	0
AP3M2	0.149093	2.55147e-297	0.275996	0			0.520061	0	0.15058	2.02096e-307	0.457401	0
APBB1IP							-0.186102	0			-0.236408	5.13128e-304
APEX1	0.160534	0	-0.122929	0	0.156433	0			0.159584	0
APH1A			-0.139903	0
APLP2	-0.382866	0			-0.369377	0			-0.36271	0
APMAP	-0.237221	6.88203e-214			-0.231654	3.60172e-273			-0.164724	4.76609e-176
APOA1BP			-0.177138	0
APOBEC3C			-0.272115	0							-0.162817	6.08229e-153
APOBEC3G	-0.336753	5.00527e-292	-0.22879	5.99061e-192	-0.280884	7.42955e-281	-0.126075	9.90243e-181
APOL2			-0.691865	0			-0.481568	0
APOL3			-0.308813	0			-0.223262	0			-0.147039	1.21506e-169
APOL6	-0.230691	2.49096e-188	-0.765337	0			-0.322908	0	-0.107127	8.80416e-89	-0.147824	4.76537e-89
APOLD1			-0.388894	0			-0.441574	0			-0.579825	0
APOPT1											-0.157292	6.54969e-194
APPL1											-0.169373	1.84173e-213
APRT	0.468469	0	-0.187796	0	0.476166	0			0.451156	0
AQP3	0.28801	0	0.311238	0	0.267485	0	0.382866	0	0.288987	0	0.251863	0
ARAP2	-0.261458	4.30985e-211	-0.36794	0	-0.22268	6.49603e-223	-0.384097	0	-0.187249	2.34736e-132	-0.215971	9.28652e-179
ARF4							0.278896	0			0.284656	0
ARF6							0.187026	0			0.219396	0
ARFGAP3	-0.249005	1.46701e-266
ARGLU1			-0.330071	0			-0.414323	0			-0.514083	0
ARHGAP15	0.628487	0			0.597825	0			0.629656	0
ARHGAP25			-0.337853	0							-0.247342	0
ARHGAP30			-0.313052	0			-0.278699	0			-0.333372	0
ARHGAP4	0.19219	0	0.209007	0	0.190359	0	0.212499	0	0.211178	0	0.219743	0
ARHGAP9	-0.156449	1.16906e-110	0.283151	0			0.254091	0			0.264062	0
ARHGDIA	-0.107771	1.05997e-202	-0.135127	0
ARHGDIB			0.471734	0			0.523698	0			0.532	0
ARHGEF1	0.143235	0			0.188501	0			0.194906	0
ARHGEF3			-0.216321	0
ARID4B					-0.130968	0
ARID5A	-0.447313	0	0.0117873	0	-0.504582	0			-0.400718	0
ARID5B	-0.995878	0	-0.489374	0	-1.07263	0	-0.442259	0	-1.01727	0	-0.454672	0
ARL14EP			-0.276329	0			-0.243515	0			-0.218372	5.95827e-203
ARL2			-0.327441	0			-0.323568	0			-0.28599	0
ARL4A	0.985253	0	1.182	0	0.909722	0	1.17654	0	1.00543	0	1.1727	0
ARL4C	0.489324	0	1.02579	0	0.451602	0	1.02292	0	0.514612	0	1.01492	0
ARL6IP1	-0.308395	0			-0.369705	0			-0.274681	0
ARL6IP4	0.355674	0	-0.316747	0	0.368045	0	-0.291912	0	0.33749	0	-0.278647	0
ARL6IP5	0.505768	0	-0.303513	0	0.600448	0	-0.0680919	0	0.540126	0
ARPC1B	0.271438	0			0.28667	0			0.264994	0
ARPC2									-0.00748287	0
ARPC3			-0.305547	0			-0.143654	0			-0.169739	0
ARPC5			-0.407557	0			-0.317469	0			-0.324588	0
ARPC5L	-0.188974	5.50095e-174	-0.411203	0	-0.207908	4.402e-281	-0.29251	0	-0.193567	3.48873e-249	-0.278715	0
ARPP19	-0.146907	5.67548e-154			-0.189317	2.93138e-284			-0.154766	3.38899e-189
ARRDC2	0.17933	0	0.377094	0	0.164795	0	0.276634	0	0.147436	0	0.254828	0
ARRDC3			0.263099	0	-0.292465	2.71264e-278					0.245064	0
ASF1A	-0.189035	6.91281e-172			-0.190709	3.70668e-241			-0.174342	4.83093e-204
ASH1L	-0.18863	4.07461e-219					-0.274162	0	-0.148686	7.45769e-210	-0.268938	0
ATF6B	-0.193894	7.56803e-160	-0.263256	0	-0.154094	7.97175e-192	-0.257855	0	-0.174578	1.19949e-201	-0.247184	2.04099e-306
ATF7IP2	0.295271	0			0.300826	0			0.298155	0	0.113744	3.81007e-243
ATG12			-0.141076	0
ATG3			-0.160156	0			-0.142099	0
ATM	0.393354	0	-0.291685	0	0.447876	0	-0.346857	0	0.398403	0	-0.425774	0
ATOX1			-0.359627	0			-0.331399	0			-0.33082	0
ATP1A1			0.411948	0			0.479784	0	0.0065238	0	0.491519	0
ATP1B3	-0.841272	0	0.826367	0	-0.85444	0	0.821297	0	-0.773067	0	0.804816	0
ATP2B1	0.408235	0	0.824259	0	0.377781	0	0.776597	0	0.424328	0	0.746327	0
ATP2B4											-0.335412	0
ATP5A1	0.174433	0			0.208451	0			0.171788	0
ATP5D	0.325038	0	-0.365948	0	0.356986	0	-0.367419	0	0.307601	0	-0.319833	0
ATP5E	0.207845	0	-0.30572	0	0.188525	0
ATP5G1			-0.326643	0			-0.279686	0			-0.225604	0
ATP5G2	0.47109	0			0.496995	0			0.455637	0
ATP5G3			-0.255253	0			-0.174141	0			-0.156372	0
ATP5H			-0.347015	0			-0.291745	0			-0.290503	0
ATP5I			-0.485855	0	0.00676329	0	-0.280582	0			-0.306922	0
ATP5J			-0.417176	0			-0.284689	0			-0.27782	0
ATP5J2			-0.433184	0	-0.170832	0	-0.323862	0	-0.195173	0	-0.324253	0
ATP5L	0.177236	0			0.158837	0			0.137212	0
ATP5O	0.130462	0			0.136124	0			0.126682	0
ATP6AP2			-0.11234	0
ATP6V0B			-0.272552	0			-0.253701	0			-0.273815	0
ATP6V0E1	-0.397144	0	-0.492266	0	-0.398958	0	-0.381251	0	-0.40616	0	-0.388816	0
ATP6V1E1			-0.223591	0							-0.200984	8.90401e-247
ATP6V1F	-0.212822	1.30886e-299	-0.316348	0	-0.202232	0	-0.311406	0	-0.238765	0	-0.299801	0
ATP6V1G1	0.215696	0			0.181848	0			0.21797	0
ATPIF1	0.645465	0			0.640626	0			0.663818	0
ATRAID	0.206999	0	-0.257192	0	0.220423	0	-0.250188	0	0.215174	0	-0.198832	0
ATRX							-0.211739	0
ATXN1	-0.228592	5.71137e-205			-0.185384	1.09882e-177			-0.185757	1.65489e-169
ATXN3			-0.23528	0							-0.264983	0
ATXN7	0.253913	0	0.272672	0	0.235977	0	0.253769	0	0.265153	0
AURKAIP1			-0.275147	0			-0.236101	0			-0.208497	0
AZIN1			0.144436	0			0.156493	0			0.163196	1.35229e-264
B2M			-0.57143	0							-0.112389	8.418e-45
B3GAT3			-0.217532	0							-0.197582	1.477e-254
B4GALT1	0.144109	3.35562e-260	0.341427	0			0.333465	0	0.245654	0	0.356687	0
BAG1	-0.2993	0			-0.24448	0			-0.223246	1.41445e-290
BANF1			-0.318497	0			-0.240869	0			-0.204494	3.35003e-299
BATF	-0.828026	0	-0.403704	0	-0.959961	0	-0.427812	0	-0.855756	0	-0.350324	3.54071e-303
BAX	0.211683	0	-0.583391	0	0.224828	0	-0.510103	0	0.215343	0	-0.545014	0
BAZ1A	-0.939476	0			-0.932078	0			-0.898812	0
BAZ1B	-0.213929	9.85962e-185	-0.256681	0	-0.213336	6.3262e-217	-0.312525	0	-0.219842	7.16866e-251	-0.339641	0
BCAP31	0.181041	0	-0.193415	0	0.194816	0			0.172721	0
BCAS2	0.450271	0	0.731114	0	0.367324	0	0.739268	0	0.446287	0	0.769521	0
BCL11B	0.223599	0									0.0551785	0
BCL2	0.428732	0	0.261234	0	0.440162	0	0.539239	0	0.444804	0	0.507082	0
BCL2A1			0.201115	0	-0.204983	0	0.130551	0			0.212051	0
BCL7B			0.175798	0			0.215424	0			0.245068	0
BDP1	-0.156419	3.49919e-145			-0.181592	1.42259e-252			-0.143886	1.41331e-201
BHLHE40							0.261267	0	0.228978	9.21913e-275	0.299251	0
BIN1	0.472214	0	0.186526	0	0.494451	0	0.247897	0	0.465101	0	0.232654	0
BIN2	0.671777	0	0.217262	0	0.70039	0	0.327719	0	0.71828	0	0.267176	0
BIRC2	-0.511971	0	0.352549	0	-0.5045	0	0.246014	0	-0.453609	0	0.287098	0
BIRC3	-0.291949	0	0.620919	0	-0.30031	0	0.439997	0	-0.200696	0	0.499554	0
BLOC1S1	0.25241	0	-0.383628	0	0.273424	0	-0.325458	0	0.235158	0	-0.316674	0
BLOC1S2	-0.227927	1.62158e-247			-0.244413	0			-0.216558	0
BLOC1S4			-0.265022	0			-0.293094	0	-0.122381	9.88181e-206	-0.285601	0
BNIP3L			-0.451778	0			-0.387695	0			-0.463584	0
BOD1L1	-0.203922	5.81717e-145			-0.208063	3.4379e-178					-0.212332	2.79423e-190
BRD2			0.306388	0			0.333244	0			0.329648	0
BRD3			-0.216154	0							-0.213839	5.51116e-256
BRD7	-0.312162	0	-0.224843	0	-0.35485	0	-0.241633	0	-0.361511	0	-0.275912	4.18182e-259
BRD9					-0.184215	1.35414e-168
BRI3			-0.34769	0			-0.387627	0			-0.444399	0
BRIX1			-0.170316	9.0328e-247
BRK1			-0.287289	0
BRMS1			-0.169729	5.51483e-287			-0.182905	0			-0.159395	3.56724e-214
BROX			-0.170549	7.85353e-286							-0.149569	3.39984e-148
BRWD1							-0.149899	0			-0.161085	8.39795e-182
BSG	-0.13785	6.43223e-154	-0.165464	0	-0.141207	5.86619e-265			-0.116802	1.39889e-245
BST2			-0.771315	0			-0.324826	0			-0.15015	2.98698e-283
BTF3	0.14947	0	0.110697	0	0.145384	0			0.165312	0
BTF3L4					-0.128842	2.85572e-234
BTG1			0.833677	0	-0.162913	9.13026e-189	0.74525	0			0.738822	0
BTG2	0.734714	0	1.18521	0	0.612372	0	1.0464	0	0.826505	0	1.08957	0
BTG3			0.195017	0			0.195452	0			0.197408	0
BTN3A1			-0.276954	0							-0.206298	1.75889e-204
BTN3A2			-0.68	0			-0.621655	0			-0.569242	0
BUB3			-0.221251	0			-0.208683	0			-0.18446	1.07038e-291
BUD31											0.153561	0
BZW1	-0.257974	0			-0.343747	0	0.14587	0	-0.204007	0	0.245732	0
C10orf54	0.292246	0	0.180228	0	0.291906	0	0.255227	0	0.306481	0	0.184711	0
C11orf31			-0.362927	0			-0.227868	0			-0.212126	0
C11orf48	-0.164757	8.25646e-154	-0.406199	0			-0.390894	0	-0.163595	6.00201e-232	-0.326888	0
C11orf58	-0.238826	0	-0.279432	0	-0.280302	0	-0.177439	0	-0.227943	0	-0.215645	0
C11orf73			-0.184473	0
C12orf10			-0.139543	1.20933e-289			-0.167555	0			-0.171681	4.46515e-256
C12orf57	0.322803	0	0.172543	0	0.362554	0			0.288471	0
C12orf65			-0.268649	0			-0.281326	0			-0.280538	0
C12orf75	0.272386	0			0.274977	0			0.30876	0	0.232346	0
C14orf119	-0.167568	2.36289e-150	-0.212452	0	-0.18001	1.88688e-258	-0.173406	0	-0.176806	1.39377e-250	-0.187224	5.5292e-234
C14orf2			-0.396667	0			-0.361736	0	-0.161245	0	-0.323889	0
C15orf48	-0.339488	0	-0.488067	0	-0.331295	0	-0.782151	0	-0.547067	0	-0.795636	0
C16orf13			-0.254421	0			-0.244473	0			-0.214069	0
C16orf54	0.501745	0	0.245641	0	0.52899	0	0.275395	0	0.541558	0	0.260631	0
C16orf80	0.275415	0	0.285823	0	0.268447	0	0.29983	0	0.284608	0	0.28807	0
C17orf62			-0.453254	0			-0.398003	0			-0.385956	0
C17orf89			-0.227487	0			-0.209453	0			-0.20582	0
C19orf10			-0.29784	0			-0.184257	0
C19orf24	0.172136	0	-0.251177	0	0.188124	0	-0.226743	0			-0.218859	0
C19orf25	-0.1523	5.44982e-120	-0.276681	0	-0.159092	2.32102e-197	-0.287857	0	-0.159401	1.08369e-168	-0.271928	0
C19orf43	0.136984	0			0.16328	0			0.134493	0
C19orf53			-0.15283	0
C19orf60	0.475097	0			0.485393	0			0.468464	0
C19orf66	-0.522676	0	-0.534527	0	-0.320069	0	-0.357472	0	-0.311988	0	-0.2617	3.82834e-256
C19orf70			-0.38807	0			-0.293045	0			-0.233913	0
C1D			-0.176607	2.49445e-308			-0.137851	0			-0.140912	1.15908e-175
C1orf131											-0.211047	1.4223e-187
C1orf162	0.253087	0	0.242044	0	0.23636	0	0.219811	0	0.246221	0	0.195291	2.95498e-277
C1orf228	0.20995	0	0.156857	0	0.209579	0	0.207386	0	0.216929	0	0.192659	0
C1orf56									0.216338	0
C1orf63	0.232395	0			0.255129	0			0.277146	0
C1orf86	0.21126	0			0.222722	0			0.21043	0
C20orf24	-0.204937	6.00239e-220	-0.209231	0	-0.212674	0	-0.156516	0	-0.175801	2.86924e-262
C2orf68			-0.256549	0							-0.24053	9.92854e-304
C4orf3			-0.742315	0			-0.56552	0			-0.467798	0
C4orf48			-0.347864	0			-0.244601	0	-0.166174	4.44268e-261	-0.263273	0
C5orf56			-0.726876	0			-0.539887	0			-0.331954	0
C6orf48	0.236957	0			0.298497	0	-0.193999	0	0.231481	0	-0.167348	0
C8orf33									-0.170244	1.09415e-204	-0.181502	1.59555e-186
C8orf59			-0.371372	0			-0.252786	0			-0.266818	0
C9orf142	0.210443	0			0.228698	0			0.269225	0
C9orf16	0.314221	0			0.308055	0			0.29309	0
CACYBP	-0.356727	0	-0.32217	0	-0.326291	0	-0.325316	0	-0.358475	0	-0.280441	0
CALCOCO2			-0.267355	0
CALM1	0.289353	0	0.622292	0	0.193119	0	0.791342	0	0.297486	0	0.715419	0
CALM2					-0.202534	0	0.332655	0			0.323182	0
CALM3	0.323779	0			0.327515	0			0.34071	0
CALR											0.118894	0
CAMK4			-0.256586	0			-0.398497	0			-0.452772	0
CANX	-0.128834	3.8753e-121	-0.271789	0	-0.130362	1.99542e-202	-0.27368	0			-0.254445	1.02603e-300
CAP1			-0.229915	0
CAPN2	0.259043	0			0.276964	0	0.229835	0	0.273139	0	0.203088	0
CAPZA1	-0.247624	7.70494e-308			-0.311741	0	-0.00180507	0	-0.196247	7.40193e-291
CAPZA2	-0.197346	1.35909e-211	-0.18747	0	-0.226478	0	-0.139053	0	-0.178559	7.60416e-226
CAPZB	0.42747	0			0.443652	0			0.431886	0	0.190077	0
CARD16			-0.329361	0
CARD8			-0.216936	0			-0.216123	0			-0.230957	5.00233e-289
CASC7			0.124083	0	-0.170778	3.54992e-138	0.123525	0
CASP1			-0.384623	0
CASP4			-0.243888	0			-0.170882	0
CASP8	-0.288692	7.52137e-285	-0.307885	0	-0.251974	0	-0.233735	0	-0.226461	2.20072e-239	-0.168636	2.196e-192
CAST	-0.177639	4.96192e-257	-0.118408	4.56553e-287	-0.159494	0			-0.166537	3.82249e-258
CBLB	-0.27934	1.24391e-262			-0.240259	3.34636e-234			-0.212491	4.55899e-167
CBX1			-0.306658	0							-0.322708	0
CBX3			-0.578432	0			-0.552453	0			-0.535723	0
CBX6	-0.207218	2.56993e-218	-0.311297	0			-0.28269	0	-0.124288	3.96522e-119	-0.281343	0
CBX7			-0.333165	0			-0.365413	0			-0.386711	0
CCDC104			-0.133294	0			-0.181452	0			-0.219564	0
CCDC107	0.231411	0			0.241663	0			0.245678	0
CCDC109B	0.306179	0			0.319905	0			0.313579	0
CCDC115			-0.191448	0							-0.141833	1.50001e-177
CCDC167	0.18174	0			0.172738	0	-0.030808	0
CCDC25			-0.170185	3.58612e-262							-0.201773	1.48264e-240
CCDC28A											-0.18575	2.16669e-255
CCDC57			0.255151	0			0.19517	0			0.214752	0
CCDC59	0.236799	0	0.228826	0	0.211538	0	0.256017	0	0.235117	0	0.240858	0
CCDC64	-0.332669	0
CCDC66	-0.148263	1.34436e-94	-0.37087	0			-0.406935	0	-0.164283	2.8887e-148	-0.443685	0
CCDC69	0.232142	0			0.272433	0			0.250734	0
CCDC85B	0.297215	0			0.33631	0			0.344859	0
CCDC88C	0.262301	0			0.302813	0			0.294527	0
CCDC90B			-0.249554	0			-0.260545	0	-0.143516	5.56736e-161	-0.231747	2.46395e-281
CCDC91							-0.132146	0	0.164217	0	-0.143771	1.02883e-207
CCL2			-0.363844	0	-0.190677	1.72758e-165	-0.457959	0	-0.409514	0	-0.405377	0
CCL20	-0.655226	0			-0.812162	0			-0.506532	0
CCL3	-0.771262	0			-0.784016	0	-0.815989	0	-0.90512	0	-0.145535	0
CCL4	-0.809635	0	0.342081	0	-0.681146	0			-0.867247	0	0.323869	0
CCL5			-0.558681	0			-0.754684	0	0.33965	7.38061e-31	-0.460125	8.2681e-105
CCM2			-0.167373	0							-0.189038	2.48068e-234
CCNC	-0.128113	8.00681e-130	-0.136755	0	-0.129349	2.69298e-184
CCND2			0.178398	0			0.383094	0	0.199613	0	0.339373	0
CCND3	0.896151	0	0.353206	0	0.92498	0	0.479085	0	0.928469	0	0.46447	0
CCNDBP1			-0.140123	0			-0.133185	0			-0.155481	4.24965e-206
CCNG1			-0.206187	0			-0.162292	0			-0.133918	4.06552e-287
CCNH	0.22804	0	0.530045	0	0.194095	0	0.484348	0	0.258071	0	0.506779	0
CCNI	0.194028	0			0.237771	0			0.219496	0
CCNL1			0.510256	0			0.42144	0	0.179281	0	0.501268	0
CCNL2			-0.142143	1.11128e-255			-0.227177	0
CCR6			0.395642	0			0.413564	0			0.388199	0
CCR7			0.228572	0
CCSER2	-0.245085	1.29142e-262			-0.238429	0			-0.174045	5.44584e-267
CCT6A	-0.19844	1.96648e-214	-0.208467	0	-0.201177	1.14162e-297			-0.194935	2.18133e-281
CCT8			-0.223911	0			-0.175618	0			-0.189696	0
CCZ1	-0.13148	5.26654e-110
CD164	-0.357156	0	-0.197243	0	-0.304137	0			-0.216414	0
CD2	-0.19477	6.04353e-275	-0.71925	0	-0.173535	0	-0.649065	0	-0.259184	0	-0.597286	0
CD247			-0.312493	0			-0.174713	0			-0.180704	6.76407e-285
CD27	0.443782	0			0.499045	0			0.428902	0
CD2BP2	-0.20148	1.91308e-220	-0.181228	1.80516e-262	-0.204416	6.4505e-267			-0.216828	1.48615e-290
CD37	0.532858	0			0.559793	0	0.0425313	0	0.53436	0
CD3D	0.280494	0			0.316402	0	-0.0744637	0	0.27427	0
CD3E	0.782544	0			0.816856	0	0.222643	0	0.810172	0	0.193716	0
CD3G	0.783154	0			0.868725	0	0.233445	0	0.761054	0	0.0967461	0
CD4	0.243065	0			0.2519	0			0.255122	0
CD44	-0.726648	0	0.275932	0	-0.761875	0			-0.717705	0
CD46			-0.213748	0			-0.264315	0			-0.25192	1.98039e-282
CD47	0.276188	0			0.331484	0	-0.0172999	0	0.355276	0	0.00814697	8.82422e-299
CD48	0.668411	0	0.537709	0	0.767182	0	0.787464	0	0.679696	0	0.721806	0
CD52	1.57857	0	0.777576	0	1.50025	0	0.948927	0	1.49546	0	0.714472	0
CD53	-0.68408	0	-0.372309	0	-0.672684	0	-0.191372	0	-0.647711	0	-0.165212	5.44735e-280
CD55	0.470083	0	1.11136	0	0.418848	0	1.0307	0	0.502136	0	0.994052	0
CD58	-0.350089	0			-0.31133	0			-0.325223	0
CD59	-0.383117	0	-0.178457	5.13278e-272	-0.379068	0	-0.147895	0	-0.388166	0	-0.161133	2.70487e-165
CD6	-0.277059	0			-0.234254	0			-0.223085	0
CD63			-0.654452	0			-0.600352	0			-0.678042	0
CD69	0.468892	0	1.41648	0	0.30601	0	1.56142	0	0.755438	0	1.77985	0
CD7	-0.65033	0	-0.749952	0	-0.671553	0	-0.983364	0	-0.612421	0	-0.811602	0
CD74	-0.121406	8.36344e-217					-0.0164717	0	-0.18288	0	0.214142	0
CD83	0.173094	0	0.302187	0	0.168389	0	0.301249	0	0.184944	4.48309e-302	0.33305	0
CD84											-0.246899	0
CD8A	-0.424202	1.03845e-293			-0.406052	0			-0.205508	6.23038e-78
CD8B			-0.333855	1.24581e-246
CD96	-0.567303	0			-0.571025	0			-0.511952	0
CD97			0.489727	0			0.609894	0			0.607119	0
CD99			-0.200878	0
CDC123			-0.147288	1.70352e-231
CDC25B	0.174227	0			0.207328	0			0.186737	0
CDC26			-0.44922	0			-0.334457	0			-0.299322	0
CDC37	-0.311039	0			-0.321931	0			-0.317524	0
CDC37L1			0.192793	0			0.153103	0			0.160793	0
CDC40			-0.134927	2.43522e-252			-0.132516	0			-0.188811	8.49034e-226
CDC42							0.31046	0			0.36273	0
CDC42SE1									0.126045	1.30491e-262
CDC42SE2	-0.340945	0	-0.462646	0	-0.379176	0	-0.400225	0	-0.259164	0	-0.245211	0
CDK11A					-0.217761	4.15609e-255			-0.210386	3.45618e-253
CDK12					-0.115946	1.47932e-130	-0.113443	0
CDK17					-0.146941	1.63492e-122
CDK2AP2			-0.430819	0			-0.30495	0			-0.209369	0
CDKN1A	0.159744	2.45381e-239	0.70882	0			0.644955	0			0.71107	0
CDKN1B											0.0180381	2.27645e-285
CDKN2D	0.35642	0			0.371515	0			0.362519	0
CDV3	-0.149998	1.61445e-153			-0.216404	5.71917e-286			-0.185688	4.12046e-237
CEBPB			-0.319168	0			-0.357959	0			-0.308532	0
CEBPZ					-0.161017	7.84107e-239
CEBPZ-AS1			-0.248531	0			-0.238171	0			-0.247415	1.31212e-259
CELF2	0.534835	0	0.37161	0	0.537261	0	0.429266	0	0.59483	0	0.365601	0
CENPC			0.237085	0			0.161534	0			0.170728	1.07667e-283
CEP135											-0.23854	5.93649e-233
CEP350	-0.160567	2.15945e-96			-0.154524	9.54021e-143	-0.18919	0	-0.136331	1.55991e-121	-0.187875	5.08442e-180
CEP57							-0.156445	0			-0.175889	4.97441e-212
CFDP1			-0.265683	0			-0.287443	0			-0.306822	0
CFL1	0.429383	0	0.00488201	0	0.412897	0			0.405804	0	0.295508	0
CFLAR	-0.493903	0	-0.527504	0	-0.439264	0	-0.467617	0	-0.466053	0	-0.451552	0
CGGBP1			-0.179435	0			-0.153409	0
CHCHD1			-0.293747	0							-0.239581	3.8008e-293
CHCHD10	0.231239	0			0.224206	0			0.209889	0	0.00371393	1.52621e-249
CHCHD2	-0.223466	0			-0.247203	0			-0.215899	0	0.169767	0
CHCHD5			-0.129139	1.1803e-281							-0.116271	2.44056e-182
CHD1	0.307763	0	0.743098	0	0.259475	0	0.650199	0	0.375432	0	0.705317	0
CHD2			0.370497	0	-0.109982	0	0.300437	0
CHD3	0.151038	2.8678e-308
CHD4											-0.157912	9.01184e-153
CHD6											-0.159452	2.4117e-193
CHD9			-0.206334	0							-0.245195	0
CHMP1B	0.758321	0	1.29388	0	0.677035	0	1.28152	0	0.77545	0	1.2653	0
CHMP2A	-0.217931	4.87585e-234	-0.312131	0	-0.226527	0	-0.270752	0	-0.247234	0	-0.252142	0
CHMP2B					-0.114967	7.21918e-162
CHMP3							-0.110345	0			-0.133543	1.42854e-237
CHMP4A	-0.174181	1.67168e-223	-0.313136	0	-0.161938	0	-0.284974	0	-0.162988	5.16906e-300	-0.214394	0
CHMP4B	-0.20729	8.15448e-241			-0.20021	7.17972e-286			-0.183351	1.3778e-226
CHMP5	-0.205194	4.18585e-214	-0.440132	0	-0.183505	6.06107e-274	-0.261615	0	-0.194496	1.70554e-286	-0.163187	3.42051e-211
CHORDC1	-0.161051	9.80817e-102			-0.171929	5.69494e-155			-0.16821	1.66201e-148
CHRAC1			0.18682	0			0.207819	0			0.233341	0
CHST12	-0.225197	1.466e-171	-0.296185	0							-0.148109	4.12124e-91
CHTOP	-0.132787	1.21704e-93	-0.212576	0	-0.126729	7.49487e-153	-0.210922	0	-0.124391	2.16078e-152	-0.192259	8.66177e-238
CHURC1			-0.49798	0			-0.401437	0			-0.436904	0
CIB1	-0.325759	0			-0.379615	0			-0.320596	0
CIR1			-0.185512	0			-0.154356	0			-0.138933	5.69127e-227
CIRBP	0.348025	0	0.389037	0	0.356445	0	0.381805	0	0.369097	0	0.382901	0
CISD2					-0.141182	9.36371e-246
CITED2	0.359602	0	0.302476	0	0.321528	0	0.344854	0	0.373418	0	0.313849	0
CKLF	0.344977	0	-0.58258	0	0.370212	0	-0.407653	0	0.333176	0	-0.41561	0
CKS2	0.417162	0	0.516768	0	0.391698	0	0.564065	0	0.434154	0	0.552751	0
CLDND1	-0.665681	0	-0.546931	0	-0.728745	0	-0.6831	0	-0.620772	0	-0.388094	0
CLEC2B	-0.318695	0	-0.452145	0	-0.384561	0	-0.338838	0	-0.259109	0	-0.186157	5.2218e-170
CLEC2D	-0.930909	0	-0.271854	0	-0.898221	0	-0.272999	0	-0.835382	0
CLIC1	0.360495	0	-0.240628	0	0.388968	0	-0.00341668	0	0.3647	0
CLIP1			-0.27265	0
CLK1			0.413139	0			0.358392	0			0.359012	0
CLN8			0.16322	0			0.159719	0			0.123081	9.5066e-116
CLNS1A			-0.298019	0			-0.30287	0			-0.248473	0
CLPP			-0.200128	0			-0.174701	0			-0.172448	1.4884e-267
CLTA			-0.202302	0			-0.163424	0			-0.187359	6.75716e-291
CLTB	-0.150535	1.59183e-141			-0.172823	1.98489e-287			-0.140254	9.25425e-230
CMC2											0.164702	1.23384e-307
CMPK1									0.226189	0
CMPK2	-0.40924	0
CMSS1	-1.68058	0	0.184822	0	-1.65973	0	0.135036	0	-1.63936	0	0.177487	2.55338e-244
CMTM3			-0.207086	0
CMTM6			-0.190618	0
CMTM7			-0.257141	0			-0.228995	0			-0.187049	0
CMTM8			-0.442719	0			-0.362344	0			-0.380993	0
CNBP	-0.292685	0	-0.144192	0	-0.325072	0			-0.257931	0
CNIH1	-0.180287	2.91172e-215			-0.180712	0			-0.170322	0
CNIH4	-0.180449	1.13814e-164	-0.253187	0	-0.189309	9.44791e-239	-0.206655	0	-0.195331	1.25952e-239	-0.207346	8.32094e-261
CNN2	0.396363	0	0.326905	0	0.427179	0	0.383342	0	0.399228	0	0.313369	0
CNOT4	-0.146704	4.26653e-104			-0.1607	5.08758e-174	-0.151303	0	-0.144588	2.47566e-148	-0.150076	4.6556e-156
CNOT6L	-0.159011	3.65318e-267	0.611744	0	-0.195013	0	0.381618	0	-0.137161	4.3616e-284	0.377045	0
CNP	-0.254639	0
CNPY2			-0.349192	0			-0.339159	0			-0.277472	0
CNPY3			-0.128912	0			-0.136855	0			-0.137187	3.2671e-198
CNTRL							-0.127083	0
COA4			-0.225647	0							-0.180487	9.01703e-215
COA6			-0.331621	0
COMMD2			-0.177769	1.39472e-279			-0.193196	0			-0.170015	4.55684e-165
COMMD3			-0.297214	0			-0.29266	0			-0.284935	0
COMMD6	0.262729	0	0.14307	0	0.253478	0	0.20633	0	0.226883	0	0.201837	0
COMMD8			-0.166254	0
COPA							0.125079	0
COPB1	-0.211759	3.16376e-186			-0.242909	9.97256e-279			-0.209237	3.73524e-228
COPE	-0.172678	6.79601e-244	-0.312845	0	-0.20165	0	-0.221811	0	-0.189319	0	-0.186577	0
COPS5			-0.155444	2.27664e-252
COPS6			-0.245158	0			-0.204233	0			-0.2095	0
COPZ1			-0.243691	0			-0.224555	0			-0.203547	5.77213e-295
COQ10B	0.193206	0					0.1655	0	0.219439	0	0.180182	0
CORO1A	0.628226	0			0.654716	0			0.651305	0
CORO1B	0.572561	0	0.407016	0	0.557587	0	0.48678	0	0.565918	0	0.397747	0
CORO7	0.272539	0	0.434473	0	0.253159	0	0.503365	0	0.277559	0	0.459205	0
COTL1							-0.00104297	0			-0.0329749	7.18576e-285
COX11	0.133346	1.09982e-268			0.151442	0
COX14			-0.311068	0			-0.296662	0			-0.285269	0
COX16	-0.185606	3.59183e-233	-0.323999	0	-0.205579	0	-0.256891	0	-0.193165	0	-0.233448	0
COX17			-0.527828	0			-0.351077	0			-0.303936	0
COX20					-0.195319	0			-0.168261	1.02643e-250
COX4I1			-0.121439	0			-0.26315	0			-0.197683	0
COX5A			-0.22268	0			-0.166463	0			-0.166814	0
COX5B			-0.35346	0			-0.286009	0			-0.25809	0
COX6A1	-0.145694	1.12905e-284	-0.392147	0	-0.190446	0	-0.280218	0	-0.173261	0	-0.201178	0
COX6B1			-0.407107	0			-0.383082	0			-0.302503	0
COX6C	0.171545	0	-0.141638	0	0.141296	0			0.13212	0
COX7A2			-0.336219	0			-0.221226	0			-0.161721	0
COX7B	-0.213427	0	-0.322111	0	-0.244483	0	-0.183835	0	-0.238317	0	-0.147889	0
COX7C	0.146393	0	-0.201386	0			-0.142941	0			-0.181303	0
COX8A			-0.370023	0			-0.31889	0			-0.264538	0
CPNE1			-0.329663	0			-0.258147	0			-0.198692	2.43317e-235
CPNE3			-0.175611	1.41261e-304							-0.180391	1.80504e-245
CRBN							-0.127287	0
CREB1			-0.244305	0							-0.187382	2.12803e-189
CREBRF			-0.204397	0
CREBZF											-0.348675	0
CREM	-0.808551	0	1.47583	0	-0.943212	0	1.30086	0	-0.745642	0	1.37592	0
CRIP1			1.24919	0	-0.264559	0	1.54983	0			1.2992	0
CRIP2			0.302613	0			0.320797	0			0.289632	0
CRK			0.188685	0			0.162496	0
CRLF3							-0.126945	0	0.106626	3.98531e-212
CRYZL1			-0.215622	0			-0.204206	0			-0.197792	8.22792e-261
CSDE1	0.14852	0	-0.00645096	0					0.223377	0
CSGALNACT1			-0.276715	0			-0.345639	0			-0.37454	0
CSK											-0.193745	2.64353e-240
CSNK1A1	-0.28636	0			-0.286259	0	-0.111537	0	-0.245293	0	-0.111608	5.46809e-223
CSNK1D	-0.287745	0			-0.30901	0			-0.249866	0
CSNK1G2	-0.387778	0	0.124097	0	-0.405961	0			-0.360512	0
CSNK2B			-0.205661	0			-0.196475	0			-0.166792	0
CSRNP1	0.209745	0	0.768044	0			0.784963	0	0.278188	0	0.79514	0
CST7	-0.359899	0	-0.285315	2.60578e-280	-0.309248	3.1063e-284	-0.520569	0	-0.183214	3.13867e-107	-0.267588	3.316e-152
CSTB			-0.658837	0	-0.128431	0	-0.683855	0	-0.20027	0	-0.699165	0
CTCF											-0.21267	5.69872e-210
CTD-2020K17.1	-0.168486	7.39843e-99					-0.227871	0	-0.159631	8.27974e-128	-0.275852	1.70935e-251
CTD-2521M24.9			-0.33198	0
CTD-3184A7.4	0.158078	0			0.14992	0	-0.145804	0			-0.165472	1.38689e-259
CTDNEP1			-0.232203	0			-0.18877	0			-0.187188	4.91043e-242
CTR9	-0.28069	8.85139e-304			-0.332832	0			-0.292422	0
CTSB			-0.433344	0			-0.432374	0			-0.560303	0
CTSD			-0.20122	0							-0.273873	0
CTSL											-0.456201	0
CTSS	0.153445	0	-0.153108	0	0.235609	0			0.170804	0
CTSW			0.331943	0	0.128379	1.86972e-234	0.344759	0	0.205679	0	0.361709	0
CUTA	0.432839	0			0.404717	0			0.432154	0	-0.000923584	0
CWC15			-0.151833	0	-0.135922	1.33565e-281	-0.126975	0			-0.1422	2.59906e-270
CWC25	-0.16335	1.49305e-159			-0.203595	7.42919e-279			-0.183584	4.49197e-260
CWF19L2			-0.176522	0			-0.188221	0			-0.219317	6.90451e-248
CXCL1			-0.55637	0			-0.994626	0			-0.810559	0
CXCL2	-0.408295	0			-0.569914	0	-0.630088	0	-0.560896	0
CXCL3	-0.272993	4.98574e-295	-0.426804	0	-0.390255	0	-0.972177	0	-0.38463	0	-0.522871	0
CXCL5			-0.594934	0			-1.34805	0			-1.11661	0
CXCR3	-0.260399	9.49354e-247
CXCR4	0.241583	0	1.27577	0	0.207593	0	1.03465	0	0.282924	0	0.990361	0
CYB5B			-0.134727	3.03321e-222
CYBA			-0.652007	0			-0.642503	0			-0.682257	0
CYC1			-0.188782	0							-0.126288	3.13362e-158
CYCS	0.520208	0	0.701632	0	0.396629	0	0.838346	0	0.528031	0	0.869604	0
CYLD			-0.153536	0					0.194957	0
CYSLTR1	-0.291238	9.88271e-271	-0.447604	0	-0.281158	1.92174e-305	-0.469438	0	-0.307477	0	-0.539598	0
CYSTM1	-0.881384	0			-0.887491	0			-0.861582	0
CYTH1											0.154613	0
CYTH4											-0.283719	0
CYTIP	-0.536877	0			-0.596884	0	0.00621102	0	-0.531124	0
DAD1	0.285233	0	-0.401523	0	0.298213	0	-0.281194	0	0.261885	0	-0.288666	0
DARS			-0.501084	0			-0.480413	0			-0.476483	0
DAZAP2			0.0169644	0
DBF4	0.198865	0	0.26347	0	0.195362	0	0.250034	0	0.209895	0	0.248798	0
DBI			-0.391128	0			-0.331445	0			-0.232131	0
DBNL			-0.113672	9.31726e-272					-0.128866	3.25084e-164
DCAF7	-0.247382	3.93936e-259	-0.340676	0	-0.213905	8.88206e-216	-0.352421	0	-0.239986	1.82918e-288	-0.37258	0
DCK			-0.328946	0					0.184998	0	-0.183149	0
DCP2											-0.163755	4.48357e-161
DCTN2			-0.159215	0			-0.15334	0			-0.151998	5.31106e-249
DCTN6	0.177635	2.68391e-289	0.307243	0	0.149936	0	0.271236	0	0.171551	0	0.260489	0
DCXR	-0.306992	0	0.342068	0	-0.36729	0	0.301561	0	-0.280541	0	0.305567	0
DDIT3	0.171647	0	0.269732	0			0.232746	0	0.137276	0	0.26205	0
DDIT4	-0.583528	0	0.904366	0	-0.882202	0	0.669912	0	-0.538444	0	0.95518	0
DDRGK1			-0.180483	6.15462e-304							-0.185447	1.0473e-224
DDT			-0.269577	0			-0.256763	0			-0.271075	0
DDX1			-0.196855	8.50825e-261							-0.1861	7.52755e-180
DDX17	-0.192492	7.59671e-190	-0.439579	0			-0.500844	0	-0.191906	2.95792e-265	-0.566088	0
DDX18	-0.163907	4.32927e-238	-0.348975	0	-0.178878	0	-0.307245	0	-0.207677	0	-0.34931	0
DDX21			0.26601	0	-0.166295	0	0.404876	0			0.402942	0
DDX24			0.201146	0			0.193523	0
DDX27			0.208638	0			0.188632	0			0.141271	7.71732e-269
DDX39A			-0.154884	7.89623e-231
DDX39B							-0.151912	0	-0.168883	1.64318e-131	-0.146189	1.89836e-130
DDX3X			0.666033	0			0.686458	0	0.370636	0	0.675928	0
DDX46	-0.17219	3.05798e-179	-0.229542	0	-0.15604	5.619e-259	-0.294118	0	-0.196523	0	-0.352958	0
DDX5	0.268849	0	0.48528	0	0.218627	0	0.539852	0	0.311025	0	0.515419	0
DDX50			-0.143563	4.54386e-293			-0.158226	0			-0.160314	8.29909e-172
DEAF1	-0.250838	7.94e-244			-0.271324	3.11812e-302			-0.229908	2.73723e-228
DECR1	0.241536	0			0.240313	0			0.244969	0
DEGS1			-0.120172	3.60544e-226	-0.148209	5.44686e-160
DEK			-0.500837	0			-0.442719	0			-0.504715	0
DENND2D											-0.166028	5.11417e-175
DENR	-0.17407	1.50408e-158	-0.330548	0	-0.193711	2.51639e-237	-0.299665	0	-0.188838	1.08734e-221	-0.295369	0
DERL2	-0.161375	4.44196e-142			-0.14604	5.72588e-202
DGCR6L	0.231193	0			0.232349	0			0.22259	0
DGKA	0.233501	0	-0.206645	0	0.285887	0	-0.195053	0			-0.249131	3.30367e-298
DGKZ	0.301507	0			0.339864	0			0.324897	0
DGUOK			-0.344526	0			-0.377704	0			-0.282034	0
DHPS	0.116244	2.10185e-264	-0.294444	0	0.125475	0	-0.25242	0	0.13003	0	-0.260981	0
DHRS7			-0.221772	0			-0.179879	0			-0.167265	3.52231e-274
DHX36			0.166181	0			0.168815	0			0.165863	7.01595e-297
DHX9					-0.15132	9.94463e-157
DLGAP1-AS1			-0.388101	0			-0.493429	0			-0.464672	0
DNAJA1	0.473641	0	0.681279	0	0.418099	0	0.886744	0	0.530904	0	0.950963	0
DNAJA2	-0.205988	4.99003e-215			-0.240177	0			-0.217374	9.44898e-299
DNAJB1	0.830432	0	1.10632	0	0.729299	0	1.00415	0	0.819436	0	1.10234	0
DNAJB14											-0.132708	4.72471e-148
DNAJB6			0.398194	0			0.422112	0			0.465891	0
DNAJB9	0.33225	0	0.398289	0	0.251671	0	0.482022	0	0.361259	0	0.533202	0
DNAJC1	-0.652983	0	-0.256616	3.35702e-307	-0.621337	0	-0.299874	0	-0.639104	0	-0.25946	1.08157e-209
DNAJC15	-0.153336	5.12253e-129			-0.149532	1.25741e-228			-0.167617	6.31279e-247
DNAJC19			-0.256773	0			-0.197536	0			-0.170483	1.86831e-305
DNAJC21	-0.152728	6.98368e-101			-0.158964	2.69111e-145	-0.12735	1.86926e-263	-0.148581	3.93452e-130	-0.126285	1.53201e-121
DNAJC7	-0.133681	3.47552e-151	-0.168694	0	-0.123168	5.34256e-240	-0.126114	0			-0.143968	3.41963e-208
DNAJC8	-0.235774	6.99182e-306	-0.29303	0	-0.22266	0	-0.256857	0	-0.240399	0	-0.243678	0
DNAJC9	-0.147639	1.13803e-104			-0.150376	2.88088e-176			-0.137104	8.17931e-196
DNMT1			-0.204163	0			-0.162432	0			-0.222654	3.09467e-269
DNPEP			-0.24973	0			-0.169041	0
DNPH1			-0.693826	0			-0.75339	0			-0.645029	0
DNTTIP2	-0.343143	0	0.272898	0	-0.429122	0	0.236372	0	-0.320516	0	0.244385	0
DOCK8	0.294174	0			0.32448	0			0.311294	0	-0.245592	0
DOK2	0.216226	0	0.290432	0	0.213602	0	0.375325	0	0.242345	0	0.348052	0
DPF2	-0.173618	2.62619e-136			-0.165826	2.72068e-169					-0.166737	1.29544e-154
DPH3	-0.136454	6.2649e-121			-0.157529	6.79117e-206
DPM3			-0.251543	0							-0.22866	0
DPP7	0.123559	6.39278e-302	-0.203873	0	0.134638	0	-0.142243	0	0.150496	0	-0.16328	2.46322e-285
DPY30			-0.334526	0			-0.280761	0			-0.286314	0
DR1	-0.142718	7.75386e-102							-0.108629	6.28334e-111
DRAP1	0.0266344	0	-0.728965	0			-0.493043	0			-0.309961	0
DTNBP1			-0.294064	0							-0.222474	9.60885e-304
DTX3L			-0.496619	0
DUSP1	1.38523	0	2.02536	0	1.33561	0	1.99711	0	1.47334	0	2.03547	0
DUSP2	0.550569	0	1.96913	0	0.372287	0	1.66164	0	0.722655	0	1.8607	0
DUSP4	-0.58248	0	0.510895	0	-0.71707	0	0.40465	0	-0.534593	0	0.493947	0
DUSP5			0.302889	0			0.360253	0	0.166175	2.6519e-292	0.417573	0
DUT	0.254341	0			0.241777	0			0.227003	0
DYNC1H1	-0.176351	1.02828e-128			-0.142758	6.05538e-140			-0.145478	1.69811e-139
DYNC1I2	-0.189331	1.47567e-158	-0.427267	0	-0.199562	1.48384e-214	-0.376755	0	-0.226566	2.27396e-261	-0.386372	0
DYNLRB1			-0.296994	0			-0.248586	0			-0.219382	0
DYNLT1	0.2249	0			0.244972	0			0.26533	0	0.298165	0
DYNLT3	-0.217436	9.0689e-257	-0.276543	0	-0.238534	0	-0.218261	0	-0.189961	1.21366e-239
EAPP			-0.171394	0			-0.16152	0			-0.165946	4.60728e-262
EBPL	0.182304	0	-0.213244	0	0.194091	0	-0.185202	0	0.187732	0	-0.189149	0
ECH1			-0.27152	0			-0.273294	0			-0.239473	0
ECHS1			-0.202629	0							-0.168389	2.98902e-286
EDF1			-0.166472	0			-0.189484	0			-0.165336	0
EEF1A1	0.30153	0	0.488752	0	0.35952	0	0.416887	0	0.32475	0	0.340225	0
EEF1B2	0.277528	0	0.585471	0	0.344096	0	0.410729	0	0.271161	0	0.378448	0
EEF1D	0.173713	0	0.107219	0	0.195329	0			0.181618	0
EEF2			0.40416	0	0.176075	0	0.323585	0	0.253365	0	0.282207	0
EFHD2	-0.373353	0	0.160053	2.63884e-267	-0.406915	0	0.172381	0	-0.306765	0	0.18065	6.71977e-220
EHD1	-0.200078	5.26205e-155			-0.220204	3.91671e-248			-0.220108	7.63543e-226
EHD4			0.155671	5.89234e-308			0.196081	0			0.186827	0
EID1			-0.113312	0							-0.156468	0
EIF1	0.341252	0	0.85786	0	0.235519	0	0.957063	0	0.331929	0	0.969659	0
EIF1AX			0.137875	0			0.197525	0			0.162065	2.21618e-295
EIF2A	0.167695	0			0.144244	0			0.200963	0	0.141898	0
EIF2AK2	-0.854581	0	-0.634219	0	-0.706443	0	-0.211741	0	-0.696398	0
EIF2S1	-0.208563	7.64643e-206	-0.168662	0	-0.230846	0			-0.191509	7.1362e-254
EIF2S2	-0.288733	0	-0.547226	0	-0.335492	0	-0.406922	0	-0.32134	0	-0.403512	0
EIF2S3	0.283126	0			0.335115	0			0.331253	0
EIF3A											0.0568177	9.99822e-289
EIF3D	0.249867	0			0.26368	0			0.267235	0
EIF3E	0.170857	0
EIF3F	0.220753	0			0.258218	0			0.249297	0
EIF3G	0.151311	0			0.167912	0	-0.117203	0	0.138071	0	-0.150849	0
EIF3H	0.250876	0	0.189704	0	0.280011	0			0.275714	0	0.186485	0
EIF3I									-0.145587	0
EIF3J	-0.359423	0			-0.450684	0			-0.395673	0
EIF3J-AS1			-0.321821	0							-0.353622	0
EIF3K	0.202008	0			0.249901	0			0.197256	0
EIF3L	0.388855	0	0.438631	0	0.441921	0	0.367325	0	0.413541	0	0.295841	0
EIF3M			-0.111177	0
EIF4A1			0.441105	0			0.559019	0			0.570206	0
EIF4A2			-0.0542546	0					0.172478	0
EIF4A3			0.409795	0			0.442587	0			0.439673	0
EIF4B	0.315281	0	0.173236	0	0.351022	0			0.351587	0
EIF4E	-0.291183	0	-0.132806	1.82259e-252	-0.30579	0			-0.25717	0
EIF4G2			0.298476	0	-0.143785	0	0.304193	0			0.344052	0
EIF5			0.472831	0			0.477732	0	0.218778	0	0.450896	0
EIF5A			-0.173269	0
EIF5B	-0.459586	0	-0.289286	0	-0.516931	0	-0.207179	0	-0.47853	0	-0.24644	0
EIF6	-0.32231	0	-0.202153	0	-0.349881	0			-0.325957	0
ELAVL1			-0.173321	0
ELF1			0.338013	0			0.368061	0	0.246081	0	0.359153	0
ELF2			-0.133124	4.77223e-267			-0.157583	0			-0.159908	5.15165e-146
ELK3	-0.180927	1.71976e-128							-0.193757	5.44703e-157
ELK4			-0.171637	2.55048e-268
ELL2	-0.217036	2.49428e-151	0.503549	0	-0.308409	0	0.406686	0	-0.185775	5.72007e-143	0.447247	0
ELMSAN1									0.182102	0
ELOF1	-0.111749	4.38618e-82			-0.117464	1.04432e-173	-0.124662	0
ELOVL5	-0.171377	9.89081e-126			-0.193197	2.21404e-232	0.152611	0			0.161881	7.12999e-257
EMB					0.0292065	1.58655e-285	-0.120888	0	0.034053	8.23013e-251	-0.178684	5.34417e-294
EMC6			-0.16129	0
EMD	-0.225848	2.57316e-209	0.330084	0	-0.253977	0	0.311961	0	-0.218167	1.15515e-290	0.350291	0
EML4	-0.516848	0			-0.596436	0			-0.504159	0
EMP3	-0.26884	0	-0.367878	0	-0.251816	0	-0.146053	0	-0.355766	0	-0.251499	0
ENO1	-0.255411	0	-1.1587	0	-0.274083	0	-0.884282	0	-0.2979	0	-0.830668	0
ENSA	-0.210557	8.12548e-306			-0.214614	0			-0.160615	0	0.165466	0
ENY2	-0.197653	3.99268e-248			-0.248974	0			-0.210965	0
EPB41	0.266092	0	-0.23062	0	0.308462	0	-0.340605	0			-0.372805	0
EPB41L4A-AS1											-0.154559	0
EPC1			0.243592	0			0.229033	0			0.195284	0
EPM2AIP1			-0.145654	1.27412e-253			-0.193634	1.03189e-307			-0.199256	3.08731e-173
EPRS											-0.244165	4.90356e-244
EPSTI1	-0.789728	0	-0.948769	0	-0.735607	0	-0.447785	0	-0.727923	0
ERAP2			-0.516375	0			-0.345561	0			-0.228297	7.59499e-213
ERBB2IP			-0.00160162	7.69731e-257
ERGIC2			-0.368984	0			-0.350226	0			-0.324289	0
ERH	-0.237275	0	-0.317306	0	-0.270577	0	-0.22107	0	-0.255974	0	-0.165413	0
ERICH1			-0.226654	0			-0.235117	0			-0.27632	0
ERLEC1	-0.14608	6.66689e-102	-0.190378	1.11378e-276	-0.161373	9.41176e-161	-0.20416	0	-0.161886	6.77556e-149	-0.163536	1.40343e-160
ERO1L			-0.213787	0
ERO1LB			0.197884	0			0.174047	0
ERP29	0.286706	0	-0.323467	0	0.335916	0	-0.321003	0	0.272584	0	-0.321884	0
ERP44	-0.155214	7.23115e-127	-0.197213	0	-0.153471	4.87594e-164	-0.126677	0	-0.125412	7.8503e-152	-0.108476	2.09799e-150
ESD			-0.303268	0			-0.269958	0			-0.283693	0
ESF1	-0.161681	1.74857e-124	-0.215774	7.43409e-296	-0.164737	7.84608e-180			-0.177746	1.30466e-184	-0.195592	6.62326e-167
ETF1			0.381095	0			0.387314	0	0.122834	8.30667e-275	0.40652	0
ETFB	0.333448	0			0.329294	0			0.324217	0
ETHE1			-0.305263	0			-0.221558	0
ETS1					0.0530818	0
ETV3	0.41732	0	0.544295	0	0.359776	0	0.566205	0	0.439151	0	0.554004	0
EVI2A	-0.257642	0	-0.282231	0	-0.230579	0	-0.292846	0	-0.28835	0	-0.379121	0
EVL	0.515733	0			0.612639	0			0.579207	0
EXOSC1	-0.180905	1.7396e-160	-0.177143	0	-0.14794	5.85107e-200	-0.180999	0	-0.182863	6.21969e-243	-0.184634	1.28678e-246
EXOSC8			-0.319946	0							-0.258511	0
EZH1											-0.256905	4.57623e-293
EZR	-0.286837	0	1.10507	0	-0.423685	0	1.05084	0	-0.264165	0	1.11214	0
F8A1			-0.167704	0
FAIM3	0.16897	0	-0.140088	0	0.204419	0			0.144698	0	-0.298129	0
FAM102A	-0.18381	5.51145e-192					-0.207659	0	-0.204732	1.52664e-258	-0.238107	5.11036e-294
FAM103A1	-0.150573	5.9594e-145	-0.111354	7.69894e-264	-0.15634	9.94265e-230
FAM104A	-0.114167	8.82838e-79	-0.163276	1.66312e-254
FAM105B					-0.17633	2.496e-156
FAM107B	-0.109925	8.5388e-252	0.472024	0	-0.175409	0	0.431729	0			0.529666	0
FAM118A	-0.389907	0			-0.394809	0	-0.252306	0	-0.425612	0	-0.27522	0
FAM129A	-0.679584	0			-0.710861	0			-0.702021	0
FAM133B	0.224161	0	0.650017	0			0.665624	0	0.263491	0	0.652908	0
FAM134A			-0.178388	3.68772e-287							-0.160264	1.1504e-181
FAM162A			-0.274228	0			-0.209786	0			-0.207738	0
FAM177A1	-0.0162821	0	1.4622	0			1.41974	0	0.0231282	0	1.50223	0
FAM200B	0.197565	0	-0.135531	0	0.198514	0	-0.132199	0	0.183856	0	-0.175391	4.58929e-254
FAM204A			-0.153651	0			-0.145552	0			-0.162255	1.55765e-221
FAM46C			0.752341	0			0.655703	0	0.245415	0	0.713187	0
FAM50A			-0.232393	0			-0.231627	0			-0.271371	0
FAM53C	0.26871	0	0.365825	0	0.251762	0	0.376742	0	0.2902	0	0.359397	0
FAM60A									0.16344	0
FAM65B	0.432117	0			0.448328	0			0.424402	0	-0.0802366	0
FAM96A			-0.211765	0
FAM96B	-0.265655	0	-0.275658	0	-0.30038	0	-0.222088	0	-0.305063	0	-0.164801	0
FBL					0.158365	0
FBXL15			-0.279472	0			-0.295456	0			-0.294578	0
FBXO34			0.15844	0							0.155765	4.79675e-258
FBXW5			-0.175169	0							-0.136059	9.90567e-194
FCER1G			-0.259258	0			-0.382971	0			-0.489355	0
FDFT1											-0.156322	7.50718e-227
FDPS			-0.273154	0			-0.273356	0			-0.271463	0
FGD3			-0.224698	0							-0.235429	3.25613e-279
FGFR1OP2	-0.176489	1.01145e-173			-0.170955	2.38186e-245			-0.12231	2.88058e-168
FHIT	0.297342	0	0.258322	0	0.307857	0	0.307766	0	0.305425	0	0.290104	0
FIS1	0.225221	0			0.249414	0			0.229665	0
FKBP11	0.235094	0	-0.466403	0	0.24238	0	-0.368798	0	0.262517	0	-0.275223	0
FKBP2	-0.146446	2.67487e-102	-0.516407	0	-0.156056	2.82348e-164	-0.451516	0	-0.153901	1.04124e-155	-0.362429	0
FKBP3			-0.210661	0							-0.174539	1.36952e-214
FKBP8	0.299865	0	-0.315802	0	0.298214	0	-0.239131	0	0.303982	0	-0.228004	0
FLNA	-0.484648	0	0.49361	0	-0.465992	0	0.494989	0	-0.425436	0	0.445472	0
FLOT1			-0.300842	0			-0.284536	0			-0.240816	0
FLT3LG	0.39673	0	0.310726	0	0.397695	0	0.560055	0	0.374279	0	0.516598	0
FNBP1	-0.354964	0	0.203709	0	-0.400529	0			-0.320894	0
FNBP4	-0.137151	6.33688e-147					-0.168298	0	-0.157546	6.18461e-221	-0.206775	0
FNTA			-0.283535	0			-0.281282	0			-0.288693	0
FOS	1.69558	0	2.90507	0	1.42627	0	2.89791	0	1.82051	0	2.9019	0
FOSB	1.37433	0	1.84036	0	1.39064	0	1.90672	0	1.5081	0	1.8571	0
FOSL2	0.210182	0	0.902963	0			0.835216	0	0.274589	0	0.847822	0
FOXN3	0.348277	0	0.211518	0	0.346048	0	0.253412	0	0.38863	0	0.216276	0
FOXP1	-0.213217	0			-0.246643	0			-0.234448	0
FRG1	-0.116722	4.74022e-100	-0.147192	0	-0.140653	6.81267e-234	-0.159079	0	-0.134581	9.86716e-189	-0.147591	2.11713e-226
FRMD4B	-0.265267	1.98724e-256			-0.350484	0
FTH1	-1.6697	0	0.392222	0	-1.71895	0	-0.183622	0	-1.59161	0	-0.0515998	3.56059e-66
FTL	-0.3736	0	-0.628101	0	-0.342865	0	-0.719575	0	-0.35413	0	-0.748535	0
FUBP1	-0.244479	3.66495e-240			-0.223736	1.21769e-239			-0.217114	2.45253e-251
FUNDC2									-0.108586	7.26562e-188
FURIN	-0.37324	0			-0.38781	0
FUS			0.471557	0			0.462571	0			0.403358	0
FXYD5	0.154221	0	-0.131991	0	0.14796	0	-0.139355	0
FYB	0.839296	0	0.103422	0	0.892993	0			0.788619	0	-0.0512386	0
FYN	-0.727059	0			-0.705483	0	-0.29872	0	-0.658025	0	-0.272763	3.45422e-291
G3BP1	-0.162424	4.59713e-144			-0.200448	1.75075e-265
G3BP2			0.3723	0			0.46619	0			0.4913	0
GABARAP			-0.36564	0			-0.574042	0			-0.377334	0
GABARAPL1	-0.459717	0	0.847825	0	-0.527498	0	0.705603	0	-0.435506	0	0.783803	0
GABARAPL2			-0.359281	0			-0.34143	0			-0.354334	0
GADD45A	0.43785	0	0.818622	0	0.308261	0	0.775291	0	0.459163	0	0.772589	0
GADD45B	0.352364	0	0.923336	0	0.215677	0	0.976038	0	0.38865	0	1.04953	0
GADD45GIP1	-0.184923	5.35027e-209	-0.385918	0	-0.208508	0	-0.310668	0	-0.214863	0	-0.330975	0
GALM			-0.254005	0							-0.229808	0
GAPDH	-0.780947	0	-0.759623	0	-0.806116	0	-0.745886	0	-0.79755	0	-0.761148	0
GATA3			0.222965	6.18253e-303			0.206763	0			0.199509	2.78632e-162
GBP1	-0.299736	0	-1.54647	0			-0.870226	0	-0.191381	2.95909e-175	-0.365437	0
GBP2	-0.261125	5.49271e-305	-1.486	0	-0.207324	0	-1.21024	0	-0.231996	0	-0.756084	0
GBP3			-0.471515	0
GBP4			-1.11632	0			-0.692408	0
GBP5			-1.53428	0			-1.02994	0
GCC2			-0.194842	0	-0.171747	0	-0.221938	0			-0.22502	0
GCHFR			-0.29897	0			-0.279326	0			-0.238216	0
GCLM	-0.774515	0			-0.790457	0			-0.705444	0
GDI2			-0.23673	0			-0.191739	0			-0.17243	0
GGA1											-0.110064	1.42222e-131
GGPS1			-0.186998	0							-0.155928	1.46885e-179
GHITM	-0.182024	5.80389e-244			-0.194209	0	-0.107693	0	-0.176891	0
GIMAP1	-0.260221	0	-1.09294	0			-0.958277	0	-0.266524	0	-1.03204	0
GIMAP2			-0.725598	0			-0.697139	0			-0.666698	0
GIMAP4	-0.870262	0	-1.86905	0	-0.753212	0	-1.74338	0	-0.857223	0	-1.70877	0
GIMAP5	-0.729202	0	-1.30406	0	-0.577026	0	-1.2135	0	-0.725953	0	-1.16141	0
GIMAP6			-0.712858	0			-0.600238	0			-0.583697	0
GIMAP7	-0.71628	0	-1.70993	0	-0.564022	0	-1.56236	0	-0.717699	0	-1.49393	0
GIT2			-0.203578	0							-0.188988	7.16406e-215
GK	-0.556534	0			-0.554859	0			-0.547843	0
GLIPR1	-0.724921	0	0.639516	0	-0.74485	0	0.529924	0	-0.727454	0	0.449285	0
GLO1			-0.18874	0			-0.188046	0			-0.131536	3.00878e-207
GLOD4			-0.219445	0							-0.200699	1.62703e-254
GLRX	-0.257461	1.20736e-252	-0.571704	0	-0.231448	0	-0.559895	0	-0.213046	1.6895e-236	-0.544655	0
GLRX3			-0.163364	7.69408e-307			-0.114249	0
GLS	-0.157937	6.87087e-104			-0.201896	6.59694e-158
GLUD1	-0.195944	2.06715e-163	0.127374	0	-0.223841	4.21596e-257	0.175438	0	-0.176898	2.45762e-221	0.173618	1.23228e-236
GMCL1											-0.174972	3.98118e-183
GMFG	0.731115	0	-0.342471	0	0.733458	0			0.693749	0
GNA13	-0.134235	1.86143e-91			-0.145629	1.97924e-152
GNAI2	0.279693	0			0.28359	0			0.289162	0
GNAI3					-0.140272	7.23773e-191
GNAS	-0.486128	0			-0.500444	0			-0.440753	0
GNB2			-0.163213	0
GNB2L1	0.308709	0	0.162148	0	0.358228	0			0.316087	0	0.114043	1.63623e-247
GNB5	0.142253	0			0.140104	0			0.139217	0
GNG2			0.334938	0			0.405894	0			0.418627	0
GNG5	-0.379944	0	-0.502232	0	-0.334383	0	-0.385347	0	-0.366957	0	-0.330032	0
GNL1			0.169358	0			0.151932	0			0.147794	1.08805e-226
GNL3			0.127543	0			0.195351	0			0.182366	0
GNLY	-0.460744	2.68052e-187	-0.655654	0			-0.935849	0	0.0533603	1.31982e-20	-0.297643	2.97245e-46
GOLGA7			-0.216523	0			-0.223244	0			-0.171547	5.15938e-283
GOLGB1			0.511903	0			0.468886	0			0.482929	0
GOLT1B					-0.147202	5.50794e-198
GON4L	-0.16832	6.48758e-102			-0.17166	1.18465e-144			-0.165048	9.08244e-156	-0.186173	1.27779e-162
GPANK1											-0.26038	0
GPATCH2L											-0.209583	1.81454e-159
GPBP1			-0.00416325	0			0.0189466	0
GPBP1L1			-0.118605	7.26942e-302
GPCPD1			0.621164	0			0.535337	0			0.576259	0
GPI											-0.226114	0
GPR132			0.351503	0			0.328661	0			0.335353	0
GPR155			-0.690486	0			-0.542198	0			-0.481662	0
GPR171	-0.924828	0	-1.31638	0	-0.968469	0	-1.05569	0	-0.837505	0	-0.862875	0
GPR183	-0.529968	0	0.767895	0	-0.726714	0	0.664209	0	-0.560538	0	0.673652	0
GPR65	0.0113775	1.78549e-135	0.0403556	9.06984e-259
GPRIN3	-0.196891	4.69915e-128			-0.182621	1.2085e-154			-0.187553	2.00107e-166
GPS2	-0.115642	9.17159e-80			-0.144642	2.3441e-150			-0.142761	7.41769e-143
GPSM3	0.870022	0	0.000687723	0	0.898288	0			0.868452	0
GPX1					0.133665	0
GPX4							-0.223747	0			-0.218873	0
GRAMD1A			-0.13912	0			-0.224541	0			-0.222905	3.26721e-306
GRAP2			-0.239507	0
GRB2							-0.150549	0			-0.184681	1.49225e-291
GRK6	0.397844	0			0.410827	0	0.179315	0	0.409499	0	0.188026	0
GRPEL1							0.179352	0			0.170614	0
GS1-251I9.4			-0.263475	0			-0.272799	0			-0.268408	1.43359e-281
GSDMD			-0.489889	0			-0.291429	0			-0.179047	1.49685e-258
GSPT1	-0.262554	0	0.32697	0	-0.324962	0	0.233393	0	-0.247734	0	0.255615	0
GSTK1	0.647901	0	-0.505072	0	0.679253	0			0.644257	0
GSTO1	-0.230359	1.90338e-253	-0.359778	0	-0.187806	5.99676e-290	-0.322916	0	-0.25755	0	-0.309126	0
GSTP1			-0.327871	0			-0.293947	0			-0.262186	0
GTF2A2	-0.141653	1.23866e-143	-0.230638	0	-0.142724	2.12764e-289	-0.138122	0	-0.143037	4.92254e-274	-0.121689	3.39601e-250
GTF2B	0.444473	0	0.611937	0	0.416715	0	0.640224	0	0.479577	0	0.630562	0
GTF2F1							-0.150524	0			-0.155977	4.64175e-210
GTF2H5			-0.333137	0			-0.251526	0			-0.222181	1.71308e-298
GTF2I			-0.188223	1.41169e-286			-0.256844	0			-0.268838	0
GTF3A	0.546456	0	-0.365309	0	0.571733	0	-0.29432	0	0.557144	0	-0.290879	0
GTF3C6	-0.176247	3.4661e-186			-0.177888	4.71705e-302			-0.154053	4.6653e-249
GUK1	-0.198124	0	-0.253247	0	-0.199754	0			-0.157312	0
GYPC	0.466858	0			0.492288	0			0.486499	0
GZMB	-0.291474	9.89955e-153	-0.463778	5.16875e-220
GZMK			-0.0756205	2.08152e-184
GZMM	0.177485	0			0.20963	0			0.269398	0
H2AFV	-0.392064	0	0.250199	0	-0.434389	0	0.289695	0	-0.381037	0	0.26764	0
H2AFZ	0.153056	0			0.150995	0	0.286567	0	0.217807	0
H3F3A			0.352856	0			0.373823	0			0.267044	0
H3F3B	-0.197424	0	0.749574	0	-0.304247	0	0.794349	0			0.915565	0
HADHB											-0.167901	2.69655e-224
HAGH			-0.16643	0			-0.167433	0			-0.193378	9.75251e-273
HAPLN3			-0.790446	0			-0.464873	0
HAX1			-0.258118	0			-0.219411	0			-0.205749	0
HBB			0.672473	0					-0.102428	0	0.2515	0
HBP1	0.130245	0	0.339426	0			0.310527	0	0.186894	0	0.350871	0
HCG18	0.332652	0	0.375197	0	0.302686	0	0.376187	0	0.324215	0	0.345649	0
HCLS1			-0.177032	0			-0.20507	0			-0.178421	2.32246e-286
HCST	0.763289	0	0.695008	0	0.758123	0	0.76569	0	0.776001	0	0.751077	0
HDAC1	0.215819	0			0.232438	0			0.228425	0
HDDC2			-0.217609	0			-0.195099	0			-0.178133	0
HECA	0.244364	0	0.336384	0			0.334644	0	0.271343	0	0.307699	0
HECTD1	0.187154	0	0.400312	0			0.384488	0	0.208505	0	0.343939	0
HELZ2	-0.711945	0			-0.480639	0			-0.437547	0
HERC1					-0.133591	6.41284e-125	0.126923	0
HERC4			-0.29735	0							-0.296624	0
HERC5	-0.612437	0			-0.533356	0			-0.515466	0
HERC6	-0.499075	0			-0.396834	0			-0.371503	0
HERPUD1	0.21203	0			0.200998	0	0.348823	0	0.255825	0	0.347098	0
HERPUD2			0.251293	0			0.283872	0			0.279133	0
HEXA											-0.157092	1.72422e-166
HEXIM1			0.472959	0			0.450033	0	0.147741	0	0.451085	0
HGSNAT	-0.46955	0	0.260079	0	-0.470194	0			-0.428363	0
HIAT1											0.140598	3.79718e-272
HIF1A	-0.279869	3.16297e-292	-0.357245	0	-0.327043	0	-0.484003	0	-0.294925	0	-0.376122	0
HIGD2A	0.280076	0			0.29057	0			0.266366	0
HINT1			-0.25036	0			-0.285591	0			-0.22892	0
HIPK1			0.342407	0			0.351288	0			0.342837	0
HIST1H4C			0.21079	0			0.208817	0	-0.0206832	0
HLA-A	-0.581003	0	-0.512406	0	-0.532721	0	-0.35663	0	-0.559175	0	-0.333356	0
HLA-B	-0.425334	0	-0.352807	0	-0.398667	0	-0.17386	0	-0.424532	0
HLA-C	-0.258538	0	-0.353467	0	-0.231454	0			-0.204925	0
HLA-DRA			0.199947	0			0.362873	0	-0.217062	2.1174e-188
HLA-E			-0.133619	0					0.116509	0	0.220187	0
HLA-F			-0.443593	0			-0.330155	0
HM13			-0.286892	0							-0.160552	1.06575e-179
HMGA1			0.145126	0
HMGB1	-0.190404	0	-0.191018	0	-0.199772	0	-0.210688	0	-0.206553	0	-0.186556	0
HMGB2	0.20444	0	0.173316	0	0.148193	0	0.15122	0	0.197765	0	0.130677	4.27608e-302
HMGN1					-0.0214017	0
HMGN3	0.335866	0			0.332992	0			0.343068	0
HMHA1	0.332876	0			0.380292	0	0.148956	0	0.365656	0	0.149328	0
HMOX2	0.117241	9.89657e-206			0.128557	5.69068e-291			0.116451	3.12443e-267
HN1	-0.210002	3.06569e-218			-0.238154	0	0.225699	0	-0.228844	0	0.190559	1.822e-295
HNRNPA0	0.184959	0	0.416274	0	0.157262	0	0.427083	0	0.231352	0	0.439555	0
HNRNPA1			0.585201	0			0.474959	0			0.566522	0
HNRNPA2B1					-0.114954	0
HNRNPA3	-0.212911	0			-0.22792	0			-0.184971	0
HNRNPAB							0.244347	0			0.237507	0
HNRNPC	-0.185688	0			-0.219284	0			-0.20664	0
HNRNPD	-0.126399	5.16735e-132	-0.256687	0	-0.12267	2.02607e-192	-0.23169	0	-0.113343	4.35492e-153	-0.267221	0
HNRNPDL			0.249251	0			0.239148	0			0.299994	0
HNRNPF			-0.460653	0			-0.25727	0			-0.22446	0
HNRNPH1	-0.168841	7.57703e-240									0.219357	0
HNRNPH3					-0.125354	5.96099e-211
HNRNPK			-0.21916	0			-0.130663	0
HNRNPM					-0.195322	0			-0.170891	0
HNRNPR	-0.263947	0			-0.254455	0			-0.231873	0
HNRNPU					-0.164783	0
HNRNPUL1			0.291916	0			0.242633	0			0.240419	0
HOOK3	-0.15595	7.43851e-96			-0.150058	1.48321e-110			-0.163141	3.24038e-124
HP1BP3			-0.275404	0			-0.339185	0			-0.362575	0
HPRT1			-0.148396	5.53252e-305
HPS4											-0.216723	3.75888e-224
HSBP1	-0.165069	8.42353e-140	-0.219421	0	-0.19958	1.16228e-286	-0.166639	0	-0.185909	2.75442e-248	-0.136492	1.25612e-160
HSD17B11	0.151549	0			0.159579	0	-0.152835	0	0.174116	0
HSP90AA1	-0.20168	7.71076e-291			-0.265903	0	0.264679	0	-0.243902	0
HSP90AB1			0.1238	0	-0.194766	0	0.238979	0			0.293656	0
HSP90B1			-0.132096	0
HSPA5			0.235686	0			0.323278	0			0.384362	0
HSPA8	0.360006	0	0.292197	0	0.360333	0	0.65759	0	0.433287	0	0.729509	0
HSPA9			0.227892	0			0.218207	0			0.253013	0
HSPB1	0.367982	0			0.373967	0			0.347113	0
HSPB11			-0.275445	0			-0.238175	0			-0.20817	0
HSPD1	-0.153565	1.57938e-231			-0.200202	0			-0.142001	1.12098e-281
HSPE1	0.121695	0	-0.139718	0
HSPH1			0.539425	0			0.549247	0			0.567984	0
HTATIP2	-0.392768	0	-0.344079	0	-0.359123	0	-0.302936	0	-0.389491	0	-0.295579	0
IAH1			-0.2322	0			-0.159698	0			-0.164464	5.84768e-206
ICAM2			-0.187128	0
ICAM3	0.398975	0	0.470706	0	0.437577	0	0.491717	0	0.445634	0	0.426656	0
ICOS			0.514666	0			0.57769	0			0.644883	0
ID2			0.605522	0			0.55297	0	0.317147	0	0.649024	0
ID3	0.153823	1.32626e-279	0.304041	0			0.34429	0	0.154592	4.23131e-286	0.297484	1.10434e-251
IDH2	0.143242	6.96637e-298							0.16443	0
IDI1	0.598898	0	0.723603	0	0.534071	0	0.860504	0	0.675798	0	0.901351	0
IDS			0.893834	0			0.842075	0			0.836313	0
IER2	0.627648	0	0.764318	0	0.696612	0	0.860703	0	0.778626	0	0.8075	0
IER3							-0.305425	0	-0.387999	0	-0.265321	1.04923e-239
IER3IP1.1			-0.313518	0			-0.254735	0			-0.192924	1.32784e-307
IER5	0.416903	0	0.630415	0			0.653294	0	0.444652	0	0.616494	0
IFI16	-1.1076	0	-0.998007	0	-1.00101	0	-0.816411	0	-1.00087	0	-0.653407	0
IFI27L2	0.190694	0	-0.233531	0	0.1877	0	-0.233516	0	0.165492	0	-0.193713	0
IFI35	-0.376007	0	-0.54924	0	-0.282433	0	-0.269048	0	-0.30194	0
IFI44	-0.521235	0	-0.429265	0	-0.363313	0			-0.343454	0
IFI44L	-0.537568	0	-1.73604	0	-0.391239	0	-0.722505	0	-0.421318	0	-0.334941	2.02555e-294
IFI6	-0.656162	0	-1.37335	0	-0.552611	0			-0.532227	0
IFIH1	-0.390151	0
IFIT1	-0.854599	0			-0.475283	0			-0.483549	0
IFIT2	-0.748282	0
IFIT3	-1.00393	0	-1.09503	0	-0.597015	0			-0.565569	0
IFIT5	-0.476644	0			-0.32126	0
IFITM1	0.0233745	0	-0.525484	0	0.0612333	0	0.0667045	0			0.204078	0
IFITM2									0.268904	0
IFNAR1			-0.317911	0			-0.310356	0			-0.25537	2.07438e-254
IFNAR2	-0.114162	4.14119e-76	-0.198355	0			-0.201955	0			-0.248913	1.944e-306
IFRD1	0.282857	0	0.690158	0	0.259287	0	0.670367	0	0.352509	0	0.679906	0
IGBP1	0.250468	0			0.254485	0			0.246648	0
IK					-0.14147	0			-0.127316	8.47465e-297
IKZF1			-0.558553	0			-0.560302	0			-0.57008	0
IL10RA					0.146001	0			0.122184	4.50474e-289
IL16	0.141523	2.25897e-277	-0.29932	0	0.164813	0	-0.343704	0			-0.357906	0
IL1B	-0.60635	0			-0.725468	0	-1.02645	0	-0.809437	0	-0.602275	0
IL1RN	-0.307824	0							-0.473988	0
IL27RA	0.375655	0	0.110373	4.88646e-289	0.353326	0	0.1514	0	0.371879	0	0.110017	6.57681e-209
IL2RB	-0.377459	0			-0.403371	0	-0.148889	8.5304e-219	-0.3237	0
IL2RG	-0.116432	1.93772e-255	-0.320901	0			-0.199964	0			-0.171591	0
IL32	1.28313	0	-0.959755	0	1.19876	0	-0.729356	0	1.27632	0	-0.507918	0
IL4R	-0.504753	0			-0.486091	0			-0.460763	0
IL6ST							0.140331	0
IL7R	-0.432438	0			-0.434227	0	-0.183615	6.812e-307	-0.442517	0	-0.312622	0
IL8	-0.790426	0	-0.487182	0	-0.903628	0	-1.27019	0	-0.938085	0	-0.659777	0
ILF3-AS1			-0.219784	0			-0.252813	0			-0.279832	0
ILK			-0.31556	0			-0.275393	0			-0.218641	5.02721e-266
IMP3			-0.296072	0			-0.241811	0			-0.243039	0
IMPDH2							-0.148675	0
INPP4B	0.624707	0	0.332096	0	0.608478	0	0.441634	0	0.61738	0	0.416037	0
INSIG1			0.4538	0	-0.159468	0	0.425065	0			0.459167	0
INTS10			-0.162378	0			-0.194819	0			-0.194829	1.01969e-272
IPO7					-0.14026	6.09165e-118
IQGAP1			-0.134383	1.34729e-269			-0.139132	0			-0.153374	1.8874e-173
IQGAP2	-0.166785	1.61273e-190					-0.253232	0			-0.239496	2.82701e-302
IRF1	0.445851	0	-0.547932	0	0.508	0	-0.187073	0	0.631497	0
IRF2			-0.582847	0			-0.501632	0			-0.42206	0
IRF2BP2	0.224183	0	0.591636	0	0.162648	0	0.527822	0	0.235669	0	0.471379	0
IRF2BPL	0.271143	0	0.316619	0	0.265711	0	0.337809	0	0.289537	0	0.33063	0
IRF3			-0.629945	0			-0.565192	0			-0.548723	0
IRF7	-0.726793	0	-0.460689	0	-0.66511	0	-0.158091	0	-0.588018	0	-0.00910781	1.16888e-127
IRF9	-0.534768	0	-0.355873	0	-0.414731	0	-0.216726	0	-0.359846	0
IRS2	0.348165	0	0.552487	0	0.317477	0	0.512631	0	0.338076	0	0.495816	0
ISCA1			0.646486	0			0.657603	0			0.636977	0
ISCA2			-0.281331	0							-0.236618	0
ISCU	-0.233629	0	-0.52496	0	-0.214474	0	-0.547101	0	-0.179586	0	-0.489743	0
ISG15	-1.23997	0	-0.784803	0	-1.04924	0			-0.937482	0	0.427574	0
ISG20	-0.551174	0	-0.586782	0	-0.507143	0	-0.070077	0	-0.420054	0	0.260519	0
ISG20L2	0.167482	0	0.206402	0	0.156085	0	0.205267	0	0.190933	0	0.229421	0
ITGAE			-0.224082	0			-0.266634	0
ITGB1	0.260042	4.98508e-216	0.221472	0	0.227805	2.89851e-222	0.485202	0
ITGB2	0.692417	0	0.516068	0	0.747547	0	0.551079	0	0.770124	0	0.476056	0
ITK	-0.510614	0	-0.486243	0	-0.530855	0	-0.389403	0	-0.488585	0	-0.336912	0
ITM2A	-0.350844	0	0.212762	0	-0.3683	0	0.277444	0	-0.352522	0	0.197717	4.50937e-208
ITM2B	0.567786	0	-0.336472	0	0.563465	0			0.57372	0
ITPKB			0.31459	0			0.252396	0			0.195153	0
ITSN2	-0.103587	2.2013e-130
IVNS1ABP			0.506322	0			0.51842	0			0.506374	0
JAGN1			-0.307753	0			-0.287538	0			-0.268896	0
JAK1	-0.213817	0	-0.348333	0	-0.20348	0	-0.410819	0	-0.185936	0	-0.441216	0
JAK3			-0.2942	0			-0.27258	0			-0.252844	4.12835e-260
JARID2	-0.220124	5.4211e-178			-0.223544	5.55611e-211			-0.188189	5.41595e-166
JMJD1C	-0.458398	0	0.589367	0	-0.527987	0	0.433917	0	-0.411438	0	0.508406	0
JMJD6			0.188171	0			0.189455	0			0.213231	0
JMY	0.207157	0	0.487418	0	0.173781	0	0.431305	0	0.228822	0	0.430679	0
JOSD1	-0.22	2.97642e-240	0.458568	0	-0.299011	0	0.327895	0	-0.240573	0	0.290743	0
JTB			-0.223719	0							-0.165806	0
JUN	0.481762	0	1.54984	0	0.322088	0	1.45087	0	0.645631	0	1.53214	0
JUNB	2.07797	0	2.62572	0	1.84556	0	2.59993	0	2.1812	0	2.68974	0
JUND	0.794466	0	2.02406	0	0.646422	0	2.08039	0	0.875335	0	2.00422	0
KARS			-0.195644	0
KAT6A	-0.275202	4.09173e-268			-0.288134	0	-0.190888	0	-0.268814	2.675e-286	-0.184538	2.01521e-224
KCTD20	-0.362192	0			-0.358437	0			-0.307991	0
KDELR1			-0.249809	0			-0.217863	0			-0.243246	0
KDELR2	-0.354989	0	-0.192697	0	-0.339654	0			-0.331661	0
KDM5A	-0.141079	3.25801e-77	-0.160618	4.98673e-265			-0.18314	0	-0.13012	2.03028e-87	-0.218261	1.57754e-223
KDM6B	0.364786	0	1.19254	0	0.294071	0	1.17718	0	0.444473	0	1.14249	0
KDSR	-0.394276	0	-0.569596	0	-0.398901	0	-0.347429	0	-0.381699	0	-0.29099	2.62265e-308
KIAA0355											-0.167209	1.06287e-179
KIAA0907							-0.147262	0			-0.132323	2.05302e-157
KIAA1033	-0.191289	3.31482e-140							-0.190764	7.63612e-156	-0.168266	2.92378e-138
KIAA1430			-0.205396	0			-0.222438	0			-0.190676	1.35521e-250
KIAA1551	-0.157873	2.97931e-152	-0.395126	0			-0.429817	0	-0.162277	3.28845e-207	-0.492052	0
KIF20B	-0.341359	0			-0.287756	0			-0.305702	0	-0.224363	6.32769e-174
KIF2A			-0.396196	0			-0.387484	0			-0.375194	0
KLF13	0.364391	0			0.377148	0			0.377877	0
KLF2	1.27582	0	0.943531	0	1.23206	0	1.04163	0	1.27975	0	0.874753	0
KLF3	0.884269	0	1.05336	0	0.828545	0	1.02197	0	0.85835	0	0.937804	0
KLF6			0.429737	0			0.575147	0			0.667042	0
KLRB1	0.0094288	7.21113e-145	0.764066	0	-0.000901993	2.10743e-189	0.703975	0			0.787372	0
KMT2A			-0.300925	0	0.00276554	3.62002e-153	-0.36994	0			-0.347782	0
KMT2E	-0.163574	0			-0.24863	0
KPNA2	0.195586	8.35977e-286	0.477507	0			0.500408	0	0.224699	0	0.523254	0
KPNB1	-0.154567	2.47852e-175	-0.448405	0			-0.348695	0			-0.289033	0
KRAS	-0.419905	0	-0.160481	0	-0.446661	0	-0.205227	0	-0.394058	0	-0.192183	1.07906e-228
KRCC1			-0.329511	0			-0.314971	0			-0.300283	0
KRT10	-0.158551	3.40928e-230	-0.333081	0	-0.192644	0	-0.25461	0	-0.15713	0	-0.238114	0
KRTCAP2			-0.48359	0			-0.327329	0			-0.303427	0
KTN1	-0.457296	0	-0.363583	0	-0.481933	0	-0.303868	0	-0.488935	0	-0.32876	0
KXD1			-0.18086	0			-0.171735	0
LAGE3			-0.172204	0							-0.143896	1.99586e-229
LAMP1			-0.116312	0
LAMTOR1			-0.229985	0							-0.190646	0
LAMTOR2			-0.331791	0			-0.302834	0			-0.270408	0
LAMTOR4	0.431724	0	-0.253465	0	0.442109	0			0.408523	0
LAMTOR5	-0.212791	3.01816e-299	-0.304367	0	-0.243205	0	-0.213925	0	-0.21545	0	-0.168744	0
LAP3	-0.311386	0			-0.272451	0			-0.257919	3.25676e-293
LAPTM4A	-0.519004	0	-0.157746	1.43703e-293	-0.584392	0	-0.155589	0	-0.509887	0
LAPTM5	-0.0407377	0	0.163379	0	0.0322909	0			0.00762907	0
LARP7			-0.179921	1.48954e-278			-0.167662	0			-0.154669	2.64378e-164
LARS			-0.255098	0			-0.250057	0			-0.23983	9.20971e-282
LASP1											-0.147932	2.30302e-148
LAT			-0.218442	0					-0.125148	0	-0.178659	3.34502e-290
LBH	0.428151	0	0.029578	0	0.395286	0	-0.0202128	0	0.471663	0
LBR			-0.181275	9.40856e-300			-0.238345	0			-0.209663	4.48256e-211
LCK	0.308545	0	-0.392135	0	0.318519	0	-0.369103	0	0.311424	0	-0.387114	0
LCP1					0.0210704	0	-0.210716	0
LCP2			-0.246143	0
LDHA	-0.745864	0	-0.208989	0	-0.842465	0			-0.67079	0
LDHB	0.640365	0	0.143929	0	0.67923	0	0.184542	0	0.64606	0
LDLRAD4	-0.259531	3.47503e-234			-0.270654	1.45857e-256			-0.260107	7.70202e-262
LDLRAP1	0.202475	0			0.229452	0			0.21289	0
LEF1	0.193077	0			0.227139	0			0.226258	0
LEPROT											-0.216351	3.49487e-270
LEPROTL1			0.241732	0	-0.134501	0	0.144714	0
LETMD1	0.162009	0	-0.136695	0	0.185481	0	-0.155772	0	0.169613	0	-0.118601	6.6794e-208
LGALS1	0.216733	7.62348e-71			0.231822	2.6113e-169	-0.0185783	0
LGALS3	-0.310733	7.51634e-277	-0.501449	0	-0.308526	1.75408e-283	-0.55211	0	-0.341689	0	-0.584207	0
LGALS8	-0.382125	0	-0.311864	0	-0.376164	0	-0.357826	0	-0.387373	0	-0.372192	0
LIMD2	0.164691	0	-0.304333	0	0.219815	0	-0.301488	0	0.180451	0	-0.222986	0
LIMS1							-0.147803	0
LINC-PINT	-0.196796	4.69784e-163	0.464629	0	-0.179112	1.50758e-218	0.456047	0	-0.132799	1.23863e-177	0.474228	0
LINC00116			-0.274761	0			-0.243813	0			-0.205306	3.79861e-298
LINC00152	-0.559118	0			-0.606862	0			-0.611539	0
LINC00493	0.147095	0	-0.151605	0	0.151413	0
LINC00649											-0.204086	9.42789e-295
LINC00657	-0.2019	4.86831e-168			-0.228984	3.3398e-266			-0.213437	2.55085e-219
LINC00861	0.128052	0	-0.677184	0	0.204511	0	-0.57965	0	0.155358	0	-0.677497	0
LINC00969			-0.167384	0			-0.184238	0			-0.26309	0
LINC00998			-0.243428	0
LINS			-0.304432	0			-0.240872	0			-0.177128	1.38601e-177
LITAF			0.526441	0	-0.0150653	0	0.455267	0			0.475246	0
LMAN1			-0.385521	0			-0.294682	0			-0.25094	0
LMAN2			-0.247409	0			-0.192106	0
LMNA			2.45187	0	0.055972	0	2.49619	0	0.291819	0	2.45611	0
LNPEP			-0.239798	0			-0.192241	3.67806e-287			-0.204406	7.21847e-203
LPAR6			-0.275695	0			-0.213295	0			-0.207425	6.57051e-246
LPIN1			-0.157165	2.39755e-256
LPIN2			-0.353198	0
LPXN	-0.492018	0			-0.517871	0			-0.481319	0
LRCH4	0.235798	0			0.234517	0			0.250512	0
LRP10	-0.140673	2.15393e-138	-0.377888	0			-0.307359	0	-0.108381	2.05991e-164	-0.302025	0
LRPAP1	-0.252728	3.28557e-297			-0.257911	0			-0.224095	0
LRRFIP1			0.857319	0	-0.304369	0	0.90938	0			0.810287	0
LRRFIP2	-0.287982	0			-0.298071	0			-0.304382	0
LSM10	-0.115458	4.50698e-84	-0.320421	0			-0.270312	0	-0.133411	1.034e-185	-0.268587	0
LSM2			-0.364415	0			-0.347731	0			-0.29972	0
LSM3			-0.210204	0			-0.147466	0			-0.128323	2.17349e-234
LSM4	0.23246	0			0.22475	0			0.232454	0
LSM5			-0.161586	0			-0.123263	0
LSM6			-0.39867	0			-0.294661	0			-0.26688	0
LSM7			-0.241348	0							-0.163303	0
LSMD1	0.30258	0			0.3121	0			0.286554	0
LSP1	0.283095	0			0.282497	0			0.283421	0
LST1	0.15715	0	0.114462	0	0.236373	0	0.213806	0	0.170007	0
LTA4H	0.11822	3.98963e-275			0.131019	0			0.134953	0
LTB	1.13975	0	-0.414273	0	1.19183	0	-0.0917133	0	1.09746	0
LUC7L3			-0.539118	0			-0.52963	0			-0.656066	0
LUZP1	-0.397373	0	-0.267406	0	-0.376194	0	-0.431225	0	-0.377187	0	-0.32474	0
LY6E			-0.709026	0	-0.0313234	0	-0.0750271	0	-0.0462529	0
LY96			-0.628043	0			-0.460713	0			-0.38393	0
LYAR			-0.432055	0			-0.532625	0	0.128887	8.82397e-73	-0.489616	0
LYPD3			0.381	0			0.367809	0			0.365836	0
LYRM2			-0.262243	0			-0.26473	0			-0.266261	8.17904e-291
LYSMD2	-0.45224	0	-0.441361	0	-0.334323	0	-0.399321	0	-0.43361	0	-0.337605	0
LYST	-0.314771	0			-0.299914	0			-0.26176	3.6197e-286
LYZ					0.352438	0	0.332862	0			-0.0762213	0
M6PR					0.197888	0			0.19713	0
MACF1			0.0536765	0							0.0145774	1.4628e-271
MAD1L1	0.196808	0			0.20564	0			0.198317	0
MAF	-0.32456	1.74274e-257	-0.239222	2.03131e-169	-0.335493	0			-0.318801	8.98878e-255
MAF1			-0.224081	0			-0.204601	0	-0.103801	2.90063e-246	-0.174616	0
MAGED2			-0.308563	0							-0.279172	1.81629e-305
MAL	0.627286	0	-0.152773	0	0.642055	0	0.00403919	0	0.615384	0
MALAT1			-0.261348	0			-0.230054	6.74434e-278			-0.305957	0
MANF	-0.166132	3.27651e-135	-0.270462	0	-0.169342	1.07707e-216	-0.151325	0
MAP1LC3A	-0.168441	3.52639e-128							-0.193994	1.30655e-198
MAP1LC3B	-0.163271	2.016e-255			-0.213049	0
MAP3K2			0.305437	0			0.277962	0			0.263961	0
MAP7D1			-0.175466	1.38834e-295			-0.133889	0			-0.154042	5.45942e-188
MAPK1IP1L			0.307433	0			0.325657	0			0.358093	0
MAPKAPK5-AS1			-0.283611	0			-0.294883	0			-0.326343	0
MAPRE1			0.172613	0	-0.123337	2.17947e-274	0.212753	0			0.251646	0
MARCH7			-0.118305	5.55924e-263			-0.146056	0			-0.126125	9.85872e-151
MARCKSL1			0.517489	0			0.54725	0			0.483446	0
MAST4					-0.301094	0
MAT2A			0.299798	0			0.370274	0			0.328837	0
MAT2B	-0.185888	9.75125e-175	-0.414481	0	-0.206419	6.37322e-293	-0.355652	0	-0.188569	9.32105e-220	-0.281592	0
MATR3	-0.130609	4.6124e-187			-0.136966	0			-0.111436	4.76575e-263
MAZ	0.215133	0			0.251777	0			0.227936	0
MBP	-0.688224	0	-0.358147	0	-0.712689	0	-0.651428	0	-0.713749	0	-0.589619	0
MCL1			1.22109	0			1.18845	0	0.203443	0	1.23563	0
MDH1			-0.225846	0			-0.163075	0			-0.158205	2.96083e-245
MDH2	0.164946	1.87995e-294			0.175059	0			0.162249	0
MDM4			-0.344975	0			-0.318979	0			-0.314275	0
MEA1			-0.203136	0			-0.184131	0			-0.16839	9.28962e-232
MEAF6			-0.289338	0			-0.248697	0			-0.22325	0
MECP2	-0.158743	4.73173e-157			-0.198792	1.54905e-296			-0.169551	9.19139e-232
MED11											-0.247601	0
MED19											0.103058	9.16272e-226
MED21							0.129644	0			0.124272	2.50616e-279
MED28	-0.192926	7.55277e-226			-0.174994	1.87827e-299			-0.168783	1.06932e-292
MED30	0.256121	0			0.232542	0			0.256327	0	0.143292	2.50611e-305
MED4	-0.121243	4.26657e-143			-0.146867	6.57993e-295
MESDC2	-0.156511	5.45436e-106	-0.198951	2.95289e-304	-0.161521	7.46909e-171	-0.165796	0	-0.153853	5.75957e-159	-0.158395	1.12942e-157
METAP2	-0.152671	3.44662e-149	-0.177686	0	-0.229413	0	-0.120276	0	-0.209506	1.04869e-305	-0.160321	4.77058e-284
METTL23			-0.260555	0			-0.291314	0			-0.256679	0
METTL5			-0.284746	0			-0.242986	0			-0.250011	0
METTL9			-0.164288	0			-0.14654	0			-0.18568	0
MFHAS1	-0.499632	0			-0.484203	0			-0.50361	0
MFNG	0.211372	0			0.242378	0			0.208188	0
MFSD10			-0.158575	5.74624e-263			-0.131966	0			-0.118421	3.55608e-157
MFSD11	-0.165811	3.97199e-141
MGAT1			-0.340035	0			-0.275049	0			-0.288724	0
MGAT2	-0.125459	6.11691e-87	-0.149799	4.71889e-204	-0.149473	1.08079e-160
MGAT4A	0.334874	0	0.255317	0	0.327955	0	0.217627	0	0.349044	0	0.188682	0
MGST3			-0.293141	0			-0.239297	0			-0.245096	0
MIA3	-0.152587	5.75697e-92	-0.155711	1.33189e-239					-0.127721	9.32541e-94	-0.144972	2.43346e-117
MIAT	-0.467406	0	-0.822597	0	-0.402835	0	-0.863378	0	-0.4291	0	-0.971863	0
MIDN	0.317939	0	0.672698	0	0.27819	0	0.686794	0	0.338482	0	0.709503	0
MIEN1			-0.172943	0	-0.119871	5.77678e-188					-0.140968	5.28514e-195
MIER1					0.00145174	2.43105e-207
MIF			-0.65787	0	0.0070739	0					-0.289927	0
MINOS1	0.223097	0	-0.196983	0	0.201313	0			0.196785	0
MIR142	-0.222991	1.85477e-155	-0.664089	0			-0.604638	0	-0.206941	1.26807e-198	-0.614652	0
MIR24-2	0.479589	0	0.902667	0	0.506772	0	0.931244	0	0.566625	0	0.884035	0
MIR4435-1HG	-0.378615	0			-0.374655	0			-0.422418	0
MITD1			-0.716014	0			-0.574664	0			-0.495845	0
MKKS	-0.149913	3.47331e-154							-0.16234	4.92696e-236
MKNK2	0.265199	0	0.261716	0	0.255045	0	0.307709	0	0.290879	0	0.263638	0
MKRN1			-0.187002	0
MLEC	-0.206679	3.29846e-181	-0.231176	0	-0.221607	3.31726e-244	-0.21527	0	-0.197153	8.21073e-218	-0.18879	1.09034e-175
MLLT3			-0.119957	3.09599e-261
MLLT6	0.19474	0			0.220297	0			0.234891	0
MLX			-0.276417	0			-0.221905	0			-0.224045	1.53064e-285
MOAP1	0.151104	3.66442e-277			0.17002	0			0.157074	0
MOB1A	-0.165882	2.37748e-171			-0.191427	0
MORC3	-0.249033	5.91822e-218	-0.327769	0	-0.175087	3.88865e-161	-0.278437	0	-0.224517	8.58514e-209	-0.2405	4.66743e-225
MORF4L2			0.346853	0			0.336432	0			0.379456	0
MPC2	0.236076	0	0.182366	0	0.219043	0	0.206897	0	0.258695	0	0.188749	0
MPG			-0.242081	0			-0.232569	0			-0.234135	0
MPHOSPH8	-0.153128	3.09387e-203	-0.399783	0	-0.165995	1.98932e-303	-0.447767	0	-0.178986	6.27886e-308	-0.506252	0
MPLKIP			-0.369962	0			-0.341123	0			-0.329761	0
MPRIP			-0.248764	0							-0.204638	0
MRFAP1							-0.143039	0
MRFAP1L1											-0.169629	6.07572e-176
MRP63	-0.208326	9.8497e-272	-0.295989	0	-0.224609	0	-0.253323	0	-0.204925	0	-0.267701	0
MRPL1			0.11122	4.49844e-236	-0.135952	3.75763e-128	0.131664	0	-0.149704	1.08223e-132
MRPL14			-0.281196	0	-0.1438	2.23931e-222	-0.22896	0			-0.161034	1.11445e-246
MRPL18			-0.316412	0			-0.280423	0			-0.265554	0
MRPL20	-0.24002	1.5155e-293	-0.226493	0	-0.249877	0	-0.192701	0	-0.263499	0	-0.16368	0
MRPL22			-0.142513	3.07624e-285
MRPL23	0.138257	3.38083e-270			0.142936	0
MRPL32	-0.134864	1.0247e-130	-0.136655	1.96421e-306
MRPL33			-0.415168	0			-0.332617	0			-0.312069	0
MRPL34			-0.418541	0			-0.413575	0			-0.404732	0
MRPL36			-0.290783	0			-0.278447	0			-0.266305	0
MRPL41	-0.164511	4.53827e-162	-0.33796	0	-0.186402	6.39679e-304	-0.240681	0	-0.183733	0	-0.219563	0
MRPL43			-0.202207	0			-0.192044	0			-0.206102	6.3814e-306
MRPL47					-0.119585	2.67402e-198
MRPL51	-0.221747	1.64273e-254	-0.428111	0	-0.20037	0	-0.371793	0	-0.231036	0	-0.369897	0
MRPL52			-0.387308	0			-0.307134	0	-0.137268	4.26876e-235	-0.349708	0
MRPS10	-0.131362	2.18558e-102	-0.271323	0			-0.255427	0	-0.130434	1.68615e-149	-0.237943	1.35098e-276
MRPS11			-0.222535	0							-0.235627	0
MRPS12	-0.155726	1.79967e-148	-0.334975	0	-0.15046	1.02289e-209	-0.287396	0	-0.150192	2.41451e-219	-0.264698	0
MRPS14			-0.252424	0							-0.212076	4.53501e-269
MRPS16			-0.268323	0			-0.222924	0			-0.228187	6.17633e-294
MRPS18B			-0.391707	0			-0.352047	0			-0.329569	0
MRPS18C	-0.194455	6.28594e-214	-0.373698	0	-0.214843	0	-0.295886	0	-0.207735	0	-0.285909	0
MRPS21	0.149762	0	-0.339771	0			-0.27994	0			-0.284467	0
MRPS26			-0.155436	1.56967e-263							-0.162569	9.13416e-190
MRPS31											-0.32632	0
MRPS33			-0.266779	0			-0.226973	0			-0.180696	8.19113e-257
MRPS34			-0.474054	0			-0.465483	0			-0.455178	0
MRPS36			-0.162822	0			-0.128305	0
MRPS5	-0.153253	1.60548e-113	-0.403818	0	-0.156572	1.4577e-159	-0.371352	0	-0.16882	6.54792e-172	-0.364409	0
MRPS6	-0.34973	0	-0.592098	0	-0.322184	0	-0.637616	0	-0.379632	0	-0.631448	0
MSL3	-0.385156	0	-0.587112	0	-0.343655	0	-0.597468	0	-0.390392	0	-0.541376	0
MSN	-0.36681	0			-0.320813	0	-0.132384	0	-0.330856	0	-0.146995	1.23167e-259
MT-ATP6	-0.180727	0
MT-CO1			-0.251037	0							-0.18018	0
MT-CYB			0.196952	0
MT-ND1							-0.0357423	0
MT-ND3									-0.243236	0	-0.191487	7.36118e-224
MT-ND4L			-0.179101	0	-0.243425	0			-0.199659	0
MT-ND5			0.208467	0
MT-ND6					0.0718909	0			0.0718383	7.24718e-257	-0.248949	0
MT1E	-0.73367	0			-0.819283	0			-0.895489	0
MT1F	-0.502176	0			-0.46253	0			-0.616917	0
MT1G							-0.527632	0			-0.459111	0
MT1X	-0.939788	0			-1.02421	0	0.104149	3.32794e-299	-1.10719	0
MT2A	-1.25866	0	-0.443177	0	-1.30989	0	-0.52608	0	-1.34081	0	-0.107577	0
MTCH1	-0.170483	9.64039e-161			-0.147194	3.22042e-254
MTDH			-0.174821	0			-0.140748	0
MTERFD2			-0.311731	0			-0.413667	0			-0.46062	0
MTF2	-0.124562	7.86804e-94	-0.138731	9.61603e-275
MTFP1											0.113549	4.43986e-232
MTHFD2											0.17673	0
MTIF3			-0.423582	0			-0.418274	0			-0.401112	0
MTMR6	-0.247299	1.04333e-207			-0.307085	0			-0.217678	9.31592e-192
MVP			-0.328917	0			-0.240282	0			-0.186135	5.8094e-225
MX1	-1.37644	0	-0.617277	0	-1.18177	0			-1.12044	0	0.00366837	9.92728e-195
MX2	-0.643598	0	-0.370787	0	-0.517214	0			-0.521546	0
MXI1			-0.137526	0			-0.172728	0			-0.177964	1.34006e-209
MYADM	0.94392	0	1.43883	0	0.827474	0	1.47689	0	0.986859	0	1.46061	0
MYC	-0.395283	0	-0.275435	1.01036e-267	-0.469689	0	-0.216925	1.31743e-219	-0.381866	0	-0.223204	4.22147e-161
MYCBP2	0.235867	0
MYEOV2			-0.419905	0			-0.311399	0			-0.318199	0
MYH9	-0.182513	1.44712e-213					0.272513	0
MYL12A	1.16281	0			1.24105	0			1.22792	0
MYL12B	-0.314851	0	-0.304636	0	-0.305215	0			-0.308791	0
MYL6	-0.654284	0	-0.158009	0	-0.67507	0			-0.672693	0
MYLIP	0.299445	0	0.595475	0	0.303953	0	0.605297	0	0.319402	0	0.575457	0
MYO1G			0.284129	0			0.3344	0			0.301127	0
MZT2A	0.175109	0	-0.157603	0	0.186977	0					-0.17714	0
MZT2B	0.173923	0	-0.118613	0	0.180346	0					-0.130798	0
N4BP1	-0.396396	0			-0.284262	1.96104e-305			-0.282807	1.42397e-276
N4BP2L1									0.151971	0
N4BP2L2	-0.314601	0	-0.615882	0	-0.258259	0	-0.555094	0	-0.307903	0	-0.58211	0
NAA10	0.191327	0			0.207733	0			0.182296	0
NAA20					-0.128394	4.1444e-188
NAA38			-0.224333	0			-0.20038	0			-0.186872	0
NAA50	-0.18166	2.03939e-157					-0.112786	0	-0.136601	2.54287e-120
NAAA	0.184962	0			0.19944	0			0.17631	0
NABP1	-0.334365	1.10334e-304	-0.261861	4.57298e-306	-0.352363	0	-0.226344	0	-0.280899	1.924e-257	-0.168241	1.93402e-107
NACA	0.250272	0	0.262019	0	0.329393	0	0.226354	0	0.242185	0	0.12559	9.62889e-259
NAE1							-0.114209	0
NAMPT	-0.146851	6.68703e-176			-0.230766	0			-0.116069	2.04045e-134
NANS			0.377915	0			0.36131	0			0.381403	0
NAP1L1							-0.213684	0
NAP1L4	-0.228277	1.03508e-230	-0.529129	0	-0.213462	1.74034e-290	-0.492793	0	-0.24278	2.11669e-301	-0.463571	0
NAPA	-0.157014	2.89207e-124	-0.146066	6.91437e-256	-0.132484	1.86007e-190			-0.12261	5.8195e-146
NARF			-0.339276	0			-0.283978	0			-0.286688	0
NARS	-0.180251	8.7879e-159	-0.301401	0	-0.169974	8.88877e-189	-0.239474	0	-0.167686	2.2408e-179	-0.240881	4.97192e-251
NASP			0.23992	0			0.255571	0			0.212593	0
NCBP2	-0.152648	5.74657e-138	-0.157594	0	-0.172375	1.77795e-287			-0.15526	2.59514e-211
NCBP2-AS2			-0.159226	2.62264e-291			-0.164115	0
NCF1			-0.163344	0							-0.150088	4.03407e-196
NCK1			-0.163698	3.77609e-282			-0.124286	2.12988e-301			-0.144841	3.70057e-174
NCL					-0.202258	0					0.0294515	0
NDEL1			0.224967	0			0.229513	0	0.132571	1.07531e-298	0.241709	0
NDFIP1			0.260222	0			0.414775	0			0.349464	0
NDNL2	0.328615	0	0.470073	0	0.265203	0	0.442846	0	0.355617	0	0.455064	0
NDUFA1			-0.380795	0			-0.230331	0			-0.203173	0
NDUFA11			-0.271452	0			-0.221531	0			-0.186202	0
NDUFA13	-0.175402	0	-0.425733	0	-0.211682	0	-0.382	0	-0.238871	0	-0.31227	0
NDUFA2			-0.177283	0			-0.163372	0			-0.154836	0
NDUFA3			-0.321033	0							-0.1677	0
NDUFA4			-0.21979	0
NDUFA6	-0.265026	0	-0.192006	0	-0.340249	0			-0.307041	0
NDUFA7.1			-0.21195	0			-0.258287	0			-0.189855	0
NDUFA8	-0.143159	3.41769e-131	-0.268101	0			-0.215974	0			-0.212067	1.10955e-286
NDUFAB1	-0.166493	2.22454e-168	-0.266128	0	-0.177518	0	-0.178328	0	-0.158265	1.07126e-267	-0.156031	4.04451e-278
NDUFAF3	-0.339424	0	-0.349342	0	-0.349725	0	-0.321807	0	-0.348861	0	-0.26687	0
NDUFB1			-0.375295	0			-0.246978	0			-0.32247	0
NDUFB10			-0.41333	0			-0.380006	0			-0.384394	0
NDUFB2			-0.316575	0
NDUFB3			-0.421742	0			-0.365186	0			-0.315423	0
NDUFB4			-0.355504	0			-0.289804	0			-0.281382	0
NDUFB5	0.124424	2.72033e-282	-0.236658	0	0.136341	0	-0.179218	0	0.122303	0	-0.186553	0
NDUFB6			-0.148121	0			-0.116485	0			-0.123298	2.04273e-249
NDUFB7	0.264455	0	-0.405659	0	0.276849	0	-0.293508	0	0.266583	0	-0.285788	0
NDUFB8.1			-0.397924	0			-0.320402	0			-0.264689	0
NDUFB9	0.21024	0			0.211541	0			0.203777	0
NDUFC1	-0.208573	9.02788e-254	-0.398194	0	-0.216425	0	-0.317005	0	-0.244297	0	-0.294106	0
NDUFC2	-0.272642	0	-0.37496	0	-0.27085	0	-0.257302	0	-0.263775	0	-0.266016	0
NDUFS2			-0.301094	0			-0.272477	0			-0.26367	0
NDUFS5	-0.214896	0	0.337599	0	-0.278679	0	0.356223	0	-0.271913	0	0.348913	0
NDUFS6	-0.138155	9.73996e-172	-0.366382	0	-0.131879	2.33582e-283	-0.257843	0	-0.171334	3.31659e-296	-0.259991	0
NDUFS7			-0.215182	0							-0.166135	0
NDUFS8			-0.288362	0			-0.251981	0			-0.252126	0
NDUFV1					0.109597	5.10634e-268
NDUFV2	-0.234462	0	-0.512328	0	-0.282493	0	-0.345513	0	-0.243001	0	-0.202759	0
NEAT1	-0.576874	0	-0.737838	0	-0.579659	0	-0.893357	0	-0.584453	0	-1.00304	0
NECAP2			-0.245725	0			-0.188837	0			-0.167758	1.68724e-268
NEDD8			-0.517198	0			-0.467799	0			-0.375448	0
NELFCD											-0.114529	1.08719e-144
NELFE	-0.203522	3.58954e-209			-0.227073	2.01168e-298			-0.234828	0
NELL2	0.148312	0	-0.119394	2.02239e-299			-0.266332	0	0.155234	0	-0.253928	2.71386e-254
NEMF	-0.139018	1.23772e-99	-0.173771	2.7607e-273	-0.127409	3.33044e-134	-0.206438	0	-0.140411	5.42568e-138	-0.234916	1.39135e-234
NENF			-0.194214	0			-0.214309	0			-0.172243	2.93568e-289
NFATC2	-0.241508	4.74598e-212			-0.201994	2.00301e-198			-0.210646	2.57925e-205
NFATC2IP			-0.197296	0			-0.200912	0			-0.232	5.12654e-258
NFE2L2	0.317541	0	0.665328	0	0.200217	0	0.644966	0	0.32902	0	0.698596	0
NFKB1			0.48183	0	-0.216223	0	0.464451	0			0.499604	0
NFKB2			0.196345	0					-0.00163868	0
NFKBIA	0.469316	0	0.983329	0	0.336883	0	0.932951	0	0.578029	0	1.11796	0
NFKBIZ			0.261273	0			0.210335	0			0.305025	0
NGFRAP1	0.224333	0			0.240205	0			0.210041	0
NHLRC3			-0.222394	0			-0.246395	0			-0.226832	8.82655e-284
NHP2			-0.227484	0							-0.134887	1.05004e-282
NINJ1			0.207627	0			0.114724	0			0.146889	6.87818e-222
NIPBL	-0.157828	2.9327e-113			-0.143343	2.42371e-169			-0.156177	5.11449e-180
NKAP											-0.207952	1.31265e-222
NKG7	-0.247868	2.28512e-129	0.150217	1.33442e-294	-0.0279144	9.20369e-208			0.181732	1.05576e-07	0.379471	1.6192e-152
NKTR							-0.169014	0
NME3	0.226342	0	-0.220522	0	0.247216	0	-0.208304	0	0.227682	0	-0.226646	4.28665e-294
NMI	-0.432238	0	-0.608219	0	-0.361731	0	-0.352823	0	-0.351979	0	-0.264962	1.14351e-278
NMRK1			-0.30908	0			-0.278114	0			-0.235311	0
NMT1	-0.189977	2.83565e-172	-0.376176	0	-0.231795	0	-0.355945	0	-0.240291	0	-0.410499	0
NMT2											-0.267294	0
NOL7	-0.211058	0	-0.305108	0	-0.241532	0			-0.209506	0
NOL8											-0.269191	5.71755e-254
NOP10	-0.361358	0	-0.591313	0	-0.405111	0	-0.504276	0	-0.41215	0	-0.426947	0
NOP56			0.154646	0			0.174211	0
NOP58	-0.26637	3.15333e-292			-0.363712	0	-0.140203	0	-0.265877	0
NOSIP	0.646938	0	0.615218	0	0.646785	0	0.680781	0	0.617708	0	0.641175	0
NPC2	0.128918	2.06029e-264	-0.444783	0	0.156955	0	-0.42342	0			-0.401181	0
NPM1	0.163856	0			0.155584	0			0.187966	0
NR1D2	0.2497	0			0.241283	0	0.222452	0	0.266276	0	0.231788	0
NR1H2			0.124137	0			0.156584	0			0.164059	0
NR3C1	-0.84026	0			-0.912776	0	-0.231484	0	-0.854722	0	-0.251302	2.47968e-165
NR4A2	1.49401	0	2.41207	0	1.38126	0	2.42435	0	1.62629	0	2.40086	0
NRBF2	0.207105	0	0.23918	0	0.183566	0	0.249018	0	0.219827	0	0.256939	0
NRD1			-0.304764	0			-0.347389	0			-0.330698	0
NSA2											-0.166034	0
NSD1			-0.35861	0			-0.370904	0			-0.415539	0
NSL1											-0.239475	0
NSRP1			-0.27775	0			-0.233855	0			-0.248496	3.26208e-227
NT5C			-0.251326	0
NT5C3A	-0.286616	0	-0.240729	0	-0.250461	0			-0.224463	1.00164e-269
NTAN1			-0.234326	0							-0.184223	1.56927e-268
NTMT1	-0.166412	3.60844e-143			-0.189722	3.65922e-249			-0.161814	1.57469e-218
NUB1	-0.234814	2.6356e-217	-0.517901	0			-0.365433	0	-0.169497	9.62724e-166	-0.285108	2.13483e-299
NUCB1	0.12555	5.56504e-290	-0.357253	0	0.116095	0	-0.259519	0	0.14134	0	-0.124299	8.04566e-239
NUCB2	0.318336	0			0.327338	0			0.339748	0
NUCKS1	0.225134	0	-0.411961	0	0.22059	0	-0.419852	0	0.215229	0	-0.444158	0
NUDC	-0.178892	2.78919e-169	-0.234493	0	-0.182949	6.61616e-279	-0.184339	0	-0.176278	8.24344e-261	-0.159722	4.98666e-259
NUDCD2			-0.252872	0			-0.176185	0			-0.169637	2.91525e-234
NUDT4			0.265812	0			0.269214	0	0.159366	0	0.26114	0
NUDT5			-0.261004	0			-0.23171	0			-0.242619	0
NUFIP2											0.0484278	1.00926e-241
NXF1			0.177349	0			0.160701	0			0.182264	0
NXT1	0.199283	0	0.186236	0			0.222845	0	0.204788	0	0.241464	0
OARD1			-0.319108	0			-0.335482	0			-0.360052	0
OAS1	-0.514182	0			-0.343062	0			-0.366253	0
OAS2	-0.502836	0			-0.395069	0			-0.397801	0
OAS3	-0.544502	0			-0.310591	0			-0.304228	0
OASL	-0.856119	0			-0.688468	0			-0.576326	0
OAZ1	-0.205019	0	-0.303013	0			-0.276854	0	-0.15799	0	-0.218749	0
OCIAD1			-0.241628	0			-0.222939	0			-0.242901	0
OCIAD2	-0.214376	0	-0.686088	0			-0.583494	0	-0.227341	0	-0.62143	0
ODC1	0.534102	0	1.00408	0	0.431368	0	0.997439	0	0.55878	0	1.00514	0
ODF2L	0.206629	0			0.26383	0			0.259172	0
OFD1					-0.143659	5.13953e-277
OGFR	-0.201469	1.02898e-175	-0.323476	0							-0.196875	2.28448e-187
OGT	-0.138437	1.01337e-108							-0.112206	3.71706e-101
OPTN			-0.356039	0			-0.300965	0			-0.25239	0
ORAI1			0.123631	1.37978e-271			0.220985	0			0.180412	1.29578e-229
ORAI2											-0.157583	1.26008e-146
ORMDL1			-0.392409	0			-0.346582	0			-0.372604	0
ORMDL2	-0.28655	0	-0.337073	0	-0.299048	0	-0.253603	0	-0.304341	0	-0.24447	2.76622e-271
OSBPL8	-0.254212	2.13559e-284	0.234621	0	-0.250982	0	0.162947	0	-0.246879	0
OSER1	0.214026	0	0.376123	0	0.163878	0	0.354039	0	0.20661	0	0.363432	0
OST4	-0.155835	0	-0.475821	0	-0.241701	0	-0.358827	0	-0.213044	0	-0.281477	0
OSTC	-0.125418	3.3849e-186	-0.325839	0	-0.114478	3.66824e-290	-0.26535	0			-0.16301	1.28727e-276
OXLD1			-0.282381	0			-0.278441	0			-0.253975	0
OXNAD1	0.312538	0	0.227764	0	0.282392	0	0.296018	0	0.295525	0	0.230226	0
P2RY10					-0.162579	2.24581e-254
P2RY8			0.216129	0
P4HB			-0.169322	0
PA2G4	-0.109887	2.66256e-179	-0.451058	0			-0.405243	0	-0.154973	0	-0.43492	0
PABPC1	-0.883819	0	-0.704537	0	-0.893699	0	-0.980298	0	-0.759153	0	-0.839138	0
PABPC4			0.194057	0
PABPN1			-0.160363	1.88874e-303			-0.15041	0			-0.186735	1.43417e-217
PAFAH1B1							0.131389	0			0.141677	2.13656e-301
PAG1	0.512115	0	-0.0846671	0	0.548311	0	0.0343103	0	0.523558	0	-0.0534749	0
PAIP2	-0.202633	0	6.4254e-05	0	-0.253519	0			-0.173387	0	0.137856	0
PAK2	-0.295769	0	-0.136395	0	-0.349866	0	-0.210213	0	-0.332024	0	-0.215968	3.53047e-274
PARK7	-0.193023	0	-0.30941	0	-0.17516	0	-0.237568	0	-0.156075	0	-0.2025	0
PARP1			-0.326647	0			-0.338752	0			-0.344837	0
PARP14	-0.619122	0	-0.840404	0	-0.513056	0	-0.462785	0	-0.534689	0	-0.319317	1.47758e-219
PARP8	0.208684	0							0.230175	0
PARP9	-0.441256	0	-0.891109	0	-0.327489	0	-0.529249	0	-0.323592	0	-0.273391	7.32945e-286
PASK			-0.661374	0			-0.756017	0			-0.882846	0
PBX4	-0.402825	0			-0.434093	0			-0.333173	0
PBXIP1			0.160536	0
PCBP1	-0.188934	0	-0.401937	0			-0.262975	0	-0.192252	0	-0.318315	0
PCGF5											0.194507	0
PCM1							-0.159188	0
PCMT1	-0.11509	7.2784e-86	-0.209783	0			-0.123886	0			-0.142155	2.65538e-181
PCMTD1			-0.206724	0			-0.229606	0			-0.243954	0
PCNP							-0.155617	0			-0.104477	0
PCNX	-0.190078	4.05935e-126			-0.201296	3.2652e-187			-0.200813	3.76258e-153
PDAP1			-0.292666	0			-0.256227	0			-0.220748	0
PDCD10	-0.19067	1.04378e-198	-0.303161	0	-0.213921	7.4884e-298	-0.237728	0	-0.191291	6.59595e-253	-0.206659	1.85282e-243
PDCD2			-0.209152	0			-0.161006	0			-0.157925	2.42041e-264
PDCD4	-0.278175	0			-0.366751	0	-0.340856	0	-0.25094	0	-0.207272	0
PDCD5			-0.353349	0	0.0131365	9.31769e-283	-0.237362	0			-0.226707	0
PDCD6	-0.164651	6.74171e-187	-0.272735	0	-0.175479	1.75683e-299	-0.248209	0	-0.158279	2.42841e-244	-0.222314	0
PDCD7							-0.126605	0			-0.188309	8.58981e-229
PDCL3	-0.26125	1.08857e-273			-0.294413	0			-0.268891	0
PDE3B			-0.248612	0			-0.432005	0			-0.412357	0
PDE4B	-0.20831	1.19245e-235	0.284523	0	-0.276926	0	0.424046	0			0.485007	0
PDE4D	-0.228696	6.34002e-189	0.164848	0	-0.301873	0			-0.227881	1.56367e-235
PDHB			-0.154477	1.08973e-261			-0.157342	0
PDIA3			-0.236359	0
PDIA6			-0.406687	0			-0.24404	0			-0.153931	8.98589e-193
PDK1			-0.353938	0							-0.278564	0
PEBP1	0.188221	0	-0.169536	0	0.18219	0	-0.144784	0	0.182579	0	-0.145218	0
PELI1			0.263347	0			0.238119	0			0.275302	0
PER1	0.514165	0	0.66789	0	0.502108	0	0.654619	0	0.563547	0	0.660325	0
PERP	-0.166233	1.36141e-127			-0.177382	4.71277e-147			-0.152104	6.53023e-112
PET100			-0.345167	0	-0.158438	0	-0.233771	0	-0.171656	0	-0.25477	0
PFDN1			-0.162687	9.70461e-292
PFDN2	-0.114765	3.21244e-146	-0.325474	0	-0.174408	0	-0.263235	0	-0.133193	1.42093e-270	-0.21116	0
PFDN4			-0.251486	0			-0.220539	0			-0.187041	8.59102e-271
PFDN5	0.165672	0			0.179581	0			0.146846	0
PFKFB3	-0.416948	0			-0.531791	0			-0.360944	0	-0.00619919	4.38852e-159
PFN1	0.829309	0	-0.0332049	0	0.844493	0			0.818362	0	0.348554	0
PGAM1	-0.201631	4.72874e-239	-0.376026	0	-0.205611	0	-0.246709	0	-0.189087	0	-0.266772	0
PGAP1	-0.676827	0			-0.731213	0	0.361338	0	-0.540692	0	0.443728	0
PGK1	-0.38148	0	-0.35742	0	-0.435195	0	-0.182842	0	-0.374555	0	-0.204322	0
PGLS	0.2195	0	-0.150997	0	0.242977	0			0.211276	0
PGP											-0.287808	0
PGRMC2			0.139256	0							0.133894	1.36526e-262
PHACTR2							-0.207201	0
PHAX	-0.20251	4.71727e-189	-0.236148	0							-0.225001	2.03936e-215
PHB			-0.248978	0			-0.190709	0			-0.15994	5.12594e-278
PHB2	0.150918	2.97848e-207			0.165214	0			0.118655	3.47429e-273
PHF1			0.247849	0			0.242043	0			0.258321	0
PHF11	-0.459787	0	-0.601896	0	-0.446811	0	-0.371307	0	-0.43452	0	-0.202452	6.26335e-216
PHF14			-0.215967	0			-0.257498	0			-0.294109	0
PHF20	0.255496	0	0.309239	0	0.238681	0	0.234525	0	0.237247	0	0.22972	0
PHF20L1	-0.103587	4.15375e-124			-0.133826	1.30782e-220
PHF3							-0.195262	0			-0.199711	1.11949e-300
PHIP							-0.195313	0			-0.231774	5.0449e-280
PHLDA1			0.485968	0			0.450844	0			0.467029	0
PHLDB3	-0.0203083	2.71683e-252	0.342977	0	-0.0649944	0	0.32435	0	-0.000178016	0	0.317221	0
PHPT1	0.24553	0	-0.415494	0	0.257139	0	-0.320727	0	0.253906	0	-0.285009	0
PHYKPL			-0.237776	0			-0.177658	0			-0.170632	6.20622e-231
PIGP											-0.125765	4.26866e-146
PIGX	-0.134679	1.41527e-85			-0.136859	4.61586e-152
PIH1D1			-0.251262	0			-0.212885	0			-0.239153	0
PIK3IP1	0.275558	0			0.329899	0			0.281527	0
PIK3R1			0.364143	0
PILRB	-0.131707	2.96905e-69			-0.105545	1.66643e-84
PIM1	-0.189533	2.95146e-171	-0.270243	0	-0.21012	1.02513e-289
PIM2			-0.615229	0			-0.460772	0			-0.329543	0
PIM3			0.532617	0			0.515912	0			0.557636	0
PIN4			-0.37298	0			-0.321211	0			-0.332164	0
PIP4K2A			-0.0437338	0	0.279661	0	0.0366386	0	0.291854	0	0.0601275	6.10708e-240
PITPNC1	-0.653828	0			-0.652655	0			-0.597228	0
PJA2							-0.127503	0
PKIA	-0.473085	0			-0.473981	0			-0.480242	0
PKM			-0.574322	0			-0.413433	0			-0.405148	0
PLAC8			-0.237707	0
PLAUR			0.243218	0			0.0457643	0
PLEKHA2			0.215941	0			0.205529	0			0.176297	1.03188e-270
PLEKHB2			0.29985	0			0.327715	0			0.316726	0
PLEKHJ1			-0.200892	0							-0.129143	6.95728e-191
PLEKHO1									-0.26408	3.24465e-288	-0.285923	1.63418e-279
PLIN2					-0.207464	7.76757e-196
PLK3	0.366108	0	0.894226	0	0.370679	0	0.88085	0	0.374992	0	0.849243	0
PLP2			-0.301339	0			-0.139147	0			-0.142891	3.71679e-204
PLSCR1	-0.557508	0	-0.359038	0	-0.552367	0			-0.450332	0
PMAIP1			0.273804	0			0.371817	0			0.470946	0
PMEPA1	-0.80012	0			-0.892401	0	0.00138874	0	-0.777104	0	0.0262211	4.8311e-172
PMF1	-0.105021	4.84754e-104	-0.23289	0	-0.109051	1.20414e-203
PNISR			-0.510308	0			-0.556844	0			-0.61828	0
PNKD			-0.268555	0			-0.284706	0			-0.280535	0
PNN	0.151603	0			0.168577	0			0.153668	0
PNPLA8			0.296613	0			0.258964	0			0.311219	0
PNPT1	-0.267495	0			-0.198688	5.31675e-236
PNRC1	0.635008	0	0.525884	0	0.61322	0	0.419494	0	0.631382	0	0.41511	0
POLD4	0.246621	0	-0.279427	0	0.280792	0	-0.293216	0	0.246493	0	-0.25205	0
POLR1D	0.172077	0			0.181082	0			0.160031	0
POLR2A			0.325071	0			0.327443	0			0.30647	0
POLR2B			-0.159796	1.15531e-266	-0.12012	4.67645e-115			-0.132826	1.44452e-132	-0.175458	1.28841e-160
POLR2E			-0.12538	9.10412e-234
POLR2G			-0.201318	0							-0.179708	1.60381e-232
POLR2I	-0.178777	2.21053e-202	-0.307393	0	-0.213712	0	-0.250136	0	-0.249163	0	-0.278219	0
POLR2J			-0.276372	0			-0.253758	0			-0.228715	0
POLR2J3			-0.351097	0			-0.396232	0			-0.430026	0
POLR2K							0.175744	0			0.201995	0
POLR2L	-0.245805	0	-0.204732	0	-0.331267	0			-0.304992	0
POLR3E			0.32249	0			0.319767	0			0.319936	0
POLR3GL	0.333923	0			0.338605	0			0.313241	0
POMP	-0.227028	0	-0.421617	0	-0.26589	0	-0.289627	0	-0.206468	0	-0.133057	0
POU2F2			-0.281991	0			-0.337104	0			-0.439319	0
PPA1							0.145475	0			0.132719	0
PPCS			-0.194389	0			-0.212067	0			-0.187289	2.36638e-232
PPDPF	0.398357	0			0.289083	0			0.371214	0	0.247283	0
PPIB			-0.313075	0			-0.195888	0			-0.126054	1.61933e-299
PPIL4			0.318794	0			0.301562	0			0.295043	0
PPM1G	-0.172895	2.30034e-157			-0.187889	7.82819e-245			-0.199115	9.48429e-263	-0.141688	1.06817e-208
PPM1K			-0.203401	0
PPP1CA			-0.381314	0			-0.328831	0			-0.271583	0
PPP1CB			0.550032	0	-0.28787	0	0.430601	0			0.497755	0
PPP1R10					-0.145144	1.12108e-125
PPP1R12A							-0.170675	0			-0.200278	2.82478e-278
PPP1R14B			-0.464905	0
PPP1R15A	0.477794	0	1.12323	0	0.343994	0	1.008	0	0.47413	0	1.08302	0
PPP1R15B	0.152934	0	0.360133	0			0.360671	0	0.195261	0	0.357867	0
PPP1R18			-0.475553	0			-0.309205	0			-0.310096	0
PPP1R2	0.269957	0			0.270449	0	0.236285	0	0.261756	0
PPP1R7			-0.230693	0			-0.281249	0			-0.264422	0
PPP2CA			0.172745	0			0.201251	0			0.200717	0
PPP2R2A	-0.128671	1.57135e-95							-0.117151	4.32187e-122
PPP2R5C	-0.536252	0			-0.54161	0	-0.185905	0	-0.445996	0	-0.176366	7.88901e-274
PPP4C	-0.31456	0	-0.267731	0	-0.338231	0	-0.232467	0	-0.290765	0	-0.138938	2.5516e-246
PPT1			-0.119652	0
PPWD1											-0.130091	7.24096e-135
PQBP1			-0.16455	0			-0.170745	0			-0.130796	1.14573e-206
PRDM1	-0.203936	1.92057e-131	-0.262514	8.663e-264	-0.266698	1.09916e-283			-0.164435	2.34489e-99
PRDX1	-0.835397	0			-0.864516	0			-0.864727	0
PRDX2	0.338507	0	-0.223177	0	0.334976	0			0.35502	0	-0.204875	0
PRDX3			-0.251655	0
PRDX5			-0.329539	0	0.178637	0	-0.336869	0	0.167272	0	-0.29584	0
PRELID1			-0.447619	0	-0.00550982	0	-0.290997	0			-0.287554	0
PRKCA			0.126421	0			0.141784	0
PRKCB	0.359131	0			0.391627	0	0.246919	0	0.391616	0
PRKCH	0.190894	0			0.206222	0			0.233331	0
PRKCQ-AS1			-0.27246	0
PRKCSH					0.139887	0
PRKDC											-0.180543	1.01576e-172
PRKX	-0.224485	1.2843e-183	-0.337153	0	-0.221953	1.40231e-277	-0.233857	0	-0.165898	1.20428e-148	-0.247675	5.77373e-249
PRMT1			-0.265411	0			-0.210204	0			-0.184375	4.84776e-270
PRMT10	0.396242	0	0.588386	0	0.327885	0	0.580625	0	0.397029	0	0.575377	0
PRMT2			-0.309679	0			-0.363218	0			-0.362148	0
PRNP	-0.619672	0	0.280533	0	-0.701555	0	0.353392	0	-0.53045	0	0.338515	0
PROSC			-0.235681	0			-0.238265	0			-0.237697	0
PRPF40A	-0.155079	1.45223e-167	-0.145987	0	-0.164148	4.86172e-256			-0.128845	6.85734e-197
PRPF4B									-0.113579	2.28957e-186
PRPF6			-0.153518	2.70708e-308			-0.201088	0			-0.228272	4.68597e-277
PRR13	-0.200049	3.03617e-289	-0.257313	0	-0.204953	0	-0.173146	0	-0.197579	0	-0.138979	3.43442e-286
PRR4											-0.228837	6.18613e-251
PRR7	0.291626	0	0.417284	0	0.277665	0	0.419409	0	0.297509	0	0.416377	0
PRRC2C	-0.144483	0			-0.14936	0			-0.137421	0
PSAP											-0.219077	0
PSENEN			-0.270454	0
PSIP1	0.189694	0	-0.320161	0	0.205177	0	-0.340565	0	0.176087	0	-0.419246	0
PSMA1	-0.338899	0	-0.264529	0	-0.322521	0			-0.328317	0	-0.228854	0
PSMA2.1	-0.243942	0	-0.419572	0	-0.248491	0	-0.300561	0	-0.195055	0	-0.21177	0
PSMA3	-0.452644	0	-0.35546	0	-0.429592	0	-0.194	0	-0.415735	0	-0.170674	3.69996e-226
PSMA4	-0.258508	0	-0.45537	0	-0.251054	0	-0.332525	0	-0.239495	0	-0.241881	0
PSMA5	-0.344515	0	-0.593256	0	-0.33778	0	-0.448168	0	-0.314213	0	-0.402137	0
PSMA7	-0.422269	0	-0.464349	0	-0.436061	0	-0.306291	0	-0.421753	0	-0.290635	0
PSMB1	-0.271016	0	-0.384349	0	-0.262255	0	-0.307586	0	-0.262887	0	-0.241326	0
PSMB10			-0.377925	0
PSMB2	-0.204974	9.64426e-201	-0.218539	0	-0.214557	3.7604e-293	-0.142267	0	-0.19289	3.56248e-263
PSMB3	-0.26374	0	-0.530395	0	-0.247038	0	-0.371856	0	-0.253092	0	-0.30391	0
PSMB4					-0.168879	8.75223e-287	-0.1347	0			-0.128501	1.51547e-253
PSMB5			-0.138164	2.48972e-290			-0.112896	0
PSMB6	-0.301681	0	-0.258446	0	-0.328524	0	-0.17432	0	-0.288026	0	-0.138361	0
PSMB7			-0.15058	0			-0.11522	0
PSMB8	-0.169648	1.80927e-278	-0.811855	0			-0.524061	0			-0.331504	0
PSMB9			-1.29842	0	-0.054117	0	-0.960973	0	-0.0598719	0	-0.648288	0
PSMC1					-0.179689	6.81364e-280			-0.17773	1.46147e-287
PSMC2			-0.134993	1.09115e-252
PSMC3	-0.2204	8.47265e-239	-0.179465	0	-0.224087	0	-0.130705	0	-0.22093	0
PSMC4	-0.292037	0			-0.300686	0			-0.281159	0
PSMC5			-0.182356	0							-0.12784	0
PSMC6	-0.153783	2.32429e-134	-0.162771	0	-0.17487	1.4955e-204			-0.158311	5.35991e-194
PSMD11	-0.328485	0			-0.36027	0			-0.328861	0
PSMD13	-0.345447	0	-0.194961	0	-0.355852	0			-0.320461	0
PSMD14	-0.181218	2.93168e-162							-0.203306	9.31475e-253
PSMD2	-0.235724	5.94663e-269			-0.244116	0			-0.205675	5.73181e-279
PSMD4			-0.271041	0	-0.122915	6.17025e-246	-0.261291	0	-0.128418	8.19747e-235	-0.23057	0
PSMD5-AS1			-0.181849	0							-0.155257	3.16031e-175
PSMD7	-0.292948	0	-0.191328	0	-0.334971	0			-0.303473	0	-0.132283	1.7989e-241
PSMD8	-0.192339	4.41625e-245	-0.244063	0	-0.207076	0	-0.154767	0	-0.195945	0	-0.156171	0
PSME1	0.384119	0	-0.768967	0	0.386112	0	-0.461987	0	0.374152	0	-0.212839	0
PSME2			-0.90403	0			-0.519197	0			-0.205313	0
PSMF1			-0.126768	1.85188e-270							-0.109453	5.22811e-191
PSMG2	-0.127824	2.56554e-132	-0.294854	0			-0.225438	0			-0.177389	0
PTGER2			-0.327713	0
PTGER4	0.317314	0	0.958179	0	0.190869	0	0.908532	0	0.407129	0	0.986231	0
PTGES3	-0.214286	0	-0.304629	0	-0.248419	0	-0.189275	0	-0.229077	0	-0.225654	0
PTMA	-0.323052	0			-0.40572	0			-0.353285	0
PTP4A1	0.368296	0	0.671066	0	0.26308	0	0.651324	0	0.410274	0	0.706444	0
PTP4A2			-0.319884	0	-0.0685012	0			-0.0375155	0	-0.245992	0
PTPN1			-0.328807	0			-0.2212	0			-0.149281	4.4584e-199
PTPN2			-0.195388	0			-0.138183	0
PTPN22			0.242705	0			0.202321	0			0.219279	0
PTPN4									0.208799	0
PTPN7									0.109167	2.54929e-233
PTPRA			-0.148256	2.83476e-268
PTPRC	-0.644605	0	-0.613368	0	-0.606664	0	-0.687237	0	-0.599218	0	-0.67357	0
PTPRCAP	0.578296	0	-0.369259	0	0.635284	0			0.58444	0	-0.268443	0
PTTG1IP	-0.198838	7.64227e-177	-0.186433	4.02652e-280	-0.188639	1.45535e-197			-0.190613	1.50389e-199	-0.195975	2.13177e-179
PURA			-0.207098	0							-0.227787	3.40341e-246
PUS7L											-0.183779	7.88878e-195
PWP1	-0.140803	1.05955e-105			-0.15082	4.50357e-180			-0.153582	1.00306e-164
PYCARD			-0.239454	0
PYHIN1			-0.447122	0			-0.429492	0			-0.423809	0
PYURF	-0.062841	0	-0.372218	0	-0.0564152	0	-0.297243	0			-0.240025	0
QARS	0.117227	2.8034e-218							0.13471	0
R3HDM4			-0.122009	0			-0.145814	0
RAB10	-0.272976	0	-0.344903	0	-0.266215	0	-0.324815	0	-0.255647	0	-0.299101	0
RAB22A			0.152185	0			0.167902	0			0.17879	0
RAB27A	-0.160917	1.20116e-125	-0.282341	0	-0.161166	3.32539e-177	-0.260472	0	-0.138605	2.66547e-129	-0.207392	2.10124e-223
RAB4A	0.127739	1.707e-207			0.143927	8.79174e-302			0.124172	7.89784e-253
RAB5C	-0.199105	5.26651e-213	-0.154789	0	-0.196613	0			-0.182129	1.60792e-292
RAB8A	-0.13782	1.72417e-110	-0.227508	0			-0.146297	0			-0.136083	2.50799e-220
RABAC1	-0.234724	0	-0.651568	0	-0.217671	0	-0.679053	0	-0.237298	0	-0.566881	0
RABEP1	-0.168791	7.70878e-122			-0.17759	2.9631e-164			-0.178396	1.52416e-182
RABGAP1L	-0.134561	3.5245e-90					-0.208251	0	-0.142795	7.81592e-125	-0.189765	7.58364e-177
RAC1	-0.234966	4.15862e-280	-0.396831	0	-0.215802	0	-0.343479	0	-0.224103	0	-0.387855	0
RAC2	0.519672	0			0.524454	0	0.0326579	0	0.503561	0
RAD21	-0.132287	1.03102e-107	-0.247232	0			-0.256105	0	-0.14085	8.71869e-164	-0.264735	0
RAD23A			-0.344743	0			-0.317776	0			-0.220242	0
RAD23B											-0.120173	7.98247e-136
RAD50											-0.209343	3.99183e-244
RAD9A			-0.215964	0							-0.202114	6.24237e-221
RALA	-0.687937	0	-0.776413	0	-0.698097	0	-0.700898	0	-0.711299	0	-0.714042	0
RALBP1			-0.236185	0			-0.26314	0			-0.261883	3.12482e-304
RALGAPA1			0.679314	0			0.640046	0			0.617232	0
RAN	-0.239476	0	-0.118316	0	-0.287233	0			-0.244825	0
RANBP1	-0.189063	2.77923e-244	-0.218481	0	-0.195909	0			-0.184863	0
RANBP2	-0.283175	1.46714e-219	0.319965	0	-0.313246	1.53346e-295	0.256779	0	-0.261145	4.50267e-220	0.247555	0
RAP1A	0.216347	0					-0.00602876	0	0.214282	0	-0.00786147	0
RAP1B							0.146435	0			0.178039	0
RAP2B			0.176707	0			0.182787	0
RAP2C			0.184975	0			0.178712	0			0.190881	0
RARRES3			-0.379983	0			-0.423229	0
RASA3	0.140125	0			0.170574	0			0.167281	0
RASAL3			-0.213124	0			-0.161421	0			-0.153902	3.85513e-165
RASGEF1B	0.415134	0	0.652097	0	0.419557	0	0.650012	0	0.439163	0	0.642556	0
RASGRP1	-0.243247	4.7778e-220	-0.376836	0			-0.27459	0	-0.24294	7.46395e-264	-0.284289	0
RASGRP2	0.247606	0	0.4241	0	0.269824	0	0.462777	0	0.247595	0	0.384742	0
RASSF3					0.145488	0			0.137367	1.37866e-289
RASSF5	-0.397242	0			-0.425535	0			-0.301509	0
RBBP4			-0.23413	0			-0.198351	0			-0.225149	5.29487e-253
RBBP7	-0.239591	2.13449e-236			-0.273297	0			-0.243156	1.78923e-274
RBCK1			-0.48618	0			-0.29778	0			-0.192166	3.48468e-251
RBL2	0.358371	0			0.396155	0	-0.1602	0	0.385818	0	-0.199215	0
RBM17	-0.138712	3.19712e-145			-0.158639	1.8712e-272			-0.115059	3.21864e-194
RBM25	-0.146068	2.78531e-217
RBM26			-0.200763	0							-0.231276	3.38209e-249
RBM3			0.684102	0			0.761245	0			0.867096	0
RBM38	0.389324	0	0.603556	0	0.405109	0	0.552275	0	0.421152	0	0.565336	0
RBM39			0.286813	0			0.263008	0			0.241577	0
RBM6	-0.229407	7.93375e-188	-0.360722	0	-0.216508	4.15654e-236	-0.344192	0	-0.233361	1.22589e-248	-0.3895	0
RBM8A			0.145204	0	-0.11982	0	0.261843	0			0.287824	0
RBMS1							0.145007	0			0.160575	3.97997e-293
RBMX			0.148322	0
RBMX2											-0.151192	2.48546e-180
RBPJ	-0.440658	0	-0.256026	0	-0.430314	0	-0.244958	0	-0.433575	0	-0.248473	5.67239e-210
RBX1	-0.232538	0	-0.465539	0	-0.27994	0	-0.301505	0	-0.284451	0	-0.293505	0
RCAN3	0.297296	0	0.32224	0	0.274377	0	0.43926	0	0.297039	0	0.330409	0
RCN2	0.194402	0			0.219311	0			0.21372	0
RCSD1	0.479384	0	-0.0724262	0	0.503829	0	-0.00765795	0	0.473287	0	-0.0595906	4.14701e-301
RDH11			-0.242165	1.06866e-303							-0.238315	7.32503e-246
RDH14			-0.268375	0
REEP5	-0.102547	3.0524e-80	-0.368865	0
REL	0.560427	0	1.27082	0	0.454598	0	1.20614	0	0.673676	0	1.14368	0
RELB	-0.344002	0			-0.391049	0	-0.185349	0	-0.318782	0
RER1	-0.159023	1.34244e-126	-0.331732	0	-0.177999	8.84766e-234	-0.26412	0	-0.163175	3.28228e-212	-0.229057	1.75837e-295
REST							-0.112142	0
REXO2	-0.122703	1.61906e-120	-0.587482	0			-0.425462	0			-0.46033	0
REXO4			-0.232152	0							-0.245237	0
RFC1	-0.129172	6.29319e-72	-0.35745	0			-0.271797	0	-0.135897	1.38254e-128	-0.289632	0
RFTN1	-0.507053	0			-0.505926	0			-0.505268	0
RGCC	1.5704	0	2.49445	0	1.39381	0	2.47834	0	1.56783	0	2.41139	0
RGL4	0.125544	8.79828e-231	0.228814	0			0.197116	0	0.128512	6.1997e-295	0.225976	0
RGS1			0.401157	0			0.809985	0			1.23483	0
RGS10	-0.305608	0			-0.34742	0	-0.0316608	0	-0.313575	0
RGS2			0.219248	0
RHBDD2	-0.175226	3.26688e-165			-0.177829	4.15174e-298			-0.182595	2.32527e-283
RHBDF2	-0.260448	0			-0.273014	0
RHOA	-0.145886	3.66098e-286			-0.143498	0			-0.122825	0
RHOF	0.177593	0			0.209481	0			0.195007	0
RHOG	-0.219671	1.19629e-263			-0.261441	0			-0.265454	0
RHOH	0.299934	0	0.713477	0	0.220612	0	0.759589	0	0.344955	0	0.745282	0
RIC3					0.163748	0			0.138211	0
RIF1	-0.363117	0	-0.266022	0	-0.367697	0	-0.287051	0	-0.364576	0	-0.299816	3.68391e-275
RILPL2			0.716725	0			0.713193	0			0.709495	0
RNASEH2C	-0.206131	5.82705e-200	-0.199819	0	-0.201724	2.55426e-267	-0.202349	0	-0.19892	8.37025e-271	-0.173522	2.72904e-236
RNASET2	0.272252	0			0.251385	0			0.26231	0	0.00256935	0
RNF115			-0.173413	2.90693e-270							-0.125131	2.7818e-133
RNF125	0.536053	0	1.06965	0	0.446262	0	1.04153	0	0.551496	0	0.998168	0
RNF13			-0.165244	7.4017e-259							-0.15554	4.96397e-165
RNF138	0.340477	0	0.393056	0	0.313749	0	0.435045	0	0.377833	0	0.432698	0
RNF139	0.58894	0	0.639425	0	0.575263	0	0.64989	0	0.620181	0	0.666454	0
RNF145	-0.157959	3.95121e-253			-0.19349	0			-0.221216	0
RNF149	-0.24919	9.97538e-243			-0.272829	0			-0.202479	1.35951e-207
RNF181	-0.301144	0	-0.476098	0	-0.311595	0	-0.413141	0	-0.339364	0	-0.376125	0
RNF187			-0.229629	0							-0.212508	0
RNF19A	-0.283537	1.0673e-254			-0.316491	0			-0.278577	5.07114e-252
RNF213	-0.919656	0	-1.15274	0	-0.838251	0	-0.859793	0	-0.872514	0	-0.738006	0
RNF216											-0.109344	3.81578e-139
RNF34	-0.134826	3.82118e-102			-0.12683	1.89524e-135
RNF5			-0.276331	0			-0.239493	0			-0.195666	2.06284e-280
RNH1			-0.138191	0
RNMT			0.227875	0			0.182037	0
RNPEPL1					0.122881	0
RNPS1							0.130046	0			0.153587	0
ROMO1			-0.31118	0					-0.109383	1.84648e-259	-0.132755	1.95051e-279
RORA	-0.194756	0					0.00963906	0
RP1-313I6.12	0.395195	0	0.651774	0	0.346754	0	0.648935	0	0.422357	0	0.660744	0
RP11-138A9.1			0.536902	0			0.673724	0			0.713779	0
RP11-138A9.2	-0.129679	2.58677e-95	0.48646	0			0.684377	0			0.659638	0
RP11-1399P15.1			-0.56368	0			-0.53595	0			-0.491153	0
RP11-347P5.1			0.135943	0			0.184021	0			0.19554	0
RP11-427H3.3											0.0415212	1.12823e-210
RP11-51J9.5	0.193685	0	0.344543	0	0.133681	0	0.292725	0	0.170922	0	0.280228	0
RP11-660L16.2	0.23241	0			0.231553	0	-0.245599	0	0.236358	0	-0.222579	0
RP11-94L15.2	-0.657981	0	-0.357092	0	-0.639445	0	-0.482345	0	-0.666553	0	-0.471614	0
RPA2	-0.184949	1.22289e-184	-0.297959	0	-0.172021	1.40869e-222	-0.272224	0	-0.16468	1.6712e-220	-0.247316	0
RPA3	-0.181687	1.94439e-178	-0.216271	0	-0.212962	0	-0.187448	0	-0.202463	2.01661e-294	-0.166876	3.24426e-243
RPAP2											-0.300389	0
RPL10	0.167565	0	0.386334	0	0.190161	0	0.26169	0	0.17418	0	0.286915	0
RPL10A	0.309826	0	0.590305	0	0.333437	0	0.519812	0	0.296699	0	0.482042	0
RPL11	0.215376	0	0.290357	0	0.240601	0	0.202595	0	0.175965	0	0.214254	0
RPL12	0.155664	0	0.141128	0	0.156241	0					0.115387	0
RPL13	0.216764	0	0.24456	0	0.249294	0	0.141794	0	0.196742	0	0.131004	0
RPL13A	0.238531	0	0.201913	0	0.309284	0			0.198485	0
RPL14	0.210881	0	0.187758	0	0.250854	0			0.186941	0
RPL15	0.220863	0	0.281815	0	0.25874	0	0.219337	0	0.255128	0	0.232297	0
RPL17			0.186068	0			-0.155626	0
RPL18	0.223683	0	0.275937	0	0.249175	0	0.148593	0	0.179581	0
RPL18A	0.201081	0	0.184891	0	0.209041	0	0.176675	0	0.192898	0	0.148282	0
RPL19	0.225308	0	0.211595	0	0.250541	0	0.145163	0	0.197628	0
RPL21	0.152871	0	0.13472	0	0.148997	0			0.139977	0
RPL22	0.259247	0	0.239971	0	0.282395	0	0.234887	0	0.18039	0
RPL22L1			0.186866	0			0.222496	0			0.248063	0
RPL23	0.348757	0	0.548691	0	0.390534	0	0.524135	0	0.252624	0	0.394703	0
RPL23A	0.176509	0			0.189873	0			0.158183	0
RPL24	0.171507	0	0.257953	0	0.211851	0	0.246137	0	0.132393	0	0.16396	0
RPL26	0.170617	0			0.180014	0			0.115373	0
RPL27	0.149116	0
RPL27A	0.184145	0	0.259537	0	0.244919	0	0.149855	0	0.127746	0	0.144254	0
RPL28	0.139215	0			0.136014	0	0.120379	0
RPL29	0.21468	0	0.224469	0	0.259732	0	0.188096	0	0.187169	0
RPL3	0.170125	0	0.350338	0	0.192299	0	0.199538	0	0.219459	0	0.206324	0
RPL30	0.221848	0	0.302756	0	0.269905	0	0.222371	0	0.163746	0	0.17865	0
RPL31	0.262041	0	0.193642	0	0.274566	0			0.171582	0
RPL32	0.209832	0	0.181207	0	0.205804	0	0.12523	0	0.167524	0
RPL35	0.117521	0	0.00729855	0
RPL35A	0.162726	0
RPL36	0.139216	0					0.14392	0
RPL36A			-0.0990699	0	-0.0624057	0
RPL36AL			-0.267955	0			-0.208843	0			-0.157118	0
RPL37	0.178558	0					0.294288	0
RPL37A			-0.00139031	0
RPL38	0.184675	0					0.253316	0
RPL4	0.312332	0	0.556895	0	0.339127	0	0.461822	0	0.313875	0	0.390135	0
RPL41			0.00700058	0							0.013267	0
RPL5	0.398101	0	0.668142	0	0.460954	0	0.531502	0	0.381059	0	0.417699	0
RPL6	0.424009	0	0.627427	0	0.488218	0	0.596274	0	0.445871	0	0.501282	0
RPL7			0.378195	0			0.271552	0	0.293852	0	0.326642	0
RPL7A	0.23239	0	0.360405	0	0.29985	0	0.220022	0	0.206991	0	0.181862	0
RPL7L1	-0.173769	3.09617e-183			-0.161838	1.31351e-260			-0.139794	3.17259e-231
RPL8	0.123574	0			0.126776	0
RPL9	0.226732	0	0.406744	0	0.299958	0	0.348759	0	0.214669	0	0.235699	0
RPLP0							-0.18607	0
RPLP1							-0.18494	0
RPLP2	0.193486	0			0.196356	0
RPS10							-0.00655153	0
RPS11	0.202989	0	0.140931	0	0.245608	0
RPS12	0.153406	0			0.177507	0
RPS13	0.282827	0	0.2207	0	0.297784	0	0.177611	0	0.261549	0	0.1791	0
RPS14	0.203309	0	0.258428	0	0.209131	0			0.185784	0	0.170666	0
RPS15	0.186517	0			0.162922	0	0.127591	0	0.122637	0
RPS15A	0.182423	0	0.30083	0	0.167653	0	0.254811	0	0.106522	0	0.190918	0
RPS16			-0.430937	0			-0.636297	0	-0.135057	2.82108e-264	-0.658033	0
RPS18	0.168483	0	0.228579	0	0.177064	0	0.149918	0	0.144694	0	0.159445	0
RPS19			-0.204707	0			-0.303654	0			-0.258488	0
RPS19BP1			-0.289058	0			-0.277702	0			-0.299533	0
RPS2			0.231472	0	0.142325	0			0.138929	0	0.148482	0
RPS20	0.220902	0	0.359151	0	0.276719	0	0.318749	0	0.152377	0	0.209089	0
RPS21			-0.0595684	0	-0.011143	0	0.00365651	0
RPS23	0.208868	0	0.304452	0	0.233017	0	0.223209	0	0.15834	0	0.17425	0
RPS24	0.223974	0	0.573946	0	0.24324	0	0.627993	0	0.186449	0	0.549021	0
RPS25	0.236748	0			0.219988	0			0.170295	0
RPS26	0.229088	0			0.163571	1.58825e-148
RPS27A	0.172113	0			0.177089	0			0.149759	0
RPS27L	-0.161934	5.01329e-242	-0.918585	0	-0.188594	0	-0.849745	0	-0.214693	0	-0.931938	0
RPS28	0.178677	0					0.312795	0
RPS29	0.16267	0			0.116506	0	0.277655	0
RPS3	0.224137	0	0.348766	0	0.24795	0	0.162536	0	0.230925	0	0.193445	0
RPS3A	0.19976	0	0.434888	0	0.258112	0	0.333596	0	0.235809	0	0.266578	0
RPS4X	0.18942	0	0.331427	0	0.21598	0	0.192542	0	0.22584	0	0.187414	0
RPS4Y1	0.292622	3.11011e-248			0.211859	3.75813e-166
RPS5	0.209301	0	0.333692	0	0.236086	0	0.163187	0	0.204322	0	0.20891	0
RPS6	0.239503	0	0.503707	0	0.280843	0	0.410991	0	0.252755	0	0.426608	0
RPS6KA3											-0.18942	4.38141e-241
RPS7	0.309058	0	0.661177	0	0.352609	0	0.604936	0	0.299621	0	0.53503	0
RPS8	0.288134	0	0.512196	0	0.277458	0	0.352853	0	0.16204	0	0.311484	0
RPS9	0.132554	0	0.251696	0	0.156369	0	0.132241	0	0.126992	0	0.159932	0
RPSA	0.313026	0	0.456759	0	0.363492	0	0.430076	0	0.300146	0	0.345109	0
RPSAP58							-0.708431	0
RRP7A	-0.241089	1.11064e-276	-0.175398	0	-0.242853	0			-0.220813	0
RSAD2	-0.719129	0			-0.477813	0
RSBN1L	-0.179257	2.45084e-140	-0.410894	0	-0.149593	1.33354e-172	-0.482289	0	-0.182132	4.56037e-183	-0.495405	0
RSL1D1	0.13725	0	0.13872	0					0.152743	0	0.157678	0
RSRC1											-0.196646	7.22018e-223
RSRC2			0.27797	0			0.23215	0			0.230648	0
RTF1	-0.322182	0	-0.187379	0	-0.353734	0	-0.20733	0	-0.35123	0	-0.200972	1.02532e-279
RTFDC1	-0.108729	2.29631e-108
RTN3	-0.153091	7.76974e-113			-0.143469	4.06277e-149
RUNX3	-0.179117	2.58584e-111			-0.198216	1.6555e-185					0.148469	1.28415e-106
RWDD1			-0.1427	0
S100A10	-0.185033	0			-0.222397	0	0.196796	0	-0.276543	0
S100A11	-0.499014	0	-0.663308	0	-0.509695	0	-0.440087	0	-0.647448	0	-0.473178	0
S100A4	1.31265	0	1.06903	0	1.29128	0	1.43843	0	1.25827	0	1.12795	0
S100A6	0.75758	0	-0.629857	0	0.778082	0	-0.462823	0	0.640619	0	-0.457215	0
S100A8			-0.123409	7.80441e-306	0.179976	0	-0.144378	0			-0.297189	0
S100A9			0.131708	0	0.32516	0			-0.0297584	2.22276e-281	-0.347118	0
S1PR1	-0.419364	0			-0.462436	0	-0.00143479	0	-0.491461	0
S1PR4	-0.33496	0	-0.248073	0	-0.292029	0			-0.388424	0	-0.31757	0
SAFB			-0.141965	1.09551e-293			-0.148516	0			-0.169822	2.6118e-206
SAMD9	-1.1034	0	-0.6997	0	-0.846322	0	-0.452695	0	-0.876155	0	-0.281631	5.55062e-187
SAMD9L	-0.59246	0	-1.0421	0	-0.432537	0	-0.468627	0	-0.410598	0	-0.22358	7.37996e-142
SAMHD1	0.32925	0			0.408671	0			0.398016	0
SAMSN1	-0.282777	0	0.487033	0	-0.369355	0	0.460175	0	-0.298837	0	0.448534	0
SAP18											0.179824	0
SAP30BP	-0.149737	2.25801e-115			-0.176255	2.208e-223			-0.149306	3.39146e-206
SAR1A											0.126864	9.32526e-287
SAR1B	-0.226806	5.16997e-214			-0.259253	0			-0.224864	5.69355e-262
SARS	-0.187881	1.16327e-184	-0.252248	0	-0.207705	1.49626e-286	-0.189483	0	-0.199215	2.60314e-290	-0.184824	1.83544e-247
SAT1	-1.2054	0	0.318276	0	-1.13051	0	0.495177	0	-0.908076	0	0.632179	0
SAT2			-0.257179	0			-0.30305	0			-0.292793	0
SATB1	-0.502176	0			-0.580438	0			-0.443872	0
SBDS	0.612605	0	0.623278	0	0.51164	0	0.680896	0	0.615142	0	0.728559	0
SC5D	0.361287	0	1.03203	0	0.232631	0	0.990523	0	0.389015	0	1.01075	0
SCAF11	-0.28084	0			-0.279149	0	-0.210238	0	-0.270933	0	-0.208003	0
SCAMP2			-0.252682	0							-0.187397	9.46474e-212
SCAND1			-0.179644	0			-0.145229	0			-0.129425	4.39376e-226
SCAPER											-0.211206	1.14116e-256
SCML1			0.181943	0			0.188641	0			0.186053	0
SCNM1	-0.125925	7.73348e-94	-0.152792	2.70683e-256	-0.134593	4.28747e-186	-0.176383	0	-0.149924	2.92023e-180	-0.158458	6.74479e-165
SCP2	0.199113	0			0.191618	0			0.208351	0
SDAD1											-0.167701	5.22084e-167
SDCBP	0.279319	0	0.529512	0	0.20797	0	0.520056	0	0.308366	0	0.50854	0
SDF2L1			-0.417217	0			-0.289773	0			-0.252496	0
SDF4	-0.248728	9.32145e-233			-0.264831	0			-0.258796	0
SDHA			-0.257368	0
SDHAF2	-0.124561	5.48695e-90			-0.130945	5.74751e-177			-0.129985	3.80855e-185
SDHB			-0.112686	1.06553e-292
SDHC			-0.145657	0			-0.115641	0
SDHD	-0.133632	6.20362e-157	-0.212122	0	-0.162228	0	-0.178422	0
SEC11A	-0.175315	8.72243e-166	-0.376796	0	-0.146018	3.52893e-275	-0.325652	0	-0.19912	0	-0.366504	0
SEC11C			-0.283847	0	-0.135005	2.19776e-215	-0.168351	0	-0.115165	3.10062e-193
SEC14L1					-0.177012	7.33848e-175
SEC22C	0.144914	1.31511e-263			0.129142	1.61433e-267			0.139509	3.06923e-303
SEC61B	-0.193974	0	-0.389139	0	-0.244138	0	-0.199604	0	-0.21152	0
SEC61G	-0.220409	0	-0.637988	0	-0.289825	0	-0.391617	0	-0.23804	0	-0.313293	0
SEC62	-0.182816	4.32044e-303	-0.194615	0	-0.218585	0			-0.22544	0	-0.163121	1.27441e-302
SEC63			-0.129336	6.00315e-278			-0.132252	0			-0.141692	4.64707e-177
SELK	0.644727	0	1.1362	0	0.50044	0	1.20472	0	0.665795	0	1.32104	0
SELL	-0.515703	0	-0.573152	0	-0.4944	0	-0.742908	0	-0.49663	0	-0.66477	0
SELM	0.179569	0	-0.15564	0	0.17277	0			0.176409	0
SELPLG											-0.179463	8.14892e-156
SELT	-0.241704	0			-0.297912	0			-0.217962	0
SEMA4D			0.187253	0			0.148019	0			0.116199	4.07133e-280
SENP6											-0.150476	1.09771e-177
SEP15			-0.289208	0			-0.20434	0			-0.141732	0
SEPHS2			-0.34489	0			-0.31465	0			-0.264771	0
SEPT1	0.275798	0			0.271818	0			0.284175	0
SEPT2	-0.167246	3.21894e-148			-0.174013	6.32937e-276			-0.162637	6.05638e-193
SEPT6	-0.280285	0	-0.373266	0	-0.258263	0	-0.402717	0	-0.303132	0	-0.43307	0
SEPT7	-0.274821	0	-0.350905	0	-0.273588	0	-0.332762	0	-0.240783	0	-0.304098	0
SEPT9	0.662903	0	0.0254287	0	0.693692	0			0.689262	0
SERBP1	-0.152259	0	-0.226177	0	-0.185848	0	-0.142658	0	-0.138441	0	-0.144839	0
SERF2	0.297851	0	-0.373484	0	0.258443	0	-0.338956	0	0.263214	0	-0.236884	0
SERINC1					-0.167711	1.23935e-195
SERPINB1	-0.152577	3.46043e-185	-0.180285	0	-0.140924	3.47598e-268
SERPINB9	-0.404737	0	0.272273	0	-0.452808	0	0.247303	0	-0.285199	3.42038e-255	0.286587	0
SERTAD1	0.219584	0	0.557123	0	0.160319	0	0.590102	0	0.208778	0	0.588511	0
SESN3	-0.979349	0	-0.334223	0	-0.973677	0	-0.591282	0	-0.991985	0	-0.708924	0
SET			-0.417213	0			-0.340891	0			-0.329341	0
SETD2	-0.572961	0			-0.58905	0			-0.539028	0
SETD5	-0.153785	3.51954e-91	-0.168892	2.87728e-247	-0.142997	7.34167e-119	-0.172179	2.42491e-277	-0.144422	1.34381e-111	-0.172895	1.1945e-154
SETD5-AS1			-0.252464	0	-0.149821	0	-0.21064	0			-0.264905	0
SETX			-0.250387	0							-0.214203	7.38341e-208
SF1	0.327924	0	0.383008	0	0.295262	0	0.363389	0	0.305096	0	0.279384	0
SF3B1	-0.247487	1.33099e-301	-0.150231	0	-0.247266	0	-0.199286	0	-0.225665	0	-0.200357	1.75779e-300
SF3B14			-0.162544	0
SF3B2	-0.179993	1.42231e-213	-0.159167	0	-0.197923	0	-0.203373	0	-0.176828	0	-0.159118	1.56024e-289
SF3B5			-0.12093	0
SFPQ	-0.156361	7.61783e-268	0.584399	0	-0.179774	0	0.668242	0			0.608667	0
SFXN1	-0.214374	9.91535e-214	-0.36563	0	-0.242186	0	-0.374889	0	-0.218564	4.96139e-253	-0.392508	0
SH2D1A			-0.271249	0			-0.331202	0			-0.216026	3.11654e-277
SH2D2A	-0.500105	0			-0.508669	0			-0.456923	0
SH2D3A			0.180339	0			0.203748	0			0.183664	0
SH3BGRL	0.350612	0	-0.00540194	0	0.381198	0			0.364829	0
SH3BGRL3	0.251148	0			0.213081	0					-0.00255834	8.2157e-181
SH3GLB1	-0.211803	1.92913e-212	-0.112686	5.42137e-298	-0.20642	1.0203e-278			-0.204969	4.12337e-251
SH3KBP1	0.327486	0	-0.0155895	0	0.337861	0	0.0129578	0	0.363859	0	-0.0520204	2.82136e-291
SH3YL1	0.207804	0	0.306427	0	0.244999	0	0.304049	0	0.210155	0	0.291223	0
SHFM1			-0.261797	0			-0.196258	0			-0.164971	0
SHISA5			-0.18551	0
SHPRH											-0.279157	3.1417e-258
SIAH2	0.273867	0	0.28683	0	0.254463	0	0.35379	0	0.296594	0	0.355288	0
SIGIRR	0.292063	0	0.162222	0	0.307001	0	0.126711	0	0.308633	0
SIK1	0.609702	0	0.929965	0	0.559955	0	0.934225	0	0.674609	0	0.931809	0
SIPA1L1					-0.352755	0
SIRT2			0.127193	0			0.151319	0			0.145161	2.81619e-272
SIT1			-0.291592	0							-0.22581	0
SKAP1	0.614236	0			0.607411	0	0.286678	0	0.610404	0
SKIL			0.598641	0			0.547478	0	-0.00328169	3.58431e-293	0.587529	0
SKP1	-0.52203	0			-0.580272	0	0.119955	0	-0.495396	0
SLA	-0.189549	1.39297e-119	0.282685	0	-0.169942	6.00817e-175	0.305909	0			0.276557	3.31797e-279
SLBP	-0.267761	2.6535e-290			-0.316108	0			-0.244615	0
SLC25A26	-0.324708	0			-0.327119	0			-0.282215	0
SLC25A3			0.288368	0			0.287713	0			0.276331	0
SLC25A37											-0.190673	3.929e-161
SLC25A39	0.115279	4.52904e-257			0.103978	1.53937e-298			0.114447	0
SLC25A5	0.129072	0	0.332795	0			0.420514	0	0.164067	0	0.434976	0
SLC25A6	0.230498	0	0.236432	0	0.255078	0	0.180655	0	0.261734	0	0.239932	0
SLC2A3	0.870217	0	1.24065	0	0.760363	0	1.23549	0	0.931807	0	1.18229	0
SLC30A7	-0.247957	8.91869e-221			-0.248176	3.90305e-292			-0.203313	2.20429e-203
SLC38A1	-0.13747	1.00099e-188
SLC38A2			0.38614	0			0.407222	0			0.370107	0
SLC39A10			-0.481657	0							-0.515506	0
SLC39A8	-0.216678	1.605e-191			-0.263708	0			-0.198461	7.15011e-194
SLC3A2	-0.435543	0			-0.484584	0			-0.403529	0
SLC7A5	-0.338682	1.13769e-285	0.280745	0	-0.326972	0	0.327054	0			0.373944	0
SLCO3A1	-0.296855	3.36269e-296	0.259194	0	-0.2889	0	0.239091	0	-0.276289	3.38035e-273	0.207758	0
SLFN5	-0.895163	0	-0.63188	0	-0.744318	0	-0.471519	0	-0.83545	0	-0.48579	0
SLIRP			-0.240087	0			-0.125277	0
SMAP2	0.246703	0	0.303591	0					0.258785	0
SMARCA5					-0.138707	1.10371e-170
SMARCC1							-0.1153	0			-0.148164	1.34358e-170
SMARCC2			-0.18742	2.94152e-287			-0.234172	0			-0.225039	5.47813e-243
SMARCE1			-0.17893	7.58875e-308			-0.169284	0			-0.15358	3.45094e-158
SMC1A											-0.18086	1.12341e-191
SMC3	-0.153464	1.7689e-122	-0.296257	0			-0.276347	0	-0.163133	7.17931e-179	-0.319018	0
SMC4	-0.470725	0			-0.46049	0			-0.503701	0	-0.150648	2.73898e-92
SMCHD1	-0.399876	0	-0.281622	0	-0.402712	0	-0.147283	0	-0.368215	0
SMDT1	0.331206	0			0.338581	0			0.309733	0
SMEK1							0.124034	0
SMEK2											-0.109616	9.27869e-133
SMG1			-0.167466	2.20722e-240							-0.140882	1.09469e-151
SMIM11			-0.264872	0			-0.251383	0			-0.222696	2.32249e-280
SMIM12	-0.269253	0			-0.302009	0			-0.255158	0
SMIM7			-0.257117	0			-0.258488	0			-0.283354	0
SNAPC1	0.42789	0	0.407448	0	0.388443	0	0.395774	0	0.42711	0	0.406437	0
SNAPIN			-0.200473	0
SNF8	-0.123659	1.19183e-123	-0.152731	0							-0.116243	4.66008e-216
SNHG15	0.21159	0	0.447999	0			0.430947	0	0.217018	0	0.486223	0
SNHG7	0.309621	0			0.328745	0			0.307738	0
SNHG8	0.276455	0	0.351882	0	0.270618	0	0.415415	0	0.282583	0	0.369008	0
SNRK	0.194459	0	0.266294	0	0.202065	0	0.230059	0	0.202492	0	0.228373	0
SNRNP200	-0.226469	2.35797e-188			-0.211257	3.26904e-202	-0.206159	0	-0.206878	3.80055e-200	-0.221009	1.98897e-194
SNRNP27			-0.248141	0			-0.189923	0			-0.174395	1.24837e-215
SNRNP40			-0.221324	0
SNRNP70			-0.12415	9.25264e-291			-0.136968	0			-0.156781	1.56021e-196
SNRPA1			-0.123797	0
SNRPB	-0.313486	0			-0.35672	0			-0.308613	0
[truncated: 477 more rows]

## Sheet: CD4 Naive
Gene symbol	3hCA_metafc	3hCA_metap_bonferroni	24hCA_metafc	24hCA_metap_bonferroni	3hMTB_metafc	3hMTB_metap_bonferroni	24hMTB_metafc	24hMTB_metap_bonferroni	3hPA_metafc	3hPA_metap_bonferroni	24hPA_metafc	24hPA_metap_bonferroni
A1BG			-0.177607	1.12796e-65			-0.19484	7.52484e-70			-0.193407	4.50739e-77
AAED1			0.277756	8.82266e-247			0.298899	0			0.287251	6.72157e-240
AAK1			-0.0537649	1.04601e-36			-0.00267796	5.11365e-91
ABCF1							0.0251276	1.8658e-101			0.00330525	2.47662e-08
ABHD14B					0.130617	7.36019e-36			0.14945	2.15223e-76
ABHD17A			0.225616	8.4526e-117			0.20224	2.52455e-121			0.183037	7.52704e-63
ABLIM1	-0.571433	0	0.499746	0	-0.556666	0	0.413377	0			0.435151	0
ABRACL			-0.0036903	6.88737e-39							-0.00698267	2.06261e-30
AC006129.2			-0.223231	1.64275e-92			-0.216886	5.09341e-117			-0.228071	2.45349e-92
AC084018.1			-0.233891	5.66651e-99
ACAP1	0.618308	0	-0.0530438	7.52299e-287	0.688371	0	-0.0160552	1.55178e-274	0.63101	0	-0.0827694	0
ACAT1			-0.137688	3.01568e-40
ACTB	0.656431	0			0.487092	0			0.580205	0
ACTG1	0.436177	0	0.733025	0	0.45949	0	0.749476	0	0.513227	0	0.606968	0
ACTN1			0.0346197	9.41432e-47
ACTR3	-0.184011	2.02045e-61			-0.202015	7.02359e-70
ADAR	-0.247763	1.51967e-153									0.109166	1.63894e-97
ADD3	0.319122	7.13657e-221	0.316321	5.14637e-282	0.326359	1.24129e-244	0.314118	1.34275e-249	0.36736	8.41706e-289
ADPRM											-0.107984	5.52394e-17
ADSS							-0.0323061	1.05719e-75
ADTRP	-0.777158	0			-0.779719	0	-0.264945	0	-0.711162	0	-0.2234	0
AES	0.358153	0			0.374036	0	-0.0926605	9.66967e-164	0.360856	0	-0.0531499	1.23843e-117
AIDA			-0.153994	1.53301e-45
AIF1	0.26011	1.68861e-122	0.528067	0	0.286745	6.51318e-136	0.531416	0	0.24281	3.90675e-119	0.413461	3.15503e-285
AIM1			0.611071	0			0.606752	0	-0.040712	1.49322e-86	0.634817	0
AKAP13	-0.307278	3.05394e-219			-0.289727	2.38292e-150	-0.0100763	7.04016e-76	-0.253417	1.28643e-148
AKIRIN1	0.246995	1.91653e-125	0.274556	4.97316e-194	0.21298	2.12367e-83	0.288778	4.13868e-228	0.271294	1.75521e-158	0.283407	2.37271e-151
AKR1A1			-0.231676	1.32317e-122			-0.196219	4.99045e-75			-0.212717	7.29401e-96
AKR1B1			-0.181163	5.67713e-73			-0.196687	7.67287e-81			-0.177002	3.22668e-63
AL592183.1			-0.288086	6.74604e-143			-0.384667	5.4124e-264			-0.393279	1.93153e-274
ALDOA			-0.518617	0			-0.44299	0			-0.543095	0
ALG13	0.316596	1.31278e-159	0.71531	0	0.313827	3.24227e-146	0.706061	0	0.385883	8.83408e-261	0.745156	0
AMD1	0.16863	1.12483e-44	0.383878	4.44447e-303	0.135836	2.43208e-35	0.424585	0	0.202548	1.36867e-95	0.384409	9.15796e-264
ANAPC13			-0.118188	3.56525e-31
ANK3			-0.514135	0			-0.441312	0			-0.306033	3.79528e-180
ANKRD12	-0.321071	0			-0.342386	0
ANKRD36									0.152204	2.51898e-53
ANKRD36C											0.00326071	1.34095e-19
ANKZF1							-0.195936	2.00293e-65
ANP32A			-0.342632	6.35466e-252			-0.396396	0			-0.394135	0
ANP32B							-0.130798	2.54786e-157
ANP32E			-0.156359	4.24863e-37			-0.239984	4.46601e-123			-0.263157	3.01873e-116
ANXA1	0.276516	3.78237e-145	1.28523	0			1.42264	0	0.266774	1.01487e-113	1.4733	0
ANXA11					0.152981	2.23526e-53
ANXA2									-0.202442	2.40092e-100
ANXA2R			-0.384553	1.33365e-248			-0.306573	9.65614e-163
ANXA5							-0.0516283	9.57718e-127	-0.200098	1.13673e-88
AP1S2					-0.111514	9.43327e-16
AP2B1			-0.138563	9.77571e-49	-0.143545	3.23897e-38			-0.142309	2.28267e-53	-0.15413	3.19388e-47
AP2S1	-0.155052	3.91802e-63			-0.155964	9.82497e-64			-0.172731	3.67162e-88	-0.133407	8.64338e-27
AP3M2	0.325863	1.56857e-243	0.709491	0	0.330706	1.42723e-216	0.831363	0	0.405781	6.31303e-303	0.815873	0
APBA2	0.186039	1.34638e-96			0.202079	2.11631e-106			0.213919	1.97825e-149
APBB1IP											0.0117495	3.39387e-28
APOA1BP			-0.148199	2.10855e-51
APOL2			-0.56707	0			-0.398876	0			-0.239047	4.35793e-165
APOL3			-0.352441	7.12433e-271			-0.299844	6.42515e-169			-0.189987	5.21829e-74
APOL6	-0.205819	1.03021e-89	-0.759614	0	-0.129926	1.56468e-21	-0.472664	0
APRT			-0.286746	5.53506e-201							-0.2315	3.66257e-113
ARAP2	-0.215283	1.54631e-111			-0.193421	1.12627e-75
ARF4			0.223374	8.51477e-126			0.210565	4.57728e-135			0.245318	2.77005e-123
ARF6			0.135739	1.12275e-25			0.191827	3.77778e-113			0.20135	8.99521e-64
ARGLU1			-0.191652	1.79563e-68			-0.312197	2.50651e-304			-0.290647	1.99712e-154
ARHGAP15	0.351302	3.56383e-267			0.365739	2.19171e-270			0.350777	7.82684e-283
ARHGAP30			-0.196684	2.4562e-66			-0.219071	6.74099e-82			-0.215764	1.74514e-88
ARHGAP9			0.317228	9.33377e-272			0.291427	7.40656e-304			0.301771	5.13333e-213
ARHGDIA							0.131604	3.43559e-95
ARHGDIB	0.433515	0	0.570759	0	0.410294	0	0.538605	0	0.48267	0	0.577192	0
ARHGEF1	0.231877	5.04055e-115			0.237503	1.38766e-123			0.265738	9.65195e-172
ARHGEF3			-0.400251	0			-0.233409	1.56454e-112
ARID4A			0.0214198	6.26308e-32
ARID4B			0.177776	1.03104e-53					-0.0727857	1.85966e-104
ARID5A			0.441576	0					-0.455164	0
ARID5B	-0.595879	0			-0.541112	0	-0.167953	2.33158e-258			-0.136014	2.54473e-195
ARL14EP			-0.134356	1.54119e-29			-0.125238	2.02449e-44
ARL2			-0.361576	0			-0.356531	9.86014e-269			-0.336954	8.90517e-272
ARL4A	0.638724	0	0.670868	0	0.609969	0	0.668898	0	0.640336	0	0.666535	0
ARL4C			0.854619	0			0.911888	0	0.341113	0	0.948785	0
ARL5A			-0.173567	1.28888e-57			-0.13427	9.67909e-83			-0.151919	1.84343e-37
ARL6IP1									0.0113641	2.12516e-40
ARL6IP4	0.229182	1.98916e-143	-0.316568	1.21286e-227	0.258391	4.1756e-166	-0.303388	7.08249e-280			-0.275831	1.03528e-161
ARPC2			-0.16104	1.87646e-63			-0.15809	1.05555e-143
ARPC3	-0.14337	1.00356e-43	-0.301694	7.90691e-244	-0.141211	8.674e-59	-0.17838	6.45031e-178	-0.130735	8.53018e-71	-0.158301	2.0026e-58
ARPC5			-0.204516	1.3722e-72	-0.138362	1.74713e-31			-0.131682	5.52983e-48	-0.210745	2.36272e-74
ARPC5L			-0.2448	4.26032e-171			-0.210674	1.6964e-151			-0.236867	5.99383e-143
ARRDC2	0.274325	5.32623e-159	0.537071	0	0.206212	5.84908e-84	0.434613	0	0.240406	1.19491e-130	0.448714	0
ARRDC3			0.268313	9.12305e-214			0.232399	2.97007e-195	0.00553108	2.86267e-54	0.230928	1.11735e-136
ASF1A					-0.105766	1.01151e-26
ATM	0.395792	0			0.482339	0	-0.315063	3.51269e-199	0.432509	0
ATOX1			-0.21368	9.12437e-112			-0.226489	1.29021e-103			-0.263132	2.12922e-162
ATP1A1			0.468628	0			0.50929	0	-0.0131063	1.77635e-78	0.539123	0
ATP1B3	-0.340283	0	0.742412	0	-0.302174	0	0.742033	0	-0.224316	0	0.714162	0
ATP2B1	0.377124	0	0.501835	0	0.346126	1.89759e-234	0.428527	0	0.34761	3.07372e-247	0.433107	0
ATP5A1									0.115507	1.01965e-58
ATP5D			-0.328643	4.85036e-238			-0.370524	0			-0.308004	3.88412e-199
ATP5E			-0.340677	0			-0.232521	1.4643e-307			-0.305721	0
ATP5G1			-0.201137	1.96037e-72			-0.19325	5.84758e-90			-0.17049	1.8688e-45
ATP5G2	0.126049	2.47305e-42	-0.158603	1.17198e-84	0.138355	2.20305e-64
ATP5H			-0.168276	1.85192e-49			-0.164158	1.87474e-121			-0.138734	3.87669e-29
ATP5I	0.00635047	2.83804e-20	-0.412279	0			-0.237553	1.58083e-170			-0.331591	1.37525e-207
ATP5J			-0.264635	2.31574e-137			-0.192011	2.25796e-124			-0.232196	1.11013e-97
ATP5J2	-0.162006	3.65672e-51	-0.322455	8.22875e-254	-0.208027	1.52422e-97	-0.257095	9.94928e-177	-0.256184	8.24498e-176	-0.284957	6.91753e-170
ATP6V0B			-0.134383	8.65229e-26							-0.184935	6.30829e-57
ATP6V0E1	-0.308863	6.37929e-250	-0.224748	1.13821e-115	-0.336874	6.31399e-249	-0.203885	1.53036e-178	-0.340982	5.40067e-297	-0.203883	2.28811e-79
ATP6V1F	-0.211838	3.54798e-114			-0.215828	9.15907e-122			-0.252517	1.62207e-150	-0.165088	8.10601e-50
ATP6V1G1	0.154327	4.30785e-61
ATPIF1	0.599484	0			0.593877	0			0.569083	0
ATRX							-0.175903	1.15804e-68
ATXN7	0.404399	0			0.393811	0			0.428297	0
AURKAIP1							-0.172996	7.96306e-133
AZIN1			0.219625	3.00883e-137							0.229103	6.80338e-133
B2M			-0.657849	0			-0.404992	0			-0.209388	0
B3GAT3			-0.194616	2.76475e-90			-0.184192	2.35159e-77			-0.181045	5.73712e-75
B4GALT1	0.264707	7.89189e-198	0.240994	1.06679e-166	0.258593	1.22474e-168	0.218742	1.32356e-123	0.272904	2.23132e-202	0.229315	5.06248e-127
BACH2			0.362807	0			0.346045	0			0.330225	1.68365e-238
BAG1	-0.257614	1.78069e-158			-0.207867	1.08974e-86			-0.223299	2.03236e-120
BANF1			-0.26338	1.29082e-145			-0.204892	3.72423e-86			-0.217372	2.75949e-91
BATF			0.391545	0			0.375618	0			0.185564	0
BAX	0.0181447	1.15725e-24	-0.543068	0			-0.604203	0	0.0140376	5.49018e-41	-0.530857	0
BAZ1A	-0.97	0	-0.0684021	0	-0.911422	0	0.0602408	0	-0.833325	0	0.278599	0
BAZ1B			-0.162073	1.01014e-49	-0.120569	6.32445e-34	-0.23907	1.14571e-141			-0.210785	2.5982e-79
BBX					0.110653	1.13692e-97
BCAS2	0.554538	0	0.700753	0	0.506388	0	0.697146	0	0.55509	0	0.704393	0
BCL11B							0.151965	5.36028e-208			0.128465	3.21763e-172
BCL2	0.415761	0	0.357489	2.65644e-306	0.422839	0	0.563102	0	0.459127	0	0.569738	0
BCL2A1			0.256938	5.38671e-212			0.19667	4.47526e-151			0.250704	2.88833e-154
BCL7B			0.173798	4.74845e-76			0.204239	1.62779e-170			0.219576	4.46286e-116
BCLAF1	0.242933	1.49657e-119							0.243243	4.10544e-144
BDP1			0.159475	7.12479e-45
BIN1	0.238598	1.36187e-132			0.275201	5.6122e-166			0.254317	2.69764e-173
BIN2	0.515214	0	0.0861897	1.90917e-121	0.540497	0			0.505604	0	0.0776271	1.90419e-103
BIRC2			0.590675	0	-0.346835	1.17553e-288	0.43562	0			0.510527	0
BIRC3	-0.0898135	5.82296e-170	1.08893	0	-0.0773399	3.17336e-106	0.797133	0	-0.0819687	2.86605e-116	0.748902	0
BLOC1S1			-0.182523	8.11524e-54			-0.216423	3.59963e-99			-0.209544	1.00655e-66
BLOC1S2											0.152454	1.61627e-44
BNIP3			-0.263396	4.56262e-163							-0.252031	8.76864e-156
BNIP3L			-0.420847	7.58217e-285			-0.384289	3.59835e-261			-0.490093	0
BRD3			-0.155079	5.67802e-52							-0.126308	2.19879e-30
BRD7	-0.189492	6.72387e-88			-0.231144	1.8895e-130			-0.223685	2.50885e-135	-0.19679	2.24488e-92
BRI3			-0.180337	7.22362e-82			-0.226116	2.91411e-152			-0.27759	1.39304e-145
BST2			-0.56134	0
BTG1	0.317452	0	0.701988	0			0.629119	0	0.303135	0	0.600837	0
BTG2	0.483061	0	1.03171	0	0.453114	0	0.827378	0	0.568896	0	0.873795	0
BTN3A1			-0.246804	9.55664e-142
BTN3A2			-0.592171	0			-0.526175	0			-0.431921	0
BUD31	0.144794	2.30798e-38	0.259413	1.72294e-162			0.194319	3.13415e-199	0.155144	4.20842e-85	0.216078	2.94422e-91
BZW1			0.233495	9.58549e-103							0.222127	7.18294e-80
C11orf31			-0.181936	8.62078e-68			-0.15177	1.25044e-112			-0.13823	2.27585e-31
C11orf48			-0.236339	1.35898e-118			-0.260464	2.51101e-144	-0.103087	1.32777e-38	-0.244755	9.29455e-121
C12orf10			-0.140985	2.62521e-42			-0.174903	7.98825e-73			-0.164722	1.38228e-48
C12orf65							-0.133612	8.70618e-78
C14orf2			-0.299772	5.14991e-224	-0.183558	2.58636e-83	-0.266851	3.5366e-247	-0.22441	1.05442e-145	-0.300007	3.7057e-192
C14orf64			-0.346082	2.31744e-286			-0.332145	2.68942e-220			-0.34705	1.59072e-293
C15orf48	-0.00972827	5.16983e-110			-0.0706695	3.58492e-159			-0.347489	5.55195e-189	-0.528589	0
C15orf61	-0.227063	1.27019e-137			-0.190754	6.12522e-94			-0.207298	6.54142e-109
C16orf13			-0.252848	2.17968e-120			-0.22838	2.14736e-106			-0.227211	4.36038e-93
C16orf54	0.459241	0	0.239248	4.5099e-210	0.431797	0	0.242681	3.05686e-152	0.4677	0
C17orf62	-0.148346	2.76075e-43	-0.375188	0	-0.133012	1.30382e-27	-0.343347	4.8478e-232			-0.307124	2.76669e-195
C19orf25							-0.105216	3.97473e-55
C19orf60	0.340618	0			0.356431	7.45072e-308	-0.0265756	6.03369e-77	0.351851	0
C19orf66	-0.31064	5.88539e-190	-0.368033	3.66056e-278	-0.180945	1.96721e-55	-0.255348	7.23643e-140	-0.170041	3.49075e-66
C19orf70	-0.136884	4.27968e-26	-0.272224	3.86146e-150	-0.177873	7.79869e-44	-0.248469	7.12701e-145	-0.170058	1.60655e-63	-0.215785	4.74691e-86
C1orf162	0.28174	2.72558e-202	0.264788	2.41149e-193	0.290392	5.19712e-195	0.150892	3.53381e-88	0.290592	3.12132e-222
C1orf228	0.189293	1.43639e-83			0.192637	2.11155e-78	0.200573	6.13908e-135	0.187618	1.01389e-93	0.242834	1.27667e-133
C1orf56									0.182935	5.9253e-55
C1orf63	0.347484	0	0.260616	0	0.411467	0			0.422927	0
C1QBP	-0.220951	5.09159e-122
C2orf68			-0.173725	2.04543e-68			-0.160063	1.39792e-61			-0.161515	1.93347e-54
C4orf3			-0.719911	0	-0.15314	2.25849e-65	-0.551273	0			-0.493772	0
C4orf48			-0.147373	1.93739e-48	-0.121697	2.32839e-34	-0.119364	1.26584e-47	-0.141719	8.70418e-59	-0.141698	9.39185e-35
C5orf56			-0.652313	0			-0.505118	0			-0.243343	3.25157e-123
C6orf48			-0.163638	1.68077e-94			-0.236116	2.48759e-285			-0.161437	3.18658e-60
C8orf59			-0.245941	2.18316e-139
C9orf142			-0.187399	1.88722e-61			-0.177012	1.86921e-71			-0.203057	2.03008e-65
C9orf16	0.206387	7.40013e-87			0.194615	8.024e-88	0.0126152	7.92325e-155	0.177175	2.29469e-110
C9orf78											0.157645	6.00696e-31
CACYBP	-0.236235	7.49677e-108	-0.14395	1.38939e-40	-0.254924	3.32248e-122			-0.223598	2.58951e-138
CALCOCO2			-0.22	4.90315e-116
CALM1	0.504518	0	0.862643	0	0.408115	0	0.93315	0	0.519003	0	0.857988	0
CALM2			0.150349	3.91942e-39			0.234065	1.11476e-191			0.244664	6.09473e-121
CALM3					0.218963	1.9714e-128	0.0209258	3.66689e-94
CALR	0.140241	2.28738e-27	-0.142418	1.62725e-32	0.114499	2.82534e-34	-0.184076	4.69422e-105	0.144811	1.47798e-67
CAMK4			0.026108	1.10807e-45					0.195805	1.48958e-87
CANX			-0.155707	3.553e-41			-0.203971	5.45727e-125			-0.157119	5.44149e-36
CAP1							-0.136177	1.01182e-71
CAPZA1			0.220074	6.55819e-86							0.232293	9.34757e-90
CAPZA2					-0.135444	4.1038e-55	-0.00601227	4.04954e-86
CAPZB	0.290295	2.67068e-206	-0.0138773	2.00182e-42	0.312578	1.14988e-222			0.298581	1.11328e-241
CARD16			-0.40055	3.54532e-308			-0.272981	2.08001e-127
CARD8			-0.14099	1.38209e-35							-0.160019	2.39365e-48
CASP1			-0.319068	3.37326e-236
CASP4			-0.294413	4.80972e-169			-0.205439	6.01562e-91
CASP8	-0.370299	1.57971e-275			-0.336911	2.0313e-216					-0.0641614	1.0357e-49
CBLB	-0.220649	3.60723e-97			-0.214679	7.33567e-77			-0.220861	1.71805e-100
CBX1	-0.189036	1.15667e-113	-0.248232	2.59269e-174							-0.244865	1.19732e-156
CBX3			-0.457976	0			-0.49055	0			-0.465369	0
CBX5											-0.196263	3.75793e-79
CBX6			-0.204854	9.87144e-81			-0.202891	9.34502e-76			-0.202673	2.02362e-77
CBX7			-0.212399	2.56303e-93			-0.22144	3.38673e-101			-0.234052	5.17369e-112
CCDC109B	0.275306	3.54836e-185	0.0431762	2.12403e-39	0.250351	9.91296e-160			0.273952	2.5584e-192
CCDC57			0.578734	0			0.521508	0			0.533284	0
CCDC59	0.232068	1.92862e-113	0.283999	1.94856e-193	0.237541	2.5818e-116	0.302011	4.86798e-285	0.262521	2.69544e-172	0.307399	2.40161e-178
CCDC66			-0.162681	1.73891e-52			-0.178818	3.3798e-97			-0.189118	5.58878e-55
CCDC85B			-0.116351	8.98467e-15
CCDC90B			-0.192252	7.31969e-105	-0.173357	4.23484e-73
CCL2					0.0666044	3.43648e-83			-0.224282	1.04922e-75
CCL3	-0.482142	0	0.0327282	1.13217e-44	-0.643472	0	-0.505924	0	-0.775936	0	-0.0919816	2.319e-70
CCL4	-0.528178	0	0.46128	0	-0.549676	0			-0.728783	0	0.328553	2.23634e-173
CCL5					0.179175	9.09517e-72
CCND2	0.108602	3.6225e-16	0.315698	2.63912e-282			0.308621	5.64833e-286	0.111313	5.0648e-34	0.289025	2.53933e-187
CCND3	0.566806	0			0.611039	0			0.562343	0
CCNG1			-0.218244	6.0935e-88			-0.173825	1.71209e-131			-0.146723	1.6954e-28
CCNH	0.296912	5.18382e-240	0.353647	0	0.292527	1.3863e-198	0.311452	1.95115e-275	0.328036	7.03593e-278	0.366107	1.87017e-302
CCNL1	0.274798	4.2328e-210	0.420611	0	0.30342	5.84012e-252	0.396229	0	0.358166	2.46823e-302	0.451404	0
CCR7	-0.530737	0	-0.00131416	5.34306e-193	-0.503254	0	-0.0560163	4.6802e-196			-0.0278228	0
CCSER2											0.119134	2.27592e-13
CCT6A	-0.206523	1.60249e-117			-0.216071	9.25302e-121
CD164					-0.146494	2.8458e-31
CD2									-0.151673	1.95397e-191	-0.0679936	5.40866e-80
CD247			-0.205686	3.45798e-90
CD27	0.22854	3.1983e-133			0.244609	1.00152e-141			0.206992	2.35907e-130
CD37	0.254496	2.70002e-199			0.277344	1.1815e-202	-0.060586	1.46253e-241	0.293235	2.01649e-263
CD3D									0.0167471	9.93399e-71
CD3E	0.525627	0			0.553681	0			0.549457	0
CD3G	0.535972	0	0.369052	0	0.521828	0	0.315206	2.70465e-307	0.481773	0
CD44	-0.441937	0	0.604635	0	-0.477796	0
CD46									0.110177	1.00209e-31
CD47	0.194081	3.65824e-92							0.241056	2.16147e-172	-0.010076	5.28457e-17
CD48	0.243192	9.55438e-245	0.400001	0	0.3496	0	0.58089	0	0.298493	0	0.587029	0
CD5			0.202293	3.50639e-98							0.175729	2.61102e-60
CD52	1.19844	0	0.66319	0	1.13395	0	0.583392	0	1.08663	0
CD53	-0.430696	0	0.0200779	3.54285e-31	-0.448938	0			-0.386366	0
CD55	0.187305	1.33427e-69	1.05219	0	0.196521	2.33358e-68	0.945257	0	0.354658	1.01185e-241	0.958304	0
CD59	-0.271854	1.2128e-211	-0.00250221	8.17457e-23	-0.302544	1.37326e-263	0.0210186	1.56124e-97	-0.295417	1.22477e-254	-0.0109578	5.56867e-33
CD63			-0.267682	2.35923e-139			-0.352303	1.02314e-275			-0.513842	0
CD69	0.565266	0	1.14304	0	0.58294	0	1.22546	0	0.789107	0	1.31245	0
CD7	-0.541224	0	0.3789	0	-0.550118	0	0.138191	6.3473e-272	-0.48401	0	0.0746395	7.94943e-227
CD96			0.259952	4.66842e-190			0.158962	2.02128e-124			0.212927	7.72841e-89
CD97	0.269988	4.84131e-147	0.343312	2.8324e-258	0.227547	1.47065e-105	0.428362	0	0.264067	6.55305e-155	0.467337	0
CD99			0.163969	1.41028e-46			0.206545	2.6364e-161			0.238333	4.05017e-92
CDC26	-0.179646	1.22087e-60	-0.265815	1.84129e-129	-0.160089	6.6644e-42	-0.195193	3.37174e-83	-0.140126	2.0829e-49	-0.163956	1.15412e-40
CDC42	0.168796	3.56103e-52	0.395596	0			0.444644	0	0.241411	1.57396e-137	0.451028	0
CDC42SE1									0.184912	2.71579e-67
CDC42SE2					-0.359655	0					0.011002	8.07265e-102
CDK2AP2			-0.300126	4.65537e-194			-0.276009	2.69699e-147			-0.248003	9.9247e-128
CDKN1A	-0.0184947	2.50291e-46	0.279474	0	-0.027886	1.45423e-58	0.253495	2.9101e-279	-0.0134121	6.63784e-50	0.263792	1.14248e-270
CDKN2D					0.191945	3.09171e-93	0.167581	1.02544e-85	0.191984	3.15455e-102
CEBPB			-0.275959	3.04681e-141			-0.310914	2.45954e-200			-0.308978	2.95848e-177
CEBPZ					-0.00348206	5.92425e-23
CEBPZ-AS1			-0.163236	1.88126e-49			-0.173102	1.3874e-73			-0.137357	4.47787e-27
CELF2	0.611494	0	0.449113	0	0.621471	0	0.430024	0	0.623761	0
CENPC	0.306871	8.08497e-188	0.393664	0	0.300525	1.20224e-164	0.319619	1.68781e-263	0.327817	6.03226e-224	0.330659	6.79834e-205
CEP135			-0.187503	2.91263e-67							-0.151402	8.61451e-40
CFDP1			-0.125969	3.15239e-20			-0.14574	3.71657e-64			-0.151079	2.30515e-27
CFL1	0.30792	0			0.280101	2.38338e-237	-0.0196222	5.52721e-233	0.313548	0	0.0282167	1.04774e-43
CFLAR	-0.585427	0			-0.551232	0			-0.52321	0
CHCHD2			0.198821	8.93186e-108			0.234739	5.87518e-261			0.26012	3.49043e-173
CHD1	0.473195	0	0.636505	0	0.442716	0	0.536928	0	0.509359	0	0.616239	0
CHD2	0.277421	6.55679e-132	0.469775	0	0.28849	2.26761e-141	0.425554	0	0.312799	2.52219e-194	0.427632	0
CHD3	0.259261	3.81268e-175			0.250133	2.47895e-151			0.23784	5.48558e-155	0.026121	2.50016e-42
CHD4											-0.170833	3.10877e-45
CHD9											-0.179791	4.11784e-98
CHMP1B	0.705281	0	0.881944	0	0.691559	0	0.872014	0	0.737377	0	0.866463	0
CHMP2A							-0.168061	4.14179e-97
CHMP4B	-0.123424	3.20918e-30
CHMP5	-0.307333	4.9698e-224	-0.416042	0	-0.254992	1.46524e-129	-0.197784	3.40918e-96	-0.256676	4.73918e-144
CHRAC1			0.18405	4.58441e-84			0.206581	1.47792e-128			0.217497	4.52507e-103
CHST12			-0.238858	3.87009e-163
CHURC1			-0.295815	2.29699e-174			-0.269546	9.65342e-203			-0.24851	8.60109e-112
CIRBP	0.321904	0	0.54021	0	0.319779	9.58537e-288	0.485486	0	0.361824	0	0.534511	0
CITED2			-0.0390712	3.6983e-41							-0.0191675	1.26675e-31
CKLF			-0.316793	3.38898e-252			-0.290982	8.60072e-168			-0.320785	1.51245e-258
CLEC2B			-0.798714	0			-0.500654	0
CLEC2D	-0.462459	0			-0.458762	0	0.10607	5.09917e-199	-0.351861	0
CLIC1			0.230703	1.75619e-171	0.223399	5.12563e-120	0.242467	2.29012e-221
CLIP1	-0.160036	2.4302e-37	-0.279683	2.53123e-142	-0.159458	5.41034e-31	-0.206292	2.58473e-68
CLK1			0.344776	0			0.380776	0			0.359891	1.76867e-272
CLN8	0.19617	1.35658e-88	0.308869	3.74966e-263	0.19224	3.5078e-79	0.298973	4.39492e-253	0.21423	3.07525e-116	0.271792	1.81527e-167
CLNS1A			-0.154117	6.23101e-35
CLPP			-0.13756	9.57297e-39							-0.147212	5.34406e-45
CLUAP1			-0.411249	0			-0.352402	5.42467e-259			-0.278927	4.80379e-169
CMPK2	-0.438026	0			-0.263123	1.14398e-228			-0.217678	3.1861e-225
CMSS1	-1.76543	0			-1.74642	0			-1.70742	0
CMTM7	-0.192778	2.53841e-52	-0.238371	1.08272e-96			-0.224404	4.08482e-87	-0.212634	1.72992e-79	-0.218263	1.08446e-75
CMTM8	-0.357511	1.85264e-190	-0.565312	0	-0.349761	1.02997e-165	-0.427669	3.6894e-298	-0.362661	1.52704e-195	-0.487028	0
CNBP							0.0960564	1.50935e-198
CNIH4	-0.165082	3.60837e-61			-0.202565	2.93103e-88			-0.181124	1.82901e-99
CNN2	0.250689	2.48282e-131	0.403577	0	0.27678	4.02411e-161	0.371372	0	0.269223	5.32646e-179	0.343858	5.28166e-250
CNOT6L	0.225616	3.69763e-92	0.742198	0	0.225571	5.12629e-102	0.6384	0	0.320704	3.51904e-197	0.652527	0
CNP	-0.241209	1.19362e-227
CNPY2			-0.230769	2.82334e-101			-0.254582	1.90838e-126			-0.202954	1.11567e-71
COA1											-0.16698	2.19029e-47
COA4									-0.124354	3.31977e-44
COA6			-0.197933	1.12391e-88
COMMD3											-0.135944	1.61948e-35
COPE	-0.206419	1.09668e-117			-0.22149	2.40197e-130			-0.217482	4.83773e-130
COPS2											0.164764	7.4053e-56
CORO1A	0.45733	0			0.463071	0	0.0649335	9.53097e-166	0.424986	0	0.0364428	1.87363e-46
COTL1							0.150048	8.76497e-82			0.124964	1.49067e-15
COX17			-0.288004	1.50793e-169			-0.179348	5.55559e-98	-0.166524	5.24738e-75	-0.188018	1.16614e-64
COX4I1							-0.225544	2.88318e-261	-0.116506	7.23215e-49	-0.203632	2.816e-182
COX5A			-0.176456	3.26697e-57			-0.16305	3.6067e-89			-0.173624	2.08418e-47
COX5B			-0.189298	2.43391e-96			-0.144137	1.49681e-152
COX6A1			-0.144912	1.19257e-44					-0.131884	3.99582e-60
COX6B1			-0.2757	1.64105e-178			-0.275842	1.56508e-268			-0.218459	1.83305e-96
COX7A2											0.0017217	1.14057e-20
COX7C			-0.163085	6.5778e-151							-0.145764	8.95928e-79
COX8A			-0.148624	1.84255e-44
CPNE1			-0.304553	1.73878e-191			-0.221334	7.18693e-89			-0.162005	3.13028e-44
CREB1			-0.205556	8.63416e-86			-0.211321	8.96077e-82			-0.230037	3.7434e-112
CREBZF											-0.136812	1.67233e-27
CREM	-0.0022213	8.78956e-277	2.08852	0	-0.135661	7.11889e-281	1.93546	0	0.153718	0	2.01847	0
CRIP1	0.539669	0	1.13787	0	0.323099	2.02716e-257	1.235	0			1.06824	0
CRLF3							-0.154503	2.79432e-44
CSDE1											0.108607	3.24843e-13
CSGALNACT1											-0.145264	1.00437e-27
CSK			-0.267878	1.45639e-178							-0.281037	1.43775e-182
CSNK2B			-0.135385	2.90362e-30
CSRNP1	0.12908	7.69697e-27	0.497964	0			0.502682	0	0.21374	4.79712e-117	0.512752	0
CSTB			-0.488677	0			-0.594948	0			-0.614107	0
CTD-2521M24.9			-0.374543	0
CTSB			-0.312341	1.85736e-204			-0.35623	8.5273e-305			-0.459088	0
CTSL			-0.356353	8.00101e-257							-0.43914	0
CTSS	0.180255	3.95147e-73	-0.205908	3.84006e-69	0.2122	3.03491e-102
CUTA	0.295729	6.06657e-201			0.306951	6.58444e-195			0.306971	1.83918e-228
CWC25			0.151348	1.08822e-54			0.118919	2.50259e-94			0.135628	4.44943e-26
CXCL1			-0.527893	0			-0.956334	0			-0.822604	0
CXCL2	-0.286647	7.0449e-220			-0.515353	0	-0.435327	0	-0.505957	0
CXCL3			-0.269593	2.6168e-120	-0.367178	0	-0.828772	0	-0.4124	0	-0.533601	0
CXCL5			-0.561708	0			-1.35318	0			-1.03767	0
CXCR4			1.37249	0			1.27037	0			1.22049	0
CYBA	0.503267	0	-0.0384814	1.89367e-88	0.489996	0			0.389506	0
CYCS	0.366153	2.45299e-294	0.505314	0	0.318994	4.81354e-188	0.565377	0	0.362095	1.46376e-278	0.593535	0
CYLD									0.146289	3.92735e-71
CYSLTR1	-0.363575	2.14151e-227			-0.397768	1.52511e-215			-0.339677	1.98903e-202
CYTH1	0.230711	3.59047e-103	0.272241	1.35251e-177	0.208239	3.58254e-85	0.254732	7.60058e-172	0.299097	9.38306e-188	0.310344	1.19178e-166
CYTH4							-0.17506	4.43043e-79			-0.208424	8.09069e-95
CYTIP	-0.534959	0	0.417977	0			0.53246	0			0.482991	0
DAD1			-0.300206	7.20709e-167			-0.278271	6.24623e-153			-0.306964	3.64628e-167
DARS			-0.319396	3.09696e-174			-0.269845	6.0841e-121			-0.30254	9.27888e-159
DAZAP2	0.13412	5.55259e-24	0.206912	7.24473e-88	0.120115	6.25962e-36	0.174336	1.07402e-159	0.155809	1.30501e-75	0.218556	3.32031e-75
DBI			-0.193382	6.07071e-67			-0.158339	4.01119e-83			-0.241907	3.21288e-104
DCAF7											-0.176681	1.21728e-69
DCK			-0.411182	0			-0.288417	2.90862e-157			-0.284451	7.50445e-171
DCTN6			0.274335	2.21448e-205			0.234309	1.83904e-191			0.257472	5.19505e-137
DCXR	-0.145651	1.8814e-172	0.579244	0			0.573777	0	-0.0707926	3.55954e-138	0.563322	0
DDIT3	0.158095	6.37138e-52
DDIT4	-0.131949	0	1.08424	0	-0.350163	0	0.984959	0	-0.0763413	0	0.94643	0
DDRGK1											-0.130653	3.12785e-28
DDT			-0.212609	6.57945e-99			-0.233361	7.76536e-159			-0.241921	4.99393e-102
DDX17							-0.310552	2.09661e-219
DDX18	-0.162385	1.32343e-41	-0.170022	8.23519e-74	-0.216852	2.44515e-93			-0.234085	9.77238e-137	-0.154328	3.10622e-50
DDX21			0.399657	2.21022e-268			0.543332	0			0.558142	0
DDX24	0.218251	6.71873e-124	0.308914	2.69105e-260			0.275704	2.66386e-262	0.185118	6.56044e-85	0.263025	2.6113e-175
DDX27	0.148583	1.11037e-33	0.268418	1.13668e-161			0.255151	2.95626e-190			0.23695	1.87515e-97
DDX3X	0.325649	9.09794e-273	0.478016	0	0.32264	9.13218e-261	0.425821	0	0.38157	0	0.467243	0
DDX46							-0.174067	1.74556e-112	-0.122049	8.24441e-49	-0.174023	1.54996e-42
DDX5	0.299548	0	0.44908	0	0.239759	5.75317e-243	0.50766	0	0.358386	0	0.520469	0
DDX6									0.19606	6.90948e-102
DEAF1							0.169479	7.71603e-210
DEK	-0.374601	7.33823e-273	-0.28103	1.67577e-192	-0.346088	7.13618e-231	-0.230143	9.26516e-190	-0.347963	1.13637e-291	-0.213795	5.20501e-80
DENND2D											-0.161405	9.48053e-45
DENR			-0.213483	1.14684e-99			-0.231223	3.12246e-147			-0.195596	2.31345e-72
DGKA							-0.208552	9.0969e-71
DGKZ			-0.0215228	3.54842e-53							-0.0678109	3.0262e-61
DGUOK							-0.192995	3.51195e-121
DHPS			-0.263411	2.95986e-139			-0.237085	1.77785e-114			-0.234022	2.11994e-103
DKC1											-0.130105	1.23833e-27
DLGAP1-AS1											-0.282806	3.75699e-223
DNAJA1			0.105758	9.6833e-136
DNAJB1	0.61627	0	0.593651	0	0.5822	0	0.548184	0	0.615288	0	0.568499	0
DNAJB6	0.193142	2.35601e-67	0.353678	1.89322e-280	0.163195	2.16333e-58	0.411332	0	0.226584	3.20815e-125	0.412729	0
DNAJB9	0.202501	2.57482e-117	0.284859	7.98573e-294			0.304464	0	0.20592	2.75544e-143	0.309713	1.22217e-244
DNAJC1	-0.241603	1.25795e-151			-0.20417	3.07634e-97
DNAJC19			-0.162264	6.43143e-59
DNAJC2			0.140707	9.66704e-41
DNAJC3			0.13329	7.03038e-46							0.110027	8.82305e-17
DNMT1			-0.208948	6.23165e-78			-0.220757	2.05886e-85			-0.205789	3.35299e-74
DNPEP			-0.154544	5.63673e-61			-0.128221	6.89952e-45
DNPH1	-0.145535	9.79916e-40	-0.558642	0	-0.128087	5.81544e-22	-0.648758	0	-0.190809	3.19843e-73	-0.617173	0
DNTTIP2			0.305848	7.09956e-181			0.279053	6.21083e-197	-0.0339294	4.45262e-51	0.308083	7.90614e-171
DOCK8							-0.209234	1.60441e-76
DPM1											0.117188	1.12047e-24
DPM3			-0.212035	1.18337e-108							-0.175499	3.84656e-78
DPY30			-0.190629	4.08827e-93					-0.173212	5.904e-106	-0.192556	6.01318e-91
DRAP1			-0.643818	0			-0.501015	0			-0.271905	3.60271e-123
DTNBP1	-0.181375	2.55609e-91	-0.35712	6.05741e-298	-0.179235	2.07012e-67	-0.293499	1.31342e-181	-0.181772	4.2234e-79	-0.232747	5.13745e-125
DTX3L			-0.43387	0
DUSP1	0.678177	0	0.861357	0	0.682311	0	0.866164	0	0.675396	0	0.844345	0
DUSP2	0.556353	0	1.28194	0	0.469722	0	1.2319	0	0.562755	0	1.20087	0
DUT			-0.195534	1.36676e-57							-0.14699	9.68411e-24
DYNC1I2	-0.18499	1.75789e-84	-0.252676	6.67762e-139	-0.200173	1.13894e-92			-0.215701	6.14451e-123	-0.214087	1.73139e-99
DYNLRB1			-0.21364	2.96608e-90			-0.224706	8.06262e-127	-0.107771	2.28077e-35	-0.191412	4.70583e-59
DYNLT1	0.425256	0			0.428326	0			0.469788	0	0.48676	0
DYNLT3					-0.302131	1.48376e-215					-0.0155134	2.09123e-39
DYRK2											-0.308158	2.62763e-196
EBPL			-0.410003	0			-0.35054	8.67899e-219			-0.378183	1.33696e-262
ECH1			-0.258723	3.53704e-140			-0.271152	3.07619e-159			-0.235807	3.60259e-111
ECHS1			-0.230716	3.67873e-138							-0.207888	2.29911e-114
EDF1									-0.123733	2.28383e-51	-0.147364	2.79677e-44
EEF1A1			0.2088	0			0.274706	0			0.163442	0
EEF2			0.253174	0			0.317891	0			0.250117	0
EGLN2			-0.155993	4.86749e-39
EHD4					-0.0750733	5.21386e-100			-0.0385674	9.25465e-97
EIF1	0.235948	0	0.86966	0	0.184822	0	0.927802	0	0.272	0	0.968227	0
EIF1AX			0.184098	4.66144e-58			0.260769	1.25348e-179			0.210705	1.09705e-61
EIF1B	0.147253	3.84238e-37	0.276589	4.49422e-167	0.128799	1.21406e-31	0.301915	4.45734e-248			0.281194	5.86018e-144
EIF2A											0.144427	1.74295e-27
EIF2AK2	-0.571541	0			-0.47128	3.40836e-291			-0.437715	6.08506e-288
EIF2S2	-0.178343	1.86568e-67	-0.261491	3.11458e-141	-0.254235	1.70409e-150	-0.21773	1.97334e-171	-0.242452	3.12316e-141	-0.213558	2.28984e-78
EIF2S3	0.161484	1.35181e-42	0.161598	5.2256e-60	0.206382	3.21944e-103			0.276113	1.65369e-186
EIF3A			0.156251	3.3803e-46							0.159776	6.9306e-31
EIF3H			0.137505	6.2488e-46					0.107232	1.5727e-42	0.125723	2.00116e-28
EIF3J					-0.19345	3.36923e-71			-0.15972	9.32923e-58
EIF3J-AS1			-0.208236	3.1103e-117							-0.229238	6.17345e-134
EIF3L	0.132433	1.01296e-27	0.391299	0	0.191372	6.40733e-79	0.330644	0	0.194522	4.09144e-103	0.293826	2.26294e-173
EIF4A1			0.275381	2.14749e-175			0.318067	0			0.325655	9.46504e-230
EIF4B	0.123724	1.02158e-26	0.182664	8.8748e-84	0.195135	2.36794e-102			0.239671	2.45726e-168
EIF4E					-0.134882	2.60079e-40			-0.120702	1.09697e-47
EIF4G2			0.392974	0			0.334271	1.47828e-304			0.412782	3.47489e-304
EIF4H			0.13248	1.05717e-35							0.1876	2.80641e-61
EIF5			0.392802	0			0.377817	0	0.264287	2.47334e-229	0.361571	0
EIF5B	-0.223388	2.46784e-105	-0.0646768	8.76568e-63	-0.319851	8.13288e-193	-0.0122196	2.95845e-138	-0.313574	5.73996e-209	-0.037155	3.11396e-36
EIF6									-0.190357	5.45367e-137
ELF1	0.490454	0	0.544842	0	0.48232	0	0.480024	0	0.538298	0	0.529829	0
ELK4			-0.124436	3.21237e-26
ELL2			0.401672	0			0.365767	0	-0.00454266	2.85835e-67	0.388477	0
EMB	0.19758	2.35357e-99
EMC7			0.119383	8.16987e-36			0.152841	1.08152e-116			0.138457	2.3171e-39
EMD			0.317331	2.53648e-288			0.317098	0			0.329738	1.35706e-274
EML4	-0.0317262	2.29178e-24	0.26751	5.33377e-157			0.10186	2.25966e-178	-0.0266498	6.07049e-64
EMP3			0.104203	2.3918e-266	-0.567089	0	0.0919679	0	-0.618856	0	0.0181292	2.08574e-205
ENO1	-0.523085	0	-1.13129	0	-0.558694	0	-0.970586	0	-0.549938	0	-1.02068	0
ENSA			0.242577	9.80813e-115			0.263406	1.33071e-242			0.29419	4.67774e-164
EPB41			-0.252946	9.83893e-126			-0.382856	3.32276e-276			-0.298622	1.58337e-166
EPC1	0.180051	1.45941e-62	0.255452	1.53007e-183			0.241187	1.19428e-220	0.180989	9.34363e-99	0.234386	7.50737e-124
EPM2AIP1							-0.15819	2.86462e-68
EPRS											-0.147159	1.70841e-30
EPSTI1	-0.533538	0	-1.04627	0	-0.523032	0	-0.545784	0	-0.471524	0	-0.103633	7.55215e-128
ERAP2			-0.733413	0			-0.552553	0			-0.286947	2.9814e-139
ERGIC2			-0.175052	7.91402e-52			-0.156929	5.02506e-67			-0.138214	1.33889e-23
ERH					-0.171277	1.39222e-68			-0.166769	9.01019e-87
ERICH1			-0.171638	1.77205e-47			-0.173086	1.50545e-57			-0.190045	1.05324e-61
ERP29					0.165593	7.02336e-71
ESCO1									0.113295	5.00068e-50
ETF1	0.124499	5.94229e-28	0.274696	3.75723e-239			0.255302	1.45296e-209	0.144877	4.35705e-53	0.264689	5.10939e-179
ETHE1			-0.317184	4.96207e-225			-0.214886	2.75275e-93
ETS1					-0.157785	2.12262e-49
ETV6	-0.278903	2.727e-242			-0.280545	6.63243e-222
EVI2B			0.228365	9.28485e-108							0.135742	1.057e-21
EVL			-0.157682	1.39532e-169			-0.132867	6.63425e-190			-0.0855267	3.19813e-156
EXOSC8			-0.197652	6.36524e-103							-0.179835	1.33153e-71
EZR			1.03574	0	0.0813	7.57124e-89	0.996253	0			1.0463	0
F5	-0.346466	0
FAIM3											-0.194865	1.29004e-64
FAM107B			0.216946	7.24661e-102			0.251599	6.61382e-242			0.403349	7.18762e-277
FAM118A	-0.317449	2.91117e-153			-0.266242	1.95376e-99
FAM133B	0.317381	4.66008e-219	0.488662	0	0.267684	4.12894e-152	0.520123	0	0.325504	1.75807e-228	0.493069	0
FAM177A1	0.241301	0	1.65336	0	0.142057	0	1.65076	0			1.69244	0
FAM50A											-0.152037	2.89013e-44
FAM65B											-0.16817	2.63655e-248
FBLN5			-0.351573	0			-0.332413	1.66887e-261			-0.332117	1.61972e-282
FBXL15			-0.194237	3.19463e-91							-0.209608	1.3842e-101
FBXL3							0.134518	1.09976e-69			0.137601	1.37926e-36
FBXO21			0.152311	7.68453e-61			0.163576	1.09728e-91	0.120124	8.0352e-47	0.139627	3.20704e-32
FBXW5											-0.120562	4.89691e-28
FCER1G											-0.382926	5.2525e-262
FDPS			-0.148886	6.92195e-48			-0.157784	2.83929e-55			-0.217672	8.79141e-102
FGD3			-0.149273	2.65746e-36							-0.170904	7.00313e-50
FHIT	0.182696	6.10033e-55	0.209917	2.4046e-85	0.228574	3.38605e-105	0.268672	1.25068e-254	0.220711	3.52355e-118	0.319974	3.03155e-175
FIS1			-0.174147	1.4249e-51			-0.175657	8.91657e-87			-0.180069	6.23403e-48
FKBP11			-0.462654	0			-0.412303	3.98565e-286			-0.31902	1.10742e-185
FKBP2			-0.244903	7.08398e-131	-0.195421	5.49515e-94	-0.28284	1.70912e-177	-0.194714	1.64997e-104	-0.26558	2.37655e-146
FKBP8	0.155067	1.52295e-58	-0.313813	4.15199e-193			-0.239269	8.13222e-115			-0.276312	1.67062e-146
FLOT1			-0.385437	0			-0.348456	1.79167e-237			-0.359625	1.07529e-289
FLT3LG	0.267586	2.62198e-136	0.479723	0	0.258102	4.3139e-123	0.616863	0	0.26828	3.12249e-158	0.627887	0
FMNL1			0.178969	4.41382e-71
FNBP1			0.230691	3.64693e-110							0.171007	1.64931e-47
FNTA			-0.199155	3.1366e-77			-0.177815	6.60005e-82			-0.179899	9.19084e-53
FOSL2	0.261641	7.59952e-148	0.591527	0	0.230954	1.27484e-98	0.568813	0	0.311228	1.11003e-210	0.551248	0
FOXN3	0.364663	0			0.368607	0	0.224667	3.77751e-165	0.387055	0
FOXP1					0.00593264	9.9934e-56
FTH1	-1.07742	0	1.46249	0	-1.10456	0			-0.952176	0	0.975483	0
FTL			-0.649695	0			-0.708689	0			-0.769501	0
FUS	0.288058	1.26685e-237	0.268867	2.98966e-193	0.322615	8.48137e-268			0.332087	0	0.255229	8.16762e-168
FXYD5			-0.14827	1.15641e-54			-0.268043	3.0787e-283			-0.156026	4.39708e-46
FYB	0.503504	0	-0.161642	1.48057e-232	0.512207	0			0.449761	0	-0.287107	0
FYN	-0.304698	0	0.468596	0	-0.312991	0			-0.221507	0
FYTTD1			0.184072	3.26836e-76			0.163252	1.89216e-100	0.151125	1.58697e-54	0.230216	2.60762e-94
G3BP2	0.339216	1.83275e-235	0.533748	0	0.264552	4.97488e-129	0.502299	0	0.366806	1.82094e-264	0.571964	0
GABARAP			-0.196059	8.48167e-74			-0.42915	1.61499e-305			-0.209605	1.6548e-85
GABARAPL1	-0.0538357	9.03471e-64	0.774137	0			0.756391	0	0.00941059	4.03817e-95	0.761449	0
GABARAPL2			-0.258382	5.22906e-135	-0.137053	6.64556e-41	-0.23029	2.98093e-150	-0.137798	7.40453e-75	-0.248274	3.30937e-115
GADD45B	0.351235	6.32358e-173	0.453556	2.01948e-306	0.37214	1.74325e-192	0.482795	0	0.381035	2.13266e-204	0.581992	0
GADD45GIP1	-0.177435	1.28476e-77	-0.174645	6.17786e-76					-0.185017	8.53833e-107
GAPDH			-0.58661	0			-0.51596	0			-0.686804	0
GBP1	-0.243428	8.7359e-115	-1.50764	0	-0.196727	1.47891e-55	-1.00054	0			-0.389563	1.48695e-241
GBP2	-0.802129	0	-1.78435	0	-0.78163	0	-1.46532	0	-0.746955	0	-0.885604	0
GBP3			-0.436212	0			-0.335821	3.91294e-307
GBP4	-0.482978	0	-1.17342	0	-0.454369	0	-0.818195	0	-0.384188	0
GBP5			-1.87699	0			-1.31103	0			-0.586966	0
GCHFR											-0.184823	1.71583e-86
GDI2			-0.199327	1.93217e-69			-0.157046	2.73249e-113			-0.132673	1.57254e-21
GIMAP1	-0.519766	0	-0.732634	0	-0.443548	0	-0.596207	0	-0.463321	0	-0.636126	0
GIMAP2	-0.382423	0	-0.702481	0	-0.297889	4.51038e-168	-0.578551	0	-0.329754	6.64173e-220	-0.580725	0
GIMAP4	-1.09114	0	-1.25367	0	-1.02263	0	-1.05646	0	-1.01747	0	-0.968974	0
GIMAP5	-0.87847	0	-0.859683	0	-0.833346	0	-0.790086	0	-0.870681	0	-0.696819	0
GIMAP6	-0.388647	0	-0.5536	0	-0.294132	4.24506e-277	-0.394964	0	-0.321184	0	-0.410699	0
GIMAP7	-0.826861	0	-1.23655	0	-0.762213	0	-1.08265	0	-0.782357	0	-0.925423	0
GLIPR1			0.819736	0	-0.273479	5.25572e-136	0.723339	0			0.690378	0
GLRX	-0.835652	0			-0.704604	0			-0.753022	0
GLTP			0.106251	3.02831e-33
GMCL1			-0.154736	1.12399e-46							-0.181954	2.14556e-64
GMFG	0.439565	0	-0.499971	0	0.443534	0	-0.410428	0	0.412706	0	-0.339322	3.74511e-277
GNAS	-0.307625	0			-0.289862	1.72622e-274
GNB5	0.13653	1.61304e-37			0.150568	1.9597e-48			0.14714	3.39731e-62
GNG2	0.254602	3.57183e-140	0.470355	0	0.17703	9.83003e-90	0.452555	0	0.211736	1.41707e-122	0.454167	0
GNG5	-0.322982	5.56559e-242	-0.247674	2.08331e-158	-0.310609	5.75786e-204			-0.364462	1.06143e-289
[truncated: 1,113 more rows]

## Sheet: CD8T
Gene symbol	3hCA_metafc	3hCA_metap_bonferroni	24hCA_metafc	24hCA_metap_bonferroni	3hMTB_metafc	3hMTB_metap_bonferroni	24hMTB_metafc	24hMTB_metap_bonferroni	3hPA_metafc	3hPA_metap_bonferroni	24hPA_metafc	24hPA_metap_bonferroni
[truncated: 1,818 more rows]

[truncated: 11 more sheets: CD8 Memory, CD8 Naive, monocyte, cMono, ncMono, NK, NKbright, NKdim, DC, pDC, mDC]
