# Supplementary material for: Single-cell RNA-sequencing of peripheral blood mononuclear cells reveals widespread, context-specific gene expression regulation upon pathogenic exposure
Source: Nat Commun. 2022 Jun 7;13:3267. doi: 10.1038/s41467-022-30893-5 (PMC9174272; doi:10.1038/s41467-022-30893-5)
Supplement: Supplementary file 9 — Supplementary Data 6 [file 41467_2022_30893_MOESM9_ESM.xlsx]

## Sheet: CD4T
Pathway	3hCA_p_value	24hCA_p_value	3hMTB_p_value	24hMTB_p_value	3hPA_p_value	24hPA_p_value
2-LTR circle formation		0.00212		0.0008614		0.001002
ABC transporter disorders	8.417e-08	8.9e-07	1.447e-07	7.922e-06	4.555e-08	7.418e-05
ABC-family proteins mediated transport	2.79e-07	4.104e-05	5.1e-07	0.0001129	9.421e-07	0.000714
Abortive elongation of HIV-1 transcript in the absence of Tat			0.003064		0.002088
Activation of APC/C and APC/C:Cdc20 mediated degradation of mitotic proteins	2.847e-07	3.403e-06	4.851e-07	2.255e-05	1.555e-07	0.0001849
Activation of NF-kappaB in B cells	7.315e-09	2.41e-05	1.327e-08	4.239e-05	3.727e-09	0.000343
Activation of RAS in B cells	0.005251				0.004707
Activation, myristolyation of BID and translocation to mitochondria	0.0032	0.009529	0.00353	0.005192	0.002866
Adaptive Immune System	5.136e-05	1.896e-05	0.0003088	0.0001465	6.051e-06	0.0001241
Antigen Presentation: Folding, assembly and peptide loading of class I MHC		4.413e-06		7.721e-05
Antigen processing-Cross presentation	1.64e-08	1.919e-11	4.204e-09	1.419e-09	7.72e-09	4.269e-06
Antigen processing: Ubiquitination & Proteasome degradation	5.279e-05	0.001187	0.000105	0.006741	2.384e-05
Antiviral mechanism by IFN-stimulated genes	1.685e-06	0.004129	1.852e-05	0.008289	7.37e-06
APC:Cdc20 mediated degradation of cell cycle proteins prior to satisfation of the cell cycle checkpoint	1.836e-07	2.104e-06	3.14e-07	1.549e-05	9.998e-08	0.0001333
APC/C-mediated degradation of cell cycle proteins	1.453e-07	1.433e-05	2.58e-07	6.968e-05	7.574e-08	0.0004931
APC/C:Cdc20 mediated degradation of mitotic proteins	2.466e-07	2.907e-06	4.206e-07	1.994e-05	1.345e-07	0.0001661
APC/C:Cdc20 mediated degradation of Securin	7.142e-08	7.419e-07	1.229e-07	6.877e-06	3.861e-08	6.555e-05
APC/C:Cdh1 mediated degradation of Cdc20 and other APC/C:Cdh1 targeted proteins in late mitosis/early G1	1.579e-07	1.783e-06	2.703e-07	1.361e-05	8.587e-08	0.000119
APOBEC3G mediated resistance to HIV-1 infection				0.008482		0.009379
Apoptosis	2.606e-08	6.81e-07	5.77e-08	2.704e-07	1.053e-08	6.158e-07
Apoptotic cleavage of cellular proteins					0.01065
Apoptotic execution phase	0.007913		0.009694		0.006281
ARMS-mediated activation	7.861e-06	0.0006966	1.153e-06	0.001609	8.633e-07	0.006499
Assembly of the pre-replicative complex	8.417e-08	2.794e-05	1.447e-07	4.804e-05	4.555e-08	0.000382
Asymmetric localization of PCP proteins	6.043e-08	2.073e-05	1.041e-07	3.732e-05	3.263e-08	0.0003073
Attenuation phase			0.005445
AUF1 (hnRNP D0) binds and destabilizes mRNA	7.863e-10	7.734e-08	1.444e-09	1.426e-07	3.954e-10	1.984e-06
Autodegradation of Cdh1 by Cdh1:APC/C	3.594e-08	3.456e-07	6.214e-08	3.802e-06	1.933e-08	3.902e-05
Autodegradation of the E3 ubiquitin ligase COP1	4.035e-09	1.74e-06	7.062e-09	5.696e-07	2.142e-09	7.375e-06
Autointegration results in viral DNA circles		0.0049		0.00265		0.002936
Axon guidance	0.0001134	0.007303	6.855e-06		4.248e-05
Base Excision Repair				0.004716
Beta-catenin independent WNT signaling	2.63e-06	0.0004665	2.209e-05	0.0001819	6.697e-06	0.0003095
Budding and maturation of HIV virion				0.006159
C-type lectin receptors (CLRs)	1.541e-09	0.002861	3.521e-09	0.0004861	6.022e-10	0.007029
CaMK IV-mediated phosphorylation of CREB				0.008482		0.009379
CASP8 activity is inhibited		0.0007324		0.0002241		0.004296
Caspase activation via extrinsic apoptotic signalling pathway		0.005108		0.001326
CD209 (DC-SIGN) signaling	0.001564		0.001878		0.001272
CD28 dependent Vav1 pathway	0.002414					0.005595
Cdc20:Phospho-APC/C mediated degradation of Cyclin A	1.579e-07	1.783e-06	2.703e-07	1.361e-05	8.587e-08	0.000119
CDK-mediated phosphorylation and removal of Cdc6	3.221e-09	1.412e-06	5.645e-09	3.922e-06	1.708e-09	4.381e-05
CDT1 association with the CDC6:ORC:origin complex	1.715e-08	6.596e-06	2.979e-08	1.423e-05	9.183e-09	0.0001337
Cell Cycle		0.0003036	0.006385	0.002217	0.01201	0.004886
Cell Cycle Checkpoints	0.0003314	0.001842	0.0001649	0.001281	0.0001867	0.005457
Cell Cycle, Mitotic	0.005293	0.000352	0.002275	0.001907	0.001228	0.007456
Cellular response to heat stress			0.006411
Cellular response to hypoxia	3.633e-09	3.403e-06	6.876e-09	3.795e-06	1.763e-09	3.631e-05
Cellular responses to stress	6.975e-05	0.0001159	2.735e-06	4.455e-05	9.586e-06	0.0005878
Class I MHC mediated antigen processing & presentation	2.747e-05	7.108e-07	2.069e-05	2.588e-05	1.118e-05	0.001983
Cleavage of Growing Transcript in the Termination Region		0.002608
CLEC7A (Dectin-1) signaling	2.053e-09	0.0002905	4.204e-09	5.929e-05	9.106e-10	0.005316
CLEC7A/inflammasome pathway	0.007755		0.00854		0.006957
Cohesin Loading onto Chromatin		0.008839		0.003712		0.004296
Complex I biogenesis	5.138e-05	3.695e-14	0.0004803	9.168e-10	3.454e-05	1.328e-11
Constitutive Signaling by EGFRvIII			0.006581
Constitutive Signaling by Ligand-Responsive EGFR Cancer Variants			0.01246
COPI-mediated anterograde transport	0.0106		0.003321
Cross-presentation of soluble exogenous antigens (endosomes)	2.559e-09	1.14e-06	4.489e-09	3.282e-06	1.355e-09	3.754e-05
Cyclin A:Cdk2-associated events at S phase entry	1.225e-09	7.187e-06	2.335e-09	6.129e-05	5.903e-10	0.0004711
Cyclin E associated events during G1/S transition	1.479e-09	8.397e-06	2.816e-09	6.9e-05	7.137e-10	0.0005216
Cytokine Signaling in Immune system	5.202e-26	1.233e-10	2.895e-28	7.952e-09	1.932e-28	0.0006087
Cytosolic tRNA aminoacylation		0.003657				0.00851
DAP12 interactions	7.37e-05	0.003154	5.498e-05	0.002109	1.025e-05	0.001852
DAP12 signaling	0.0001163	0.001775	8.414e-05	0.001258	1.696e-05	0.001083
DCC mediated attractive signaling	0.003858
Deadenylation-dependent mRNA decay		0.008382
Dectin-1 mediated noncanonical NF-kB signaling	1.53e-10	7.849e-06	2.949e-10	1.646e-05	7.283e-11	0.0001517
Defective CFTR causes cystic fibrosis	2.5e-08	2.304e-07	4.333e-08	2.777e-06	1.342e-08	2.964e-05
Degradation of AXIN	7.701e-09	3.162e-06	1.343e-08	7.683e-06	4.103e-09	7.846e-05
Degradation of beta-catenin by the destruction complex	1.053e-10	3.926e-05	2.14e-11	8.291e-06	4.866e-10	7.233e-05
Degradation of DVL	1.223e-09	8.583e-07	2.241e-09	1.693e-06	6.164e-10	1.92e-05
Degradation of GLI1 by the proteasome	1.917e-10	1.534e-06	3.692e-10	2.777e-06	9.139e-11	2.964e-05
Degradation of GLI2 by the proteasome	1.53e-10	1.269e-06	2.321e-11	2.363e-06	7.283e-11	2.572e-05
Depolymerisation of the Nuclear Lamina		0.002658
Detoxification of Reactive Oxygen Species	0.001841	0.0007806		0.0008656	0.009726	0.00658
Deubiquitination	3.191e-05		2.052e-05	0.004694	1.422e-05
Developmental Biology			0.006305
Dimerization of procaspase-8		0.0007324		0.0002241		0.004296
Disease	1.444e-07	0.002164	3.655e-08	0.0007877	5.096e-07	0.01031
Diseases of signal transduction	7.325e-07	0.01096	1.214e-08		2.474e-07
Disorders of transmembrane transporters	2.466e-07	2.907e-06	4.206e-07	1.994e-05	1.345e-07	0.0001661
DNA Damage Bypass	0.006184		0.007598		0.004894
DNA Replication	3.127e-07	4.569e-05	5.708e-07	2.774e-05	1.577e-07	0.0001998
DNA Replication Pre-Initiation	1.553e-08	5.704e-05	2.91e-08	6.273e-05	7.621e-09	0.0004501
Downstream signal transduction	3.382e-05	0.003078	2.482e-06	0.001089	1.425e-05	0.002099
Downstream signaling events of B Cell Receptor (BCR)	1.044e-06	0.007865	8.835e-06	0.007154	9.353e-08
Downstream TCR signaling	1.211e-07	7.635e-05	2.231e-07	0.0002616	7.72e-09	0.0004068
Dual Incision in GG-NER		0.006121		0.001307		0.0002676
Dual incision in TC-NER				0.003551		0.004714
Early Phase of HIV Life Cycle				0.007659		0.008833
Endosomal Sorting Complex Required For Transport (ESCRT)				0.009289
Endosomal/Vacuolar pathway		7.085e-05		0.00484
EPH-Ephrin signaling			0.009079
EPHA-mediated growth cone collapse			0.009441
Ephrin signaling	0.009417		0.01078
ER-Phagosome pathway	1.482e-09	2.301e-10	3.169e-10	5.453e-09	6.844e-10	8.972e-05
Establishment of Sister Chromatid Cohesion				0.00484		0.005595
FBXL7 down-regulates AURKA during mitotic entry and in early mitosis	4.613e-11	4.617e-07	8.942e-11	9.997e-07	2.183e-11	1.209e-05
FBXW7 Mutants and NOTCH1 in Cancer	0.005251		0.005788		0.004707
Fc epsilon receptor (FCERI) signaling	1.126e-05	0.004059	8.631e-06	0.001199	1.302e-06	0.001073
FCERI mediated MAPK activation	1.999e-06	0.0009117	1.195e-06	0.001597	8.097e-07	0.002805
FCERI mediated NF-kB activation	1.334e-08	5.046e-05	1.963e-07	0.0002719	6.537e-09	0.001689
Formation of ATP by chemiosmotic coupling		4.015e-06		0.000148		1.301e-05
Formation of Incision Complex in GG-NER		0.0003087		0.001685		0.00219
Formation of the Early Elongation Complex			0.01046		0.007266
Formation of the HIV-1 Early Elongation Complex			0.01046		0.007266
Frs2-mediated activation	8.321e-06	0.0007345	1.23e-06	0.001679	9.188e-07	0.006744
G1/S DNA Damage Checkpoints	6.043e-08	2.073e-05	1.041e-07	5.954e-06	3.263e-08	5.779e-05
G1/S Transition	2.236e-08	0.0004282	4.485e-08	0.001036	1.013e-08	0.005031
G2/M Checkpoints	5.449e-05	0.001891	2.343e-05	0.0006899	2.956e-05	0.003247
G2/M Transition	2.906e-05	0.0005601	6.793e-07	0.0004416	3.407e-06	0.002157
Gap-filling DNA repair synthesis and ligation in TC-NER				0.003257
Gastrin-CREB signalling pathway via PKC and MAPK	0.00198		0.0007072		0.0004027
Gene Expression	0.0006882	1.407e-06	2.705e-06	2.204e-06	1.09e-05	2.764e-07
Generation of second messenger molecules						0.0008427
GLI3 is processed to GLI3R by the proteasome	1.53e-10	1.269e-06	2.321e-11	2.363e-06	7.283e-11	2.572e-05
Global Genome Nucleotide Excision Repair (GG-NER)		0.0006764		0.003962		0.005397
Gluconeogenesis	0.006397	0.001684	0.007608	0.002462	0.005256	5.12e-05
Glucose metabolism	0.01191			0.01083		0.001014
Glutathione conjugation		0.005409				0.008193
Glycolysis	0.0008285	0.0002576	0.001036	0.0003307	0.005256	5.066e-06
GPVI-mediated activation cascade				0.005416		0.006936
GRB2 events in EGFR signaling	6.24e-06	0.0005615	8.885e-07	0.001354	6.703e-07	0.005594
Hedgehog 'off' state	1.876e-08	0.0003199	4.859e-09	0.0002848	8.843e-09	0.001665
Hedgehog 'on' state	1.453e-07	6.434e-05	3.378e-08	6.968e-05	7.574e-08	0.0004931
Hedgehog ligand biogenesis	6.043e-08	3.741e-06	1.041e-07	3.732e-05	3.263e-08	0.0003073
Hh mutants abrogate ligand secretion	1.715e-08	1.046e-06	2.979e-08	1.423e-05	9.183e-09	0.0001337
Hh mutants that don't undergo autocatalytic processing are degraded by ERAD	1.159e-08	7.013e-07	2.017e-08	1.052e-05	6.189e-09	0.000103
HIV Infection	5.568e-14	1.2e-11	3.26e-14	7.478e-10	8.556e-14	1.032e-08
HIV Life Cycle	0.001026	0.001647	0.0001141	0.002363	0.0006481
Host Interactions of HIV factors	7.66e-13	2.247e-10	1.687e-11	2.324e-08	2.234e-12	9.637e-09
HSF1 activation			6.112e-06		0.002058
IGF1R signaling cascade	3.044e-05	0.0006798	1.697e-06	0.00197	1.038e-06	0.00765
Infectious disease	4.484e-11	3.467e-08	9.395e-12	8.363e-09	4.343e-11	2.728e-06
Innate Immune System	2.766e-07	1.885e-09	1.447e-07	5.385e-07	8.394e-08	1.034e-08
Insulin receptor recycling						0.009746
Insulin receptor signalling cascade	2.904e-05	0.0006478	1.604e-06	0.001897	9.822e-07	0.007402
Integration of provirus		0.004784		0.001976		0.002293
Integration of viral DNA into host genomic DNA		0.0049		0.00265		0.002936
Interferon alpha/beta signaling	2.808e-22	1.241e-16	8.283e-18	1.331e-11	9.33e-19	0.001451
Interferon gamma signaling	5.29e-11	1.001e-09	1.05e-09	7.562e-07	2.185e-11	0.0001815
Interferon Signaling	8.314e-21	1.067e-14	2.956e-17	1.827e-09	1.316e-19	0.0002355
Interleukin receptor SHC signaling	1.101e-05	0.0009521	1.687e-06	0.002067	1.249e-06	0.008077
Interleukin-10 signaling	0.005673		0.001237	0.003324	1.099e-05
Interleukin-2 signaling	4.452e-06	0.0005761	1.697e-07	0.001097	1.894e-06	0.004614
Interleukin-3, 5 and GM-CSF signaling	7.356e-06	0.002061	3.093e-07	0.003845	3.163e-06
Interleukin-4 and 13 signaling	7.518e-05		2.42e-05		4.538e-05
Interleukin-7 signaling			0.004679
IRF3-mediated induction of type I IFN		0.001486		0.006153		0.007105
IRS-mediated signalling	2.516e-05	0.0005594	1.35e-06	0.001692	8.298e-07	0.006699
IRS-related events triggered by IGF1R	3.044e-05	0.0006798	1.697e-06	0.00197	1.038e-06	0.00765
ISG15 antiviral mechanism	1.685e-06	0.004129	1.852e-05	0.008289	7.37e-06
Late Phase of HIV Life Cycle	0.0004911		0.0001929		0.0003058
Ligand-dependent caspase activation		0.0004667		0.0001096		0.001696
Loss of Function of FBXW7 in Cancer and NOTCH1 Signaling	0.005251		0.005788		0.004707
Loss of Function of SMAD2/3 in Cancer	0.01069		0.01176		0.009597
Loss of Function of TGFBR1 in Cancer					0.01261
Loss of Function of TGFBR2 in Cancer	0.005251		0.005788		0.004707
M Phase	0.002825	8.05e-05	0.0105	0.002739	0.001607	0.004805
M/G1 Transition	1.553e-08	5.704e-05	2.91e-08	6.273e-05	7.621e-09	0.0004501
MAPK family signaling cascades	1.597e-06	0.001002	1.007e-06	0.003306	6.232e-07	0.005649
MAPK1/MAPK3 signaling	8.805e-06	0.0007742	1.311e-06	0.001751	9.777e-07	0.006995
MAPK6/MAPK4 signaling	3.32e-09	2.113e-05	5.216e-08	9.463e-05	1.379e-08	0.0001495
Membrane Trafficking		0.001407		0.001719		0.003846
Metabolism of amino acids and derivatives	0.006084				0.003488
Metabolism of non-coding RNA					0.006281
Metabolism of nucleotides		0.006333
Metabolism of polyamines	1.453e-07	1.433e-05	2.58e-07	0.0003277	8.866e-09	0.00198
Metabolism of proteins	0.00834	0.01077	0.002425	0.004394	0.01063
Metallothioneins bind metals	8.655e-05		0.000105		6.961e-05
Methylation					0.004904
Mitochondrial translation	0.006996	3.18e-12	0.009079	4.986e-13	0.001229	1.383e-14
Mitochondrial translation elongation	0.004911	6.048e-12	0.006411	1.302e-12	0.0008006	3.294e-14
Mitochondrial translation initiation	0.004615	5.543e-13	0.006031	9.846e-14	0.0007427	2.261e-15
Mitochondrial translation termination	0.004615	4.731e-12	0.006031	1.037e-12	0.0007427	2.553e-14
Mitotic Anaphase	9.472e-05	4.878e-06	0.0005575	3.214e-05	0.000202	6.145e-05
Mitotic G1-G1/S phases	2.91e-07	0.002521	5.679e-07	0.001418	1.358e-07
Mitotic G2-G2/M phases	3.298e-05	0.000637	7.968e-07	0.0004951	3.921e-06	0.002384
Mitotic Metaphase and Anaphase	0.0001005	5.341e-06	0.0005874	3.45e-05	0.0002133	6.585e-05
Mitotic Telophase/Cytokinesis		0.002658		0.009363
mRNA decay by 5' to 3' exoribonuclease		0.0002425		0.009363
mRNA Splicing		0.002916		0.006322	0.001449	0.009561
mRNA Splicing - Major Pathway		0.001878		0.004474	0.001012	0.006843
mRNA Splicing - Minor Pathway		0.005621	0.0003046		0.00109
MyD88-independent TLR3/TLR4 cascade			0.01126
NCAM signaling for neurite out-growth	9.624e-06	0.0005013	1.616e-06	0.00195	4.165e-06	0.007625
Nef and signal transduction	0.000659	0.003289			0.01261	6.256e-05
Nef Mediated CD4 Down-regulation		0.006628				0.003199
Nef-mediates down modulation of cell surface receptors by recruiting them to clathrin adapters		0.001676
Neutrophil degranulation	1.391e-05	6.944e-09	3.455e-05	7.204e-07	3.844e-05	1.337e-09
NGF signalling via TRKA from the plasma membrane	0.0001355	0.001449	3.74e-05	0.001629	6.466e-06	0.001472
NIK-->noncanonical NF-kB signaling	1.215e-10	6.596e-06	2.345e-10	1.423e-05	5.779e-11	0.0001337
NOTCH1 Intracellular Domain Regulates Transcription	0.0008562		0.001108		0.004099
Nucleotide Excision Repair		0.0006597		0.001984		0.009092
Nucleotide-binding domain, leucine rich repeat containing receptor (NLR) signaling pathways			0.00639
Orc1 removal from chromatin	1.355e-07	4.283e-05	2.321e-07	6.9e-05	7.357e-08	0.0005216
Organelle biogenesis and maintenance		1.506e-06		4.39e-06		3.71e-08
Oxygen-dependent proline hydroxylation of Hypoxia-inducible Factor Alpha	5.574e-10	6.164e-07	1.067e-09	8.563e-07	2.673e-10	9.73e-06
p53-Dependent G1 DNA Damage Response	4.287e-08	1.519e-05	7.405e-08	4.428e-06	2.309e-08	4.459e-05
p53-Dependent G1/S DNA damage checkpoint	4.287e-08	1.519e-05	7.405e-08	4.428e-06	2.309e-08	4.459e-05
p53-Independent DNA Damage Response	5.028e-09	2.134e-06	8.792e-09	6.9e-07	2.673e-09	8.729e-06
p53-Independent G1/S DNA damage checkpoint	5.028e-09	2.134e-06	8.792e-09	6.9e-07	2.673e-09	8.729e-06
Pausing and recovery of Tat-mediated HIV elongation					0.01163
PCP/CE pathway	6.381e-08	1.002e-05	8.08e-07	3.604e-05	2.422e-07	5.955e-05
Phosphorylation of CD3 and TCR zeta chains						0.007382
Post-translational protein modification	0.01217		0.001884
Processing of Capped Intron-Containing Pre-mRNA		0.001345	0.008732	0.001354	0.001311
Processing of Capped Intronless Pre-mRNA			0.006786		0.00468
Programmed Cell Death	3.445e-08	9.243e-07	1.428e-08	3.576e-07	1.397e-08	8.106e-07
Prolactin receptor signaling	0.005732		0.0005251
Prolonged ERK activation events	9.315e-06	0.0008157	1.397e-06	0.001826	1.04e-06	0.007254
PTK6 Expression	0.005251		0.005788		0.004707
Pyrimidine catabolism	0.002414
Pyrimidine salvage reactions		0.008839
RAF/MAP kinase cascade	6.24e-06	0.0005615	8.885e-07	0.001354	6.703e-07	0.005594
Regulated Necrosis	0.005732	0.00343	0.0005251	0.001097	0.004904
Regulation by c-FLIP		0.0007324		0.0002241		0.004296
Regulation of activated PAK-2p34 by proteasome mediated degradation	1.855e-10	1.14e-06	3.43e-10	3.282e-06	9.259e-11	5.203e-06
Regulation of APC/C activators between G1/S and early anaphase	6.201e-08	6.222e-06	1.109e-07	3.618e-05	3.209e-08	0.000279
Regulation of Apoptosis	3.911e-10	2.134e-06	7.208e-10	5.531e-06	1.959e-10	8.729e-06
Regulation of DNA replication	2.847e-07	8.297e-05	4.851e-07	0.0001211	1.555e-07	0.0008455
Regulation of Hypoxia-inducible Factor (HIF) by oxygen	3.633e-09	3.403e-06	6.876e-09	3.795e-06	1.763e-09	3.631e-05
Regulation of IFNA signaling		0.003657		0.0009324		0.00851
Regulation of IFNG signaling				0.007659
Regulation of mitotic cell cycle	1.453e-07	1.433e-05	2.58e-07	6.968e-05	7.574e-08	0.0004931
Regulation of mRNA stability by proteins that bind AU-rich elements	3.223e-08	5.401e-09	6.005e-08	1.487e-08	1.591e-08	3.077e-08
Regulation of necroptotic cell death	0.003858	0.002014	0.0003003	0.0006326	0.003294	0.008833
Regulation of ornithine decarboxylase (ODC)	3.221e-09	1.885e-07	5.645e-09	3.922e-06	1.195e-10	4.381e-05
Regulation of RAS by GAPs	1.225e-09	7.187e-06	2.335e-09	1.043e-05	5.903e-10	9.437e-05
Removal of licensing factors from origins	1.836e-07	5.62e-05	3.14e-07	8.692e-05	9.998e-08	0.0006361
Resolution of Abasic Sites (AP sites)				0.004716
Resolution of AP sites via the multiple-nucleotide patch replacement pathway				0.005297		0.006357
Respiratory electron transport	0.0001512	5.15e-19	0.0009999	2.909e-13	1.745e-05	9.231e-15
Respiratory electron transport, ATP synthesis by chemiosmotic coupling, and heat production by uncoupling proteins.	0.0007693	4.381e-23	0.001123	4.909e-16	2.34e-05	1.95e-18
Response to metal ions	8.655e-05		0.000105		6.961e-05
RET signaling	2.436e-05	0.001968	4.146e-06	0.003706	2.992e-06
RHO GTPases activate CIT	0.006841
RHO GTPases activate PAKs	0.001859
RIPK1-mediated regulated necrosis	0.005732	0.00343	0.0005251	0.001097	0.004904
RNA Polymerase II Pre-transcription Events			0.006809
RNA Polymerase II Transcription		0.006797	0.0006873		0.0009861
RNA Polymerase II Transcription Termination		0.002608
ROS, RNS production in phagocytes		0.01043				0.003539
S Phase	7.801e-08	1.749e-06	1.545e-07	2.114e-06	3.584e-08	1.81e-05
SCF-beta-TrCP mediated degradation of Emi1	6.261e-10	3.162e-06	1.151e-09	7.683e-06	3.144e-10	7.846e-05
SCF(Skp2)-mediated degradation of p27/p21	1.869e-09	7.849e-06	3.418e-09	1.646e-05	9.445e-10	0.0001517
Sema3A PAK dependent Axon repulsion	0.005732		0.0005251
Semaphorin interactions	0.005168		0.001398
SeMet incorporation into proteins						0.007105
Separation of Sister Chromatids	4.792e-05	2.128e-05	0.0003051	0.0001875	0.0001079	0.0003271
SHC1 events in EGFR signaling	6.24e-06	0.0005615	8.885e-07	0.001354	6.703e-07	0.005594
Signaling by EGFR	0.0004264	0.009044	0.000116	0.00365	2.382e-05	0.006554
Signaling by EGFR in Cancer			0.01246
Signaling by EGFRvIII in Cancer			0.006581
Signaling by Hedgehog	1.102e-06	0.00194	3.869e-07	0.003507	5.432e-07
Signaling by Insulin receptor	9.029e-06	7.468e-05	5.207e-07	0.0003483	2.714e-07	0.0007015
Signaling by Interleukins	9.534e-09		7.132e-11	0.001401	5.723e-10
Signaling by Leptin	2.628e-06	0.0008592	9.044e-08	0.001903	1.106e-06	0.00752
Signaling by Ligand-Responsive EGFR Variants in Cancer			0.01246
Signaling by NOTCH1	0.007785		0.009818
Signaling by PDGF	8.954e-05	0.007198	7.878e-06	0.002484	3.885e-05	0.004621
Signaling by SCF-KIT	5.402e-06	0.0007969	3.81e-06	0.0006168	7.216e-06	0.001216
Signaling by the B Cell Receptor (BCR)	3.021e-06		2.283e-05		3.031e-07
Signaling by Type 1 Insulin-like Growth Factor 1 Receptor (IGF1R)	3.191e-05	0.0007132	1.796e-06	0.002045	1.098e-06	0.007904
Signaling by VEGF	1.826e-05	0.003618	1.197e-06	0.003419	7.561e-06	0.006051
Signaling by Wnt	5.366e-05		0.0003029		7.311e-05
Signalling by NGF	0.000451	0.002817	0.0003947	0.005842	7.606e-05	0.003031
Signalling to ERKs	4.713e-06	0.000607	7.248e-07	0.001145	4.976e-07	0.00479
Signalling to p38 via RIT and RIN	7.861e-06	0.0006966	1.153e-06	0.001609	8.633e-07	0.006499
Signalling to RAS	3.142e-06	0.0004175	4.598e-07	0.0008434	3.195e-07	0.003666
SLBP Dependent Processing of Replication-Dependent Histone Pre-mRNAs		0.008839	0.000105		6.961e-05
SLBP independent Processing of Histone Pre-mRNAs		0.006628	0.001574		4.508e-05
SMAD2/3 MH2 Domain Mutants in Cancer	0.01069		0.01176		0.009597
SMAD2/3 Phosphorylation Motif Mutants in Cancer	0.007755		0.00854		0.006957
snRNP Assembly					0.006281
SOS-mediated signalling	6.24e-06	0.0005615	8.885e-07	0.001354	6.703e-07	0.005594
SRP-dependent cotranslational protein targeting to membrane		0.008016		0.0007287
Stabilization of p53	7.701e-09	3.162e-06	1.343e-08	9.997e-07	4.103e-09	1.209e-05
STING mediated induction of host immune responses		0.00343		0.01127
SUMOylation of chromatin organization proteins		0.009529
Switching of origins to a post-replicative state	1.355e-07	4.283e-05	2.321e-07	6.9e-05	7.357e-08	0.0005216
Synthesis of DNA	1.211e-07	1.855e-05	2.231e-07	1.228e-05	6.052e-08	9.724e-05
Synthesis, secretion, and inactivation of Glucose-dependent Insulinotropic Polypeptide (GIP)				0.006153
Tat-mediated HIV elongation arrest and recovery					0.01163
TCF dependent signaling in response to WNT	0.0001938		0.0001073		0.0001016
TCR signaling	4.597e-09	2.889e-06	9.691e-09	2.086e-05	2.497e-10	3.545e-07
Termination of translesion DNA synthesis	0.007954		0.009441		0.006548
TGFBR1 KD Mutants in Cancer					0.01261
TGFBR1 LBD Mutants in Cancer	0.005251		0.005788		0.004707
TGFBR2 Kinase Domain Mutants in Cancer	0.005251		0.005788		0.004707
TGFBR2 MSI Frameshift Mutants in Cancer	0.0005639		0.0006238		0.0005034
The citric acid (TCA) cycle and respiratory electron transport	0.002372	7.012e-19	0.003475	1.865e-13	0.0001145	2.002e-15
The role of GTSE1 in G2/M progression after G2 checkpoint	2.075e-08	7.849e-06	2.949e-10	1.646e-05	1.112e-08	0.0001517
The role of Nef in HIV-1 replication and disease pathogenesis	0.0005175	0.0001329	0.005324	0.01052	0.003657	0.0002478
TNFR2 non-canonical NF-kB pathway	4.261e-11	1.33e-06	1.068e-11	7.87e-05	1.682e-11	0.000521
Toll Like Receptor 3 (TLR3) Cascade			0.01126
TP53 Regulates Metabolic Genes		1.88e-06		0.0002471	0.01217	4.591e-07
TP53 Regulates Transcription of Genes Involved in Cytochrome C Release				0.003203		0.003858
TRAIL signaling	0.01069	0.00212	0.01176	0.0008614	0.009597
Transcription-Coupled Nucleotide Excision Repair (TC-NER)				0.009498
Transcriptional Regulation by TP53		0.001574	0.002402	0.002109	0.009488	5.798e-05
Translation	0.005615	0.003228	0.007871	0.000455	0.003802
Translesion synthesis by Y family DNA polymerases bypasses lesions on DNA template					0.01267
Translocation of GLUT4 to the plasma membrane				0.01056
TRIF-mediated TLR3/TLR4 signaling			0.01126
Ub-specific processing proteases	2.311e-05		1.195e-05		1.12e-05
Ubiquitin Mediated Degradation of Phosphorylated Cdc25A	5.028e-09	2.134e-06	8.792e-09	6.9e-07	2.673e-09	8.729e-06
Ubiquitin-dependent degradation of Cyclin D	3.221e-09	1.412e-06	5.645e-09	3.922e-06	1.708e-09	4.381e-05
Ubiquitin-dependent degradation of Cyclin D1	3.221e-09	1.412e-06	5.645e-09	3.922e-06	1.708e-09	4.381e-05
UCH proteinases	1.968e-07	0.0004236	3.609e-07	8.629e-05	9.879e-08	0.0005646
Uptake and function of diphtheria toxin			0.00854
VEGFA-VEGFR2 Pathway	1.262e-05	0.002649	7.73e-07	0.002609	5.173e-06	0.004671
VEGFR2 mediated cell proliferation	1.297e-05	0.001108	2.032e-06	0.002333	1.496e-06	0.008974
Vesicle-mediated transport		0.005133		0.005175
Vif-mediated degradation of APOBEC3G	4.961e-10	3.72e-07	9.132e-10	8.322e-07	2.488e-10	1.029e-05
Vpu mediated degradation of CD4	3.067e-10	1.74e-06	5.659e-10	4.666e-06	1.535e-10	5.094e-05

## Sheet: CD4 Memory
Pathway	3hCA_p_value	24hCA_p_value	3hMTB_p_value	24hMTB_p_value	3hPA_p_value	24hPA_p_value
2-LTR circle formation		0.007165		0.003464		0.004591
ABC transporter disorders	1.102e-12	5.051e-15	1.001e-14	9.064e-11	1.91e-14	5.217e-10
ABC-family proteins mediated transport	3.543e-11	2.1e-11	7.413e-13	6.229e-08	8.053e-13	3.279e-07
Abortive elongation of HIV-1 transcript in the absence of Tat	0.0005519	9.798e-05	6.548e-05		3.807e-05	0.001731
Activated TLR4 signalling			0.003999
Activation of APC/C and APC/C:Cdc20 mediated degradation of mitotic proteins	6.83e-10	1.477e-15	1.084e-11	1.024e-10	2.149e-12	6.294e-10
Activation of NF-kappaB in B cells	7.82e-12	2.801e-13	7.051e-15	4.001e-09	1.368e-14	1.873e-08
Activation of the mRNA upon binding of the cap-binding complex and eIFs, and subsequent binding to 43S		0.007033			0.003995
Activation, myristolyation of BID and translocation to mitochondria	0.0003097	0.0009464	0.01053		0.008919
Adaptive Immune System	4.718e-05	1e-10	1.63e-06	3.372e-06	1.682e-07	3.146e-07
Advanced glycosylation endproduct receptor signaling	0.001797		0.001797	0.002792	0.00131
Antigen Presentation: Folding, assembly and peptide loading of class I MHC	0.0005519	1.127e-07	0.0005519	0.0001393		0.001731
Antigen processing-Cross presentation	1.084e-12	4.641e-24	1.722e-14	4.118e-14	1.911e-14	4.737e-13
Antigen processing: Ubiquitination & Proteasome degradation	5.791e-06	4.426e-07	2.706e-08	0.0007074	1.023e-07	0.0007924
Antiviral mechanism by IFN-stimulated genes	2.278e-05	0.002961	0.0004412		0.0002131
APC:Cdc20 mediated degradation of cell cycle proteins prior to satisfation of the cell cycle checkpoint	3.336e-10	4.391e-16	4.778e-12	4.585e-11	9.372e-13	2.862e-10
APC/C-mediated degradation of cell cycle proteins	8.876e-10	5.432e-14	1.693e-11	1.13e-09	3.172e-12	6.61e-09
APC/C:Cdc20 mediated degradation of mitotic proteins	5.401e-10	9.932e-16	8.291e-12	7.868e-11	1.638e-12	4.862e-10
APC/C:Cdc20 mediated degradation of Securin	7.059e-11	3.31e-16	8.081e-13	6.817e-11	1.552e-13	3.944e-10
APC/C:Cdh1 mediated degradation of Cdc20 and other APC/C:Cdh1 targeted proteins in late mitosis/early G1	2.606e-10	2.75e-15	3.601e-12	2.688e-10	7.039e-13	1.517e-09
APOBEC3G mediated resistance to HIV-1 infection		0.002253		0.001065
Apoptosis	1.373e-11	1.852e-14	2.626e-12	2.808e-10	4.421e-14	1.758e-10
Apoptotic cleavage of cellular proteins					0.004035
Apoptotic execution phase	0.001826		0.007394		0.001062
ARMS-mediated activation	1.402e-07	1.502e-07	1.402e-07	4.417e-10	1.426e-09	6.956e-09
Assembly of the pre-replicative complex	9.256e-11	4.07e-13	1.102e-12	5.12e-09	2.124e-13	2.385e-08
Asymmetric localization of PCP proteins	5.355e-11	1.913e-13	5.891e-13	3.111e-09	1.128e-13	1.464e-08
Attenuation phase			0.003202
AUF1 (hnRNP D0) binds and destabilizes mRNA	1.7e-14	1.722e-17	8.871e-17	1.951e-12	1.365e-17	1.193e-11
Autodegradation of Cdh1 by Cdh1:APC/C	2.262e-11	5.149e-17	2.196e-13	2.058e-11	4.161e-14	1.215e-10
Autodegradation of the E3 ubiquitin ligase COP1	5.724e-13	2.488e-17	3.243e-15	4.76e-12	5.912e-16	2.67e-11
Autointegration results in viral DNA circles		0.01138		0.006869		0.008347
Axon guidance	3.174e-06	4.572e-05	3.174e-06	8.407e-06	1.623e-08	1.501e-05
Axonal growth stimulation	0.01053
Base Excision Repair		0.00744		0.008304
Beta-catenin independent WNT signaling	6.421e-09	4.645e-11	5.087e-11	2.75e-07	3.929e-11	1.619e-06
Budding and maturation of HIV virion	0.003811		0.0005519	0.001038	0.002638	0.001731
Butyrate Response Factor 1 (BRF1) binds and destabilizes mRNA						0.002105
C-type lectin receptors (CLRs)	1.417e-10	1.858e-09	1.256e-13	3.96e-08	8.535e-14	9.858e-07
Cargo concentration in the ER					0.01031
Cargo recognition for clathrin-mediated endocytosis		0.008973
CASP8 activity is inhibited		0.003589		0.001393		0.002012
Caspase activation via extrinsic apoptotic signalling pathway				0.0104		0.003209
Caspase-mediated cleavage of cytoskeletal proteins					0.01315
CD209 (DC-SIGN) signaling			0.002102		0.01011
CD28 co-stimulation				0.004663		0.007513
CD28 dependent Vav1 pathway				0.0001599	0.01042	0.0002547
Cdc20:Phospho-APC/C mediated degradation of Cyclin A	2.606e-10	2.885e-16	3.601e-12	3.474e-11	7.039e-13	2.179e-10
CDK-mediated phosphorylation and removal of Cdc6	3.901e-13	1.925e-16	2.087e-15	3.478e-11	3.793e-16	1.764e-10
CDT1 association with the CDC6:ORC:origin complex	6.581e-12	1.038e-14	5.34e-14	4.6e-10	9.976e-15	2.241e-09
Cell Cycle	8.198e-06	1.427e-06	1.452e-07	3.028e-07	1.598e-06	1.882e-07
Cell Cycle Checkpoints	2.434e-05	1.22e-09	7.237e-07	6.546e-07	1.404e-07	4.709e-07
Cell Cycle, Mitotic	1.068e-06	1.165e-05	7.083e-08	4.949e-07	8.954e-08	1.968e-06
Cellular response to heat stress			0.001514		0.008596
Cellular response to hypoxia	1.084e-11	1.078e-13	1.341e-14	7.385e-10	2.194e-14	4.084e-09
Cellular responses to stress	8.053e-09	7.929e-10	3.326e-11	1.29e-07	1.502e-09	7.403e-08
Centrosome maturation			0.008663
Circadian Clock	0.01116		0.01116
Class I MHC mediated antigen processing & presentation	1.255e-07	1.864e-12	4.883e-10	2.71e-06	1.226e-08	5.331e-06
Clathrin derived vesicle budding		0.005652			0.008087
Clathrin-mediated endocytosis		0.005493
Cleavage of Growing Transcript in the Termination Region	5.344e-05	3.323e-05	5.344e-05	0.0001671	2.325e-05	2.407e-05
CLEC7A (Dectin-1) signaling	7.948e-12	1.193e-10	2.01e-15	1.86e-08	2.139e-15	4.689e-07
CLEC7A/inflammasome pathway			0.00145
Cohesin Loading onto Chromatin	0.0008885				0.0006444	0.002012
Complex I biogenesis	2.659e-05	9.467e-16	0.0006879	6.51e-15	1.204e-05	2.331e-17
COPI-dependent Golgi-to-ER retrograde traffic	0.009357
COPI-mediated anterograde transport	0.0005521	0.01021	0.002043		0.001083
Costimulation by the CD28 family				0.008692
Cross-presentation of soluble exogenous antigens (endosomes)	2.633e-13	1.098e-16	1.329e-15	2.428e-11	2.405e-16	1.237e-10
Cyclin A:Cdk2-associated events at S phase entry	2.014e-12	1.006e-13	1.981e-14	1.183e-09	3.201e-15	6.063e-09
Cyclin E associated events during G1/S transition	2.7e-12	1.46e-13	2.76e-14	1.52e-09	4.476e-15	7.753e-09
Cytokine Signaling in Immune system	3.529e-23	2.283e-14	2.208e-20	6.981e-16	7.45e-25	1.051e-07
Cytosolic sensors of pathogen-associated DNA			0.002742
Cytosolic tRNA aminoacylation		0.004722		0.007541		0.002149
DAP12 interactions	1.404e-05	5.113e-08	1.404e-05	4.891e-08	3.247e-08	1.196e-07
DAP12 signaling	3.538e-05	8.785e-08	3.538e-05	4.143e-08	9.991e-08	3.463e-08
Deadenylation-dependent mRNA decay		0.0007313		0.006036		0.0008176
Dectin-1 mediated noncanonical NF-kB signaling	7.691e-14	1.62e-14	4.915e-16	7.206e-11	5.043e-18	2.982e-09
Defective CFTR causes cystic fibrosis	1.099e-13	2.225e-16	7.367e-16	1.088e-11	1.599e-15	6.489e-11
Degradation of AXIN	1.712e-12	1.566e-15	1.14e-14	1.344e-10	2.101e-15	6.682e-10
Degradation of beta-catenin by the destruction complex	8.277e-14	5.719e-12	8.677e-16	6.496e-11	1.11e-16	4.31e-10
Degradation of DVL	4.338e-13	5.917e-16	2.899e-15	3.826e-11	4.925e-16	2.082e-10
Degradation of GLI1 by the proteasome	1.099e-13	2.437e-15	7.367e-16	9.788e-11	1.154e-16	5.249e-10
Degradation of GLI2 by the proteasome	6.367e-15	1.537e-15	3.543e-17	7.835e-12	5.043e-18	4.695e-11
Depolymerisation of the Nuclear Lamina		0.01213
Deregulated CDK5 triggers multiple neurodegenerative pathways in Alzheimer's disease models					0.01186
Detoxification of Reactive Oxygen Species		0.0004595		0.009466		0.003679
Deubiquitination	3.381e-08	1.082e-06	1.04e-08	0.0001759	1.037e-09	0.0001992
Developmental Biology	0.005745		0.001577		0.0004448
DEx/H-box helicases activate type I IFN and inflammatory cytokines production			0.001797		0.01315
Dimerization of procaspase-8		0.003589		0.001393		0.002012
Disease	8.309e-10	6.376e-09	5.019e-13	7.879e-09	3.529e-11	8.01e-09
Diseases of signal transduction	1.215e-09	2.928e-07	3.323e-11	1.246e-07	8.058e-11	1.104e-07
Disorders of transmembrane transporters	8.291e-12	7.541e-14	9.812e-14	5.775e-10	1.678e-13	3.209e-09
DNA Repair		0.006025				0.003935
DNA Replication	1.637e-09	2.675e-11	2.74e-10	1.477e-08	7.31e-12	8.597e-08
DNA Replication Pre-Initiation	1.006e-10	2.059e-12	1.649e-12	5.665e-09	2.808e-13	2.995e-08
Downstream signal transduction	4.477e-06	9.549e-07	4.477e-06	1.023e-08	7.487e-08	6.757e-08
Downstream signaling events of B Cell Receptor (BCR)	1.546e-06	8.26e-07	1.226e-07	4.157e-06	5.139e-09	8.274e-06
Downstream TCR signaling	2.245e-09	1.193e-10	7.948e-12	1.86e-08	1.302e-12	4.689e-07
Dual Incision in GG-NER		0.003538		0.003314		0.001314
Dual incision in TC-NER		0.0002001		0.004472		0.0001785
E3 ubiquitin ligases ubiquitinate target proteins			0.001945
Endosomal Sorting Complex Required For Transport (ESCRT)	0.001052	0.001401	0.001052	0.00195	0.004426	7.939e-05
Endosomal/Vacuolar pathway		9.359e-08		0.00201	0.01042	0.002891
EPH-ephrin mediated repulsion of cells					0.01126
EPH-Ephrin signaling	0.000772	0.006369	0.002566		0.000362
EPHA-mediated growth cone collapse	0.003015				0.01031
ER to Golgi Anterograde Transport	0.0002124	0.009948	0.001933		0.0002717
ER-Phagosome pathway	1.591e-14	3.471e-23	1.591e-16	2.821e-14	2.106e-16	1.581e-11
Establishment of Sister Chromatid Cohesion					0.01042	0.002891
FBXL7 down-regulates AURKA during mitotic entry and in early mitosis	1.14e-14	1.291e-16	5.637e-17	1.4e-11	8.645e-18	7.739e-11
Fc epsilon receptor (FCERI) signaling	3.402e-06	5.614e-07	1.313e-06	3.047e-08	1.779e-08	2.071e-07
FCERI mediated MAPK activation	9.195e-08	2.279e-08	9.195e-08	4.12e-10	8.838e-10	7.196e-09
FCERI mediated NF-kB activation	7.977e-11	1.036e-11	1.268e-12	2.733e-08	2.152e-13	1.307e-07
FGFR1 mutant receptor activation			0.009854
FGFR2 alternative splicing		3.437e-05	0.006337		0.004426	0.003209
FGFR2 mutant receptor activation		0.00384
Formation of ATP by chemiosmotic coupling		6.546e-05		0.0001456		0.0002504
Formation of HIV elongation complex in the absence of HIV Tat		0.0004508	0.008187		0.005201	0.0005239
Formation of HIV-1 elongation complex containing HIV-1 Tat		0.0003192	0.006658		0.004205	0.0003816
Formation of Incision Complex in GG-NER		8.857e-06		0.0001842		1.181e-05
Formation of RNA Pol II elongation complex	0.007946	0.0002342	0.002232		0.001243	0.0008144
Formation of TC-NER Pre-Incision Complex		0.0004508				0.002141
Formation of the Early Elongation Complex	0.003508	0.0002359	0.0006295		0.0003775	0.002254
Formation of the HIV-1 Early Elongation Complex	0.003508	0.0002359	0.0006295		0.0003775	0.002254
Frs2-mediated activation	1.534e-07	1.671e-07	1.534e-07	4.964e-10	1.581e-09	7.776e-09
G1/S DNA Damage Checkpoints	5.355e-11	2.17e-15	5.891e-13	5.098e-11	1.128e-13	2.964e-10
G1/S Transition	1.65e-09	1.235e-09	4.871e-11	3.39e-07	7.752e-12	1.69e-06
G2/M Checkpoints	1.364e-06	7.006e-09	2.265e-08	3.054e-06	3.931e-09	1.604e-06
G2/M Transition	5.589e-09	3.938e-08	4.658e-13	1.179e-09	6.958e-12	4.585e-08
Gap-filling DNA repair synthesis and ligation in TC-NER		0.0006479		0.004032		0.0006253
Gastrin-CREB signalling pathway via PKC and MAPK	0.001811	0.001129	0.0009365	3.135e-05	9.305e-05	7.017e-05
Gene Expression	7.581e-11	4.784e-21	6.627e-16	6.813e-15	1.015e-13	8.312e-18
Generation of second messenger molecules		0.00148		0.007249		0.002671
Generic Transcription Pathway						0.0022
GLI3 is processed to GLI3R by the proteasome	6.367e-15	1.537e-15	3.543e-17	7.835e-12	5.043e-18	4.695e-11
Global Genome Nucleotide Excision Repair (GG-NER)		6.795e-05		0.0008045		0.0001602
Gluconeogenesis		0.003196	0.01127	0.000725		0.0002219
Glucose metabolism			0.008009	0.00577		0.003894
Glycolysis	0.01127	0.003196	0.002185	0.000725	0.007964	3.254e-05
Golgi Associated Vesicle Biogenesis		0.002667
Golgi-to-ER retrograde transport	0.008399				0.01263
GPVI-mediated activation cascade	0.008187			0.001078	0.005201	0.002141
GRB2 events in EGFR signaling	9.722e-08	9.73e-08	9.722e-08	2.751e-10	9.404e-10	4.423e-09
GRB2:SOS provides linkage to MAPK signaling for Integrins				0.006326
Hedgehog 'off' state	6.803e-11	8.109e-10	1.795e-13	1.13e-07	2.055e-13	5.518e-07
Hedgehog 'on' state	1.265e-10	2.782e-12	2.135e-12	6.979e-09	3.649e-13	6.61e-09
Hedgehog ligand biogenesis	5.891e-13	2.17e-15	4.93e-15	4.128e-10	9.734e-15	2.159e-09
Hemostasis	0.00444		0.01185		0.008373
Hh mutants abrogate ligand secretion	5.34e-14	9.592e-16	3.25e-16	5.269e-11	7.356e-16	2.854e-10
Hh mutants that don't undergo autocatalytic processing are degraded by ERAD	2.511e-14	3.607e-16	1.381e-16	2.758e-11	3.268e-16	1.509e-10
HIV elongation arrest and recovery		0.001002	0.008793		0.005871	0.0003192
HIV Infection	5.145e-21	1.027e-24	1.779e-23	2.655e-17	1.188e-22	1.365e-20
HIV Life Cycle	2.847e-06	1.067e-06	1.839e-07	0.0001738	7.309e-07	1.775e-07
HIV Transcription Elongation		0.0003192	0.006658		0.004205	0.0003816
HIV Transcription Initiation		0.0001228		0.007211		0.0001593
Host Interactions of HIV factors	2.465e-16	1.517e-19	3.185e-17	5.272e-14	1.971e-17	7.88e-13
Host Interactions with Influenza Factors	0.008793
HSF1 activation	9.049e-05	0.005117	1.763e-07	0.00201	2.84e-06	0.002891
HuR (ELAVL1) binds and stabilizes mRNA		0.01093
IGF1R signaling cascade	8.865e-07	5.308e-08	8.865e-07	2.296e-09	1.173e-08	1.296e-08
Incretin synthesis, secretion, and inactivation		0.01267			0.01186
Infectious disease	4.628e-16	3.087e-20	6.496e-20	4.504e-16	9.453e-18	9.276e-16
Influenza Infection		0.0009083	0.008471	0.001775
Influenza Life Cycle		0.005008		0.00531
Innate Immune System	3.422e-08	1.386e-17	1.717e-08	4.851e-15	3.133e-11	3.433e-14
Insulin receptor signalling cascade	8.224e-07	4.8e-08	8.224e-07	2.078e-09	1.076e-08	1.175e-08
Integration of provirus				0.007727		0.01016
Integration of viral DNA into host genomic DNA		0.01138		0.006869		0.008347
Integrin alphaIIb beta3 signaling				0.00195		0.003209
Interferon alpha/beta signaling	2.318e-18	1.931e-17	4.93e-15	5.098e-11	1.128e-13	6.605e-05
Interferon gamma signaling	8.75e-08	7.159e-11	2.366e-06	1.891e-08	2.398e-08	0.0004703
Interferon Signaling	1.853e-15	2.287e-15	3.433e-11	3.11e-09	6.713e-13	0.00127
Interleukin receptor SHC signaling	2.387e-07	2.82e-07	2.387e-07	8.8e-10	2.618e-09	1.344e-08
Interleukin-10 signaling	0.001081		0.001081	0.00906	0.0001123
Interleukin-2 signaling	4.101e-08	2.065e-07	4.101e-08	5.385e-10	3.537e-10	8.838e-09
Interleukin-3, 5 and GM-CSF signaling	9.195e-08	1.344e-06	9.195e-08	4.932e-09	8.838e-10	6.935e-08
Interleukin-4 and 13 signaling	2.989e-05		0.0001118		0.000572
Interleukin-7 signaling	0.006337			0.0104
IRE1alpha activates chaperones		0.01089		0.007443
IRF3-mediated induction of type I IFN					0.01315	0.003999
IRS-mediated signalling	6.55e-07	3.537e-08	6.55e-07	1.536e-09	8.292e-09	8.715e-09
IRS-related events triggered by IGF1R	8.865e-07	5.308e-08	8.865e-07	2.296e-09	1.173e-08	1.296e-08
ISG15 antiviral mechanism	2.278e-05	0.002961	0.0004412		0.0002131
Late Phase of HIV Life Cycle	1.002e-05	7.112e-06	6.573e-07	0.001374	2.946e-06	1.679e-06
Ligand-dependent caspase activation		0.003187		0.001019		0.00159
Loss of Nlp from mitotic centrosomes			0.0121
Loss of proteins required for interphase microtubule organization from the centrosome			0.0121
M Phase	2.022e-07	1.28e-07	2.022e-07	2.133e-05	8.102e-08	1.141e-05
M/G1 Transition	1.006e-10	2.059e-12	1.649e-12	5.665e-09	2.808e-13	2.995e-08
Macroautophagy		0.008705
MAP2K and MAPK activation				0.0004844		0.0009305
MAPK family signaling cascades	1.453e-07	1.63e-07	1.453e-07	9.177e-10	1.483e-09	1.619e-08
MAPK1/MAPK3 signaling	1.677e-07	1.858e-07	1.677e-07	5.574e-10	1.75e-09	8.687e-09
MAPK6/MAPK4 signaling	3.44e-11	1.432e-13	5.629e-13	2.164e-09	8.871e-14	1.246e-08
Membrane Trafficking	0.0006556	7.683e-05	0.002107	0.0001264	0.001379	2.238e-06
Metabolism of amino acids and derivatives	0.000607	1.254e-05	5.475e-05	0.0001107	6.1e-05
Metabolism of non-coding RNA	0.007394	0.005368
Metabolism of nucleotides		0.007583
Metabolism of polyamines	1.265e-10	2.782e-12	1.693e-11	4.044e-08	3.649e-13	1.914e-07
Metabolism of proteins	8.11e-08	1.592e-09	6.253e-09	7.607e-06	8.913e-09	1.895e-05
Metallothioneins bind metals	0.0008885		0.0008885		0.0006444
MicroRNA (miRNA) biogenesis		0.0006708
Mitochondrial protein import		0.005003				0.001599
Mitochondrial translation	0.00777	5.137e-14	0.002566	1.537e-11	0.001312	5.066e-14
Mitochondrial translation elongation	0.004916	5.432e-14	0.001514	2.469e-11	0.0007595	6.55e-14
Mitochondrial translation initiation	0.004534	4.949e-15	0.001379	2.554e-12	0.0006897	5.709e-15
Mitochondrial translation termination	0.004534	3.891e-14	0.001379	1.917e-11	0.0006897	4.803e-14
Mitotic Anaphase	8.692e-10	7.431e-12	8.692e-10	1.318e-08	1.182e-10	8.27e-09
Mitotic G1-G1/S phases	1.298e-08	2.182e-08	2.71e-09	5.046e-07	8.508e-11	2.755e-06
Mitotic G2-G2/M phases	7.147e-09	5.162e-08	6.439e-13	1.55e-09	9.313e-12	5.889e-08
Mitotic Metaphase and Anaphase	9.927e-10	8.901e-12	9.927e-10	1.498e-08	1.354e-10	9.469e-09
Mitotic Telophase/Cytokinesis	0.000308	0.01213		0.004932	0.000207	0.0008438
mRNA 3'-end processing		0.00173	0.00548	0.01098	0.01199	0.0004743
mRNA Capping		0.0003105	0.007391		0.005177	0.003866
mRNA decay by 5' to 3' exoribonuclease		0.0001861		0.0005365		7.758e-05
mRNA Splicing	2.314e-08	6.561e-16	1.14e-13	8.123e-11	8.25e-10	1.573e-11
mRNA Splicing - Major Pathway	9.106e-09	5.884e-16	3.008e-14	1.118e-10	3.006e-10	1.934e-11
mRNA Splicing - Minor Pathway	1.285e-05	2.105e-11	1.962e-06	1.497e-07	5.741e-06	7.165e-08
mTORC1-mediated signalling		0.002433
MyD88-independent TLR3/TLR4 cascade			0.00355
NCAM signaling for neurite out-growth	4.419e-07	8.157e-07	4.419e-07	8.188e-09	5.295e-09	3.747e-08
Nef and signal transduction	0.003805	0.0008866	0.003805	1.331e-05	0.002986	2.158e-05
Nef Mediated CD4 Down-regulation		0.002402		0.01064
Nef Mediated CD8 Down-regulation		0.0004665
Nef-mediates down modulation of cell surface receptors by recruiting them to clathrin adapters		0.000281				0.005412
Neurodegenerative Diseases					0.01186
Neutrophil degranulation	1.438e-08	2.043e-16	3.846e-08	4.091e-12	8.291e-10	1.35e-12
NGF signalling via TRKA from the plasma membrane	1.432e-05	1.133e-06	5.843e-06	2.222e-08	1.003e-07	6.188e-08
NIK-->noncanonical NF-kB signaling	5.34e-14	1.038e-14	3.25e-16	5.269e-11	3.24e-18	2.241e-09
NOTCH1 Intracellular Domain Regulates Transcription	0.004249		0.004249		0.01126
Nucleotide Excision Repair		1.493e-06		0.0003371		7.393e-06
Oncogenic MAPK signaling				0.003641		0.002343
Orc1 removal from chromatin	2.026e-10	1.194e-12	2.7e-12	1.044e-08	5.259e-13	4.791e-08
Organelle biogenesis and maintenance		2.182e-05		4.063e-06		1.542e-07
Oxygen-dependent proline hydroxylation of Hypoxia-inducible Factor Alpha	5.891e-13	2.17e-15	4.086e-16	5.098e-11	7.858e-16	2.964e-10
p53-Dependent G1 DNA Damage Response	3.032e-11	8.993e-16	3.072e-13	2.801e-11	5.839e-14	1.645e-10
p53-Dependent G1/S DNA damage checkpoint	3.032e-11	8.993e-16	3.072e-13	2.801e-11	5.839e-14	1.645e-10
p53-Independent DNA Damage Response	8.32e-13	4.372e-17	4.982e-15	6.881e-12	9.114e-16	3.841e-11
p53-Independent G1/S DNA damage checkpoint	8.32e-13	4.372e-17	4.982e-15	6.881e-12	9.114e-16	3.841e-11
Paradoxical activation of RAF signaling by kinase inactive BRAF				0.0004844		0.0009305
Pausing and recovery of HIV elongation		0.001002	0.008793		0.005871	0.0003192
Pausing and recovery of Tat-mediated HIV elongation		0.0006882	0.006917		0.004592	0.0002155
PCNA-Dependent Long Patch Base Excision Repair		0.0085
PCP/CE pathway	2.507e-12	1.842e-14	3.878e-14	1.257e-09	5.191e-15	7.81e-09
Phosphorylation of CD3 and TCR zeta chains						0.009559
PIWI-interacting RNA (piRNA) biogenesis		0.008297
PKB-mediated events		0.01307
Platelet activation, signaling and aggregation	0.01075			0.01078
Platelet Aggregation (Plug Formation)				0.009466
Post-translational protein modification	1.177e-07	0.0004757	5.703e-08	0.01077	5.764e-08
Prefoldin mediated transfer of substrate to CCT/TriC		0.008297
Processing and activation of SUMO		0.002402
Processing of Capped Intron-Containing Pre-mRNA	2.136e-09	3.908e-16	1.842e-14	7.182e-11	5.509e-11	6.809e-12
Processing of Capped Intronless Pre-mRNA	0.001841	0.01156	0.009854		0.00119
Programmed Cell Death	4.245e-12	3.498e-14	7.974e-13	4.372e-10	1.215e-14	2.81e-10
Prolactin receptor signaling	0.004125		0.004125		0.003034
Prolonged ERK activation events	1.834e-07	2.064e-07	1.834e-07	6.254e-10	1.937e-09	9.698e-09
Protein folding		0.00598
Protein ubiquitination			0.004967		0.01102
Purine salvage		0.0008183
Pyrimidine catabolism		0.005117			0.01042
Pyruvate metabolism		0.006942
Pyruvate metabolism and Citric Acid (TCA) cycle		0.0007997
RAF/MAP kinase cascade	9.722e-08	9.73e-08	9.722e-08	2.751e-10	9.404e-10	4.423e-09
Recruitment of mitotic centrosome proteins and complexes			0.008663
Regulated Necrosis	0.004125		0.004125	0.006326	0.003034	0.008952
Regulation by c-FLIP		0.003589		0.001393		0.002012
Regulation of activated PAK-2p34 by proteasome mediated degradation	1.947e-14	7.68e-18	8.381e-17	2.214e-12	1.384e-17	1.254e-11
Regulation of APC/C activators between G1/S and early anaphase	2.334e-10	6.733e-15	3.709e-12	2.805e-10	6.804e-13	1.691e-09
Regulation of Apoptosis	6.692e-14	4.372e-17	3.437e-16	6.881e-12	5.738e-17	3.841e-11
Regulation of DNA replication	6.83e-10	6.289e-12	1.084e-11	3.146e-08	2.149e-12	1.409e-07
Regulation of Hypoxia-inducible Factor (HIF) by oxygen	1.084e-11	1.078e-13	1.341e-14	7.385e-10	2.194e-14	4.084e-09
Regulation of IFNA signaling		0.004722		0.007541		0.01132
Regulation of IFNG signaling		0.001207		0.00376
Regulation of mitotic cell cycle	8.876e-10	5.432e-14	1.693e-11	1.13e-09	3.172e-12	6.61e-09
Regulation of mRNA stability by proteins that bind AU-rich elements	7.285e-13	6.02e-18	9.789e-15	1.272e-12	1.288e-15	2.162e-13
Regulation of necroptotic cell death	0.00243	0.009356	0.00243	0.00376	0.001778	0.005364
Regulation of ornithine decarboxylase (ODC)	2.969e-14	1.394e-17	2.087e-15	3.262e-12	2.251e-17	1.839e-11
Regulation of PLK1 Activity at G2/M Transition			0.005323	0.004192
Regulation of RAS by GAPs	2.014e-12	1.209e-15	1.981e-14	1.964e-11	3.201e-15	1.245e-10
Regulation of TLR by endogenous ligand						0.008952
Regulation of TP53 Activity						0.001113
Regulation of TP53 Activity through Phosphorylation						0.004029
Removal of licensing factors from origins	3.336e-10	2.365e-12	4.778e-12	1.642e-08	9.372e-13	7.464e-08
Removal of the Flap Intermediate from the C-strand				0.01064
Resolution of Abasic Sites (AP sites)		0.00744		0.008304
Resolution of AP sites via the multiple-nucleotide patch replacement pathway		0.003074		0.005279		0.007993
Respiratory electron transport	8.077e-06	3.057e-27	3.39e-05	7.952e-21	2.731e-06	1.827e-22
Respiratory electron transport, ATP synthesis by chemiosmotic coupling, and heat production by uncoupling proteins.	2.865e-05	8.001e-30	0.0001025	2.293e-23	9.572e-06	1.109e-24
Response to metal ions	0.0008885		0.0008885		0.0006444
RET signaling	8.328e-07	1.225e-06	8.328e-07	4.449e-09	1.095e-08	6.288e-08
Retrograde neurotrophin signalling		0.009356
RHO GTPases activate CIT	0.0005906		0.005213		0.003845
RHO GTPases activate KTN1	0.0008885		0.0008885		0.0006444
RHO GTPases activate PAKs	0.0003386		3.601e-05		0.001784
RHO GTPases Activate ROCKs	0.005213		0.005213
RHO GTPases Activate WASPs and WAVEs		0.00637		0.001519		0.002671
Ribosomal scanning and start codon recognition					0.01199
RIPK1-mediated regulated necrosis	0.004125		0.004125	0.006326	0.003034	0.008952
RNA Pol II CTD phosphorylation and interaction with CE		0.00111				0.00264
RNA Pol II CTD phosphorylation and interaction with CE during HIV infection		0.00111				0.00264
RNA Polymerase II HIV Promoter Escape		0.0001228		0.007211		0.0001593
RNA Polymerase II Pre-transcription Events	0.005323	3.878e-05	0.001659		0.000835	8.211e-05
RNA Polymerase II Promoter Escape		0.0001228		0.007211		0.0001593
RNA polymerase II transcribes snRNA genes	0.004034	0.0001551		0.008692	0.002288	0.0004726
RNA Polymerase II Transcription	6.428e-06	2.135e-08	1.777e-06	3.878e-05	4.284e-07	8.953e-09
RNA Polymerase II Transcription Elongation	0.007946	0.0002342	0.002232		0.001243	0.0008144
RNA Polymerase II Transcription Initiation		0.0001228		0.007211		0.0001593
RNA Polymerase II Transcription Initiation And Promoter Clearance		0.0001228		0.007211		0.0001593
RNA Polymerase II Transcription Pre-Initiation And Promoter Opening		0.0001228		0.007211		0.0001593
RNA Polymerase II Transcription Termination	5.344e-05	3.323e-05	5.344e-05	0.0001671	2.325e-05	2.407e-05
ROS, RNS production in phagocytes						0.007513
S Phase	1.044e-11	4.28e-12	6.174e-11	8.313e-10	2.965e-14	1.426e-09
SCF-beta-TrCP mediated degradation of Emi1	1.451e-13	1.566e-15	8.316e-16	1.344e-10	1.398e-16	6.682e-10
SCF(Skp2)-mediated degradation of p27/p21	8.652e-13	1.62e-14	6.367e-15	6.152e-10	1.089e-15	2.982e-09
Sema3A PAK dependent Axon repulsion	0.004125		0.0004321		0.003034
Sema4D in semaphorin signaling	0.0008572		0.005394		0.003756
Sema4D induced cell migration and growth-cone collapse	0.0004352		0.003159		0.002181
Semaphorin interactions	0.0006298		0.0006298		0.0003225
SeMet incorporation into proteins		0.007028				0.003999
Separation of Sister Chromatids	1.768e-08	8.081e-11	4.058e-09	5.048e-08	6.38e-10	2.748e-08
SHC1 events in EGFR signaling	9.722e-08	9.73e-08	9.722e-08	2.751e-10	9.404e-10	4.423e-09
Signaling by BRAF and RAF fusions				0.009082		0.005002
Signaling by cytosolic FGFR1 fusion mutants	0.006477		0.000789
Signaling by EGFR	0.0001263	2.452e-06	0.0001263	2.144e-07	1.404e-06	1.8e-07
Signaling by FGFR in disease	0.00548		0.0003358		0.003284
Signaling by FGFR1 in disease			0.00535
Signaling by FGFR2 IIIa TM		9.804e-05	0.007929		0.005881	0.002731
Signaling by FGFR2 in disease		0.004806				0.00745
Signaling by Hedgehog	1.482e-09	1.127e-08	9.147e-12	4.437e-06	4.436e-11	5.953e-06
Signaling by high-kinase activity BRAF mutants				0.001276		0.002254
Signaling by Insulin receptor	6.282e-07	1.011e-08	6.282e-07	7.075e-10	7.836e-09	1.617e-09
Signaling by Interleukins	4.654e-10	0.0003098	4.654e-10	1.408e-08	5.499e-12	2.043e-06
Signaling by Leptin	1.751e-08	2.292e-07	4.909e-09	7.013e-10	1.351e-10	1.082e-08
Signaling by moderate kinase activity BRAF mutants				0.0004844		0.0009305
Signaling by PDGF	7.607e-06	5.943e-06	7.607e-06	7.221e-08	3.925e-07	4.538e-07
Signaling by RAS mutants				0.000702		0.001414
Signaling by SCF-KIT	6.072e-07	2.692e-07	2.128e-07	8.246e-09	7.488e-09	5.158e-08
Signaling by TGF-beta Receptor Complex			0.00168
Signaling by the B Cell Receptor (BCR)	1.105e-05	4.852e-06	3.639e-07	3.205e-05	5.999e-08	9.959e-06
Signaling by Type 1 Insulin-like Growth Factor 1 Receptor (IGF1R)	9.553e-07	5.867e-08	9.553e-07	2.535e-09	1.278e-08	1.43e-08
Signaling by VEGF	6.519e-07	7.321e-07	6.519e-07	9.01e-09	8.121e-09	5.626e-08
Signaling by Wnt	1.679e-06	9.525e-05	7.229e-08	0.0005839	2.298e-07	0.002805
Signalling by NGF	5.31e-06	2.974e-06	9.333e-07	1.94e-06	2.22e-07	2.787e-06
Signalling to ERKs	1.482e-07	2.288e-07	1.482e-07	6.026e-10	1.521e-09	9.839e-09
Signalling to p38 via RIT and RIN	1.402e-07	1.502e-07	1.402e-07	4.417e-10	1.426e-09	6.956e-09
Signalling to RAS	7.942e-08	1.102e-07	7.942e-08	2.706e-10	7.485e-10	4.581e-09
SLBP Dependent Processing of Replication-Dependent Histone Pre-mRNAs	2.416e-06	0.0003266	5.473e-05	0.001393	1.469e-06
SLBP independent Processing of Histone Pre-mRNAs	3.095e-05	0.0001879	0.0005853	0.0009218	2.05e-05
snRNP Assembly	0.007394	0.005368
SOS-mediated signalling	9.722e-08	9.73e-08	9.722e-08	2.751e-10	9.404e-10	4.423e-09
SRP-dependent cotranslational protein targeting to membrane		3.347e-05	0.004291	3.012e-06
Stabilization of p53	1.712e-12	9.924e-18	1.14e-14	1.35e-12	2.101e-15	8.297e-12
STING mediated induction of host immune responses						0.008952
SUMO E3 ligases SUMOylate target proteins					0.008163
SUMO is conjugated to E1 (UBA2:SAE1)		0.002253
SUMO is transferred from E1 to E2 (UBE2I, UBC9)		0.0004665
SUMOylation					0.0119
Switching of origins to a post-replicative state	2.026e-10	1.194e-12	2.7e-12	1.044e-08	5.259e-13	4.791e-08
Synthesis of DNA	3.622e-10	3.507e-12	5.518e-11	3.412e-09	1.302e-12	2.068e-08
Synthesis, secretion, and deacylation of Ghrelin		0.005392	0.007929		0.005881
Synthesis, secretion, and inactivation of Glucagon-like Peptide-1 (GLP-1)		0.006823	0.009579		0.007125
Synthesis, secretion, and inactivation of Glucose-dependent Insulinotropic Polypeptide (GIP)		0.0008183	0.001797	0.002792	0.00131
Tat-mediated elongation of the HIV-1 transcript		0.0003192	0.006658		0.004205	0.0003816
Tat-mediated HIV elongation arrest and recovery		0.0006882	0.006917		0.004592	0.0002155
TCF dependent signaling in response to WNT	1.727e-05	0.001318	1.954e-06	0.0007421	1.198e-06	0.002794
TCR signaling	4.941e-10	1.847e-14	2.187e-12	1.054e-09	3.974e-14	6.141e-11
Termination of translesion DNA synthesis					0.01031
TGFBR2 MSI Frameshift Mutants in Cancer	0.001947		0.001947		0.001635
The AIM2 inflammasome		0.01138
The citric acid (TCA) cycle and respiratory electron transport	0.0001479	8.989e-28	0.0004274	1.992e-20	1.44e-05	2.904e-21
The NLRP3 inflammasome		0.005117
The role of GTSE1 in G2/M progression after G2 checkpoint	8.652e-13	1.62e-14	3.543e-17	6.152e-10	1.089e-15	2.982e-09
The role of Nef in HIV-1 replication and disease pathogenesis	0.001278	6.138e-06	0.001278	5.199e-05	0.0008212	1.344e-05
TNFR2 non-canonical NF-kB pathway	2.915e-13	2.027e-13	4.512e-15	1.081e-09	5.437e-17	7.59e-07
Toll Like Receptor 3 (TLR3) Cascade			0.00355
Toll Like Receptor 4 (TLR4) Cascade			0.008251
TP53 Regulates Metabolic Genes	0.001139	3.152e-10	0.000307	6.697e-07	0.0001398	3.399e-09
TP53 Regulates Transcription of DNA Repair Genes		0.005082				0.001502
Trafficking and processing of endosomal TLR		0.009356
TRAIL signaling		0.007165		0.003464		0.004591
trans-Golgi Network Vesicle Budding		0.005652			0.008087
Transcription of the HIV genome		0.0001027	0.006814		0.003937	7.071e-05
Transcription-Coupled Nucleotide Excision Repair (TC-NER)		0.0001027		0.004825		0.0002749
Transcriptional Regulation by TP53	0.003313	7.506e-09	0.0001787	3.598e-07	0.0004464	2.398e-11
Translation	0.0002757	1.335e-06	2.886e-05	1.442e-06	2.926e-05	0.007516
Translation initiation complex formation		0.006296			0.003626
Transmembrane transport of small molecules	0.00763		0.002805		0.008046
Transport of Mature mRNA derived from an Intron-Containing Transcript	0.005284	0.007672	0.001519		0.003025	0.002343
Transport of Mature Transcript to Cytoplasm	0.001379	0.008817	0.0003814		0.0006897	0.007331
Transport of the SLBP Dependant Mature mRNA					0.01165
Transport to the Golgi and subsequent modification	0.0007808		0.005195		0.002351
TRIF-mediated TLR3/TLR4 signaling			0.00355
Tristetraprolin (TTP, ZFP36) binds and destabilizes mRNA						0.002105
Ub-specific processing proteases	1.3e-07	1.95e-07	9.822e-09	0.0001003	5.273e-09	0.0001893
Ubiquitin Mediated Degradation of Phosphorylated Cdc25A	8.32e-13	4.372e-17	4.982e-15	6.881e-12	9.114e-16	3.841e-11
Ubiquitin-dependent degradation of Cyclin D	3.901e-13	1.925e-16	2.087e-15	3.478e-11	3.793e-16	1.764e-10
Ubiquitin-dependent degradation of Cyclin D1	3.901e-13	1.925e-16	2.087e-15	3.478e-11	3.793e-16	1.764e-10
UCH proteinases	1.255e-10	5.651e-11	1.898e-11	1.845e-07	4.12e-13	8.872e-07
Unfolded Protein Response (UPR)		0.001938				0.01098
VEGFA-VEGFR2 Pathway	3.66e-07	3.685e-07	3.66e-07	4.38e-09	4.201e-09	2.774e-08
VEGFR2 mediated cell proliferation	3.092e-07	3.827e-07	3.092e-07	1.231e-09	3.519e-09	1.85e-08
Vesicle-mediated transport	0.001577	0.0003349	0.004564	0.0006995	0.001651	2.164e-05
Vif-mediated degradation of APOBEC3G	7.574e-15	5.636e-18	3.543e-17	9.262e-13	9.004e-17	5.475e-11
VLDL interactions		0.002433				0.006615
VLDLR internalisation and degradation		0.005117
Vpu mediated degradation of CD4	4.48e-14	3.321e-16	2.173e-16	4.939e-11	3.615e-17	2.492e-10
WNT5A-dependent internalization of FZD2, FZD5 and ROR2		0.007028			0.01315
WNT5A-dependent internalization of FZD4		0.01213
XBP1(S) activates chaperone genes		0.008715		0.006036

## Sheet: CD4 Naive
Pathway	3hCA_p_value	24hCA_p_value	3hMTB_p_value	24hMTB_p_value	3hPA_p_value	24hPA_p_value
2-LTR circle formation		0.001216		0.0006308		0.0007873
ABC transporter disorders	0.001329	6.23e-07	1.137e-06	1.946e-05	0.001481	0.004526
ABC-family proteins mediated transport	0.002799	1.991e-05	1.022e-05	0.0001874	0.003149
Activated TLR4 signalling			0.0004285
Activation of APC/C and APC/C:Cdc20 mediated degradation of mitotic proteins	0.0003981	2.212e-06	3.701e-07	5.013e-05	0.0004522	0.008099
Activation of IRF3/IRF7 mediated by TBK1/IKK epsilon			0.004882
Activation of NF-kappaB in B cells	0.0001875	3.488e-06	1.036e-07	0.0001053	0.0002135
Activation of RAS in B cells	0.002814		0.003679		0.002934
Activation of the mRNA upon binding of the cap-binding complex and eIFs, and subsequent binding to 43S				0.008056	0.005496
Activation, myristolyation of BID and translocation to mitochondria			0.002236			0.004887
Adaptive Immune System	0.000411	4.498e-11	5.228e-06	1.185e-05	4.584e-05	3.501e-06
Antigen Presentation: Folding, assembly and peptide loading of class I MHC		1.716e-10		9.667e-09		0.005527
Antigen processing-Cross presentation	0.0003817	3.704e-18	1.044e-07	3.401e-12	7.844e-05	8.908e-06
Antigen processing: Ubiquitination & Proteasome degradation	0.0003347	6.708e-05	3.818e-06	0.005216	0.001265
Antiviral mechanism by IFN-stimulated genes	6.291e-06		2.968e-08		5.739e-05
APC-Cdc20 mediated degradation of Nek2A			0.01244
APC:Cdc20 mediated degradation of cell cycle proteins prior to satisfation of the cell cycle checkpoint	0.0003135	1.404e-06	2.471e-07	3.569e-05	0.0003564	0.006576
APC/C-mediated degradation of cell cycle proteins	0.0001391	8.661e-06	1.556e-07	0.0001393	0.000161
APC/C:Cdc20 mediated degradation of Cyclin B			0.009859
APC/C:Cdc20 mediated degradation of mitotic proteins	0.0003681	1.906e-06	3.241e-07	4.485e-05	0.0004182	0.007565
APC/C:Cdc20 mediated degradation of Securin	0.0001875	5.249e-07	1.036e-07	1.712e-05	0.0002135	0.004182
APC/C:Cdh1 mediated degradation of Cdc20 and other APC/C:Cdh1 targeted proteins in late mitosis/early G1	0.0002888	1.2e-06	2.15e-07	3.174e-05	0.0003284	0.00612
APOBEC3G mediated resistance to HIV-1 infection		0.01067		0.006892	0.002934	0.007988
Apoptosis	0.000824	1.771e-06	5.473e-08	1.979e-05	0.0009689	0.0001749
Apoptotic cleavage of cellular proteins			0.006918
ARMS-mediated activation	0.0001121	0.0001349	2.388e-06	0.003577	0.0001402
Assembly of the pre-replicative complex	0.001329	4.071e-06	1.137e-06	0.0001178	0.001481
Assembly of Viral Components at the Budding Site		0.001183		0.0007481
Asymmetric localization of PCP proteins	0.001144	2.98e-06	8.668e-07	9.397e-05	0.001276
AUF1 (hnRNP D0) binds and destabilizes mRNA	6.255e-05	6.285e-08	1.621e-08	3.531e-06	7.15e-05	4.78e-05
Autodegradation of Cdh1 by Cdh1:APC/C	0.000129	2.558e-07	5.509e-08	1.002e-05	0.0001472	0.002999
Autodegradation of the E3 ubiquitin ligase COP1	0.0003374	2.279e-07	9.49e-08	1.809e-06	0.0003779	0.005118
Autointegration results in viral DNA circles		0.003351		0.002144		0.002492
Axon guidance	0.000548	0.0002886	1.417e-06	0.00852	0.000287	0.00632
Base Excision Repair		0.007739		0.002993		0.0006367
Beta-catenin independent WNT signaling	0.001155	1.389e-05	8.471e-06	0.0002287	0.0003191	0.001555
Budding and maturation of HIV virion	0.008599		0.01244
C-type lectin receptors (CLRs)	8.256e-06	0.0004629	2.961e-08	0.002146	5.378e-05	0.003836
Calnexin/calreticulin cycle				0.005618
Cap-dependent Translation Initiation		0.011		0.0001661	7.667e-05	8.425e-05
CASP8 activity is inhibited	0.0007358		0.001092			0.003402
Caspase activation via extrinsic apoptotic signalling pathway	0.0118					0.008353
Cdc20:Phospho-APC/C mediated degradation of Cyclin A	0.0002888	1.2e-06	2.15e-07	3.174e-05	0.0003284	0.00612
CDK-mediated phosphorylation and removal of Cdc6	0.0003049	1.838e-07	7.9e-08	1.259e-05	0.0003416	0.004672
CDT1 association with the CDC6:ORC:origin complex	0.0006478	9.052e-07	3.092e-07	3.972e-05	0.000724
Cell Cycle	0.01082	0.001254	0.0005619	0.00162		0.001383
Cell Cycle Checkpoints	0.008514	0.001567	4.985e-05	0.0004346	0.009707
Cell Cycle, Mitotic	0.003419	0.00074	3.008e-05	0.00361
Cell surface interactions at the vascular wall	0.01149				0.003628
Cellular response to hypoxia	5.948e-05	3.512e-07	3.994e-08	0.0002693	6.906e-05	0.008099
Cellular responses to stress	1.103e-05	0.0003713	5.483e-09	4.243e-05	4.788e-05	0.0001569
Chemokine receptors bind chemokines				0.00924
Circadian Clock			0.002642
Class I MHC mediated antigen processing & presentation	0.0002592	8.38e-12	1.406e-06	3.855e-07	0.0003324	0.001551
Clathrin derived vesicle budding				0.01389
Clathrin-mediated endocytosis			0.005569
CLEC7A (Dectin-1) signaling	1.035e-05	0.0001828	1.271e-08	0.0004631	7.844e-05
CLEC7A/inflammasome pathway	0.004174		0.005447
Cohesin Loading onto Chromatin						0.003402
Complex I biogenesis	0.0004105	2.985e-12	1.408e-05	2.979e-08	5.642e-07	6.183e-07
Constitutive Signaling by Ligand-Responsive EGFR Cancer Variants			0.0005452
Cross-presentation of soluble exogenous antigens (endosomes)	0.0002749	1.474e-07	8.084e-06	1.075e-05	0.0003081	0.004255
Cyclin A:Cdk2-associated events at S phase entry	3.347e-05	8.697e-07	1.592e-08	0.0001464	3.893e-05	0.005278
Cyclin D associated events in G1			0.006918
Cyclin E associated events during G1/S transition	3.698e-05	1.023e-06	1.867e-08	0.0001628	4.3e-05	0.005687
Cytokine Signaling in Immune system	1.096e-22	4.261e-13	5.81e-24	1.316e-08	1.126e-20	0.0004486
Cytosolic sensors of pathogen-associated DNA	0.006476		0.0003924
DAP12 interactions	0.0007159	1.098e-05	4.872e-05	0.001288	0.0001023	0.003209
DAP12 signaling	0.001323	3.581e-05	8.646e-05	0.000769	0.0001935	0.001974
Deadenylation-dependent mRNA decay						0.006103
Death Receptor Signalling	0.01037		4.984e-05
Dectin-1 mediated noncanonical NF-kB signaling	1.117e-05	1.084e-06	2.749e-09	4.525e-05	1.303e-05
Defective CFTR causes cystic fibrosis	0.000768	1.748e-07	4.209e-07	7.55e-06	0.0008578	0.002514
Degradation of AXIN	0.0004514	4.225e-07	1.608e-07	2.293e-05	0.0005051	0.006644
Degradation of beta-catenin by the destruction complex	1.796e-06	5.147e-06	9.61e-10	9.434e-05	1.689e-05
Degradation of DVL	7.771e-05	7.527e-07	2.339e-08	3.477e-05	8.877e-05	0.008476
Degradation of GLI1 by the proteasome	1.258e-05	1.748e-07	3.326e-09	5.142e-05	1.467e-05	0.002514
Degradation of GLI2 by the proteasome	1.117e-05	1.437e-07	2.749e-09	4.525e-05	1.303e-05	0.002295
Detoxification of Reactive Oxygen Species	0.0004436	0.0002462	0.0008228	0.0004949	0.004204	1.099e-05
Deubiquitination	0.006006	0.001534	0.0001011		0.007073
Developmental Biology			0.004059
Dimerization of procaspase-8	0.0007358		0.001092			0.003402
Disease	1.734e-06	0.0005041	1.232e-07	8.052e-05	1.044e-06	0.0004306
Diseases of carbohydrate metabolism			0.01552
Diseases of signal transduction	2.267e-05	0.008309	8.47e-08		0.000303
Disorders of transmembrane transporters	0.002159	1.906e-06	2.748e-06	4.485e-05	0.002401	0.007565
DNA Damage Bypass	0.001586		5.152e-06	0.01094	0.01115
DNA Damage Recognition in GG-NER			0.006918
DNA Repair			0.00159
DNA Replication	0.0006308	4.79e-06	2.548e-07	9.05e-06	0.0007248	0.001482
DNA Replication Pre-Initiation	0.0007657	7.627e-06	1.37e-07	2.387e-05	0.0008674	0.00408
DNA strand elongation				0.01036
Downregulation of ERBB4 signaling			0.009908
Downregulation of SMAD2/3:SMAD4 transcriptional activity			0.009859
Downregulation of TGF-beta receptor signaling			0.01538
Downstream signal transduction	0.0001311	7.575e-05	1.942e-06	0.001603	5.251e-05	0.008126
Downstream signaling events of B Cell Receptor (BCR)	0.0001621	0.0004321	1.903e-06	0.002964	4.748e-05
Downstream TCR signaling	0.001927	9.252e-06	5.394e-06	0.0004631	0.002172
Dual Incision in GG-NER			0.0001353	0.0007531		0.006475
Dual incision in TC-NER			4.205e-05		0.005864
Early Phase of HIV Life Cycle		0.0106		0.005699		0.007034
Endosomal/Vacuolar pathway		7.104e-10		0.0002182
EPH-Ephrin signaling	0.00575		1.648e-05		0.001362
EPHA-mediated growth cone collapse			0.00421
EPHB-mediated forward signaling			0.008995
ER-Phagosome pathway	0.0001185	6.676e-16	1.319e-08	1.3e-12	2.041e-05	4.289e-05
Establishment of Sister Chromatid Cohesion						0.004439
Eukaryotic Translation Elongation				0.001315		0.0005622
Eukaryotic Translation Initiation		0.011		0.0001661	7.667e-05	8.425e-05
Eukaryotic Translation Termination				0.0002848	0.00703	0.000518
Extension of Telomeres				0.001332		0.0002337
Fanconi Anemia Pathway			0.007571
FBXL7 down-regulates AURKA during mitotic entry and in early mitosis	5.948e-06	4.225e-07	1.002e-09	2.293e-05	6.952e-06	0.006644
FBXW7 Mutants and NOTCH1 in Cancer	0.002814		0.003679		0.002934
Fc epsilon receptor (FCERI) signaling	0.0003023	0.0002428	2.012e-05	0.003622	4.065e-05	0.008238
FCERI mediated MAPK activation	0.0002676	0.0001611	7.711e-06	0.003219	0.0003324
FCERI mediated NF-kB activation	0.0001185	6.703e-06	1.204e-07	0.0005556	0.0001372
Formation of a pool of free 40S subunits				0.002426	0.01114	0.001119
Formation of ATP by chemiosmotic coupling		1.116e-06		5.253e-06		4.076e-07
Formation of Incision Complex in GG-NER	0.006099	0.003059	1.807e-05	0.0009758		0.007933
Formation of TC-NER Pre-Incision Complex			0.0006282
Frs2-mediated activation	0.0001169	0.0001426	2.526e-06	0.003712	0.0001461
G1 Phase			0.006918
G1/S DNA Damage Checkpoints	0.0001712	2.98e-06	8.881e-08	1.503e-05	0.0001951
G1/S Transition	0.0002299	5.845e-05	1.021e-07	0.0004311	0.0002692	0.008874
G2/M Checkpoints		0.0007473	0.0001471	0.0002389
G2/M Transition	0.001261	0.0001709	6.704e-07	0.001484	0.000391
Gap-filling DNA repair synthesis and ligation in GG-NER			0.001318	0.004224		0.005527
Gap-filling DNA repair synthesis and ligation in TC-NER			3.758e-05		0.005496
Gastrin-CREB signalling pathway via PKC and MAPK	0.001738	0.009475	0.000508		0.00523
Gene Expression		7.4e-06	5.027e-06	0.0004187	0.0008852	8.762e-08
Generation of second messenger molecules		0.001193				0.0005467
GLI3 is processed to GLI3R by the proteasome	1.117e-05	1.437e-07	2.749e-09	4.525e-05	1.303e-05	0.002295
Global Genome Nucleotide Excision Repair (GG-NER)		0.00798	0.001377	0.002065
Gluconeogenesis		8.305e-06		0.001544		2.755e-06
Glucose metabolism		0.001617				0.000565
Glutathione conjugation		0.01076
Glycogen storage diseases			0.01552
Glycogen synthesis			0.002843
Glycolysis		8.305e-06		0.0001862		2.755e-06
GPVI-mediated activation cascade		0.009495				0.004672
GRB2 events in EGFR signaling	9.456e-05	0.0001076	1.901e-06	0.003078	0.0001185
Growth hormone receptor signaling	0.008599		0.01244
GTP hydrolysis and joining of the 60S ribosomal subunit				0.0003735	0.0002375	0.0001811
Hedgehog 'off' state	7.186e-05	4.754e-05	1.173e-07	0.001994	0.0004693
Hedgehog 'on' state	0.0008192	4.351e-05	1.258e-06	0.0006568	0.0009277
Hedgehog ligand biogenesis	0.001144	2.98e-06	8.668e-07	9.397e-05	0.001276
Hemostasis					0.00416
Hh mutants abrogate ligand secretion	0.0006478	9.052e-07	3.092e-07	3.972e-05	0.000724
Hh mutants that don't undergo autocatalytic processing are degraded by ERAD	0.0005427	6.235e-07	2.244e-07	3.035e-05	0.0006069	0.00783
HIV Infection	5.317e-09	4.327e-08	1.325e-12	5.877e-07	7.657e-09	2.478e-05
HIV Life Cycle	0.001326		0.0002256		0.00566
HIV Transcription Initiation			0.01329
Host Interactions of HIV factors	1.101e-08	9.687e-10	1.989e-12	1.477e-07	1.465e-08	9.893e-06
Host Interactions with Influenza Factors	0.005605		0.008995
HSF1 activation			0.001436	0.003585
IGF1R signaling cascade	0.0007081	0.0006214	2.108e-06	0.003536	8.248e-05
IKK complex recruitment mediated by RIP1			0.001124
Incretin synthesis, secretion, and inactivation			0.009859
Infectious disease	6.744e-08	5.598e-08	3.767e-11	2.025e-09	2.531e-10	1.548e-07
Influenza Infection			0.01266	0.0003565	0.0004577	0.0002147
Influenza Life Cycle				0.0001751		9.974e-05
Influenza Viral RNA Transcription and Replication				0.004235	0.01066	0.0007083
InlA-mediated entry of Listeria monocytogenes into host cells			0.01257
Innate Immune System	1.096e-07	3.9e-13	1.51e-08	4.14e-08	1.174e-08	9.599e-11
Insulin receptor signalling cascade	0.0006855	0.0005944	2.003e-06	0.003419	7.933e-05
Integration of provirus		0.002775		0.001454	0.01009	0.001809
Integration of viral DNA into host genomic DNA		0.003351		0.002144		0.002492
Interferon alpha/beta signaling	4.115e-21	9.432e-20	7.207e-16	3.363e-10	6.781e-13	0.003858
Interferon gamma signaling	5.588e-11	4.031e-12	3.794e-10	4.739e-10	7.067e-07	0.001654
Interferon Signaling	5.558e-21	2.369e-17	3.278e-19	2.055e-10	9.041e-13	0.006325
Interleukin receptor SHC signaling	0.0001436	0.0001872	3.332e-06	0.004449	0.0001793
Interleukin-1 processing	0.005778		0.007528		0.006021
Interleukin-1 signaling			0.001979		0.008339
Interleukin-10 signaling	0.001447		0.002625	0.001954	2.088e-05
Interleukin-2 signaling	0.0001898	9.928e-05	4.852e-06	0.002311	0.0002364
Interleukin-3, 5 and GM-CSF signaling	0.0002676	0.000423	7.711e-06	0.007643	0.0003324
Interleukin-4 and 13 signaling	0.0001463		8.011e-05		9.232e-08
Interleukin-6 family signaling	0.01067		0.01538
Interleukin-6 signaling	0.0007358		0.001092
IRAK2 mediated activation of TAK1 complex			0.01552
IRF3-mediated induction of type I IFN		0.008542		0.004568		0.005647
IRS-mediated signalling	0.0006213	0.0005193	1.717e-06	0.003087	7.049e-05
IRS-related events triggered by IGF1R	0.0007081	0.0006214	2.108e-06	0.003536	8.248e-05
ISG15 antiviral mechanism	6.291e-06		2.968e-08		5.739e-05
Josephin domain DUBs			0.001436
L13a-mediated translational silencing of Ceruloplasmin expression				0.0003735	0.0002375	0.0001811
Lagging Strand Synthesis				0.001799		0.002374
Late Phase of HIV Life Cycle	0.0007094		0.0001033		0.01191
Ligand-dependent caspase activation	0.002811		0.004127	0.01003		0.00125
Loss of Function of FBXW7 in Cancer and NOTCH1 Signaling	0.002814		0.003679		0.002934
Loss of Function of SMAD2/3 in Cancer	0.005778				0.006021
Loss of Function of TGFBR1 in Cancer	0.007617				0.007936
Loss of Function of TGFBR2 in Cancer	0.002814				0.002934
M Phase	0.002729	0.000917	0.0001386	0.01053
M/G1 Transition	0.0007657	7.627e-06	1.37e-07	2.387e-05	0.0008674	0.00408
Major pathway of rRNA processing in the nucleolus and cytosol						0.006798
MAP3K8 (TPL2)-dependent MAPK1/3 activation			0.0002179
MAPK family signaling cascades	0.0005257	2.134e-05	1.919e-05	0.002594	0.0006487	0.005555
MAPK1/MAPK3 signaling	0.0001218	0.0001506	2.672e-06	0.003851	0.0001523
MAPK6/MAPK4 signaling	0.004921	6.728e-08	1.238e-05	3.641e-05	0.005449	7.228e-05
Membrane Trafficking				0.008858		0.007244
Metabolism of amino acids and derivatives		0.000132		6.074e-05	0.005206	0.002569
Metabolism of nucleotides		0.001614		0.004694		0.00206
Metabolism of polyamines	0.0008192	1.581e-06	6.023e-05	2.659e-05	0.000161	0.004372
Metabolism of proteins		0.0003591	0.006778	0.007629	0.01017	0.002162
Metallothioneins bind metals	2.502e-05		4.268e-05		2.72e-05
MicroRNA (miRNA) biogenesis			0.01244
Mismatch Repair				0.008424
Mismatch repair (MMR) directed by MSH2:MSH3 (MutSbeta)				0.006982		0.008604
Mismatch repair (MMR) directed by MSH2:MSH6 (MutSalpha)				0.006982		0.008604
Mitochondrial translation	0.00575	6.385e-07		3.459e-08	0.006362	1.953e-05
Mitochondrial translation elongation	0.004183	1.581e-06		1.044e-07	0.004636	5.309e-05
Mitochondrial translation initiation	0.003956	2.281e-07		1.181e-08	0.004386	8.816e-06
Mitochondrial translation termination	0.003956	1.374e-06		9.016e-08	0.004386	4.776e-05
Mitotic Anaphase	0.001114	4.249e-05	1.314e-05	0.001279		0.002498
Mitotic G1-G1/S phases	0.0008668	0.0001173	9.665e-07	0.0005656	0.001007
Mitotic G2-G2/M phases	0.001368	0.0001947	7.754e-07	0.001636	0.0004286
Mitotic Metaphase and Anaphase	0.001161	4.571e-05	1.398e-05	0.001345		0.002621
Mitotic Telophase/Cytokinesis						0.008604
mRNA decay by 5' to 3' exoribonuclease		0.001311		0.006982		0.0007506
mRNA Splicing - Minor Pathway			0.003707		0.00226
mTORC1-mediated signalling			0.009859
MyD88 dependent cascade initiated on endosome			0.009858
MyD88-independent TLR3/TLR4 cascade	0.007009		0.0001384
Myoclonic epilepsy of Lafora			0.01552
N-glycan trimming in the ER and Calnexin/Calreticulin cycle		0.00688		0.002646
NCAM signaling for neurite out-growth	0.0003217	7.717e-05	9.885e-06	0.00384	0.000117
Nef and signal transduction		0.001898
Nef Mediated CD4 Down-regulation			0.01552		0.01246	0.002529
Nef Mediated CD8 Down-regulation			0.007528		0.006021
Nef mediated downregulation of MHC class I complex cell surface expression			0.01552
Nef-mediates down modulation of cell surface receptors by recruiting them to clathrin adapters		0.005827	0.0007982		0.00634	0.003423
Negative regulation of MAPK pathway			0.007571
Negative regulators of RIG-I/MDA5 signaling			0.000638
Neutrophil degranulation	0.004745	1.125e-10	0.003845	1.435e-06	0.0004041	3.737e-10
NGF signalling via TRKA from the plasma membrane	0.0001323	6.192e-05	2.616e-06	0.004692	1.699e-05	0.005184
Nicotinamide salvaging				0.01179
Nicotinate metabolism				0.008233
NIK-->noncanonical NF-kB signaling	9.893e-06	9.052e-07	2.265e-09	3.972e-05	1.155e-05
Nonsense Mediated Decay (NMD) enhanced by the Exon Junction Complex (EJC)				0.0004311	0.005321	0.000212
Nonsense Mediated Decay (NMD) independent of the Exon Junction Complex (EJC)				0.0003649	0.008124	0.0001547
Nonsense-Mediated Decay (NMD)				0.0004311	0.005321	0.000212
NOTCH1 Intracellular Domain Regulates Transcription			0.0003292
Nucleotide Excision Repair			0.0003522	0.01092
Nucleotide-binding domain, leucine rich repeat containing receptor (NLR) signaling pathways			0.01428
Orc1 removal from chromatin	0.0002656	6.364e-06	1.867e-07	0.0001628	0.0003022
Organelle biogenesis and maintenance		0.0005859		0.0009875		0.0004297
Oxygen-dependent proline hydroxylation of Hypoxia-inducible Factor Alpha	2.208e-05	4.408e-07	8.182e-09	9.397e-05	2.571e-05
p53-Dependent G1 DNA Damage Response	0.000142	2.155e-06	6.478e-08	1.15e-05	0.0001619
p53-Dependent G1/S DNA damage checkpoint	0.000142	2.155e-06	6.478e-08	1.15e-05	0.0001619
p53-Independent DNA Damage Response	0.0003726	2.813e-07	1.136e-07	2.15e-06	0.0004171	0.005595
p53-Independent G1/S DNA damage checkpoint	0.0003726	2.813e-07	1.136e-07	2.15e-06	0.0004171	0.005595
PCNA-Dependent Long Patch Base Excision Repair				0.002176		0.002866
PCP/CE pathway	0.001445	9.63e-07	4.555e-07	6.57e-05	0.0003136	0.0005622
Peptide chain elongation				0.0009044		0.0003688
Phosphorylation of CD3 and TCR zeta chains		0.009304
Platelet activation, signaling and aggregation		0.007542			0.01082
Processive synthesis on the C-strand of the telomere				0.002743		0.003402
Processive synthesis on the lagging strand				0.006982		0.008604
Programmed Cell Death	0.0002336	2.316e-06	1.171e-08	2.448e-05	0.0002805	0.0002111
Prolonged ERK activation events	0.000127	0.0001591	2.825e-06	0.003994	0.0001587
PTK6 Activates STAT3	0.001708		0.002236
PTK6 Expression					0.002934
PTK6 Regulates RTKs and Their Effectors AKT1 and DOK1			0.01257
Purine metabolism		0.005366		0.002041
Pyrimidine catabolism		0.006738
Pyrimidine metabolism		0.001584				0.006384
Pyrimidine salvage reactions		0.005183		0.002743		0.003402
RAF activation	0.008599		0.01244
RAF/MAP kinase cascade	9.456e-05	0.0001076	1.901e-06	0.003078	0.0001185
Recognition of DNA damage by PCNA-containing replication complex			2.14e-05	0.008233
Regulated Necrosis	0.000129		1.018e-05		0.00249
Regulation by c-FLIP	0.0007358		0.001092			0.003402
Regulation of activated PAK-2p34 by proteasome mediated degradation	0.0002749	1.474e-07	6.549e-08	1.075e-05	0.0003081	0.004255
Regulation of APC/C activators between G1/S and early anaphase	8.482e-05	3.919e-06	7.047e-08	7.692e-05	9.834e-05
Regulation of Apoptosis	0.0003726	2.813e-07	1.136e-07	1.711e-05	0.0004171	0.005595
Regulation of DNA replication	0.0003981	1.274e-05	3.701e-07	0.0002693	0.0004522
Regulation of Hypoxia-inducible Factor (HIF) by oxygen	5.948e-05	3.512e-07	3.994e-08	0.0002693	6.906e-05	0.008099
Regulation of IFNA signaling		0.0001877		0.004888
Regulation of IFNG signaling		0.0009879		0.0004226
Regulation of mitotic cell cycle	0.0001391	8.661e-06	1.556e-07	0.0001393	0.000161
Regulation of mRNA stability by proteins that bind AU-rich elements	4.116e-06	1.697e-09	3.262e-09	1.84e-07	0.0002187	4.619e-07
Regulation of necroptotic cell death	7.289e-05		4.82e-06		0.001661	0.007034
Regulation of ornithine decarboxylase (ODC)	0.0003049	2.008e-08	9.33e-06	1.516e-06	3.997e-05	0.0009189
Regulation of PLK1 Activity at G2/M Transition			0.00845
Regulation of RAS by GAPs	3.347e-05	5.498e-06	1.592e-08	0.0001464	3.893e-05
Regulation of TNFR1 signaling			3.799e-05
Regulation of TP53 Activity			0.001341
Regulation of TP53 Degradation			0.004681
Regulation of TP53 Expression and Degradation			0.005186
Removal of licensing factors from origins	0.0003135	8.462e-06	2.471e-07	0.0002001	0.0003564
Removal of the Flap Intermediate				0.005699		0.007034
Removal of the Flap Intermediate from the C-strand			0.01552	0.002036		0.002529
Resolution of Abasic Sites (AP sites)		0.007739		0.002993		0.0006367
Resolution of AP sites via the multiple-nucleotide patch replacement pathway		0.008026		0.000389		0.0005505
Respiratory electron transport	0.001927	4.414e-15	0.0001874	3.08e-11	2.297e-07	4.421e-08
Respiratory electron transport, ATP synthesis by chemiosmotic coupling, and heat production by uncoupling proteins.	0.001442	1.329e-19	0.0001847	3.682e-15	3.023e-07	1.51e-12
Response to metal ions	2.502e-05		4.268e-05		2.72e-05
RET signaling	0.0002578	0.0001529	7.332e-06	0.007401	0.0003203
RHO GTPases Activate WASPs and WAVEs		0.00688
RIG-I/MDA5 mediated induction of IFN-alpha/beta pathways	0.003139		0.0002357
RIPK1-mediated regulated necrosis	0.000129		1.018e-05		0.00249
RNA Pol II CTD phosphorylation and interaction with CE			0.01538		0.0113
RNA Pol II CTD phosphorylation and interaction with CE during HIV infection			0.01538		0.0113
RNA Polymerase II HIV Promoter Escape			0.01329
RNA Polymerase II Promoter Escape			0.01329
RNA polymerase II transcribes snRNA genes					0.008935
RNA Polymerase II Transcription Initiation			0.01329
RNA Polymerase II Transcription Initiation And Promoter Clearance			0.01329
RNA Polymerase II Transcription Pre-Initiation And Promoter Opening			0.01329
rRNA processing				0.00918		0.002524
rRNA processing in the nucleus and cytosol				0.006242		0.001577
S Phase	0.0004392	2.215e-06	3.047e-07	5.829e-05	0.0005123	3.043e-05
SCF-beta-TrCP mediated degradation of Emi1	5.593e-05	4.225e-07	1.342e-08	2.293e-05	6.396e-05	0.006644
SCF(Skp2)-mediated degradation of p27/p21	1.117e-05	1.084e-06	2.749e-09	4.525e-05	1.303e-05
Selenoamino acid metabolism		0.008882		0.0001224		6.042e-05
Selenocysteine synthesis				0.001136		0.0004767
Semaphorin interactions			0.01063
SeMet incorporation into proteins		0.008542		0.004568		0.005647
Separation of Sister Chromatids	0.0006884	0.0002133	3.021e-05	0.002247
SHC1 events in EGFR signaling	9.456e-05	0.0001076	1.901e-06	0.003078	0.0001185
Signal regulatory protein (SIRP) family interactions						0.005647
Signaling by cytosolic FGFR1 fusion mutants	0.003331		0.004882
Signaling by EGFR	0.001643	0.0003167	0.0001155	0.005232	0.0002508
Signaling by EGFR in Cancer			0.0005452
Signaling by ERBB2			0.003132
Signaling by FGFR			0.008014
Signaling by FGFR in disease	0.004398		0.001427
Signaling by FGFR1 in disease	0.003898		0.006304
Signaling by FGFR2			0.003481
Signaling by Hedgehog	0.0007094	0.0009912	3.979e-06	0.01431	0.003329
Signaling by Insulin receptor	0.0001563	0.0003058	4.661e-07	0.003344	1.706e-05	0.007257
Signaling by Interleukins	3.133e-08	0.004231	1.088e-09	0.002554	4.737e-11
Signaling by Leptin	8.487e-06	0.000168	1.539e-07	0.004141	0.0001653
Signaling by Ligand-Responsive EGFR Variants in Cancer			0.0005452
Signaling by NOTCH			0.006797
Signaling by NOTCH1			0.003255
Signaling by PDGF	0.0002844	0.0002231	5.612e-06	0.003414	0.0001209
Signaling by PTK6			0.00212
Signaling by Robo receptor				0.01154
Signaling by SCF-KIT	7.762e-05	3.609e-05	3.529e-06	0.0001431	8.343e-06	0.005198
Signaling by TGF-beta Receptor Complex in Cancer	0.009683				0.01009
Signaling by the B Cell Receptor (BCR)	0.0002139	0.002807	4.085e-06	0.01196	6.981e-05
Signaling by Type 1 Insulin-like Growth Factor 1 Receptor (IGF1R)	0.0007313	0.0006495	2.218e-06	0.003656	8.574e-05
Signaling by VEGF	0.002237	0.0002454	1.302e-05	0.01142	0.0009798
Signaling by Wnt	0.005768	0.002828	0.0001322		0.006857
Signalling by NGF	0.0006469	4.442e-05	2.823e-05	0.006174	0.0001153	0.004005
Signalling to ERKs	5.388e-05	0.0001049	1.245e-06	0.0024	6.86e-05
Signalling to p38 via RIT and RIN	0.0001121	0.0001349	2.388e-06	0.003577	0.0001402
Signalling to RAS	3.97e-05	7.082e-05	8.327e-07	0.001833	5.067e-05
SLBP independent Processing of Histone Pre-mRNAs			0.01552		0.01246
SMAD2/3 MH2 Domain Mutants in Cancer	0.005778				0.006021
SMAD2/3 Phosphorylation Motif Mutants in Cancer	0.004174				0.004351
SOS-mediated signalling	9.456e-05	0.0001076	1.901e-06	0.003078	0.0001185
SRP-dependent cotranslational protein targeting to membrane		0.000148		1.468e-05	0.0009681	1.338e-06
Stabilization of p53	0.0004514	4.225e-07	1.608e-07	3.003e-06	0.0005051	0.006644
STING mediated induction of host immune responses				0.008424
Switching of origins to a post-replicative state	0.0002656	6.364e-06	1.867e-07	0.0001628	0.0003022
Synthesis and interconversion of nucleotide di- and triphosphates	0.0007946		0.001318		0.009112
Synthesis of DNA	0.0003817	1.843e-06	1.044e-07	3.918e-06	0.0004397	0.0008327
Synthesis, secretion, and deacylation of Ghrelin			0.005714
Synthesis, secretion, and inactivation of Glucagon-like Peptide-1 (GLP-1)			0.006626
Synthesis, secretion, and inactivation of Glucose-dependent Insulinotropic Polypeptide (GIP)			0.001839
TCF dependent signaling in response to WNT			0.0009869
TCR signaling	0.0002763	5.952e-09	9.282e-07	3.014e-05	6.262e-05	1.493e-05
Telomere C-strand (Lagging Strand) Synthesis				0.003625		0.00475
Termination of translesion DNA synthesis			4.538e-05	0.002041
TGF-beta receptor signaling in EMT (epithelial to mesenchymal transition)			0.004127
TGFBR1 KD Mutants in Cancer	0.007617				0.007936
TGFBR1 LBD Mutants in Cancer	0.002814				0.002934
TGFBR2 Kinase Domain Mutants in Cancer	0.002814				0.002934
TGFBR2 MSI Frameshift Mutants in Cancer	0.0002963				0.0003093
The citric acid (TCA) cycle and respiratory electron transport	0.002717	3.526e-17	0.0005532	1.373e-14	9.513e-06	4.211e-12
The role of GTSE1 in G2/M progression after G2 checkpoint	9.573e-05	1.084e-06	2.749e-09	4.525e-05	0.0001093
The role of Nef in HIV-1 replication and disease pathogenesis		0.0003554	0.0002248	0.007288	0.001529	0.001365
TNF signaling			0.0001775
TNFR1-induced NFkappaB signaling pathway			0.01386
TNFR2 non-canonical NF-kB pathway	8.339e-05	2.667e-06	2.145e-09	0.0001345	9.809e-05	0.003767
Toll Like Receptor 3 (TLR3) Cascade	0.007009		0.0001384
Toll Like Receptor 4 (TLR4) Cascade			0.0008328
Toll Like Receptor 7/8 (TLR7/8) Cascade			0.009858
Toll Like Receptor 9 (TLR9) Cascade			0.01198
Toll-Like Receptors Cascades			0.003195			0.005185
TP53 Regulates Metabolic Genes	0.00353	3.071e-05	0.001475	0.0001042	0.003916	6.917e-06
TP53 Regulates Transcription of Genes Involved in Cytochrome C Release				0.002176
TP53 Regulates Transcription of Genes Involved in G2 Cell Cycle Arrest				0.01373
Trafficking and processing of endosomal TLR		0.0009879				0.007034
TRAIL signaling	0.005778		0.007528
trans-Golgi Network Vesicle Budding				0.01389
Transcription-Coupled Nucleotide Excision Repair (TC-NER)			0.0001534		0.01233
Transcriptional Regulation by TP53		0.002071	1.525e-05	0.001288		0.0001018
Translation		4.41e-05	9.91e-05	2.341e-06	1.17e-06	1.514e-06
Translation initiation complex formation				0.007478	0.005145
Translesion Synthesis by POLH			0.000443	0.01373
Translesion synthesis by POLI			0.0002805	0.01003
Translesion synthesis by POLK			0.0002805	0.01003
Translesion synthesis by REV1			0.0002179	0.008424
Translesion synthesis by Y family DNA polymerases bypasses lesions on DNA template			0.0001353	0.004713
TRIF-mediated TLR3/TLR4 signaling	0.007009		0.0001384
Ub-specific processing proteases		0.00065	0.0001425
Ubiquitin Mediated Degradation of Phosphorylated Cdc25A	0.0003726	2.813e-07	1.136e-07	2.15e-06	0.0004171	0.005595
Ubiquitin-dependent degradation of Cyclin D	0.0003049	1.838e-07	7.9e-08	1.259e-05	0.0003416	0.004672
Ubiquitin-dependent degradation of Cyclin D1	0.0003049	1.838e-07	7.9e-08	1.259e-05	0.0003416	0.004672
UCH proteinases	0.0004936	1.446e-05	7.82e-06	0.0006272	0.0005679
Uptake and function of diphtheria toxin			0.005447
VEGFA-VEGFR2 Pathway	0.001797	0.0001703	9.186e-06	0.009164	0.0007703
VEGFR2 mediated cell proliferation	0.000162	0.0002195	3.921e-06	0.004945	0.0002021
Vesicle-mediated transport				0.01221
Vif-mediated degradation of APOBEC3G	4.99e-05	3.456e-07	1.106e-08	1.984e-05	5.708e-05	0.006103
Viral mRNA Translation				0.0009044		0.0003688
Virus Assembly and Release		0.001183		0.0007481
VLDL interactions			0.009859		0.007198
Vpu mediated degradation of CD4	3.943e-05	2.279e-07	7.427e-09	1.47e-05	4.513e-05	0.005118

## Sheet: CD8T
Pathway	3hCA_p_value	24hCA_p_value	3hMTB_p_value	24hMTB_p_value	3hPA_p_value	24hPA_p_value
2-LTR circle formation		0.002855		0.001771		0.001792
ABC transporter disorders	1.851e-08	1.589e-05	2.708e-09	7.821e-05	9.064e-08	0.0003792
ABC-family proteins mediated transport	5.954e-07	0.0004518	2.001e-08	0.001065	1.901e-06	0.003501
Activated TLR4 signalling	0.008214		0.009655		0.00594
Activation of APC/C and APC/C:Cdc20 mediated degradation of mitotic proteins	8.103e-09	2.219e-06	1.162e-08	4.555e-05	3.062e-07	4.742e-05
Activation of NF-kappaB in B cells	1.406e-10	6.618e-05	1.805e-11	0.001396	7.454e-10	0.001437
Activation of NMDA receptor upon glutamate binding and postsynaptic events						0.004622
Activation of RAS in B cells	0.005935		0.006273		0.005321
Activation of the mRNA upon binding of the cap-binding complex and eIFs, and subsequent binding to 43S	0.005595				0.0008317
Activation, myristolyation of BID and translocation to mitochondria			0.003829		0.003243
Adaptive Immune System	8.327e-06	1.117e-06	3.145e-06	0.0002989	2.655e-05	6.473e-06
Antigen Presentation: Folding, assembly and peptide loading of class I MHC		0.0007275	0.003553
Antigen processing-Cross presentation	5.055e-09	3.096e-08	9.704e-10	1.871e-06	1.796e-08	4.072e-05
Antigen processing: Ubiquitination & Proteasome degradation	1.343e-05	0.009045	6.539e-06		0.0001737
Antiviral mechanism by IFN-stimulated genes	3.094e-06		7.132e-08		1.801e-06
APC:Cdc20 mediated degradation of cell cycle proteins prior to satisfation of the cell cycle checkpoint	4.789e-09	1.327e-06	6.883e-09	3.064e-05	1.976e-07	3.191e-05
APC/C-mediated degradation of cell cycle proteins	4.841e-09	1.031e-05	7.108e-09	0.000149	1.572e-07	0.0001549
APC/C:Cdc20 mediated degradation of mitotic proteins	6.819e-09	1.875e-06	9.788e-09	4e-05	2.652e-07	4.165e-05
APC/C:Cdc20 mediated degradation of Securin	1.542e-09	4.339e-07	2.225e-09	1.296e-05	7.693e-08	1.351e-05
APC/C:Cdh1 mediated degradation of Cdc20 and other APC/C:Cdh1 targeted proteins in late mitosis/early G1	3.996e-09	1.111e-06	5.747e-09	2.672e-05	1.7e-07	2.783e-05
Apoptosis	3.888e-10	0.0001256	6.66e-10	0.0001318	5.111e-09	1.295e-05
Apoptotic execution phase	0.01021		0.002301		0.008136
ARMS-mediated activation	3.576e-07	8.225e-05	3.369e-08	0.0007529	2.289e-06	4.394e-05
Assembly of the pre-replicative complex	1.851e-08	7.641e-05	2.708e-09	0.001545	9.064e-08	0.00159
Asymmetric localization of PCP proteins	1.288e-08	5.715e-05	1.822e-09	0.001259	6.51e-08	0.001295
AUF1 (hnRNP D0) binds and destabilizes mRNA	1.359e-10	1.828e-06	1.493e-11	7.546e-05	8.544e-10	7.811e-05
Autodegradation of Cdh1 by Cdh1:APC/C	6.758e-10	1.911e-07	1.024e-08	6.897e-06	3.873e-08	7.194e-06
Autodegradation of the E3 ubiquitin ligase COP1	6.626e-10	7.749e-07	7.101e-11	4.033e-05	4.355e-09	4.177e-05
Autointegration results in viral DNA circles		0.006012		0.004333		0.004368
Axon guidance	8.954e-06	0.007455	2.88e-07		2.017e-05	0.00295
Base Excision Repair		0.006015		0.002666
Beta-catenin independent WNT signaling	2.247e-07	0.001404	6.237e-08	0.002079	2.859e-06	0.00216
BMAL1:CLOCK,NPAS2 activates circadian gene expression	0.00674
Budding and maturation of HIV virion		0.004764		0.0003004		0.002372
Butyrate Response Factor 1 (BRF1) binds and destabilizes mRNA		0.007782
C-type lectin receptors (CLRs)	9.763e-11	0.001055	2.341e-11	0.0005439	2.506e-10	0.001676
Cap-dependent Translation Initiation					0.003188
CASP8 activity is inhibited	0.002204
CD209 (DC-SIGN) signaling	0.0001761		0.000201		0.0001356
CD28 co-stimulation						0.008224
CD28 dependent Vav1 pathway				0.00964		0.00975
Cdc20:Phospho-APC/C mediated degradation of Cyclin A	3.996e-09	1.111e-06	5.747e-09	2.672e-05	1.7e-07	2.783e-05
CDK-mediated phosphorylation and removal of Cdc6	5.175e-10	4.147e-06	5.418e-11	0.0001967	3.478e-09	0.0002029
CDT1 association with the CDC6:ORC:origin complex	3.241e-09	1.873e-05	4.031e-10	0.0005714	1.849e-08	0.0005887
Cell Cycle	0.0004601	0.0004455	0.0007353	0.0002978		0.0006218
Cell Cycle Checkpoints	5.422e-05	1.853e-05	7.586e-05	0.0001198	0.001141	0.0003586
Cell Cycle, Mitotic	0.0002468	0.004208	0.0003878	0.001647	0.005726	0.001764
Cell surface interactions at the vascular wall					0.006921
Cellular response to hypoxia	8.572e-10	1.117e-05	1.273e-10	0.0002092	3.964e-09	0.0002169
Cellular responses to stress	1.194e-07	6.792e-07	7.108e-08	4.349e-08	3.613e-07	6.199e-06
Chemokine receptors bind chemokines				0.009866
Circadian Clock	0.001937
Class I MHC mediated antigen processing & presentation	8.587e-06	0.0002286	1.478e-06	0.001413	8.807e-05	0.005993
Cleavage of Growing Transcript in the Termination Region		0.005164		0.001707		0.001757
CLEC7A (Dectin-1) signaling	7.272e-11	0.0007745	1.291e-11	0.002018	2.651e-10	0.006471
CLEC7A/inflammasome pathway	0.008756		0.009249		0.007858
Cohesin Loading onto Chromatin	0.002204	0.01174		0.0005785		0.0005876
Complex I biogenesis	0.002902	2.087e-14		1.556e-13	0.000371	1.676e-13
Constitutive Signaling by EGFRvIII			0.007374		0.005841
Constitutive Signaling by Ligand-Responsive EGFR Cancer Variants					0.01109
Costimulation by the CD28 family		0.005659
Cross-presentation of soluble exogenous antigens (endosomes)	4.019e-10	3.363e-06	4.108e-11	0.0001696	2.763e-09	0.000175
Cyclin A:Cdk2-associated events at S phase entry	2.756e-09	0.000101	3.97e-09	0.001883	1.353e-08	0.001937
Cyclin E associated events during G1/S transition	3.324e-09	0.0001157	4.784e-09	0.002072	1.607e-08	0.002131
Cytokine Signaling in Immune system	1.193e-25	3.359e-10	1.01e-27	8.638e-08	2.591e-27	8.788e-05
DAP12 interactions	2.505e-06	4.093e-05	1.18e-07	0.0006113	9.258e-06	1.202e-06
DAP12 signaling	3.816e-06	1.73e-05	1.746e-07	0.000318	1.467e-05	4.589e-07
Deadenylation-dependent mRNA decay		0.004026
Death Receptor Signalling	0.00801
Dectin-1 mediated noncanonical NF-kB signaling	2.787e-11	2.219e-05	3.139e-12	0.0006444	1.673e-10	0.0006638
Defective CFTR causes cystic fibrosis	4.899e-09	4.814e-06	6.333e-10	2.896e-05	2.696e-08	0.0001584
Degradation of AXIN	1.347e-09	9.129e-06	1.543e-10	0.0003437	8.309e-09	0.0003543
Degradation of beta-catenin by the destruction complex	2.661e-10	0.0001128	3.872e-12	0.00154	1.066e-08	0.001588
Degradation of DVL	2.2e-10	2.728e-06	2.52e-11	0.0001011	1.329e-09	0.0001046
Degradation of GLI1 by the proteasome	3.559e-11	8.061e-07	4.089e-12	2.896e-05	2.097e-10	3.009e-05
Degradation of GLI2 by the proteasome	2.037e-12	6.568e-07	2.174e-13	2.483e-05	1.673e-10	2.58e-05
Detoxification of Reactive Oxygen Species		0.006875			0.001897
Deubiquitination	2.237e-06	0.005911	1.038e-06		1.072e-05
Developmental Biology	0.001546		0.000851		0.005169
DEx/H-box helicases activate type I IFN and inflammatory cytokines production	0.003681		0.003988		0.003144
Dimerization of procaspase-8	0.002204
Disease	9.119e-07	1.159e-05	1.365e-07	4.656e-05	6.686e-08	6.957e-06
Diseases of signal transduction	1.632e-08	0.0004238	5.434e-10	0.002595	6.615e-08	5.142e-05
Disorders of transmembrane transporters	6.003e-08	4.505e-05	9.788e-09	0.0001864	2.652e-07	0.0008121
DNA Damage Bypass		0.00708
DNA Double-Strand Break Repair		0.01018
DNA Repair		0.0006688		0.001375		0.001454
DNA Replication	6.662e-07	3.995e-05	1.518e-07	0.0003352	2.108e-06	0.001195
DNA Replication Pre-Initiation	3.42e-08	3.961e-05	6.049e-09	0.0005429	1.371e-07	0.002067
Downregulation of TGF-beta receptor signaling	0.004281
Downstream signal transduction	2.741e-07	0.0001749	2.571e-09	0.0002648	1.135e-06	7.623e-06
Downstream signaling events of B Cell Receptor (BCR)	5.877e-07	0.00425	4.265e-08	0.01014	2.494e-07	0.001868
Downstream TCR signaling	5.055e-09	6.13e-05	1.158e-10	0.006291	2.265e-09	0.002085
Dual Incision in GG-NER		0.002265		0.0008689		0.0008903
Dual incision in TC-NER		0.0007402		0.0001991		4.053e-05
Endosomal Sorting Complex Required For Transport (ESCRT)		0.001378		0.0005792		0.000592
Endosomal/Vacuolar pathway				0.00964
ER-Phagosome pathway	3.828e-10	9.056e-09	6.067e-11	5.376e-06	1.627e-09	0.0001241
Establishment of Sister Chromatid Cohesion				0.00964		0.00975
Eukaryotic Translation Initiation					0.003188
FBXL7 down-regulates AURKA during mitotic entry and in early mitosis	7.601e-12	1.486e-06	7.696e-13	6.487e-05	5.049e-11	6.716e-05
FBXW7 Mutants and NOTCH1 in Cancer	0.005935		0.006273		0.005321
Fc epsilon receptor (FCERI) signaling	3.306e-07	0.0002911	1.382e-08	0.00171	3.662e-07	1.27e-05
FCERI mediated MAPK activation	3.886e-07	2.011e-05	4.06e-08	0.000933	2.228e-06	7.919e-06
FCERI mediated NF-kB activation	3.828e-10	0.0001438	6.067e-11	0.001839	1.627e-09	0.001896
Fcgamma receptor (FCGR) dependent phagocytosis						0.01114
FGFR1 mutant receptor activation	0.007097		0.0001186		0.005839
FGFR2 alternative splicing						0.003989
Formation of ATP by chemiosmotic coupling		5.09e-07		2.653e-06		2.727e-06
Formation of HIV elongation complex in the absence of HIV Tat						0.004556
Formation of HIV-1 elongation complex containing HIV-1 Tat						0.003677
Formation of Incision Complex in GG-NER		2.933e-07		3.039e-05		3.139e-05
Formation of RNA Pol II elongation complex						0.001046
Formation of TC-NER Pre-Incision Complex		0.01075		0.004454		0.0002029
Formation of the Early Elongation Complex						0.01056
Formation of the HIV-1 Early Elongation Complex						0.01056
Frs2-mediated activation	3.829e-07	8.784e-05	3.636e-08	0.0007923	2.433e-06	4.683e-05
G beta:gamma signalling through PI3Kgamma			0.007577
G-protein beta:gamma signalling			0.009767
G1/S DNA Damage Checkpoints	1.288e-08	2.111e-06	1.822e-09	5.971e-05	6.51e-08	6.198e-05
G1/S Transition	3.328e-07	0.001179	4.781e-07	0.006976	9.889e-07
G2/M Checkpoints	2.721e-05	0.000107	9.257e-06	0.0009934	0.0002256	0.002776
G2/M Transition	3.65e-06	0.0007176	1.233e-06	0.002012	7.586e-06	0.002098
Gap-filling DNA repair synthesis and ligation in TC-NER		0.0006541		0.0001749		0.0001808
Gastrin-CREB signalling pathway via PKC and MAPK	0.0001429		1.238e-05		0.0009355	0.008088
Gene Expression		5.062e-08		8.004e-10		2.516e-10
Generation of second messenger molecules		0.0001703				0.002356
Generic Transcription Pathway				0.008797		0.003757
GLI3 is processed to GLI3R by the proteasome	2.037e-12	6.568e-07	2.174e-13	2.483e-05	1.673e-10	2.58e-05
Global Genome Nucleotide Excision Repair (GG-NER)		5.751e-06		9.493e-05		9.873e-05
Glucagon signaling in metabolic regulation	0.008877		0.009784
Gluconeogenesis		0.0004832		0.007079		0.007201
Glucose metabolism		0.01106
Glutathione conjugation		0.008855
Glycolysis		0.002841	0.008772	0.007079		0.007201
GPVI-mediated activation cascade		0.01075		0.004454
GRB2 events in EGFR signaling	2.71e-07	6.293e-05	2.472e-08	0.0006114	1.787e-06	3.391e-05
Growth hormone receptor signaling			0.0003806
Hedgehog 'off' state	8.597e-11	0.0002511	1.543e-11	0.002181	2.054e-08	0.002252
Hedgehog 'on' state	4.841e-09	4.508e-05	8.25e-10	0.002183	1.572e-07	0.00225
Hedgehog ligand biogenesis	1.288e-08	5.715e-05	1.822e-09	0.0002895	6.51e-08	0.001295
Hemostasis	0.01024		0.007984
Hh mutants abrogate ligand secretion	3.241e-09	1.873e-05	4.031e-10	0.0001165	1.849e-08	0.0005887
Hh mutants that don't undergo autocatalytic processing are degraded by ERAD	2.108e-09	1.318e-05	2.519e-10	8.748e-05	1.25e-08	0.0004594
HIV elongation arrest and recovery						0.005221
HIV Infection	3.034e-10	3.201e-14	2.021e-11	4.03e-13	2.653e-12	1.776e-14
HIV Life Cycle		2.186e-05		7.197e-06		4.839e-07
HIV Transcription Elongation						0.003677
HIV Transcription Initiation		0.00114		0.001993		0.0003937
Host Interactions of HIV factors	2.696e-12	1.935e-09	6.714e-14	5.184e-08	8.784e-13	5.564e-08
Host Interactions with Influenza Factors			0.004265
HSF1 activation		0.001564		0.00964	0.002461
IGF1R signaling cascade	1.56e-07	1.926e-05	4.215e-09	0.0001092	5.275e-08	1.693e-05
Infectious disease	5.304e-08	9.825e-12	2.069e-09	1.649e-10	5.407e-11	6.348e-10
Inflammasomes		0.006275
Influenza Infection					0.004347
Innate Immune System	1.871e-08	1.449e-08	1.785e-09	3.12e-06	6.776e-10	7.776e-10
Insulin receptor signalling cascade	1.463e-07	1.804e-05	3.915e-09	0.0001034	4.942e-08	1.593e-05
Integration of provirus		0.006399		0.004012		0.004059
Integration of viral DNA into host genomic DNA		0.006012		0.004333		0.004368
Interferon alpha/beta signaling	5.349e-23	1.581e-12	5.229e-20	2.902e-07	7.704e-21	0.001295
Interferon gamma signaling	1.414e-12	1.454e-10	2.344e-11	9.282e-08	5.886e-11	6.354e-05
Interferon Signaling	7.185e-23	1.321e-12	1.958e-21	2.469e-07	1.042e-20	0.000857
Interleukin receptor SHC signaling	5.358e-07	0.0001213	1.219e-08	0.001018	8.427e-07	6.402e-05
Interleukin-1 processing	0.01206				0.01083
Interleukin-1 signaling					0.004442
Interleukin-10 signaling			0.008264	0.002548	1.733e-05
Interleukin-2 signaling	5.153e-08	2.876e-05	1.025e-09	0.000598	7.776e-08	3.581e-05
Interleukin-3, 5 and GM-CSF signaling	9.716e-08	0.0003171	2.147e-09	0.002146	1.43e-07	0.0001632
Interleukin-4 and 13 signaling	0.002226		0.0001681		1.58e-05
Interleukin-6 family signaling			0.004734
Interleukin-6 signaling			0.0001232
Interleukin-7 signaling	0.004897		0.000661		0.0004504
IRS-mediated signalling	1.206e-07	1.479e-05	3.129e-09	8.771e-05	4.058e-08	1.323e-05
IRS-related events triggered by IGF1R	1.56e-07	1.926e-05	4.215e-09	0.0001092	5.275e-08	1.693e-05
ISG15 antiviral mechanism	3.094e-06		7.132e-08		1.801e-06
Lagging Strand Synthesis		0.01147		0.006448
Late Phase of HIV Life Cycle		0.0002237		0.0001045		8.188e-06
Ligand-dependent caspase activation	0.008129
Loss of Function of FBXW7 in Cancer and NOTCH1 Signaling	0.005935		0.006273		0.005321
Loss of Function of SMAD2/3 in Cancer	0.01206				0.01083
Loss of Function of TGFBR2 in Cancer	0.005935				0.005321
M Phase	3.652e-05	0.002058	5.517e-05	0.004523	0.00302	0.002259
M/G1 Transition	3.42e-08	3.961e-05	6.049e-09	0.0005429	1.371e-07	0.002067
Macroautophagy		0.003169		0.001016		0.004162
MAP2K and MAPK activation		0.00782				0.000101
MAP3K8 (TPL2)-dependent MAPK1/3 activation	0.006819		0.007374		0.005841
MAPK family signaling cascades	1.258e-06	0.0001676	1.502e-07	0.0004166	6.396e-06	2.668e-05
MAPK1/MAPK3 signaling	4.098e-07	9.378e-05	3.923e-08	0.0008336	2.585e-06	4.989e-05
MAPK6/MAPK4 signaling	6.123e-08	6.564e-05	1.138e-08	0.0002052	2.342e-07	0.0002132
Membrane Trafficking		0.003147		0.004626		0.004945
Metabolism of amino acids and derivatives	0.002246		0.001322		0.001183
Metabolism of polyamines	4.841e-09	0.0001818	8.25e-10	0.002183	1.966e-08	0.00225
Metabolism of proteins	0.005156	0.005906	3.018e-05		0.0004945
Metallothioneins bind metals	0.0001104		0.0001232		8.886e-05
Methylation	0.006819				0.005841
Mitochondrial translation		6.608e-15		1.082e-14		1.223e-15
Mitochondrial translation elongation		1.015e-14		2.047e-14		2.229e-15
Mitochondrial translation initiation		7.824e-16		1.51e-15		1.536e-16
Mitochondrial translation termination		7.5e-15		1.55e-14		1.662e-15
Mitotic Anaphase	2.915e-06	2.471e-05	9.693e-07	0.0002169	0.000371	0.0002282
Mitotic G1-G1/S phases	6.741e-07	0.002476	9.817e-07	0.003956	1.714e-06	0.01056
Mitotic G2-G2/M phases	4.228e-06	0.0008188	1.444e-06	0.002247	8.708e-06	0.002342
Mitotic Metaphase and Anaphase	3.144e-06	2.694e-05	1.051e-06	0.0002324	0.0003912	0.0002444
Mitotic Telophase/Cytokinesis	0.005644	0.003869		0.0001811		0.0001847
mRNA 3'-end processing				0.01036		0.01058
mRNA Capping						0.00467
mRNA decay by 5' to 3' exoribonuclease		3.034e-05		0.0001811		0.0001847
mRNA Splicing		9.397e-06		8.182e-09		8.934e-09
mRNA Splicing - Major Pathway		1.459e-05		1.429e-08		6.503e-08
mRNA Splicing - Minor Pathway		0.002531		4.353e-06	0.008136	4.53e-06
mTORC1-mediated signalling		0.003252		0.001572		0.01091
MyD88-independent TLR3/TLR4 cascade	0.003345		0.003971		0.002375
NCAM signaling for neurite out-growth	5.353e-07	0.0001775	5.797e-08	0.002666	1.064e-05	8.331e-05
Nef and signal transduction		0.004414		0.002753		0.002786
Nef Mediated CD4 Down-regulation		0.008835		0.005569		0.005634
Nef Mediated CD8 Down-regulation	0.01206	0.002855		0.001771	0.01083	0.001792
Nef-mediates down modulation of cell surface receptors by recruiting them to clathrin adapters		0.0003443		0.00127		0.001294
Negative regulators of RIG-I/MDA5 signaling	0.01205		0.002143		0.009968
Nephrin interactions			0.002183
Neutrophil degranulation	0.0001101	4.54e-07	0.0004155	6.423e-06	1.577e-05	2.954e-09
NGF signalling via TRKA from the plasma membrane	1.725e-06	0.0004429	2.382e-08	0.0005479	6.107e-06	8.151e-06
NIK-->noncanonical NF-kB signaling	2.172e-11	1.873e-05	2.397e-12	0.0005714	1.329e-10	0.0005887
NOTCH1 Intracellular Domain Regulates Transcription	0.00674		0.007577
Nucleotide Excision Repair		6.28e-07		5.762e-06		1.321e-06
Oncogenic MAPK signaling						0.002567
Orc1 removal from chromatin	3.117e-08	0.0001157	4.784e-09	0.002072	1.458e-07	0.002131
Organelle biogenesis and maintenance		1.003e-07		1.194e-07		1.316e-08
Oxygen-dependent proline hydroxylation of Hypoxia-inducible Factor Alpha	1.13e-10	2.111e-06	1.425e-11	5.971e-05	6.091e-10	6.198e-05
p53-Dependent G1 DNA Damage Response	8.845e-09	1.453e-06	1.208e-09	4.51e-05	4.62e-08	4.683e-05
p53-Dependent G1/S DNA damage checkpoint	8.845e-09	1.453e-06	1.208e-09	4.51e-05	4.62e-08	4.683e-05
p53-Independent DNA Damage Response	8.437e-10	9.678e-07	9.251e-11	4.743e-05	5.427e-09	4.911e-05
p53-Independent G1/S DNA damage checkpoint	8.437e-10	9.678e-07	9.251e-11	4.743e-05	5.427e-09	4.911e-05
Paradoxical activation of RAF signaling by kinase inactive BRAF		0.00782				0.0006511
Pausing and recovery of HIV elongation						0.005221
Pausing and recovery of Tat-mediated HIV elongation						0.004076
PCNA-Dependent Long Patch Base Excision Repair				0.007727
PCP/CE pathway	1.892e-08	3.383e-05	3.592e-09	0.0003728	6.943e-08	0.000387
Phosphorylation of CD3 and TCR zeta chains		0.004764
PKB-mediated events		0.009985		0.00453
Platelet activation, signaling and aggregation	0.01159		0.002636
Post NMDA receptor activation events						0.002722
Post-translational protein modification	0.007056		0.0001996		0.008116
Processing and activation of SUMO		0.0007138
Processing of Capped Intron-Containing Pre-mRNA		8.364e-06		6.888e-09		7.595e-09
Processing of Capped Intronless Pre-mRNA					0.005839
Processive synthesis on the C-strand of the telomere		0.01174		0.00744
Programmed Cell Death	8.744e-11	0.0001588	1.542e-10	0.0001638	1.165e-09	1.67e-05
Prolactin receptor signaling	0.0005513		0.0006135		0.0004463
Prolonged ERK activation events	4.384e-07	0.0001001	4.231e-08	0.0008767	2.746e-06	5.313e-05
Prostacyclin signalling through prostacyclin receptor	0.01116
PTK6 Activates STAT3			0.003829
PTK6 Expression	0.005935		0.006273		0.005321
Pyrimidine catabolism	0.002885			0.00964
Pyrimidine salvage reactions				0.00744
RAF/MAP kinase cascade	2.71e-07	6.293e-05	2.472e-08	0.0006114	1.787e-06	3.391e-05
Rap1 signalling		0.004975
Recognition of DNA damage by PCNA-containing replication complex		0.0106		0.005335
Recycling pathway of L1			0.006154
Regulated Necrosis	3.305e-05				0.005841
Regulation by c-FLIP	0.002204
Regulation of actin dynamics for phagocytic cup formation						0.005449
Regulation of activated PAK-2p34 by proteasome mediated degradation	2.813e-11	3.363e-06	2.69e-12	0.0001696	2.017e-10	0.000175
Regulation of APC/C activators between G1/S and early anaphase	1.767e-09	4.232e-06	2.605e-09	7.493e-05	6.714e-08	7.795e-05
Regulation of Apoptosis	6.349e-11	6.212e-06	6.524e-12	0.0002618	4.252e-10	0.0002699
Regulation of DNA replication	7.026e-08	0.0002195	1.162e-08	0.003259	3.062e-07	0.003349
Regulation of Hypoxia-inducible Factor (HIF) by oxygen	8.572e-10	1.117e-05	1.273e-10	0.0002092	3.964e-09	0.0002169
Regulation of IFNG signaling	0.004599		1.811e-05		0.003932
Regulation of mitotic cell cycle	4.841e-09	1.031e-05	7.108e-09	0.000149	1.572e-07	0.0001549
Regulation of mRNA stability by proteins that bind AU-rich elements	9.054e-09	2.886e-08	1.326e-08	2.415e-06	3.51e-08	2.542e-06
Regulation of necroptotic cell death	1.579e-05				0.003932
Regulation of ornithine decarboxylase (ODC)	3.713e-11	6.171e-07	3.639e-12	3.415e-05	2.601e-10	3.538e-05
Regulation of RAS by GAPs	2.648e-10	7.708e-07	3.577e-11	2.017e-05	1.338e-09	2.101e-05
Removal of licensing factors from origins	4.349e-08	0.0001505	6.883e-09	0.002496	1.976e-07	0.002567
Removal of the Flap Intermediate from the C-strand		0.008835		0.005569
Resolution of Abasic Sites (AP sites)		0.006015		0.002666
Resolution of AP sites via the multiple-nucleotide patch replacement pathway		0.003957		0.001924
Respiratory electron transport	0.004265	5.578e-24		8.4e-20	0.0007377	1.065e-18
Respiratory electron transport, ATP synthesis by chemiosmotic coupling, and heat production by uncoupling proteins.	0.004364	8.199e-29		4.663e-24	0.0008104	6.197e-23
Response to metal ions	0.0001104		0.0001232		8.886e-05
RET signaling	1.393e-06	0.0001238	3.776e-08	0.0008891	2.101e-06	5.853e-05
RHO GTPases activate PAKs	0.002336
RHO GTPases Activate ROCKs	0.008129
RHO GTPases Activate WASPs and WAVEs		0.005237		0.002308		5.503e-05
RIG-I/MDA5 mediated induction of IFN-alpha/beta pathways	0.005013		0.001408		0.003699
RIPK1-mediated regulated necrosis	3.305e-05				0.005841
RNA Pol II CTD phosphorylation and interaction with CE						0.003383
RNA Pol II CTD phosphorylation and interaction with CE during HIV infection						0.003383
RNA Polymerase II HIV Promoter Escape		0.00114		0.001993		0.0003937
RNA Polymerase II Pre-transcription Events		0.007602		0.002373		0.0001726
RNA Polymerase II Promoter Escape		0.00114		0.001993		0.0003937
RNA Polymerase II Transcription		0.000141		1.504e-05		1.132e-06
RNA Polymerase II Transcription Elongation						0.001046
RNA Polymerase II Transcription Initiation		0.00114		0.001993		0.0003937
RNA Polymerase II Transcription Initiation And Promoter Clearance		0.00114		0.001993		0.0003937
RNA Polymerase II Transcription Pre-Initiation And Promoter Opening		0.00114		0.001993		0.0003937
RNA Polymerase II Transcription Termination		0.005164		0.001707		0.001757
S Phase	3.049e-08	7.888e-06	4.617e-08	4.697e-05	5.114e-07	0.0001758
SCF-beta-TrCP mediated degradation of Emi1	1.06e-10	9.129e-06	1.14e-11	0.0003437	6.804e-10	0.0003543
SCF(Skp2)-mediated degradation of p27/p21	3.492e-10	2.219e-05	5.064e-10	0.0006444	2.03e-09	0.0006638
Semaphorin interactions	0.006967		0.007963		0.005339
Separation of Sister Chromatids	5.569e-06	2.949e-05	7.973e-06	0.0003019	0.0002009	0.0003168
SHC1 events in EGFR signaling	2.71e-07	6.293e-05	2.472e-08	0.0006114	1.787e-06	3.391e-05
Signaling by BRAF and RAF fusions						0.002299
Signaling by cytosolic FGFR1 fusion mutants	0.0008909		3.966e-06		0.0007228
Signaling by EGFR	1.719e-05	0.001377	9.256e-07	0.002077	6.165e-05	9.17e-05
Signaling by EGFR in Cancer					0.01109
Signaling by EGFRvIII in Cancer			0.007374		0.005841
Signaling by FGFR in disease	0.004797		0.0001994		0.000688
Signaling by FGFR1 in disease	0.00242		4.452e-05		0.001897
Signaling by FGFR2 IIIa TM						0.005397
Signaling by Hedgehog	1.368e-08	0.00188	3.421e-09	0.008284	1.2e-06
Signaling by high-kinase activity BRAF mutants						0.0003254
Signaling by Insulin receptor	1.825e-07	5.41e-06	1.367e-09	6.23e-05	1.489e-08	3.557e-06
Signaling by Interleukins	1.535e-08	0.002126	7.193e-11	0.0007038	6.964e-11	0.0007587
Signaling by Leptin	2.651e-08	0.0001067	9.446e-11	0.0009217	1.79e-07	5.656e-05
Signaling by Ligand-Responsive EGFR Variants in Cancer					0.01109
Signaling by moderate kinase activity BRAF mutants		0.00782				0.0006511
Signaling by PDGF	9.946e-07	0.0005588	1.221e-08	0.0007518	3.69e-06	2.858e-05
Signaling by RAS mutants		0.007893				0.0006962
Signaling by SCF-KIT	4.143e-07	7.817e-05	3.697e-09	0.0006937	5.106e-07	8.415e-06
Signaling by the B Cell Receptor (BCR)	1.958e-06	0.01142	1.863e-07		8.215e-07	0.004747
Signaling by Type 1 Insulin-like Growth Factor 1 Receptor (IGF1R)	1.662e-07	2.055e-05	4.538e-09	0.0001152	5.628e-08	1.8e-05
Signaling by VEGF	5.002e-06	1.424e-05	2.162e-07	5.521e-05	6.346e-06	8.929e-06
Signaling by Wnt	0.0001308		2.369e-05		0.00304
Signalling by NGF	4.186e-06	0.002436	9.65e-08	0.003748	1.123e-05	5.705e-05
Signalling to ERKs	2.288e-07	7.981e-05	2.252e-08	0.0006291	1.384e-06	3.813e-05
Signalling to p38 via RIT and RIN	3.576e-07	8.225e-05	3.369e-08	0.0007529	2.289e-06	4.394e-05
Signalling to RAS	1.413e-07	5.041e-05	1.318e-08	0.0004379	8.976e-07	2.438e-05
SLBP Dependent Processing of Replication-Dependent Histone Pre-mRNAs	0.002204	0.01174	0.00239		8.886e-05
SLBP independent Processing of Histone Pre-mRNAs	0.001633	0.008835	0.001772		5.762e-05
SMAD2/3 MH2 Domain Mutants in Cancer	0.01206				0.01083
SMAD2/3 Phosphorylation Motif Mutants in Cancer	0.008756				0.007858
SOS-mediated signalling	2.71e-07	6.293e-05	2.472e-08	0.0006114	1.787e-06	3.391e-05
SRP-dependent cotranslational protein targeting to membrane		0.00645		0.001692
Stabilization of p53	1.347e-09	2.199e-07	1.543e-10	1.093e-05	8.309e-09	1.136e-05
SUMO E3 ligases SUMOylate target proteins		0.002648		0.006728
SUMO is conjugated to E1 (UBA2:SAE1)		0.0008736
SUMO is proteolytically processed		0.001688
SUMO is transferred from E1 to E2 (UBE2I, UBC9)		0.0001328
SUMOylation		0.004214		0.009867
SUMOylation of chromatin organization proteins		0.01165
SUMOylation of DNA damage response and repair proteins		0.0007618		0.01012
SUMOylation of transcription factors		0.006275
Switching of origins to a post-replicative state	3.117e-08	0.0001157	4.784e-09	0.002072	1.458e-07	0.002131
Synthesis of DNA	2.61e-07	1.54e-05	5.492e-08	0.000158	8.897e-07	0.000612
Tat-mediated elongation of the HIV-1 transcript						0.003677
Tat-mediated HIV elongation arrest and recovery						0.004076
TCF dependent signaling in response to WNT	0.000391		5.473e-05		0.005055
TCR signaling	2.882e-11	3.561e-08	6.834e-13	0.0009733	8.763e-11	5.529e-06
Termination of translesion DNA synthesis		0.003904		0.009185
TGF-beta receptor signaling activates SMADs	0.009866
TGFBR1 LBD Mutants in Cancer	0.005935				0.005321
TGFBR2 Kinase Domain Mutants in Cancer	0.005935				0.005321
TGFBR2 MSI Frameshift Mutants in Cancer	0.0006403				0.0005717
The AIM2 inflammasome		0.006012		0.004333		0.004368
The citric acid (TCA) cycle and respiratory electron transport	0.01087	2.525e-25		9.534e-21	0.0025	7.096e-19
The NLRP3 inflammasome		0.001564		0.00964
The role of GTSE1 in G2/M progression after G2 checkpoint	3.993e-09	2.219e-05	5.064e-10	0.0006444	2.237e-08	0.0006638
The role of Nef in HIV-1 replication and disease pathogenesis	0.000688	3.201e-05	0.000782	8.997e-05	0.0005338	9.234e-05
TNFR2 non-canonical NF-kB pathway	1.194e-10	0.0003071	1.898e-10	0.002538	4.225e-10
Toll Like Receptor 3 (TLR3) Cascade	0.003345		0.003971		0.002375
Toll Like Receptor 4 (TLR4) Cascade					0.01011
TP53 Regulates Metabolic Genes		1.133e-09		3.438e-09		1.559e-07
TP53 Regulates Transcription of Cell Death Genes						0.007355
TP53 Regulates Transcription of DNA Repair Genes						0.006462
TP53 Regulates Transcription of Genes Involved in Cytochrome C Release						0.00784
TRAF3-dependent IRF activation pathway			0.007374
TRAF6 mediated NF-kB activation			0.003553
TRAIL signaling	0.01206
Transcription of the HIV genome		0.009445		0.0109		0.0008983
Transcription-Coupled Nucleotide Excision Repair (TC-NER)		0.0008495		0.0002092		4.742e-05
Transcriptional Regulation by TP53		1.512e-07		4.411e-08		4.92e-08
Transcriptional regulation of pluripotent stem cells						0.01188
Transcriptional regulation of white adipocyte differentiation	0.006458
Translation	0.002912		0.003614	0.004666	3.711e-05
Translation initiation complex formation					0.003955
Translesion synthesis by Y family DNA polymerases bypasses lesions on DNA template		0.009985
Translocation of GLUT4 to the plasma membrane				0.009513
Transmembrane transport of small molecules			0.005229
TRIF-mediated TLR3/TLR4 signaling	0.003345		0.003971		0.002375
Tristetraprolin (TTP, ZFP36) binds and destabilizes mRNA		0.007782
Ub-specific processing proteases	3.739e-06	0.007029	3.491e-07		6.628e-06
Ubiquitin Mediated Degradation of Phosphorylated Cdc25A	8.437e-10	9.678e-07	9.251e-11	4.743e-05	5.427e-09	4.911e-05
Ubiquitin-dependent degradation of Cyclin D	5.175e-10	4.147e-06	5.418e-11	0.0001967	3.478e-09	0.0002029
Ubiquitin-dependent degradation of Cyclin D1	5.175e-10	4.147e-06	5.418e-11	0.0001967	3.478e-09	0.0002029
UCH proteinases	6.373e-08	9.574e-05	9.243e-08	0.008182	2.138e-07	0.002822
VEGFA-VEGFR2 Pathway	3.323e-06	8.58e-06	1.337e-07	3.585e-05	4.28e-06	5.512e-06
VEGFR2 mediated cell proliferation	6.526e-07	0.0001464	6.6e-08	0.001178	3.916e-06	7.686e-05
Vesicle-mediated transport		0.01093
Vif-mediated degradation of APOBEC3G	5.764e-12	1.202e-06	5.705e-13	5.557e-05	3.912e-11	5.754e-05
Vpu mediated degradation of CD4	4.87e-11	5.088e-06	4.889e-12	0.0002273	3.335e-10	0.0002344

## Sheet: CD8 Memory
Pathway	3hCA_p_value	24hCA_p_value	3hMTB_p_value	24hMTB_p_value	3hPA_p_value	24hPA_p_value
2-LTR circle formation		0.003834		0.003132		0.002729
ABC transporter disorders	2.704e-14	5.797e-08	2.371e-12	4.429e-06	8.545e-11	6.603e-05
ABC-family proteins mediated transport	4.918e-12	9.035e-06	1.743e-10	0.0001887	2.573e-09	0.001252
Abortive elongation of HIV-1 transcript in the absence of Tat		0.007355		0.0001117	0.001135	0.0006704
Activated TLR4 signalling	0.0008147		0.006961		0.01316
Activation of APC/C and APC/C:Cdc20 mediated degradation of mitotic proteins	2.823e-13	8.909e-09	1.939e-12	6.333e-07	5.18e-10	9.412e-06
Activation of DNA fragmentation factor	0.009874
Activation of NF-kappaB in B cells	1.549e-15	1.607e-06	1.306e-14	9.055e-05	6.396e-12	0.001053
Activation of RAS in B cells	0.01182		0.01135		0.01001
Activation of the mRNA upon binding of the cap-binding complex and eIFs, and subsequent binding to 43S	0.008211	0.00144	0.007361	0.01079	0.0002498
Activation, myristolyation of BID and translocation to mitochondria	0.007262		0.006973		0.006139
Adaptive Immune System	5.164e-07	4.074e-07	2.564e-07	7.328e-06	7.496e-05	0.0001328
Advanced glycosylation endproduct receptor signaling			0.009327
Antigen Presentation: Folding, assembly and peptide loading of class I MHC	0.01115	0.001248	0.01039	0.0008629
Antigen processing-Cross presentation	1.139e-12	2.008e-10	7.4e-13	1.005e-08	8.087e-10	1.278e-05
Antigen processing: Ubiquitination & Proteasome degradation	9.027e-08	0.0005882	5.584e-08	0.007076	3.922e-05
Antiviral mechanism by IFN-stimulated genes	9.855e-09	0.001582	1.341e-05		6.958e-06
APC:Cdc20 mediated degradation of cell cycle proteins prior to satisfation of the cell cycle checkpoint	1.217e-13	4.446e-09	8.785e-13	3.627e-07	2.712e-10	5.885e-06
APC/C-mediated degradation of cell cycle proteins	3.868e-13	7.099e-08	2.383e-12	3.346e-06	4.71e-10	3.822e-05
APC/C:Cdc20 mediated degradation of mitotic proteins	2.142e-13	7.096e-09	1.496e-12	5.276e-07	4.19e-10	8.07e-06
APC/C:Cdc20 mediated degradation of Securin	1.968e-14	6.989e-09	1.585e-13	6.599e-07	6.698e-11	1.152e-05
APC/C:Cdh1 mediated degradation of Cdc20 and other APC/C:Cdh1 targeted proteins in late mitosis/early G1	9.101e-14	2.272e-08	6.687e-13	1.677e-06	2.17e-10	2.501e-05
APOBEC3G mediated resistance to HIV-1 infection		0.001182		0.0009606
Apoptosis	1.434e-14	2.096e-06	1.177e-11	2.206e-05	1.481e-11	0.0002961
Apoptosis induced DNA fragmentation	0.009874
Apoptotic execution phase	0.002619
ARMS-mediated activation	4.067e-10	3.886e-06	1.023e-09	2.636e-06	8.161e-07	6.452e-05
Assembly of the pre-replicative complex	3.147e-13	1.944e-06	2.371e-12	0.0001044	8.133e-10	0.001178
Asymmetric localization of PCP proteins	1.725e-13	1.323e-06	1.35e-12	7.832e-05	5.162e-10	0.0009394
AUF1 (hnRNP D0) binds and destabilizes mRNA	3.817e-16	2.108e-08	2.512e-16	2.632e-06	3.288e-12	5.212e-05
Autodegradation of Cdh1 by Cdh1:APC/C	6.701e-14	2.495e-09	5.564e-13	2.923e-07	2.526e-10	5.849e-06
Autodegradation of the E3 ubiquitin ligase COP1	1.198e-15	6.907e-09	1.289e-14	1.122e-06	1.224e-11	2.622e-05
Autointegration results in viral DNA circles		0.007367		0.006407		0.005829
Axon guidance	7.976e-08	0.001065	1.15e-07	0.004528	3.104e-05	0.005891
Base Excision Repair		0.009812		0.007025		0.005581
Beta-catenin independent WNT signaling	1.255e-10	2.247e-05	2.521e-09	0.0002556	1.043e-07	0.001199
Budding and maturation of HIV virion	0.01115	0.001248		0.0008629		0.0006704
C-type lectin receptors (CLRs)	2.672e-13	4.818e-05	1.093e-12	1.761e-05	6.884e-11	0.0008989
Cap-dependent Translation Initiation		0.000643		0.006686	6.994e-05
Cargo concentration in the ER	0.006691
Cargo recognition for clathrin-mediated endocytosis		0.01103
CASP8 activity is inhibited	0.006007				0.004723
CD209 (DC-SIGN) signaling	0.0008999		0.0008193		0.0006098
Cdc20:Phospho-APC/C mediated degradation of Cyclin A	9.101e-14	3.497e-09	6.687e-13	2.991e-07	2.17e-10	5.003e-06
CDK-mediated phosphorylation and removal of Cdc6	7.884e-16	4.092e-08	8.712e-15	5.808e-06	8.942e-12	0.0001208
CDT1 association with the CDC6:ORC:origin complex	1.732e-14	3.019e-07	1.568e-13	2.592e-05	9.105e-11	0.0003933
Cell Cycle	2.338e-06	1.827e-05	5.461e-07	4.611e-07	7.353e-06	1.085e-05
Cell Cycle Checkpoints	7.067e-08	4.077e-07	7.368e-07	1.081e-06	9.258e-07	4.312e-05
Cell Cycle, Mitotic	5.425e-07	0.0002445	1.156e-07	1.064e-05	2.693e-06	6.665e-05
Cellular response to heat stress				0.008758	0.00864	0.006333
Cellular response to hypoxia	2.628e-14	3.064e-07	1.885e-13	1.617e-05	5.784e-11	0.0001906
Cellular responses to stress	4.363e-11	1.528e-07	2.456e-10	4.329e-08	3.699e-09	6.899e-08
Chaperonin-mediated protein folding						0.01307
Circadian Clock	0.000905
Class I MHC mediated antigen processing & presentation	6.906e-08	1.51e-05	1.271e-08	0.0001959	1.734e-05
Cleavage of Growing Transcript in the Termination Region	0.003998	0.0002325		2.628e-05	0.002365	1.585e-05
CLEC7A (Dectin-1) signaling	1.484e-14	1.419e-05	8.49e-14	2.31e-05	1.398e-11	0.00215
Cohesin Loading onto Chromatin	0.006007		0.000399	0.001221	0.0003112	0.00102
Complex I biogenesis	4.432e-06	7.657e-17	0.0007671	5.134e-10	1.387e-05	2.291e-12
Constitutive Signaling by Ligand-Responsive EGFR Cancer Variants	0.004914
Cooperation of Prefoldin and TriC/CCT in actin and tubulin folding						0.003616
Cross-presentation of soluble exogenous antigens (endosomes)	8.513e-15	3.098e-08	5.833e-15	4.716e-06	6.485e-12	0.0001024
Cyclin A:Cdk2-associated events at S phase entry	5.617e-13	2.813e-06	4.08e-12	3.062e-05	1.261e-09	0.0003758
Cyclin E associated events during G1/S transition	7.446e-13	3.366e-06	5.315e-12	3.558e-05	1.561e-09	0.0004239
Cytokine Signaling in Immune system	6.823e-26	6.406e-12	1.161e-24	1.148e-10	3.685e-24	2.627e-05
Cytosolic sensors of pathogen-associated DNA	0.003064		0.01013
DAP12 interactions	1.745e-09	2.311e-06	1.102e-08	3.736e-07	2.026e-06	1.269e-05
DAP12 signaling	1.869e-09	8.025e-07	1.231e-08	1.231e-07	2.517e-06	5.084e-06
DCC mediated attractive signaling						0.002779
Deadenylation of mRNA	0.01115		0.01039
Deadenylation-dependent mRNA decay	0.003976	0.007434		0.004895		0.0008937
Death Receptor Signalling	0.00186
Dectin-1 mediated noncanonical NF-kB signaling	1.2e-16	3.78e-07	1.174e-15	3.067e-05	8.82e-13	0.0004491
Defective CFTR causes cystic fibrosis	2.562e-15	1.076e-08	2.992e-13	1.194e-06	1.406e-11	2.255e-05
Degradation of AXIN	3.969e-15	1.165e-07	3.948e-14	1.271e-05	3.005e-11	0.0002241
Degradation of beta-catenin by the destruction complex	1.044e-16	9.218e-07	7.634e-16	8.551e-06	2.413e-11	0.001388
Degradation of DVL	8.381e-16	3.546e-08	8.175e-15	3.916e-06	5.989e-12	7.179e-05
Degradation of GLI1 by the proteasome	1.769e-16	1.076e-08	1.692e-15	1.194e-06	1.191e-12	2.255e-05
Degradation of GLI2 by the proteasome	7.542e-18	1.088e-09	7.743e-17	1.517e-07	6.765e-14	1.909e-05
Deregulated CDK5 triggers multiple neurodegenerative pathways in Alzheimer's disease models					0.006117
Detoxification of Reactive Oxygen Species		0.01117	0.009878		0.007568
Deubiquitination	3.907e-08	0.00296	2.756e-07	0.004528	7.386e-06
Developmental Biology	0.001092		0.0006579		0.007979
DEx/H-box helicases activate type I IFN and inflammatory cytokines production	0.009874		0.009327		0.007798
Dimerization of procaspase-8	0.006007				0.004723
Disease	3.839e-12	8.552e-09	7.932e-11	7.692e-09	3.84e-12	9.48e-07
Diseases of signal transduction	2.402e-12	5.276e-06	2.505e-10	3.478e-07	4.902e-10	2.871e-05
Disorders of transmembrane transporters	2.142e-13	2.521e-07	1.463e-11	1.39e-05	4.19e-10	0.0001684
DNA Damage Bypass	0.008392	0.01214	0.007611		0.005584	0.006519
DNA Double-Strand Break Repair		0.01142		0.002518
DNA Repair		0.0003581		0.0001026		0.009127
DNA Replication	4.4e-11	2.571e-06	2.082e-10	1.565e-05	3.012e-09	0.0001236
DNA Replication Pre-Initiation	3.01e-13	1.536e-06	1.881e-12	5.661e-05	3.872e-10	0.0005301
Downregulation of TGF-beta receptor signaling	0.002382
Downstream signal transduction	3.82e-10	9.459e-06	7.567e-10	1.803e-06	6.658e-08	5.821e-05
Downstream signaling events of B Cell Receptor (BCR)	1.006e-10	0.002562	1.446e-09	0.00111	3.514e-08	0.00811
Downstream TCR signaling	1.337e-13	7.919e-07	8.49e-14	0.0003168	1.097e-10	0.00215
Dual Incision in GG-NER		0.004034		0.002721		0.002075
Dual incision in TC-NER	0.008911	9.823e-05	0.007994	4.975e-05	0.001346	0.0001506
Endosomal Sorting Complex Required For Transport (ESCRT)	0.002816	5.066e-05		0.001628		0.000181
Endosomal/Vacuolar pathway		0.002291		0.001764
EPH-ephrin mediated repulsion of cells		0.009754
ER-Phagosome pathway	2.325e-14	2.104e-10	1.493e-14	1.55e-08	3.731e-11	2.941e-05
Establishment of Sister Chromatid Cohesion			0.007364		0.006146
Eukaryotic Translation Elongation		0.01025
Eukaryotic Translation Initiation		0.000643		0.006686	6.994e-05
Eukaryotic Translation Termination		0.00343			0.001262
FBXL7 down-regulates AURKA during mitotic entry and in early mitosis	1.51e-17	1.611e-08	1.671e-16	2.143e-06	1.783e-13	4.416e-05
FBXW7 Mutants and NOTCH1 in Cancer	0.01182		0.01135		0.01001
Fc epsilon receptor (FCERI) signaling	2.508e-10	4.612e-05	1.643e-09	1.576e-06	3.478e-07	4.459e-05
FCERI mediated MAPK activation	2.129e-10	1.089e-06	5.079e-10	6.416e-07	1.152e-06	1.531e-05
FCERI mediated NF-kB activation	2.325e-14	6.077e-06	1.532e-13	0.0001987	3.731e-11	0.001682
FGFR1 mutant receptor activation	0.004459		0.000616		0.0004363
FGFR2 alternative splicing		0.002334		3.052e-05	0.01244	0.001272
FGFR2 mutant receptor activation				0.0007157
Formation of a pool of free 40S subunits		0.002782			0.008419
Formation of ATP by chemiosmotic coupling		3.45e-12		1.516e-09		2.305e-08
Formation of HIV elongation complex in the absence of HIV Tat				0.0008394		0.002595
Formation of HIV-1 elongation complex containing HIV-1 Tat				0.0006313		0.00203
Formation of Incision Complex in GG-NER	0.003968	8.883e-07		4.175e-07		9.786e-05
Formation of RNA Pol II elongation complex		0.006222	0.008666	0.0002624		0.0007423
Formation of TC-NER Pre-Incision Complex		0.001382		0.0008394		0.002595
Formation of the Early Elongation Complex		0.007458		0.0001727	0.005302	0.0007828
Formation of the HIV-1 Early Elongation Complex		0.007458		0.0001727	0.005302	0.0007828
Formation of the ternary complex, and subsequently, the 43S complex		0.005981		0.01397	0.008887
Frs2-mediated activation	4.504e-10	4.222e-06	1.128e-09	2.86e-06	8.786e-07	6.895e-05
G1/S DNA Damage Checkpoints	1.725e-13	3.67e-08	1.35e-12	5.417e-07	5.162e-10	9.772e-06
G1/S Transition	2.565e-10	0.000117	1.1e-09	0.0005384	7.551e-08	0.002964
G2/M Checkpoints	1.022e-08	5.612e-06	1.423e-07	5.68e-05	2.059e-07	0.001839
G2/M Transition	8.733e-09	1.793e-05	5.752e-09	1.741e-05	6.438e-07	7.691e-05
Gap-filling DNA repair synthesis and ligation in TC-NER	0.008211	8.417e-05	0.007361	4.249e-05	0.001217	0.0001307
Gastrin-CREB signalling pathway via PKC and MAPK	1.606e-06		6.705e-06	0.0114	0.0003514
Gene Expression	1.407e-05	1.281e-11	2.925e-07	2.78e-13	8.832e-09	4.051e-12
Generation of second messenger molecules		5.507e-05		0.006124		0.004856
Generic Transcription Pathway				0.01194		0.002939
GLI3 is processed to GLI3R by the proteasome	7.542e-18	1.088e-09	7.743e-17	1.517e-07	6.765e-14	1.909e-05
Global Genome Nucleotide Excision Repair (GG-NER)		1.982e-05		8.551e-06		0.0003836
Gluconeogenesis	0.005133	0.0008949		0.003339		0.01307
Glycolysis	0.005133	0.004732		0.003339		0.01307
GPVI-mediated activation cascade				0.0008394
GRB2 events in EGFR signaling	2.688e-10	2.775e-06	6.865e-10	1.89e-06	6.049e-07	4.925e-05
Growth hormone receptor signaling			0.001516		0.0083
GTP hydrolysis and joining of the 60S ribosomal subunit		0.0009335		0.01006	0.0005208
HDR through Homologous Recombination (HR) or Single Strand Annealing (SSA)				0.01033
Hedgehog 'off' state	1.89e-14	2.008e-07	1.068e-13	6.408e-06	1.7e-11	0.0007375
Hedgehog 'on' state	3.868e-13	1.811e-06	2.544e-13	6.433e-05	4.71e-10	0.002024
Hedgehog ligand biogenesis	1.424e-14	2.292e-07	1.35e-12	1.631e-05	5.227e-11	0.0002264
Hh mutants abrogate ligand secretion	1.226e-15	4.558e-08	1.568e-13	4.745e-06	8.006e-12	8.38e-05
Hh mutants that don't undergo autocatalytic processing are degraded by ERAD	5.681e-16	2.742e-08	7.987e-14	3.218e-06	4.452e-12	6.128e-05
HIV elongation arrest and recovery				0.003135	0.01153	0.002395
HIV Infection	1.478e-19	2.144e-17	6.561e-20	3.447e-17	4.507e-16	2.009e-14
HIV Life Cycle	0.0001231	9.333e-06	9.678e-05	8.148e-07	0.0005337	3.526e-07
HIV Transcription Elongation				0.0006313		0.00203
HIV Transcription Initiation		9.432e-05		5.208e-05		0.0002016
Homology Directed Repair		0.01108		0.006129
Host Interactions of HIV factors	8.594e-20	4.859e-12	4.077e-18	1.483e-10	3.951e-15	1.52e-07
Host Interactions with Influenza Factors	0.0006419				0.01153
HSF1 activation	0.0006297	0.002291	0.0005821	0.001764	2.405e-05	0.001476
HuR (ELAVL1) binds and stabilizes mRNA		0.005905		0.004837
IGF1R signaling cascade	4.8e-11	1.385e-06	1.081e-10	7.383e-07	6.204e-08	1.449e-05
Inactivation of APC/C via direct inhibition of the APC/C complex				0.01281		0.01087
Infectious disease	1.7e-16	1.021e-17	3.231e-16	5.15e-15	4.765e-16	1.714e-12
Inflammasomes		0.009009				0.005938
Influenza Infection	0.004326	4.468e-05		0.0001549	1.652e-05	0.004859
Influenza Life Cycle		0.0004301		0.0005363	0.0003323	0.006219
Influenza Viral RNA Transcription and Replication		0.0005734		0.0007521	0.0005965
Inhibition of the proteolytic activity of APC/C required for the onset of anaphase by mitotic spindle checkpoint components				0.01281		0.01087
Innate Immune System	3.983e-12	9.077e-11	2.787e-12	3.257e-09	1.084e-09	1.789e-09
Insulin receptor signalling cascade	4.353e-11	1.28e-06	9.83e-11	6.825e-07	5.759e-08	1.356e-05
Integration of provirus		0.008529		0.007003		0.006124
Integration of viral DNA into host genomic DNA		0.007367		0.006407		0.005829
Interactions of Rev with host cellular proteins	0.008554
Interferon alpha/beta signaling	3.374e-19	1.347e-13	3.307e-18	8.708e-08	7.345e-19	0.0002264
Interferon gamma signaling	4.677e-09	1.047e-09	4.679e-10	1.748e-09	1.203e-09	1.706e-05
Interferon Signaling	8.981e-22	5.913e-14	9.877e-18	5.21e-09	1.079e-18	0.0002872
Interleukin receptor SHC signaling	1.772e-10	6.336e-06	4.418e-10	4.272e-06	3.617e-07	9.546e-05
Interleukin-1 signaling	0.001126				0.003672
Interleukin-10 signaling			0.001464	0.001855	0.0001715
Interleukin-2 signaling	1.954e-11	1.447e-06	4.871e-11	8.946e-07	4.662e-08	2.21e-05
Interleukin-3, 5 and GM-CSF signaling	5.062e-11	2.133e-05	1.222e-10	1.42e-05	9.509e-08	0.000252
Interleukin-4 and 13 signaling	0.007543		9.818e-06		2.078e-05
Interleukin-6 signaling			0.000399		0.004723
Interleukin-7 signaling	0.002816			0.009003	0.01244
IRF3-mediated induction of type I IFN			0.009327
IRS-mediated signalling	3.239e-11	1.007e-06	7.382e-11	5.375e-07	4.598e-08	1.11e-05
IRS-related events triggered by IGF1R	4.8e-11	1.385e-06	1.081e-10	7.383e-07	6.204e-08	1.449e-05
ISG15 antiviral mechanism	9.855e-09	0.001582	1.341e-05		6.958e-06
L13a-mediated translational silencing of Ceruloplasmin expression		0.0009335			0.0005208
Lagging Strand Synthesis				0.01281		0.01087
Late Phase of HIV Life Cycle	0.0005126	8.438e-05	0.0004167	9.377e-06	0.0007315	4.597e-06
Loss of Function of FBXW7 in Cancer and NOTCH1 Signaling	0.01182		0.01135		0.01001
M Phase	1.657e-09	0.0001013	3.559e-09	0.0001506	3.984e-07	0.001672
M/G1 Transition	3.01e-13	1.536e-06	1.881e-12	5.661e-05	3.872e-10	0.0005301
Macroautophagy		0.006222		0.003931		0.002859
MAP kinase activation in TLR cascade	0.007552
MAP2K and MAPK activation		0.0006135		0.002019		0.0002766
MAP3K8 (TPL2)-dependent MAPK1/3 activation	0.0001782		0.001915
MAPK family signaling cascades	4.819e-09	1.849e-06	1.067e-08	2.884e-06	4.019e-06	5.326e-05
MAPK1 (ERK2) activation						0.006124
MAPK1/MAPK3 signaling	4.985e-10	4.584e-06	1.244e-09	3.103e-06	9.454e-07	7.365e-05
MAPK6/MAPK4 signaling	7.049e-12	1.243e-07	4.006e-11	2.297e-05	6.173e-09	0.0002197
Membrane Trafficking		0.0001624		0.0006507		0.0007691
Metabolism of amino acids and derivatives	2.101e-05	0.0004584	3.675e-05	0.0142	1.36e-06
Metabolism of non-coding RNA				0.0115
Metabolism of polyamines	3.868e-13	1.811e-06	2.383e-12	0.0002505	4.71e-10	0.0005883
Metabolism of proteins	4.219e-06	9.57e-06	2.56e-07	7.267e-05	4.089e-06	0.0003826
Metallothioneins bind metals	0.0004319		0.000399	0.001221	0.0003112	0.01125
MicroRNA (miRNA) biogenesis		0.007355		0.005465	0.0083
Mitochondrial protein import		0.01222				0.006173
Mitochondrial translation	3.108e-05	1.361e-16		9.827e-13	0.01257	2.644e-12
Mitochondrial translation elongation	1.521e-05	1.698e-16		1.574e-12	0.00864	4.539e-12
Mitochondrial translation initiation	1.342e-05	1.2e-17		1.455e-13	0.008088	4.277e-13
Mitochondrial translation termination	1.342e-05	1.201e-16		1.201e-12	0.008088	3.511e-12
Mitotic Anaphase	2.796e-13	1.076e-07	5.603e-12	4.121e-06	1.078e-09	0.0001764
Mitotic G1-G1/S phases	1.666e-09	0.0003635	6.054e-09	0.0004571	2.583e-07	0.002139
Mitotic G2-G2/M phases	1.092e-08	2.151e-05	7.201e-09	2.077e-05	7.706e-07	8.995e-05
Mitotic Metaphase and Anaphase	3.261e-13	1.213e-07	6.452e-12	4.542e-06	1.212e-09	0.0001901
Mitotic Spindle Checkpoint						0.01296
Mitotic Telophase/Cytokinesis	0.001595	0.005598	0.0001144	0.000456	8.405e-05	0.0003652
mRNA 3'-end processing		0.0134		0.002568		0.001853
mRNA Capping		0.00282		4.043e-05		0.001544
mRNA decay by 5' to 3' exoribonuclease		5.436e-05		3.647e-05		2.779e-05
mRNA Splicing	2.361e-05	2.098e-10	5.054e-06	1.923e-15	1.13e-07	3.425e-13
mRNA Splicing - Major Pathway	1.278e-05	2.819e-10	2.598e-06	1.371e-14	5.201e-08	2.487e-12
mRNA Splicing - Minor Pathway	0.01109	1.575e-06	0.0004648	1.352e-11	0.0003007	5.335e-08
mTOR signalling				0.0103		0.008231
mTORC1-mediated signalling		0.0007755		0.0005329		0.0004124
MyD88 cascade initiated on plasma membrane	0.01007
MyD88 dependent cascade initiated on endosome	0.005877
MyD88-independent TLR3/TLR4 cascade	0.0002041		0.00238		0.005103
NCAM signaling for neurite out-growth	1.382e-09	3.039e-05	3.2e-09	2.018e-05	1.621e-06	0.0003345
Nef and signal transduction		0.005905	0.00208	0.004837		0.004222
Nef Mediated CD4 Down-regulation		0.001054		0.0008068		0.008461
Nef Mediated CD8 Down-regulation		0.0001984		0.0001506		0.002729
Nef-mediates down modulation of cell surface receptors by recruiting them to clathrin adapters		7.042e-05		4.484e-05		0.002469
Negative regulation of MAPK pathway	0.002733					0.008231
Negative regulators of RIG-I/MDA5 signaling	0.0002389		0.001406		0.005995
Nephrin interactions	0.007014		0.006521		0.005185
Neurodegenerative Diseases					0.006117
Neutrophil degranulation	2.557e-06	3.175e-07	3.901e-06	2.093e-07	2.146e-06	2.989e-10
NF-kB is activated and signals survival	0.01224
NGF signalling via TRKA from the plasma membrane	5.744e-09	1.531e-05	3.342e-08	2.827e-06	1.719e-06	7.173e-05
NIK-->noncanonical NF-kB signaling	8.072e-17	3.019e-07	8.086e-16	2.592e-05	6.493e-13	0.0003933
Nonsense Mediated Decay (NMD) enhanced by the Exon Junction Complex (EJC)		0.007944		0.01141	0.002054
Nonsense Mediated Decay (NMD) independent of the Exon Junction Complex (EJC)		0.01185			0.001592
Nonsense-Mediated Decay (NMD)		0.007944		0.01141	0.002054
NOTCH1 Intracellular Domain Regulates Transcription	0.001457
NS1 Mediated Effects on Host Pathways	0.002733
Nucleotide Excision Repair		1.57e-07		4.731e-08	0.0112	9.472e-06
Oncogenic MAPK signaling		0.01391		0.00903		0.001994
Orc1 removal from chromatin	7.446e-13	3.366e-06	5.315e-12	3.558e-05	1.561e-09	0.0004239
Organelle biogenesis and maintenance		2.548e-08		2.919e-08		7.499e-09
Ovarian tumor domain proteases	0.009607
Oxygen-dependent proline hydroxylation of Hypoxia-inducible Factor Alpha	1.098e-15	3.67e-08	9.441e-15	3.103e-06	4.897e-12	4.933e-05
p53-Dependent G1 DNA Damage Response	9.241e-14	2.28e-08	7.519e-13	3.606e-07	3.22e-10	6.965e-06
p53-Dependent G1/S DNA damage checkpoint	9.241e-14	2.28e-08	7.519e-13	3.606e-07	3.22e-10	6.965e-06
p53-Independent DNA Damage Response	1.804e-15	9.223e-09	1.888e-14	1.4e-06	1.662e-11	3.133e-05
p53-Independent G1/S DNA damage checkpoint	1.804e-15	9.223e-09	1.888e-14	1.4e-06	1.662e-11	3.133e-05
Paradoxical activation of RAF signaling by kinase inactive BRAF		0.0006135		0.002019		0.0002766
Pausing and recovery of HIV elongation				0.003135	0.01153	0.002395
Pausing and recovery of Tat-mediated HIV elongation				0.00235	0.009407	0.001788
PCNA-Dependent Long Patch Base Excision Repair						0.01296
PCP/CE pathway	3.693e-13	3.541e-07	1.736e-11	1.213e-05	2.436e-09	0.0001128
Peptide chain elongation		0.006989			0.01114
Phosphorylation of CD3 and TCR zeta chains		0.001248
PIWI-interacting RNA (piRNA) biogenesis		0.01393		0.01047
PKB-mediated events		0.004034		0.002721		0.002075
Post-translational protein modification	2.969e-06		1.15e-05		0.00027
Prefoldin mediated transfer of substrate to CCT/TriC		0.01393		0.01047		0.001544
Processing and activation of SUMO		0.001054		0.0008068
Processing of Capped Intron-Containing Pre-mRNA	2.873e-06	7.566e-10	1.641e-07	1.574e-14	2.651e-09	1.334e-12
Processing of Capped Intronless Pre-mRNA	0.004459		0.004082	0.002823	0.003089	0.01144
Processing of DNA double-strand break ends		0.01103		0.006658
Processive synthesis on the C-strand of the telomere				0.01282		0.01125
Programmed Cell Death	3.616e-15	2.876e-06	3.152e-12	2.885e-05	3.807e-12	0.0003682
Prolactin receptor signaling	0.002067		0.001915		0.001507
Prolonged ERK activation events	5.515e-10	4.974e-06	1.371e-09	3.364e-06	1.017e-06	7.864e-05
Protein folding						0.002531
Protein ubiquitination			0.005685
PTK6 Activates STAT3			0.006973
PTK6 Expression	0.01182		0.01135		0.01001
Pyrimidine catabolism	0.007799				0.006146
Pyrimidine salvage reactions				0.01282		0.01125
RAF-independent MAPK1/3 activation	0.008255		0.00768
RAF/MAP kinase cascade	2.688e-10	2.775e-06	6.865e-10	1.89e-06	6.049e-07	4.925e-05
Rap1 signalling		0.00717
Recognition of DNA damage by PCNA-containing replication complex				0.01209		0.001858
Regulated Necrosis	0.0001782		0.001915		0.000119
Regulation by c-FLIP	0.006007				0.004723
Regulation of actin dynamics for phagocytic cup formation						0.01264
Regulation of activated PAK-2p34 by proteasome mediated degradation	2.854e-17	3.098e-08	3.438e-16	4.716e-06	4.589e-13	0.0001024
Regulation of APC/C activators between G1/S and early anaphase	8.105e-14	2.13e-08	5.453e-13	1.274e-06	1.391e-10	1.696e-05
Regulation of Apoptosis	1.094e-16	6.994e-08	1.211e-15	8.674e-06	1.271e-12	0.0001658
Regulation of DNA replication	2.84e-12	7.87e-06	1.865e-11	7.233e-05	4.306e-09	0.0007489
Regulation of HSF1-mediated heat shock response						0.01264
Regulation of Hypoxia-inducible Factor (HIF) by oxygen	2.628e-14	3.064e-07	1.885e-13	1.617e-05	5.784e-11	0.0001906
Regulation of IFNG signaling	0.01224		7.851e-05	0.003309	0.0008729
Regulation of mitotic cell cycle	3.868e-13	7.099e-08	2.383e-12	3.346e-06	4.71e-10	3.822e-05
Regulation of mRNA stability by proteins that bind AU-rich elements	1.018e-12	8.408e-10	6.713e-13	4.896e-08	1.003e-09	3.284e-06
Regulation of necroptotic cell death	8.666e-05		0.001113		5.758e-05
Regulation of ornithine decarboxylase (ODC)	7.884e-16	5.135e-09	5.286e-16	8.951e-07	6.498e-13	3.547e-06
Regulation of RAS by GAPs	4.187e-15	1.437e-08	3.334e-14	1.167e-06	1.385e-11	1.85e-05
Removal of licensing factors from origins	1.29e-12	4.773e-06	8.896e-12	4.763e-05	2.367e-09	0.0005357
Removal of the Flap Intermediate from the C-strand		0.01173		0.009659		0.008461
Resolution of Abasic Sites (AP sites)		0.009812		0.007025		0.005581
Resolution of AP sites via the multiple-nucleotide patch replacement pathway		0.006133		0.004545		0.003701
Respiratory electron transport	2.118e-08	3.516e-30	5.955e-05	2.409e-16	1.222e-06	6.516e-20
Respiratory electron transport, ATP synthesis by chemiosmotic coupling, and heat production by uncoupling proteins.	1.016e-07	2.592e-39	0.0001279	6.138e-23	3.473e-06	8.38e-26
Response to metal ions	0.0004319		0.000399	0.001221	0.0003112	0.01125
RET signaling	7.863e-10	7.59e-06	1.858e-09	4.86e-06	1.075e-06	9.692e-05
RHO GTPases activate IQGAPs				0.002454
RHO GTPases activate PAKs	0.001116		0.00768
RHO GTPases Activate WASPs and WAVEs		0.001863		0.0002131		0.0001532
Ribosomal scanning and start codon recognition		0.004115			0.004371
RIG-I/MDA5 mediated induction of IFN-alpha/beta pathways	0.0001874	0.009455	0.0006708		0.001666
RIPK1-mediated regulated necrosis	0.0001782		0.001915		0.000119
RNA Pol II CTD phosphorylation and interaction with CE		0.001915		0.0001901		0.001038
RNA Pol II CTD phosphorylation and interaction with CE during HIV infection		0.001915		0.0001901		0.001038
RNA Polymerase II HIV Promoter Escape		9.432e-05		5.208e-05		0.0002016
RNA Polymerase II Pre-transcription Events		0.0005519	0.004139	7.296e-05	0.009221	0.0001755
RNA Polymerase II Promoter Escape		9.432e-05		5.208e-05		0.0002016
RNA polymerase II transcribes snRNA genes				0.006964
RNA Polymerase II Transcription	0.0006877	5.405e-07	0.0001756	3.547e-08	8.283e-05	1.339e-08
RNA Polymerase II Transcription Elongation		0.006222	0.008666	0.0002624		0.0007423
RNA Polymerase II Transcription Initiation		9.432e-05		5.208e-05		0.0002016
RNA Polymerase II Transcription Initiation And Promoter Clearance		9.432e-05		5.208e-05		0.0002016
RNA Polymerase II Transcription Pre-Initiation And Promoter Opening		9.432e-05		5.208e-05		0.0002016
RNA Polymerase II Transcription Termination	0.003998	0.0002325		2.628e-05	0.002365	1.585e-05
rRNA processing in the nucleus and cytosol		0.00881		0.009511	0.01105
S Phase	5.912e-12	6.775e-07	3.75e-12	3.366e-06	4.417e-11	2.365e-05
SCF-beta-TrCP mediated degradation of Emi1	2.541e-16	1.165e-07	2.669e-15	1.271e-05	2.413e-12	0.0002241
SCF(Skp2)-mediated degradation of p27/p21	2.455e-14	3.78e-07	2.173e-13	5.726e-06	1.184e-10	9.749e-05
Selenoamino acid metabolism		0.009076		0.01289
Selenocysteine synthesis		0.008831		0.01453	0.004164
Separation of Sister Chromatids	1.852e-12	1.043e-07	3.778e-11	4.626e-06	7.582e-09	0.0002192
SHC1 events in EGFR signaling	2.688e-10	2.775e-06	6.865e-10	1.89e-06	6.049e-07	4.925e-05
Signal transduction by L1						0.01296
Signaling by BRAF and RAF fusions						0.00559
Signaling by cytosolic FGFR1 fusion mutants	0.0003294		2.285e-05		1.579e-05
Signaling by EGFR	3.724e-08	0.0001022	2.164e-07	2.364e-05	1.097e-05	0.0002455
Signaling by EGFR in Cancer	0.004914
Signaling by FGFR				0.008758
Signaling by FGFR in disease	0.001709	0.0134	0.0003175	0.0006535	3.445e-05	0.006802
Signaling by FGFR1 in disease	0.002087		0.0002993		0.000201
Signaling by FGFR2				0.002561
Signaling by FGFR2 IIIa TM		0.002067		1.499e-05		0.001218
Signaling by FGFR2 in disease				0.000764	0.01271	0.01168
Signaling by Hedgehog	4.213e-12	7.681e-06	1.718e-11	0.0001066	1.058e-09	0.004305
Signaling by high-kinase activity BRAF mutants		0.001568		0.005309		0.0007828
Signaling by Insulin receptor	2.934e-11	1.66e-07	6.268e-11	5.98e-07	2.957e-08	3.958e-06
Signaling by Interleukins	9.171e-10	0.000807	1.392e-11	9.953e-06	4.794e-10	0.001634
Signaling by Leptin	3.276e-11	5.395e-06	3.987e-12	3.645e-06	2.205e-08	8.392e-05
Signaling by Ligand-Responsive EGFR Variants in Cancer	0.004914
Signaling by moderate kinase activity BRAF mutants		0.0006135		0.002019		0.0002766
Signaling by NOTCH	0.0071
Signaling by NOTCH1	0.004733
Signaling by PDGF	2.553e-09	4.113e-05	4.782e-09	8.519e-06	3.082e-07	0.0002024
Signaling by RAS mutants		0.0009048		0.002413		0.0003837
Signaling by SCF-KIT	1.054e-10	2.055e-05	8.05e-10	4.334e-06	7.948e-08	5.93e-05
Signaling by the B Cell Receptor (BCR)	1.417e-09	0.004072	1.501e-08	0.0007487	2.357e-07	0.009818
Signaling by Type 1 Insulin-like Growth Factor 1 Receptor (IGF1R)	5.29e-11	1.499e-06	1.187e-10	7.984e-07	6.68e-08	1.547e-05
Signaling by VEGF	1.845e-08	1.44e-06	1.088e-08	6.675e-07	7.619e-06	1.051e-05
Signaling by Wnt	1.642e-06	0.01321	1.059e-06		0.0003496
Signalling by NGF	1.032e-08	0.0001034	1.334e-07	4.166e-05	5.137e-07	0.001015
Signalling to ERKs	3.982e-10	4.388e-06	3.857e-09	2.824e-06	2.207e-06	6.223e-05
Signalling to p38 via RIT and RIN	4.067e-10	3.886e-06	1.023e-09	2.636e-06	8.161e-07	6.452e-05
Signalling to RAS	1.964e-10	2.474e-06	2.012e-09	1.602e-06	1.356e-06	3.914e-05
SLBP Dependent Processing of Replication-Dependent Histone Pre-mRNAs	2.186e-05	0.00159	1.977e-05	8.208e-05	1.442e-05	0.00102
SLBP independent Processing of Histone Pre-mRNAs	0.0002828	0.001054	0.0002611	4.657e-05	0.0002033	0.0006728
snRNP Assembly				0.0115
SOS-mediated signalling	2.688e-10	2.775e-06	6.865e-10	1.89e-06	6.049e-07	4.925e-05
SRP-dependent cotranslational protein targeting to membrane		1.919e-05		0.0001014	0.001463	0.002036
Stabilization of p53	3.969e-15	2.047e-09	3.948e-14	3.286e-07	3.005e-11	7.827e-06
SUMO E3 ligases SUMOylate target proteins	0.01193	0.006047	0.003418	0.001146	0.002139
SUMO is conjugated to E1 (UBA2:SAE1)	0.01182	0.001182		0.0009606
SUMO is proteolytically processed		0.002276		0.001854
SUMO is transferred from E1 to E2 (UBE2I, UBC9)		0.0001984		0.0001506
SUMOylation		0.009372	0.005106	0.001922	0.003233
SUMOylation of chromatin organization proteins				0.01241
SUMOylation of DNA damage response and repair proteins		0.001759		0.0009958
SUMOylation of RNA binding proteins	0.006878
SUMOylation of transcription factors		0.009009		0.007033
Switching of origins to a post-replicative state	7.446e-13	3.366e-06	5.315e-12	3.558e-05	1.561e-09	0.0004239
Synthesis of DNA	9.176e-12	7.919e-07	4.737e-11	5.6e-06	8.087e-10	5.164e-05
Tat-mediated elongation of the HIV-1 transcript				0.0006313		0.00203
Tat-mediated HIV elongation arrest and recovery				0.00235	0.009407	0.001788
TCF dependent signaling in response to WNT	1.84e-06		3.617e-07		0.0003904
TCR signaling	3.244e-16	4.246e-10	1.655e-15	1.237e-06	1.568e-12	3.694e-05
Termination of translesion DNA synthesis	0.006691	0.006449			0.004668
TGF-beta receptor signaling activates SMADs	0.006691
The AIM2 inflammasome		0.007367		0.006407		0.005829
The citric acid (TCA) cycle and respiratory electron transport	3.018e-06	5.976e-34	0.0009734	2.667e-19	4.601e-05	5.831e-21
The NLRP3 inflammasome		0.002291				0.001476
The role of GTSE1 in G2/M progression after G2 checkpoint	1.779e-15	3.78e-07	2.173e-13	3.067e-05	1.184e-10	0.0004491
The role of Nef in HIV-1 replication and disease pathogenesis	0.003304	8.048e-06	0.0004217	4.518e-06	0.002278	0.0002294
TNFR2 non-canonical NF-kB pathway	3.32e-15	5.283e-06	1.891e-14	0.001368	2.494e-11	0.002741
Toll Like Receptor 10 (TLR10) Cascade	0.01007
Toll Like Receptor 3 (TLR3) Cascade	0.0002041		0.00238		0.005103
Toll Like Receptor 4 (TLR4) Cascade	0.001809
Toll Like Receptor 5 (TLR5) Cascade	0.01007
Toll Like Receptor 7/8 (TLR7/8) Cascade	0.005877
Toll Like Receptor 9 (TLR9) Cascade	0.007712
Toll-Like Receptors Cascades	0.008683
TP53 Regulates Metabolic Genes		2.347e-11		1.267e-08	0.007063	8.779e-10
TP53 Regulates Transcription of DNA Repair Genes				0.006363		0.004672
TP53 Regulates Transcription of Genes Involved in Cytochrome C Release						0.01296
TRAF6 mediated NF-kB activation	0.01115
Transcription of the HIV genome		0.001953		0.0002965		0.0007489
Transcription-Coupled Nucleotide Excision Repair (TC-NER)		0.0001474		7.233e-05	0.00423	0.0001906
Transcriptional Regulation by TP53		2.142e-09		1.965e-09		3.826e-11
Transcriptional regulation of pluripotent stem cells		0.008577		0.006124	0.005995
Translation	0.002357	2.681e-06	0.000673	3.053e-05	1.923e-06	0.001168
Translation initiation complex formation		0.00458			0.001098
Translesion synthesis by Y family DNA polymerases bypasses lesions on DNA template					0.01043
Translocation of GLUT4 to the plasma membrane		0.0009907		0.002295		0.001653
Translocation of ZAP-70 to Immunological synapse		0.00413
Transmembrane transport of small molecules	0.004076		0.008507		0.005398
Transport of Mature mRNA derived from an Intron-Containing Transcript				0.00903		0.006682
TRIF-mediated TLR3/TLR4 signaling	0.0002041		0.00238		0.005103
Ub-specific processing proteases	3.297e-08	0.002272	8.471e-08	0.00469	4.745e-06	0.006006
Ubiquitin Mediated Degradation of Phosphorylated Cdc25A	1.804e-15	9.223e-09	1.888e-14	1.4e-06	1.662e-11	3.133e-05
Ubiquitin-dependent degradation of Cyclin D	7.884e-16	4.092e-08	8.712e-15	5.808e-06	8.942e-12	0.0001208
Ubiquitin-dependent degradation of Cyclin D1	7.884e-16	4.092e-08	8.712e-15	5.808e-06	8.942e-12	0.0001208
UCH proteinases	2.048e-11	2.373e-05	1.364e-11	0.001492	6.469e-08	0.008354
VEGFA-VEGFR2 Pathway	1.002e-08	7.914e-07	5.871e-09	3.664e-07	4.856e-06	6.303e-06
VEGFR2 mediated cell proliferation	9.988e-10	8.033e-06	2.429e-09	5.402e-06	1.561e-06	0.0001154
Vesicle-mediated transport		0.0008959		0.002852		0.003196
Vif-mediated degradation of APOBEC3G	9.688e-18	1.517e-09	1.101e-16	2.604e-07	1.268e-13	3.727e-05
Viral Messenger RNA Synthesis				0.003596	0.01271	0.01168
Viral mRNA Translation		0.006989			0.01114
Vpu mediated degradation of CD4	7.069e-17	5.368e-08	8.042e-16	7.115e-06	9.125e-13	0.0001418
WNT5A-dependent internalization of FZD2, FZD5 and ROR2	0.009874

## Sheet: CD8 Naive
Pathway	3hCA_p_value	24hCA_p_value	3hMTB_p_value	24hMTB_p_value	3hPA_p_value	24hPA_p_value
2-LTR circle formation		0.003479		0.002468	0.001695	6.252e-05
ABC transporter disorders	3.033e-13	6.766e-06	4.324e-14	4.708e-05	9.094e-14	6.175e-05
ABC-family proteins mediated transport	1.21e-12	0.0002807	2.616e-13	0.0009102	3.051e-13	0.0008476
Abortive elongation of HIV-1 transcript in the absence of Tat	0.002857		4.913e-05		2.88e-05	0.002073
Activation of AKT2	0.009243
Activation of APC/C and APC/C:Cdc20 mediated degradation of mitotic proteins	3.24e-14	5.216e-06	5.119e-14	3.077e-05	8.667e-15	0.0001664
Activation of IRF3/IRF7 mediated by TBK1/IKK epsilon		0.009897
Activation of NF-kappaB in B cells	1.994e-14	2.824e-05	3.102e-14	0.0001905	5.579e-15	0.0002643
Activation of RAS in B cells			0.01563		0.01331
Activation of the mRNA upon binding of the cap-binding complex and eIFs, and subsequent binding to 43S			0.005075		0.01131
Activation, myristolyation of BID and translocation to mitochondria	0.009243		0.00964	0.01056	0.008193
Adaptive Immune System	3.093e-06	4.88e-08	1.229e-05	8.371e-07	7.849e-06	0.0001611
Antigen Presentation: Folding, assembly and peptide loading of class I MHC		8.083e-09		6.543e-06		0.01322
Antigen processing-Cross presentation	2.446e-13	3.211e-13	3.964e-13	3.741e-10	6.824e-15	1.333e-06
Antigen processing: Ubiquitination & Proteasome degradation	1.33e-09	0.0001492	6.958e-10	0.0005335	3.053e-09	0.007632
Antiviral mechanism by IFN-stimulated genes	1.123e-05	0.004049	1.413e-05	0.005824	0.002474
APC:Cdc20 mediated degradation of cell cycle proteins prior to satisfation of the cell cycle checkpoint	1.272e-14	3.148e-06	2.015e-14	2.005e-05	3.379e-15	0.0001167
APC/C-mediated degradation of cell cycle proteins	5.917e-14	2.348e-05	9.486e-14	0.0001104	1.517e-14	0.0004801
APC/C:Cdc20 mediated degradation of mitotic proteins	2.385e-14	4.422e-06	3.772e-14	2.675e-05	6.365e-15	0.0001481
APC/C:Cdc20 mediated degradation of Securin	1.676e-15	1.05e-06	2.67e-15	7.907e-06	4.389e-16	5.398e-05
APC/C:Cdh1 mediated degradation of Cdc20 and other APC/C:Cdh1 targeted proteins in late mitosis/early G1	9.214e-15	2.644e-06	1.461e-14	1.73e-05	2.441e-15	0.0001032
APOBEC3G mediated resistance to HIV-1 infection	0.0006154		0.01563		0.0005129	0.0004955
Apoptosis	4.347e-13	3.851e-06	2.26e-11	6.03e-06	1.541e-11	9.5e-05
Apoptotic execution phase	0.005173				0.0147
ARMS-mediated activation	3.103e-08	0.002873	1.429e-08	0.00311	7.375e-09	0.001321
Assembly Of The HIV Virion			0.01465
Assembly of the pre-replicative complex	3.033e-13	3.305e-05	4.607e-13	0.0002168	9.094e-14	0.0002975
Assembly of Viral Components at the Budding Site		0.002499
Association of TriC/CCT with target proteins during biosynthesis			0.005571		0.003711
Asymmetric localization of PCP proteins	1.613e-13	2.405e-05	2.454e-13	0.0001669	4.812e-14	0.0002343
Attenuation phase	0.002511		0.002717		0.002002
AUF1 (hnRNP D0) binds and destabilizes mRNA	1.235e-18	9.565e-08	2.032e-18	1.044e-06	5.216e-18	1.525e-06
Autodegradation of Cdh1 by Cdh1:APC/C	3.794e-16	4.681e-07	6.063e-16	3.993e-06	9.837e-17	3.068e-05
Autodegradation of the E3 ubiquitin ligase COP1	8.54e-16	2.522e-07	1.315e-15	3.034e-06	2.464e-16	3.223e-05
Autointegration results in viral DNA circles	0.004751	0.006889		0.005439	0.004204	5.456e-05
Axon guidance	4.155e-09		8.763e-09		7.444e-08
Axonal growth stimulation	0.009243		0.00964		0.008193
Base Excision Repair		0.008364	0.003744			0.01177
BBSome-mediated cargo-targeting to cilium					0.01022
Beta-catenin independent WNT signaling	1.789e-12	0.0003983	1.76e-11	0.0002837	3.809e-13	5.129e-05
Binding of TCF/LEF:CTNNB1 to target gene promoters	0.002027				0.001695
Budding and maturation of HIV virion		0.001046		6.619e-05	0.01375	0.01322
Butyrate Response Factor 1 (BRF1) binds and destabilizes mRNA		0.009897		0.006516
C-type lectin receptors (CLRs)	3.126e-11	0.0008098	8.963e-12	0.001745	7.538e-12	0.001259
Cap-dependent Translation Initiation			0.000746		0.003213	0.002923
CASP8 activity is inhibited	0.008467	0.001401	0.008986	0.01022
Caspase activation via extrinsic apoptotic signalling pathway		0.01047
Caspase-mediated cleavage of cytoskeletal proteins	0.01382
CD209 (DC-SIGN) signaling			0.01159
CD28 dependent Vav1 pathway			0.01162			0.008956
Cdc20:Phospho-APC/C mediated degradation of Cyclin A	9.214e-15	2.644e-06	1.461e-14	1.73e-05	2.441e-15	0.0001032
CDK-mediated phosphorylation and removal of Cdc6	5.483e-16	1.354e-06	8.452e-16	1.577e-05	1.578e-16	2.727e-05
CDT1 association with the CDC6:ORC:origin complex	1.434e-14	7.08e-06	2.195e-14	6.117e-05	4.207e-15	9.366e-05
Cell Cycle	5.189e-07	0.000195	4.344e-07	7.394e-05	5.45e-06	0.002231
Cell Cycle Checkpoints	2.009e-07	0.002315	3.051e-07	0.003272	2.301e-07
Cell Cycle, Mitotic	1.548e-07	0.0001134	2.921e-07	0.0001297	4.406e-07	0.001068
Cellular response to hypoxia	3.041e-15	2.438e-05	4.449e-16	3.077e-05	7.61e-16	3.528e-05
Cellular responses to stress	2.569e-12	0.0001029	5.074e-13	1.109e-06	2.214e-13	7.756e-06
Chaperonin-mediated protein folding		0.008675			0.00429
Class I MHC mediated antigen processing & presentation	2.081e-09	7.424e-09	1.239e-09	3.656e-07	3.574e-09	0.0001956
Clathrin derived vesicle budding	0.008985	0.008774	0.01016
Cleavage of Growing Transcript in the Termination Region	2.786e-05		0.0001637		0.001542
CLEC7A (Dectin-1) signaling	2.446e-13	3.612e-05	3.964e-13	0.0004839	6.064e-14	0.001639
Cohesin Loading onto Chromatin				0.0008942		0.006907
Complex I biogenesis	4.009e-08	6.716e-15	6.832e-10	1.38e-11	1.558e-12	4.601e-16
Constitutive Signaling by Ligand-Responsive EGFR Cancer Variants			0.008189
Cooperation of Prefoldin and TriC/CCT in actin and tubulin folding	0.01111	0.005473	0.01212		0.0002396
COPI-mediated anterograde transport			0.005104		0.01002
Cross-presentation of soluble exogenous antigens (endosomes)	3.48e-16	1.075e-06	8.258e-15	1.306e-05	9.993e-17	2.298e-05
Cyclin A:Cdk2-associated events at S phase entry	3.98e-16	1.847e-06	6.471e-16	1.276e-05	1.252e-15	0.0003744
Cyclin E associated events during G1/S transition	4.557e-17	2.213e-06	9.213e-16	1.488e-05	1.754e-15	0.0004187
Cytokine Signaling in Immune system	4.186e-19	2.685e-12	2.016e-16	5.921e-10	1.692e-15	0.0005418
Cytosolic sensors of pathogen-associated DNA			0.007287
Cytosolic tRNA aminoacylation		0.001304	0.003754	0.0006978
DAP12 interactions	1.223e-06	0.001428	2.019e-06	0.001726	2.212e-06	0.0008929
DAP12 signaling	1.283e-06	0.002831	2.098e-06	0.0009214	2.455e-06	0.0004786
Deadenylation-dependent mRNA decay	0.00773		0.002214
Dectin-1 mediated noncanonical NF-kB signaling	1.146e-16	8.529e-06	1.836e-16	7.127e-05	2.95e-17	0.0001077
Defective CFTR causes cystic fibrosis	2.968e-14	1.845e-06	3.662e-15	1.592e-05	8.751e-15	2.273e-05
Degradation of AXIN	3.028e-15	3.219e-06	4.651e-15	3.206e-05	8.8e-16	5.199e-05
Degradation of beta-catenin by the destruction complex	1.255e-18	1.326e-05	2.615e-17	6.794e-05	3.146e-18	7.392e-05
Degradation of DVL	7.226e-16	9.941e-07	1.133e-15	9.505e-06	1.979e-16	1.414e-05
Degradation of GLI1 by the proteasome	1.723e-16	3.047e-07	2.758e-16	2.777e-06	4.445e-17	3.772e-06
Degradation of GLI2 by the proteasome	7.685e-18	2.441e-07	1.26e-17	2.303e-06	2.95e-17	3.171e-06
Depolymerisation of the Nuclear Lamina		0.004958
Deregulated CDK5 triggers multiple neurodegenerative pathways in Alzheimer's disease models	0.01262		0.01358		0.01022
Detoxification of Reactive Oxygen Species	0.003864	0.0004061	0.0008098	0.001067	0.000493	8.432e-06
Deubiquitination	6.66e-08		1.117e-07		1.623e-07
Developmental Biology	8.717e-05		0.0001677		0.001773
Dimerization of procaspase-8	0.008467	0.001401	0.008986	0.01022
Disease	7.241e-09	1.402e-06	3.84e-11	0.0001062	1.092e-11	6.208e-07
Diseases of signal transduction	1.632e-09	0.002639	9.656e-10	0.006208	2.891e-08	0.0008579
Disorders of transmembrane transporters	2.327e-12	2.098e-05	3.757e-13	0.0001213	7.093e-13	0.0001481
DNA Damage Bypass		0.01018	0.0001787		0.002637
DNA Double-Strand Break Repair			0.01025
DNA Repair			0.003384	0.003035		0.009053
DNA Replication	1.076e-11	2.509e-05	3.286e-13	0.0002993	2.907e-12	0.0002602
DNA Replication Pre-Initiation	4.488e-14	2.043e-05	7.58e-15	0.0003872	1.148e-14	0.0004351
Downregulation of SMAD2/3:SMAD4 transcriptional activity			0.01358
Downstream signal transduction	3.489e-07	0.002395	1.622e-06	0.003207	1.921e-06	0.0008966
Downstream signaling events of B Cell Receptor (BCR)	7.677e-09	0.008556	1.227e-08		3.559e-08	0.00807
Downstream TCR signaling	1.927e-12	0.0001336	2.224e-11	0.0004839	4.073e-12	0.0004668
Dual Incision in GG-NER	0.005684	0.003342	3.478e-05	0.007878	0.004211	0.000743
Dual incision in TC-NER	0.004902	0.0003142	1.382e-05	0.0005003	0.0008195	3.068e-05
E3 ubiquitin ligases ubiquitinate target proteins			0.007104
Early Phase of HIV Life Cycle					0.001513	0.001449
Endosomal Sorting Complex Required For Transport (ESCRT)		0.0003049		0.0001456
Endosomal/Vacuolar pathway		4.043e-07		0.001296	0.009248
EPH-ephrin mediated repulsion of cells	0.01224
EPH-Ephrin signaling	1.146e-06		7.348e-06		5.876e-05
EPHA-mediated growth cone collapse			0.01212
EPHB-mediated forward signaling	0.00641		0.001501
Ephrin signaling			0.006769
ER-Phagosome pathway	3.432e-15	2.492e-13	5.641e-15	8.232e-11	8.188e-16	3.979e-06
Establishment of Sister Chromatid Cohesion				0.001296		0.008956
Eukaryotic Translation Elongation						0.003673
Eukaryotic Translation Initiation			0.000746		0.003213	0.002923
Eukaryotic Translation Termination						0.0009995
Extension of Telomeres	0.007489		0.0002167	0.009922	0.005788
FBXL7 down-regulates AURKA during mitotic entry and in early mitosis	1.296e-17	5.13e-07	2.086e-17	5.478e-06	3.297e-18	8.528e-06
FBXW7 Mutants and NOTCH1 in Cancer			0.01563		0.01331
Fc epsilon receptor (FCERI) signaling	2.509e-07	0.006628	4.316e-07	0.004383	4.388e-07	0.001175
FCERI mediated MAPK activation	1.873e-08	0.003998	9.083e-09	0.003939	4.104e-09	0.001564
FCERI mediated NF-kB activation	3.16e-13	7.394e-05	4.959e-13	0.001272	8.618e-14	0.001512
FGFR2 alternative splicing	0.004784		0.0008307		0.003675	0.003496
FGFR2 mutant receptor activation			0.01069		0.007599	0.00724
Folding of actin by CCT/TriC	0.006346		0.00674		0.0003584
Formation of a pool of free 40S subunits						0.006843
Formation of ATP by chemiosmotic coupling		4.806e-08		3.464e-07		2.223e-06
Formation of HIV elongation complex in the absence of HIV Tat	0.001354		6.108e-05	0.008261	0.0001761	0.0008429
Formation of HIV-1 elongation complex containing HIV-1 Tat	0.001051		4.349e-05	0.006719	0.0001303	0.0006509
Formation of Incision Complex in GG-NER	0.001529	0.0009713	9.211e-07	0.0004412	0.001069	0.0001686
Formation of RNA Pol II elongation complex	0.001412		8.385e-05	0.008024	0.0002008	0.003457
Formation of TC-NER Pre-Incision Complex			0.006445	0.008261		0.0008429
Formation of the Early Elongation Complex	0.002516		6.989e-05		3.871e-05	0.001735
Formation of the HIV-1 Early Elongation Complex	0.002516		6.989e-05		3.871e-05	0.001735
Frs2-mediated activation	3.405e-08	0.00302	1.574e-08	0.003258	8.112e-09	0.001386
G1/S DNA Damage Checkpoints	1.613e-13	4.756e-06	2.454e-13	3.508e-05	4.812e-14	0.0002343
G1/S Transition	3.237e-14	7.726e-05	5.54e-14	0.0007259	4.143e-13	0.005754
G2/M Checkpoints	1.07e-07	0.001836	1.595e-07	0.003217	1.434e-07	0.01285
G2/M Transition	1.272e-09	0.001625	2.059e-09	0.001038	1.495e-09	0.0005631
Gap-filling DNA repair synthesis and ligation in GG-NER			0.0004338
Gap-filling DNA repair synthesis and ligation in TC-NER	0.004461	0.0002736	1.174e-05	0.0004412	0.0007318	0.000141
Gastrin-CREB signalling pathway via PKC and MAPK	0.00119		0.0002021		0.000196
Gene Expression	3.22e-15	8.304e-08	8.584e-18	9.06e-09	1.111e-17	4.523e-08
Generic Transcription Pathway				0.008497
GLI3 is processed to GLI3R by the proteasome	7.685e-18	2.441e-07	1.26e-17	2.303e-06	2.95e-17	3.171e-06
Global Genome Nucleotide Excision Repair (GG-NER)		0.002706	8.938e-06	0.001047		0.001264
Gluconeogenesis	0.008588	1.498e-05		5.691e-06		1.758e-05
Glucose metabolism		0.0005232		0.002498		0.0008667
Glutathione conjugation		0.0005859		0.001462		9.868e-05
Glycolysis	0.001556	0.0001131		4.867e-05	0.00665	1.758e-05
Golgi Associated Vesicle Biogenesis		0.00609
GPVI-mediated activation cascade	0.005742		0.006445	0.002087		0.003851
GRB2 events in EGFR signaling	2.128e-08	0.002345	9.661e-09	0.002571	5.01e-09	0.001087
GTP hydrolysis and joining of the 60S ribosomal subunit			0.001239		0.005534	0.005079
Hedgehog 'off' state	3.1e-13	0.0001492	5.02e-13	0.0005316	6.409e-13	0.0005102
Hedgehog 'on' state	5.349e-13	2.348e-05	8.379e-13	0.0001104	1.335e-12	0.0004801
Hedgehog ligand biogenesis	1.613e-13	2.405e-05	2.211e-14	0.0001669	4.812e-14	0.0002343
Hh mutants abrogate ligand secretion	1.434e-14	7.08e-06	1.69e-15	6.117e-05	4.207e-15	9.366e-05
Hh mutants that don't undergo autocatalytic processing are degraded by ERAD	6.706e-15	4.817e-06	7.53e-16	4.461e-05	1.958e-15	7.024e-05
HIV elongation arrest and recovery	0.00641		0.0002718	0.008863	0.0009245	0.0008632
HIV Infection	1.822e-21	1.719e-14	1.036e-22	5.978e-15	2.943e-25	6.964e-15
HIV Life Cycle	3.831e-06	1.833e-05	8.16e-08	7.642e-07	1.764e-08	4.964e-06
HIV Transcription Elongation	0.001051		4.349e-05	0.006719	0.0001303	0.0006509
HIV Transcription Initiation	0.01108		0.002931		0.001831	0.007866
Host Interactions of HIV factors	4.719e-19	6.435e-11	7.962e-18	6.978e-10	6.447e-20	2.094e-10
HSF1 activation	3.159e-06		3.582e-06		2.204e-06
HSF1-dependent transactivation	0.01262		0.01358		0.01022
HuR (ELAVL1) binds and stabilizes mRNA		0.005366
IGF1R signaling cascade	1.566e-09	0.003539	2.822e-09	0.003047	3.829e-09	0.00104
IKK complex recruitment mediated by RIP1			0.01577
Infectious disease	1.748e-15	9.436e-14	2.981e-20	6.525e-11	7.073e-23	2.476e-14
Influenza Infection		0.0002479	0.002258		0.0009946	2.645e-05
Influenza Life Cycle		0.0008098	0.00779		0.00393	9.768e-06
Influenza Viral RNA Transcription and Replication		0.007397	0.01173		0.006265	5.937e-05
Innate Immune System	9.233e-09	2.036e-11	1.367e-08	1.076e-10	3.249e-08	1.75e-10
Insulin receptor signalling cascade	1.427e-09	0.003385	2.574e-09	0.00292	3.507e-09	0.0009942
Integration of provirus	0.004578	0.007759	0.004866	0.005552	0.0002217	0.0002119
Integration of viral DNA into host genomic DNA	0.004751	0.006889		0.005439	0.004204	5.456e-05
Interferon alpha/beta signaling	6.518e-18	1.193e-21	2.543e-12	5.514e-11	5.164e-10	0.004153
Interferon gamma signaling	1.836e-07	8.52e-11	6.428e-06	8.976e-08	0.0008443	0.002707
Interferon Signaling	1.198e-15	2.132e-17	2.07e-12	3.592e-11	1.184e-08	0.009201
Interleukin receptor SHC signaling	5.372e-08	0.003852	2.529e-08	0.004093	1.296e-08	0.001751
Interleukin-10 signaling					0.01016
Interleukin-2 signaling	9.952e-08	0.00122	4.799e-08	0.002628	2.441e-08	0.00103
Interleukin-3, 5 and GM-CSF signaling	2.122e-07	0.003998	1.054e-07	0.00804	5.318e-08	0.003517
Interleukin-4 and 13 signaling	0.0006789		0.002581	0.0103	0.003998
Interleukin-6 signaling	0.008467
IRF3-mediated induction of type I IFN				0.001808		0.01132
IRS-mediated signalling	1.077e-09	0.002958	1.948e-09	0.002565	2.688e-09	0.0008685
IRS-related events triggered by IGF1R	1.566e-09	0.003539	2.822e-09	0.003047	3.829e-09	0.00104
ISG15 antiviral mechanism	1.123e-05	0.004049	1.413e-05	0.005824	0.002474
L13a-mediated translational silencing of Ceruloplasmin expression			0.001239		0.005534	0.001688
Late Phase of HIV Life Cycle	1.476e-05	0.0001689	3.133e-07	1.026e-05	3.572e-07	0.0002632
Ligand-dependent caspase activation		0.001026		0.005245
Loss of Function of FBXW7 in Cancer and NOTCH1 Signaling			0.01563		0.01331
M Phase	1.256e-07	2.198e-05	6.289e-07	0.0001997	2.816e-08	0.001533
M/G1 Transition	4.488e-14	2.043e-05	7.58e-15	0.0003872	1.148e-14	0.0004351
Macroautophagy				0.008024	0.01325
Major pathway of rRNA processing in the nucleolus and cytosol					0.00378	0.008291
MAPK family signaling cascades	8.528e-09	0.002347	1.478e-08	0.0009457	6.226e-09	0.0006895
MAPK1/MAPK3 signaling	3.734e-08	0.003173	1.733e-08	0.003413	8.918e-09	0.001453
MAPK6/MAPK4 signaling	1.446e-14	8.351e-06	2.116e-13	8.606e-06	3.417e-14	3.696e-05
Membrane Trafficking	0.009715	0.0002455		0.0003658
Metabolism of amino acids and derivatives	0.0009504	0.0002466	3.459e-06	0.009345	1.751e-07	0.002995
Metabolism of non-coding RNA			0.001371		0.003691
Metabolism of nucleotides	0.001801	0.0008298	0.002133	0.003065	0.003704	0.0009995
Metabolism of polyamines	5.349e-13	5.357e-06	6.977e-12	0.0001104	1.466e-13	0.0001164
Metabolism of proteins	1.05e-06	0.0004766	1.539e-09	0.0005977	5.839e-09	0.002157
Metallothioneins bind metals	0.0006907		0.0007493		0.0005464
Methylation					0.002591
MicroRNA (miRNA) biogenesis			0.003137		0.002182	0.002073
Mitochondrial protein import	0.00332				0.0001032	0.00828
Mitochondrial translation	9.491e-10	2.936e-13	1.38e-09	9.635e-12	4.343e-11	5.764e-14
Mitochondrial translation elongation	2.757e-10	4.414e-13	4.029e-10	1.75e-11	1.145e-11	1.147e-13
Mitochondrial translation initiation	2.22e-10	3.961e-14	3.247e-10	1.707e-12	9.061e-12	8.862e-15
Mitochondrial translation termination	2.22e-10	3.324e-13	3.247e-10	1.372e-11	9.061e-12	8.806e-14
Mitotic Anaphase	7.161e-12	1.959e-07	3.032e-10	3.413e-06	1.433e-12	5.008e-05
Mitotic G1-G1/S phases	3.782e-12	0.0006926	6.337e-12	0.001521	3.261e-11	0.008406
Mitotic G2-G2/M phases	1.635e-09	0.001843	2.643e-09	0.001176	1.907e-09	0.0006371
Mitotic Metaphase and Anaphase	8.311e-12	2.196e-07	3.469e-10	3.751e-06	1.667e-12	5.401e-05
Mitotic Telophase/Cytokinesis		0.004958		0.0003104
mRNA 3'-end processing	0.01316
mRNA Capping	0.005592		0.001011		0.0006534	0.0006144
mRNA Splicing	2.799e-10	0.003337	3.53e-08	0.004985	2.595e-08
mRNA Splicing - Major Pathway	9.768e-11	0.002085	1.436e-08	0.003266	1.079e-08
mRNA Splicing - Minor Pathway	1.25e-07	0.003872	1.605e-07	0.00746	6.624e-09	0.0007419
mTOR signalling	0.005019
mTORC1-mediated signalling	0.001934		0.002126		0.01022
MyD88-independent TLR3/TLR4 cascade			0.007613
N-glycan trimming in the ER and Calnexin/Calreticulin cycle		0.007301
NCAM signaling for neurite out-growth	9.811e-08	0.005011	4.892e-08	0.004877	8.063e-08	0.001952
Nef and signal transduction	0.003146	0.005366	0.003346	0.003823	0.002637	0.0001213
Nef Mediated CD4 Down-regulation		0.01069		0.007678		0.005166
Nef Mediated CD8 Down-regulation		0.003479
Nef-mediates down modulation of cell surface receptors by recruiting them to clathrin adapters		0.0004993		0.002118		0.001127
Negative regulators of RIG-I/MDA5 signaling			0.01535
Neurodegenerative Diseases	0.01262		0.01358		0.01022
Neutrophil degranulation	2.422e-07	3.9e-11	4.454e-07	1.991e-09	2.902e-07	1.201e-10
NGF signalling via TRKA from the plasma membrane	4.535e-07	0.005104	2.832e-07	0.001639	7.698e-07	0.0003606
NIK-->noncanonical NF-kB signaling	7.557e-17	7.08e-06	1.212e-16	6.117e-05	1.941e-17	9.366e-05
Nonsense Mediated Decay (NMD) enhanced by the Exon Junction Complex (EJC)						0.0006052
Nonsense Mediated Decay (NMD) independent of the Exon Junction Complex (EJC)						0.001287
Nonsense-Mediated Decay (NMD)						0.0006052
NOTCH1 Intracellular Domain Regulates Transcription	0.01224		0.0006993		0.009201
Nuclear Envelope Breakdown				0.006719
Nucleotide Excision Repair	0.005535	0.0001019	6.961e-07	2.439e-05	0.0011	1.828e-05
Orc1 removal from chromatin	7.494e-13	5.204e-05	1.135e-12	0.0003147	2.263e-13	0.0004187
Organelle biogenesis and maintenance	8.163e-06	1.636e-06	3.204e-05	1.868e-06	7.837e-07	6.065e-09
Oxygen-dependent proline hydroxylation of Hypoxia-inducible Factor Alpha	9.014e-17	4.756e-06	1.471e-16	6.699e-06	3.053e-16	8.536e-06
p53-Dependent G1 DNA Damage Response	8.363e-14	3.295e-06	1.275e-13	2.582e-05	2.483e-14	0.0001827
p53-Dependent G1/S DNA damage checkpoint	8.363e-14	3.295e-06	1.275e-13	2.582e-05	2.483e-14	0.0001827
p53-Independent DNA Damage Response	1.316e-15	3.214e-07	2.025e-15	3.712e-06	3.806e-16	3.794e-05
p53-Independent G1/S DNA damage checkpoint	1.316e-15	3.214e-07	2.025e-15	3.712e-06	3.806e-16	3.794e-05
Pausing and recovery of HIV elongation	0.00641		0.0002718	0.008863	0.0009245	0.0008632
Pausing and recovery of Tat-mediated HIV elongation	0.005019		0.0001904	0.006973	0.0006821	0.0006364
PCNA-Dependent Long Patch Base Excision Repair			0.001377
PCP/CE pathway	8.025e-15	1.912e-05	1.337e-14	7.775e-05	1.839e-15	1.645e-05
Peptide chain elongation						0.002501
Phase II conjugation						0.008798
Phosphorylation of CD3 and TCR zeta chains		0.00638				0.01322
PIWI-interacting RNA (piRNA) biogenesis			0.006122		0.004305	0.004096
PKB-mediated events	0.005684
Post-translational protein modification	0.0002638		8.697e-06		0.001189
Prefoldin mediated transfer of substrate to CCT/TriC	0.005592	0.002376	0.006122		8.194e-05
Processing and activation of SUMO			0.0004928
Processing of Capped Intron-Containing Pre-mRNA	3.762e-10	0.002345	3.494e-08	0.001135	7.012e-08
Processing of Capped Intronless Pre-mRNA	0.001308		0.0002167		0.0009497
Processive synthesis on the C-strand of the telomere			0.008986
Programmed Cell Death	1.237e-13	5.208e-06	6.821e-12	7.972e-06	4.378e-12	0.0001184
Prolonged ERK activation events	4.093e-08	0.003332	1.906e-08	0.003573	9.799e-09	0.001523
Protein folding		0.0005595			0.002098
Protein ubiquitination			0.01351
Purine metabolism		0.001074		0.00304		0.000223
Purine salvage						0.001067
Pyrimidine metabolism		0.007588
Pyruvate metabolism and Citric Acid (TCA) cycle		0.002337
RAF/MAP kinase cascade	2.128e-08	0.002345	9.661e-09	0.002571	5.01e-09	0.001087
Recognition of DNA damage by PCNA-containing replication complex			0.0001739		0.005008
Regulated Necrosis	0.0003173	0.00636	0.0003507		0.002591
Regulation by c-FLIP	0.008467	0.001401	0.008986	0.01022
Regulation of actin dynamics for phagocytic cup formation	0.00193	0.006683		0.003063
Regulation of activated PAK-2p34 by proteasome mediated degradation	2.043e-17	1.075e-06	3.226e-17	1.306e-05	5.489e-18	2.298e-05
Regulation of APC/C activators between G1/S and early anaphase	1.055e-14	9.821e-06	1.701e-14	5.265e-05	2.667e-15	0.0002597
Regulation of Apoptosis	8.449e-17	2.11e-06	1.331e-16	2.267e-05	2.286e-17	3.794e-05
Regulation of DNA replication	3.051e-12	0.0001049	4.603e-12	0.00056	9.325e-13	0.0007106
Regulation of Hypoxia-inducible Factor (HIF) by oxygen	3.041e-15	2.438e-05	4.449e-16	3.077e-05	7.61e-16	3.528e-05
Regulation of IFNA signaling		0.0001845		0.0006978
Regulation of IFNG signaling		0.00378
Regulation of mitotic cell cycle	5.917e-14	2.348e-05	9.486e-14	0.0001104	1.517e-14	0.0004801
Regulation of mRNA stability by proteins that bind AU-rich elements	1.985e-16	4.428e-10	3.114e-14	1.297e-08	4.522e-16	5.42e-08
Regulation of necroptotic cell death	0.0001555	0.00378	0.0001721		0.001513
Regulation of ornithine decarboxylase (ODC)	3.32e-17	2.605e-08	8.452e-16	2.468e-06	8.94e-18	4.106e-06
Regulation of RAS by GAPs	4.749e-15	9.495e-06	7.543e-15	6.25e-05	1.252e-15	8.021e-05
Regulation of TNFR1 signaling			0.01069
Regulation of TP53 Activity through Acetylation	0.007489			0.009922
Removal of licensing factors from origins	1.334e-12	6.944e-05	2.017e-12	0.0003989	4.046e-13	0.0005204
Removal of the Flap Intermediate from the C-strand			0.00674
Repression of WNT target genes	0.01095				0.009248
Resolution of Abasic Sites (AP sites)		0.008364	0.003744			0.01177
Resolution of AP sites via the multiple-nucleotide patch replacement pathway		0.005313	0.0003415		0.0119	0.01144
Respiratory electron transport	4.231e-09	7.662e-22	3.051e-12	2.499e-18	6.064e-14	2.652e-22
Respiratory electron transport, ATP synthesis by chemiosmotic coupling, and heat production by uncoupling proteins.	5.732e-09	1.764e-27	1.134e-12	2.995e-23	2.065e-14	1.252e-26
Response to metal ions	0.0006907		0.0007493		0.0005464
RET signaling	1.954e-07	0.003818	9.678e-08	0.00377	4.886e-08	0.001495
RHO GTPases activate CIT	0.004107		0.004437		0.003287
RHO GTPases activate KTN1	0.0006907		0.0007493		0.007135
RHO GTPases Activate NADPH Oxidases						0.01132
RHO GTPases activate PAKs	0.01262		0.01358		0.01022
RHO GTPases Activate WASPs and WAVEs	0.002918	0.0002739	0.01535	0.0001202		0.002018
Ribosomal scanning and start codon recognition			0.01468
RIG-I/MDA5 mediated induction of IFN-alpha/beta pathways		0.007526		0.0102
RIPK1-mediated regulated necrosis	0.0003173	0.00636	0.0003507		0.002591
RNA Pol II CTD phosphorylation and interaction with CE			0.004454		0.003115	0.000408
RNA Pol II CTD phosphorylation and interaction with CE during HIV infection			0.004454		0.003115	0.000408
RNA Polymerase II HIV Promoter Escape	0.01108		0.002931		0.001831	0.007866
RNA Polymerase II Pre-transcription Events	0.00097		7.74e-05		0.0001449
RNA Polymerase II Promoter Escape	0.01108		0.002931		0.001831	0.007866
RNA polymerase II transcribes snRNA genes	0.008985		0.002992		0.001701	0.005864
RNA Polymerase II Transcription	5.843e-07		2.101e-07		3.315e-06
RNA Polymerase II Transcription Elongation	0.001412		8.385e-05	0.008024	0.0002008	0.003457
RNA Polymerase II Transcription Initiation	0.01108		0.002931		0.001831	0.007866
RNA Polymerase II Transcription Initiation And Promoter Clearance	0.01108		0.002931		0.001831	0.007866
RNA Polymerase II Transcription Pre-Initiation And Promoter Opening	0.01108		0.002931		0.001831	0.007866
RNA Polymerase II Transcription Termination	2.786e-05		0.0001637		0.001542
ROS, RNS production in phagocytes						0.001262
rRNA modification in the nucleus and cytosol	0.003672		4.664e-05		2.169e-05
rRNA processing			0.0007444		9.22e-05	0.001678
rRNA processing in the nucleus and cytosol			0.0003984		4.529e-05	0.0009655
S Phase	4.745e-14	3.807e-07	1.549e-15	9.413e-07	7.205e-14	3.435e-05
SCF-beta-TrCP mediated degradation of Emi1	2.055e-16	3.219e-06	3.231e-16	3.206e-05	5.588e-17	5.199e-05
SCF(Skp2)-mediated degradation of p27/p21	1.146e-16	8.529e-06	1.836e-16	7.127e-05	4.391e-16	0.0001077
Selenoamino acid metabolism		0.006913				0.002237
Selenocysteine synthesis						0.003161
Sema3A PAK dependent Axon repulsion	0.003243		0.0003507		0.002591
Sema4D in semaphorin signaling	0.004062		0.004454
Sema4D induced cell migration and growth-cone collapse	0.002363		0.002596		0.0119
Semaphorin interactions	0.00157		0.0004423		0.00407
Separation of Sister Chromatids	3.815e-11	7.281e-07	3.196e-10	1.405e-05	8.504e-12	0.0002225
SHC1 events in EGFR signaling	2.128e-08	0.002345	9.661e-09	0.002571	5.01e-09	0.001087
Signaling by EGFR	5.636e-06	0.007172	8.94e-06	0.009345	1.048e-05	0.002995
Signaling by EGFR in Cancer			0.008189
Signaling by FGFR in disease	0.01316		0.004183		0.009587
Signaling by FGFR2			0.01187
Signaling by FGFR2 IIIa TM	0.006274		0.0008423		0.0005763	0.0005463
Signaling by FGFR2 in disease			0.007975		0.005357
Signaling by Hedgehog	3.715e-10	0.001396	1.066e-10	0.003154	5.741e-10	0.006775
Signaling by Insulin receptor	1.122e-09	0.0006268	2.076e-09	0.001988	2.422e-09	0.000101
Signaling by Interleukins	5.215e-08	0.01134	1.019e-07	0.002876	1.994e-08	0.009877
Signaling by Leptin	1.256e-08	0.001648	5.794e-09	0.00374	1.076e-08	0.001596
Signaling by Ligand-Responsive EGFR Variants in Cancer			0.008189
Signaling by NOTCH1	0.009729		0.01099
Signaling by PDGF	6.146e-07	0.006162	2.748e-06	0.007621	2.971e-06	0.002265
Signaling by SCF-KIT	1.196e-07	0.0005988	5.915e-07	0.0008355	7.334e-07	0.0004716
Signaling by TGF-beta Receptor Complex			0.01379
Signaling by the B Cell Receptor (BCR)	8.898e-08		1.409e-07		3.109e-07
Signaling by Type 1 Insulin-like Growth Factor 1 Receptor (IGF1R)	1.718e-09	0.003698	3.093e-09	0.003179	4.178e-09	0.001087
Signaling by VEGF	1.334e-08	0.009035	2.378e-08	0.00708	8.29e-09	0.000493
Signaling by Wnt	1.122e-09		2.197e-08		2.26e-09
Signalling by NGF	1.425e-07	0.004328	6.707e-07	0.001035	4.597e-07	0.0001508
Signalling to ERKs	3.173e-08	0.002737	1.516e-08	0.002753	7.294e-09	0.001081
Signalling to p38 via RIT and RIN	3.103e-08	0.002873	1.429e-08	0.00311	7.375e-09	0.001321
Signalling to RAS	1.668e-08	0.001927	7.777e-09	0.001977	3.77e-09	0.000769
SLBP Dependent Processing of Replication-Dependent Histone Pre-mRNAs	1.636e-06		5.59e-08		1.138e-06
SLBP independent Processing of Histone Pre-mRNAs	7.697e-07		8.739e-07		5.346e-07
snRNP Assembly			0.001371		0.003691
SOS-mediated signalling	2.128e-08	0.002345	9.661e-09	0.002571	5.01e-09	0.001087
SRP-dependent cotranslational protein targeting to membrane		4.484e-05	0.0009767		0.0004493	2.97e-07
Stabilization of p53	3.028e-15	5.13e-07	4.651e-15	5.478e-06	8.8e-16	5.199e-05
STING mediated induction of host immune responses				0.004151
SUMO E3 ligases SUMOylate target proteins			0.0003404	0.0005316
SUMO is conjugated to E1 (UBA2:SAE1)			0.0006558
SUMO is transferred from E1 to E2 (UBE2I, UBC9)			9.073e-05
SUMOylation			0.0001679	0.0009102
SUMOylation of chromatin organization proteins			0.00964
SUMOylation of DNA damage response and repair proteins			0.001325	0.0005012
SUMOylation of RNA binding proteins			0.01351
Switching of origins to a post-replicative state	7.494e-13	5.204e-05	1.135e-12	0.0003147	2.263e-13	0.0004187
Synthesis and interconversion of nucleotide di- and triphosphates	0.0003865		0.003137		0.002182
Synthesis of DNA	1.927e-12	9.102e-06	4.883e-14	0.0001345	5.108e-13	0.0001218
Synthesis, secretion, and inactivation of Glucose-dependent Insulinotropic Polypeptide (GIP)	0.01382		0.01465		0.01169	0.01132
Tat-mediated elongation of the HIV-1 transcript	0.001051		4.349e-05	0.006719	0.0001303	0.0006509
Tat-mediated HIV elongation arrest and recovery	0.005019		0.0001904	0.006973	0.0006821	0.0006364
TCF dependent signaling in response to WNT	1.188e-08		2.423e-07		4.08e-08
TCR signaling	6.272e-14	5.31e-07	7.547e-13	2.371e-05	1.033e-13	1.562e-05
Telomere C-strand (Lagging Strand) Synthesis			0.002596
Termination of translesion DNA synthesis	0.01111	0.005473	5.591e-05		0.008637
The AIM2 inflammasome		0.006889
The citric acid (TCA) cycle and respiratory electron transport	2.255e-08	8.291e-26	3.677e-10	9.043e-20	2.957e-13	5.085e-23
The role of GTSE1 in G2/M progression after G2 checkpoint	1.146e-16	8.529e-06	1.836e-16	7.127e-05	2.95e-17	0.0001077
The role of Nef in HIV-1 replication and disease pathogenesis	0.0009038	5.255e-05	0.001011	0.0001849	0.0006534	7.921e-06
TNFR2 non-canonical NF-kB pathway	6.168e-14	3.286e-06	1.021e-13	1.202e-05	1.441e-14	4.051e-05
Toll Like Receptor 3 (TLR3) Cascade			0.007613
TP53 Regulates Metabolic Genes	0.000166	1.295e-07	0.0007878	1.259e-07	0.0003928	1.034e-07
TP53 Regulates Transcription of DNA Repair Genes			0.00272		0.005778	0.005393
TRAIL signaling		0.003479
trans-Golgi Network Vesicle Budding	0.008985	0.008774	0.01016
Transcription of the HIV genome	0.001244		8.826e-05		0.0001842	0.009373
Transcription-Coupled Nucleotide Excision Repair (TC-NER)		0.001491	8.826e-05	0.002069	0.002952	0.0001664
Transcriptional activity of SMAD2/SMAD3:SMAD4 heterotrimer			0.01105
Transcriptional Regulation by TP53	0.000121	9.739e-07	0.000178	3.185e-07	3.852e-05	7.02e-08
Transcriptional regulation of pluripotent stem cells			0.01535			0.01049
Translation	0.001047	0.0001542	1.152e-06		4.406e-06	9.49e-07
Translation initiation complex formation			0.004613		0.01042
Translesion synthesis by Y family DNA polymerases bypasses lesions on DNA template			0.0002281
Transport of Mature mRNA derived from an Intron-Containing Transcript	0.01135
Transport of Mature Transcript to Cytoplasm	0.008966
TRIF-mediated TLR3/TLR4 signaling			0.007613
Tristetraprolin (TTP, ZFP36) binds and destabilizes mRNA		0.009897		0.006516
Ub-specific processing proteases	3.084e-08		3.378e-09		7.852e-09
Ubiquitin Mediated Degradation of Phosphorylated Cdc25A	1.316e-15	3.214e-07	2.025e-15	3.712e-06	3.806e-16	3.794e-05
Ubiquitin-dependent degradation of Cyclin D	3.32e-17	1.354e-06	5.238e-17	1.577e-05	1.578e-16	2.727e-05
Ubiquitin-dependent degradation of Cyclin D1	3.32e-17	1.354e-06	5.238e-17	1.577e-05	1.578e-16	2.727e-05
UCH proteinases	4.651e-12	0.000206	3.346e-10	0.0006996	6.791e-11	0.002227
Uptake and function of diphtheria toxin	0.001194		0.001271		0.0009969
VEGFA-VEGFR2 Pathway	6.944e-09	0.006677	1.247e-08	0.005274	4.346e-09	0.0003431
VEGFR2 mediated cell proliferation	7.019e-08	0.004438	3.338e-08	0.004674	1.705e-08	0.002008
VEGFR2 mediated vascular permeability	0.005592
Vesicle-mediated transport		0.0007236		0.0009265
Vif-mediated degradation of APOBEC3G	1.325e-16	4.072e-07	2.085e-16	4.52e-06	3.594e-17	7.149e-06
Viral Messenger RNA Synthesis				0.009934		0.005064
Viral mRNA Translation						0.002501
Virus Assembly and Release		0.002499
Vpu mediated degradation of CD4	5.327e-17	1.694e-06	8.398e-17	1.895e-05	1.438e-17	3.223e-05
WNT5A-dependent internalization of FZD2, FZD5 and ROR2	0.01382		0.01465		0.01169

## Sheet: monocyte
Pathway	3hCA_p_value	24hCA_p_value	3hMTB_p_value	24hMTB_p_value	3hPA_p_value	24hPA_p_value
ABC transporter disorders		5.97e-20		4.246e-15		1.42e-12
ABC-family proteins mediated transport		8.427e-18		9.167e-12		1.864e-09
Abortive elongation of HIV-1 transcript in the absence of Tat				0.008723		0.0008561
activated TAK1 mediates p38 MAPK activation			0.000753		0.00514
Activated TLR4 signalling	0.0002233		6.965e-06	0.01109	6.677e-05	0.004344
Activation of APC/C and APC/C:Cdc20 mediated degradation of mitotic proteins		2.453e-14		3.828e-11		9.673e-10
Activation of BAD and translocation to mitochondria					0.001671
Activation of BH3-only proteins	0.001333		0.005849		0.0007339
Activation of NF-kappaB in B cells		2.129e-14		5.351e-10		1.666e-09
Activation, myristolyation of BID and translocation to mitochondria		0.003121
Adaptive Immune System		3.32e-14	0.005823	1.286e-08		6.552e-10
alpha-linolenic (omega3) and linoleic (omega6) acid metabolism		0.009935
alpha-linolenic acid (ALA) metabolism		0.009935
AMER1 mutants destabilize the destruction complex	0.001928
Amino acid transport across the plasma membrane	0.0001939		0.0001311		0.0007339
Antigen activates B Cell Receptor (BCR) leading to generation of second messengers						0.0002516
Antigen Presentation: Folding, assembly and peptide loading of class I MHC		6.737e-09		0.008723
Antigen processing-Cross presentation	0.002986	1.026e-28	0.001829	5.132e-15	0.001211	4.187e-13
Antigen processing: Ubiquitination & Proteasome degradation		7.499e-10		7.035e-06		3.254e-05
Antiviral mechanism by IFN-stimulated genes	2.158e-06		0.0001485		9.404e-05
APC truncation mutants have impaired AXIN binding	0.001928
APC:Cdc20 mediated degradation of cell cycle proteins prior to satisfation of the cell cycle checkpoint		6.232e-15		1.409e-11		3.692e-10
APC/C-mediated degradation of cell cycle proteins		2.287e-13		7.395e-10		3.53e-09
APC/C:Cdc20 mediated degradation of mitotic proteins		1.568e-14		2.761e-11		7.061e-10
APC/C:Cdc20 mediated degradation of Securin		3.043e-16		1.172e-11		2.81e-10
APC/C:Cdh1 mediated degradation of Cdc20 and other APC/C:Cdh1 targeted proteins in late mitosis/early G1		3.871e-15		6.651e-11		1.501e-09
Apoptosis	0.001891	8.057e-16	0.006659	8.381e-11	0.001608	2.099e-08
Apoptotic execution phase		0.009424
ARMS-mediated activation	0.0005957	2.557e-10	9.424e-05	2.959e-08	0.004639	1.701e-08
Asparagine N-linked glycosylation		2.207e-16		2.748e-14		5.558e-12
Assembly of the pre-replicative complex		2.577e-13		7.364e-10		6.471e-08
Assembly of Viral Components at the Budding Site		0.00992		0.006028		0.008221
Asymmetric localization of PCP proteins		1.025e-13		3.861e-10		3.622e-08
ATF6 (ATF6-alpha) activates chaperone genes	4.041e-05	0.002104	2.982e-05		0.0004532	0.01112
ATF6 (ATF6-alpha) activates chaperones	0.0001052	0.004994	7.797e-05		0.0009269
AUF1 (hnRNP D0) binds and destabilizes mRNA		4.068e-18		1.217e-13		2.599e-11
AURKA Activation by TPX2				0.009058
Autodegradation of Cdh1 by Cdh1:APC/C		3.185e-17		2.542e-12		6.401e-11
Autodegradation of the E3 ubiquitin ligase COP1		3.69e-17		1.644e-12		3.423e-11
AXIN missense mutants destabilize the destruction complex	0.001928
AXIN mutants destabilize the destruction complex, activating WNT signaling	0.001928
Axon guidance	3.162e-05	3.848e-08	1.535e-05	5.053e-07	0.0002305	4.502e-08
Basigin interactions	0.004127		0.003148		0.002516
Beta-catenin independent WNT signaling		7.03e-11		5.192e-08		1.492e-07
Beta-catenin phosphorylation cascade	0.0004421		0.003317		0.002751
Biosynthesis of the N-glycan precursor (dolichol lipid-linked oligosaccharide, LLO) and transfer to a nascent protein		0.005673
Budding and maturation of HIV virion		0.0002897
C-type lectin receptors (CLRs)		6.69e-12		1.852e-09		1.695e-09
Calnexin/calreticulin cycle		2.127e-06		1.587e-06		8.241e-07
Cargo concentration in the ER				0.002921		0.007165
Cargo recognition for clathrin-mediated endocytosis		0.002042		0.00011		0.0002591
Cdc20:Phospho-APC/C mediated degradation of Cyclin A		3.871e-15		9.962e-12		2.643e-10
CDK-mediated phosphorylation and removal of Cdc6		1.842e-17		1.028e-12		1.696e-10
CDT1 association with the CDC6:ORC:origin complex		2.806e-15		3.173e-11		3.803e-09
Cell Cycle				0.003469		0.001915
Cell Cycle Checkpoints		1.399e-05		4.529e-05		0.0001421
Cell Cycle, Mitotic		0.0007392		0.0003683		0.0004656
Cell surface interactions at the vascular wall	0.001987		0.001098		0.0006655	0.00259
Cell-extracellular matrix interactions	0.003287		0.002615		0.002165
Cellular response to heat stress						0.008819
Cellular response to hypoxia		1.708e-13		2.367e-10		5.087e-09
Cellular responses to stress	3.106e-06	4.601e-12	6.354e-07	2.169e-10	1.954e-05	6.421e-11
Cellular Senescence			0.003527
Centrosome maturation				0.007297
Chaperonin-mediated protein folding		0.004833		0.002543
Chemokine receptors bind chemokines	0.0001122		0.0004086	0.008144	0.0002886
Class I MHC mediated antigen processing & presentation		8.896e-19		1.25e-08		8.851e-08
Clathrin derived vesicle budding		4.92e-09		4.296e-08		5.213e-07
Clathrin-mediated endocytosis		2.479e-05		7.941e-06		1.328e-05
Cleavage of Growing Transcript in the Termination Region						0.008043
CLEC7A (Dectin-1) signaling	0.002986	5.547e-15	0.001829	3.963e-11	0.001211	3.073e-10
CLEC7A/inflammasome pathway	0.001207
Cohesin Loading onto Chromatin						0.001409
Collagen degradation				0.0006693
Complex I biogenesis		1.195e-05		0.002853		7.397e-07
Constitutive Signaling by EGFRvIII						0.009254
Constitutive Signaling by Ligand-Responsive EGFR Cancer Variants						0.005496
Cooperation of Prefoldin and TriC/CCT in actin and tubulin folding				0.01132
COPI-dependent Golgi-to-ER retrograde traffic		0.001662		0.001088		0.004564
COPI-independent Golgi-to-ER retrograde traffic		0.003412		0.00368		0.0003929
COPI-mediated anterograde transport		3.037e-08		3.938e-08		5.221e-07
COPII (Coat Protein 2) Mediated Vesicle Transport		4.322e-06		1.02e-07		6.997e-05
CREB phosphorylation				0.01149
Cross-presentation of particulate exogenous antigens (phagosomes)		0.004039
Cross-presentation of soluble exogenous antigens (endosomes)		6.739e-19		6.024e-12		8.182e-10
Cyclin A:Cdk2-associated events at S phase entry		1.448e-15		2.221e-10		2.289e-08
Cyclin E associated events during G1/S transition		2.38e-15		3.058e-10		3.054e-08
Cytokine Signaling in Immune system	1.643e-25	2.087e-18	5.526e-21	2.357e-15	4.928e-19	3.228e-11
Cytosolic tRNA aminoacylation		0.008636
DAP12 interactions	0.0006278	7.686e-08	6.075e-06	7.943e-07	0.002321	8.111e-07
DAP12 signaling	0.0007078	1.752e-07	6.823e-06	1.118e-06	0.002812	4.294e-07
Death Receptor Signalling	0.0008232
Dectin-1 mediated noncanonical NF-kB signaling		5.301e-17		6.045e-12		1.921e-11
Defective CFTR causes cystic fibrosis		4.646e-22		1.43e-16		6.226e-14
Degradation of AXIN		2.398e-17		6.242e-12		8.722e-10
Degradation of beta-catenin by the destruction complex		1.859e-12		7.062e-09		2.68e-08
Degradation of DVL		1.59e-15		2.145e-11		2.669e-09
Degradation of GLI1 by the proteasome		9.272e-16		6.752e-11		1.26e-09
Degradation of GLI2 by the proteasome		5.249e-16		4.649e-11		8.783e-10
Deregulated CDK5 triggers multiple neurodegenerative pathways in Alzheimer's disease models					0.001181
Detoxification of Reactive Oxygen Species		0.002169				0.004232
Deubiquitination		0.0004345		0.001963		0.002562
Disease	0.0003308	1.069e-08	0.0003912	3.926e-10	0.00198	6.204e-11
Diseases of signal transduction	0.005063	1.31e-08		9.205e-09		3.03e-10
Disorders of transmembrane transporters		3.647e-18		7.864e-14		2.076e-11
Dissolution of Fibrin Clot	0.001423		7.797e-05		0.0009269
DNA Replication		4.923e-09		4.425e-07		6.118e-05
DNA Replication Pre-Initiation		3.096e-11		1.498e-08		9.932e-07
Downstream signal transduction	0.0002669	1.142e-07	5.403e-06	1.415e-07	0.002433	5.396e-08
Downstream signaling events of B Cell Receptor (BCR)	0.001222	7.623e-06	0.0005926	1.467e-06	0.005769	2.352e-06
Downstream TCR signaling		1.329e-10		1.489e-06		1.521e-06
Dual incision in TC-NER						0.00375
EGFR Transactivation by Gastrin		0.006731				0.004885
Endosomal Sorting Complex Required For Transport (ESCRT)		0.000144
Endosomal/Vacuolar pathway		3.376e-05
Energy dependent regulation of mTOR by LKB1-AMPK	0.00486					0.008253
Entry of Influenza Virion into Host Cell via Endocytosis		0.00992		0.006028		0.008221
EPH-ephrin mediated repulsion of cells				0.002429		0.000602
EPH-Ephrin signaling		0.0001664		0.0005863		4.676e-05
EPHB-mediated forward signaling		0.004777				0.002511
ER Quality Control Compartment (ERQC)		0.0005852		0.0007854		0.0003198
ER to Golgi Anterograde Transport		1.621e-08		5.7e-10		8.124e-08
ER-Phagosome pathway		6.593e-26	0.005726	7.428e-16	0.004097	2.187e-12
ERK/MAPK targets			0.001201	0.004451		0.009116
ERKs are inactivated			0.001125
FBXL7 down-regulates AURKA during mitotic entry and in early mitosis		2.398e-17		6.242e-12		1.253e-10
Fc epsilon receptor (FCERI) signaling	7.728e-05	7.447e-07	1.258e-06	1.437e-06	0.0002954	2.764e-08
FCERI mediated Ca+2 mobilization						0.002857
FCERI mediated MAPK activation	0.0007779	9.534e-10	4.742e-05	5.287e-08	0.005067	5.818e-09
FCERI mediated NF-kB activation		2.201e-11		5.644e-08		4.479e-08
Fcgamma receptor (FCGR) dependent phagocytosis		0.0004662				0.0004183
Formation of annular gap junctions		0.0006743		0.0002219		0.0004453
Formation of HIV-1 elongation complex containing HIV-1 Tat						0.01231
Formation of Incision Complex in GG-NER						0.003024
Formation of RNA Pol II elongation complex						0.01135
Formation of TC-NER Pre-Incision Complex						0.005683
Formation of the Early Elongation Complex						0.008601
Formation of the HIV-1 Early Elongation Complex						0.008601
Formyl peptide receptors bind formyl peptides and many other ligands		0.004039
Frs2-mediated activation	0.0002524	1.013e-10	3.591e-05	1.164e-08	0.002109	7.011e-09
G beta:gamma signalling through PI3Kgamma	0.002997	0.004312	6.915e-05		0.001565	0.006961
G-protein beta:gamma signalling	0.004247	0.007003	0.0001134		0.002243	0.01075
G1/S DNA Damage Checkpoints		1.025e-13		3.861e-10		1.191e-09
G1/S Transition		8.528e-10		6.921e-07		3.131e-05
G2/M Checkpoints		3.584e-06		2.626e-05		0.0003498
G2/M Transition		3.752e-11		1.368e-10		3.382e-09
GAB1 signalosome			0.001167
Gap junction degradation		0.001244		0.0004166		0.0008274
Gap junction trafficking and regulation				0.005555		0.0122
Gap-filling DNA repair synthesis and ligation in TC-NER						0.008938
Gastrin-CREB signalling pathway via PKC and MAPK		6.74e-06	0.006507	3.892e-05		6.088e-05
Gene Expression						0.002233
GLI3 is processed to GLI3R by the proteasome		5.249e-16		4.649e-11		8.783e-10
Gluconeogenesis				0.008064		0.001165
Glucose metabolism		0.001254		0.0002663		0.0004611
Glycolysis				7.119e-05		0.001165
Glycosaminoglycan metabolism	0.004755		0.0009357		0.001872
Golgi Associated Vesicle Biogenesis		5.55e-07		2.496e-06		1.649e-05
Golgi Cisternae Pericentriolar Stack Reorganization				0.002573		0.004905
Golgi-to-ER retrograde transport		2.965e-05		1.922e-05		2.039e-05
GP1b-IX-V activation signalling	0.006414		0.0003619		0.0002968
GPVI-mediated activation cascade	0.005855	9.61e-05	0.000923	0.0001254	0.003128	2.966e-07
GRB2 events in EGFR signaling	0.0004793	1.323e-10	7.382e-05	1.791e-08	0.003926	9.805e-09
Growth hormone receptor signaling		0.001532				0.0001473
Hedgehog 'off' state		3.51e-09		1.78e-06		2.053e-05
Hedgehog 'on' state		2.254e-10		8.923e-08		1.231e-06
Hedgehog ligand biogenesis		1.809e-19		1.546e-14		4.448e-12
Hemostasis	5.791e-09		2.466e-12	0.009123	6.835e-11	0.0001624
Hh mutants abrogate ligand secretion		1.824e-20		5.496e-15		1.646e-12
Hh mutants that don't undergo autocatalytic processing are degraded by ERAD		4.081e-21		1.999e-15		6.494e-13
HIV elongation arrest and recovery				0.003231		0.00848
HIV Infection		7.136e-18		6.604e-15		3.422e-16
HIV Life Cycle		0.0005158		0.0001725		1.779e-05
HIV Transcription Elongation						0.01231
HIV Transcription Initiation		0.01093		0.007072		0.001803
Host Interactions of HIV factors		3.036e-15		4.558e-11		8.427e-12
HSF1 activation		0.0003896		0.009331
HuR (ELAVL1) binds and stabilizes mRNA		0.004039
IGF1R signaling cascade	3.904e-05	1.345e-10	4.398e-06	2.426e-08	0.0006194	1.614e-09
Infectious disease	0.002724	4.604e-14	0.001082	1.504e-12		6.431e-14
Inflammasomes		0.0005426		0.001018		0.01219
Initiation of Nuclear Envelope Reformation	0.001423		0.001125		6.092e-05
Innate Immune System	9.379e-14	2.77e-26	3.065e-13	5.072e-20	6.423e-12	2.534e-23
Insulin receptor recycling	7.727e-06	2.489e-07	0.0004399	1.587e-06	0.0003335	8.241e-07
Insulin receptor signalling cascade	3.678e-05	1.159e-10	4.119e-06	2.168e-08	0.0005916	1.414e-09
Interconversion of polyamines	0.004788
Interferon alpha/beta signaling	1.629e-10	7.005e-09	0.0002618		0.0001724
Interferon gamma signaling	5.143e-06	2.121e-10		0.009518
Interferon Signaling	1.384e-10	3.672e-09	2.869e-05		1.327e-05
Interleukin receptor SHC signaling	0.0003348	7.748e-11	1.725e-05	6.123e-08	0.002629	5.012e-09
Interleukin-1 processing	8.461e-05		6.609e-05		5.396e-05
Interleukin-1 signaling	1.904e-07		9.591e-08		5.155e-09
Interleukin-10 signaling	2.689e-18	2.072e-07	2.773e-16	7.924e-14	1.895e-15	1.108e-09
Interleukin-2 signaling	0.0001973	2.403e-10	9.388e-06	1.378e-07	0.001535	1.301e-08
Interleukin-3, 5 and GM-CSF signaling	0.0001299	3.404e-10	5.834e-06	2.352e-09	0.0009732	8.649e-11
Interleukin-4 and 13 signaling	8.411e-10	0.004689	2.551e-10	2.704e-06	3.931e-09	9.426e-05
Interleukin-6 family signaling	0.004127	0.002653				0.001504
Interleukin-6 signaling	4.041e-05	0.0002117	0.0005516	0.0007171	0.0004532	8.479e-06
Intra-Golgi and retrograde Golgi-to-ER traffic		5.667e-07		3.76e-08		1.69e-07
Intrinsic Pathway for Apoptosis	0.0003362	0.0005687	0.001247	0.004494	0.0009223
IRE1alpha activates chaperones		1.014e-06		1.473e-07	0.005164	6.121e-06
Iron uptake and transport	1.111e-07	2.92e-08	3.346e-05	4.517e-08	2.225e-05	5.262e-08
IRS-mediated signalling	3.071e-05	7.37e-11	3.377e-06	1.541e-08	0.0005147	9.455e-10
IRS-related events triggered by IGF1R	3.904e-05	1.345e-10	4.398e-06	2.426e-08	0.0006194	1.614e-09
ISG15 antiviral mechanism	2.158e-06		0.0001485		9.404e-05
JNK (c-Jun kinases) phosphorylation and activation mediated by activated human TAK1			0.005087		0.004231
Josephin domain DUBs		0.0003896		0.001154		0.002245
L1CAM interactions	0.002766		0.00169	0.003461	0.001117	0.001044
Late Phase of HIV Life Cycle		0.0006453		0.0001091		2.323e-05
LDL-mediated lipid transport		0.0002022		0.001398		0.000102
Linoleic acid (LA) metabolism		0.01039
Lipid digestion, mobilization, and transport						0.009506
Lipoprotein metabolism		0.001237		0.002965		0.00142
Listeria monocytogenes entry into host cells				0.002629		0.005496
Loss of Nlp from mitotic centrosomes				0.006534
Loss of proteins required for interphase microtubule organization from the centrosome				0.006534
Lysosome Vesicle Biogenesis		6.861e-05		0.0002134		0.0006975
M Phase		3.027e-05		5.722e-05		5.192e-05
M/G1 Transition		3.096e-11		1.498e-08		9.932e-07
Macroautophagy	7.123e-05	0.0001165	0.003764	0.0003465	0.002745	0.0004762
MAP kinase activation in TLR cascade	8.262e-06		9.184e-08		2.545e-06
MAP3K8 (TPL2)-dependent MAPK1/3 activation	0.003287				0.002165
MAPK family signaling cascades	0.0001506	2.716e-10	2.407e-06	2.352e-08	0.0009741	3.607e-09
MAPK targets/ Nuclear events mediated by MAP kinases			0.0001311	0.001549
MAPK1 (ERK2) activation	0.004628	0.006731	0.003872		0.003344	0.0004453
MAPK1/MAPK3 signaling	0.0001029	1.195e-10	1.319e-05	4.498e-09	0.0009161	2.845e-09
MAPK3 (ERK1) activation	0.0004605		0.0003619		0.0002968
MAPK6/MAPK4 signaling		1.174e-13		1.634e-09		7.875e-09
Membrane Trafficking	0.006102	4.496e-19	0.006526	1.253e-19	0.001563	8.071e-18
MET activates PTPN11				0.003676		0.005617
MET activates RAP1 and RAC1						0.01112
MET activates RAS signaling						0.01112
MET interacts with TNS proteins				0.003676		0.005617
MET promotes cell motility			0.005849
Metabolism of carbohydrates						0.009045
Metabolism of ingested H2SeO4 and H2SeO3 into H2Se		0.003121				0.002407
Metabolism of lipids and lipoproteins		0.006692
Metabolism of polyamines		1.117e-09		3.862e-09		3.093e-07
Metabolism of proteins		8.341e-15	0.006509	1.433e-16		1.185e-11
Metal ion SLC transporters		0.0002897		4.662e-05		0.0001473
Metallothioneins bind metals		1.532e-05		3.149e-06	0.006223	8.479e-06
MHC class II antigen presentation		7.025e-05		0.0001899		0.0004476
MicroRNA (miRNA) biogenesis						0.004207
Misspliced GSK3beta mutants stabilize beta-catenin	0.0002295		0.002021		0.001671
Mitochondrial translation		4.168e-07				0.0004183
Mitochondrial translation elongation		4.04e-07				0.0001728
Mitochondrial translation initiation		3.186e-07				0.0001476
Mitochondrial translation termination		1.236e-06				0.0001476
Mitophagy		0.0008238		0.001057		0.0004536
Mitotic Anaphase	0.006829	2.697e-08		1.277e-06	0.002369	1.141e-05
Mitotic G1-G1/S phases		1.253e-08		7.734e-06		0.000259
Mitotic G2-G2/M phases		5.664e-11		1.951e-10		4.768e-09
Mitotic Metaphase and Anaphase		3.194e-08		1.451e-06	0.002499	1.29e-05
Mitotic Telophase/Cytokinesis						0.006841
mRNA Capping						0.01009
mRNA decay by 5' to 3' exoribonuclease		0.009935
mRNA Splicing		0.0003447		0.002868		0.0001453
mRNA Splicing - Major Pathway		0.0001527		0.001588		6.335e-05
mRNA Splicing - Minor Pathway		7.595e-05				0.0001143
mTOR signalling	0.00511
mTORC1-mediated signalling	0.001966	0.004132				0.002499
MyD88 cascade initiated on plasma membrane	0.0001362		3.031e-06		4.551e-05
MyD88 dependent cascade initiated on endosome	9.087e-05		2.069e-06		2.797e-05	0.01308
MyD88-independent TLR3/TLR4 cascade	0.0001736		4.625e-06		5.476e-05	0.004542
MyD88:Mal cascade initiated on plasma membrane	0.0001135		2.726e-06	0.01042	3.522e-05	0.007018
N-glycan trimming in the ER and Calnexin/Calreticulin cycle		5.363e-10		1.291e-10		1.284e-09
NCAM signaling for neurite out-growth	0.0009946	1.388e-08	0.0001672	6.252e-07	0.006131	4.766e-07
Nef Mediated CD4 Down-regulation		0.001244		0.004464		0.0008274
Nef Mediated CD8 Down-regulation		0.002182		0.01149		0.001562
Nef-mediates down modulation of cell surface receptors by recruiting them to clathrin adapters		0.0005852				0.009116
Negative regulation of FGFR1 signaling				0.009593		0.005917
Negative regulation of FGFR2 signaling				0.01132		0.007165
Negative regulation of FGFR3 signaling				0.004545		0.002491
Negative regulation of FGFR4 signaling				0.006723		0.003922
Negative regulation of MAPK pathway	0.0001682		0.0006916		0.002909
Negative regulation of MET activity				0.003451		0.007142
Negative regulation of the PI3K/AKT network			0.002993
Negative regulators of RIG-I/MDA5 signaling						0.01024
Neurodegenerative Diseases					0.001181
Neutrophil degranulation	1.83e-10	5.736e-29	1.703e-09	3.687e-22	9.27e-11	2.482e-26
NGF signalling via TRKA from the plasma membrane	5.171e-05	5.206e-10	9.59e-08	8.616e-12	0.0004305	3.604e-10
Nicotinamide salvaging	0.005183
NIK-->noncanonical NF-kB signaling		2.863e-17		4.023e-12		1.261e-11
NOD1/2 Signaling Pathway			0.00672		0.005412
Non-integrin membrane-ECM interactions					0.005919
Nuclear Envelope Reassembly	0.001423		0.001125		6.092e-05
Nuclear Events (kinase and transcription factor activation)	0.002903		0.0002807	0.001818
Nucleotide Excision Repair				0.001509		0.0005324
Orc1 removal from chromatin		1.366e-13		3.058e-10		1.475e-07
Organelle biogenesis and maintenance		0.003102				0.004503
Ovarian tumor domain proteases	0.0006152
Oxygen-dependent proline hydroxylation of Hypoxia-inducible Factor Alpha		1.302e-14		5.77e-11		6.782e-09
p38MAPK events			0.001125	0.001761
p53-Dependent G1 DNA Damage Response		3.9e-14		1.967e-10		5.951e-10
p53-Dependent G1/S DNA damage checkpoint		3.9e-14		1.967e-10		5.951e-10
p53-Independent DNA Damage Response		7.24e-17		2.596e-12		5.339e-11
p53-Independent G1/S DNA damage checkpoint		7.24e-17		2.596e-12		5.339e-11
Pausing and recovery of HIV elongation				0.003231		0.00848
Pausing and recovery of Tat-mediated HIV elongation				0.002266		0.006075
PCP/CE pathway		3.086e-14		5.468e-11		1.782e-09
PERK regulates gene expression	0.006594		0.005061
phosphorylation site mutants of CTNNB1 are not targeted to the proteasome by the destruction complex	0.0002295		0.002021		0.001671
PI3K events in ERBB4 signaling			0.005377
PI3K/AKT activation			0.001167
PI5P, PP2A and IER3 Regulate PI3K/AKT Signaling			0.001676
Pink/Parkin Mediated Mitophagy		0.0008238		0.001057		0.0004536
PIP3 activates AKT signaling			0.0009357
PKB-mediated events	0.005785
Platelet activation, signaling and aggregation	4.246e-07	1.817e-05	2.354e-09	0.0002585	3.253e-08	6.649e-07
Platelet degranulation	0.0002901	0.005873	1.042e-05		2.159e-05	0.009281
Post-translational protein modification		2.075e-10		1.815e-10		1.168e-08
Pre-NOTCH Transcription and Translation			0.005061
Processing of Capped Intron-Containing Pre-mRNA		0.0009902		0.000801		1.659e-05
Programmed Cell Death	0.002252	4.076e-16		3.765e-11	0.001904	1.081e-08
Prolonged ERK activation events	0.0002829	1.409e-10	4.079e-05	1.5e-08	0.002305	9.251e-09
Protein folding		0.001735		0.0006977
Protein repair				0.006946
PTK6 promotes HIF1A stabilization				0.006946		0.01051
RAB GEFs exchange GTP for GDP on RABs	0.003701	8.667e-05	0.0001644	3.288e-05	0.0004233	7.669e-05
RAB geranylgeranylation		0.000323	0.0008328	0.0002939		0.001279
RAF activation	4.379e-05		0.002206		0.001757
RAF-independent MAPK1/3 activation	2.397e-05	0.0008238	1.226e-06		1.137e-05	0.002499
RAF/MAP kinase cascade	0.0004793	1.323e-10	7.382e-05	1.791e-08	0.003926	9.805e-09
Recruitment of mitotic centrosome proteins and complexes				0.007297
Recycling pathway of L1	0.005681	0.001005	0.004351	2.715e-05	0.003488	1.518e-05
Regulation of activated PAK-2p34 by proteasome mediated degradation		6.739e-19		6.192e-14		1.353e-11
Regulation of APC/C activators between G1/S and early anaphase		1.998e-14		1.334e-10		6.2e-10
Regulation of Apoptosis		4.844e-19		2.786e-13		6.74e-12
Regulation of DNA replication		1.128e-12		1.382e-09		5.221e-07
Regulation of Hypoxia-inducible Factor (HIF) by oxygen		1.708e-13		2.367e-10		5.087e-09
Regulation of IFNA signaling		0.002032				0.001144
Regulation of IFNG signaling	0.001928	7.411e-07		0.0003		3.463e-07
Regulation of KIT signaling						0.0001996
Regulation of mitotic cell cycle		2.287e-13		7.395e-10		3.53e-09
Regulation of mRNA stability by proteins that bind AU-rich elements		6.396e-16		3.397e-13		4.502e-10
Regulation of ornithine decarboxylase (ODC)		2.185e-16		9.459e-12		1.696e-10
Regulation of PAK-2p34 activity by PS-GAP/RHG10		0.00992				0.008221
Regulation of PLK1 Activity at G2/M Transition				0.002516		0.004095
Regulation of RAS by GAPs		1.448e-15		6.612e-13		1.326e-10
Regulation of signaling by CBL				0.008579		0.0004759
Regulation of TP53 Expression and Degradation	0.002972
Removal of licensing factors from origins		3.264e-13		5.69e-10		2.484e-07
Respiratory electron transport		7.025e-05		0.009118		5.426e-05
Respiratory electron transport, ATP synthesis by chemiosmotic coupling, and heat production by uncoupling proteins.		3.719e-05				0.0001716
Response to elevated platelet cytosolic Ca2+	0.0001333	0.004493	4.313e-06		8.747e-06	0.006843
Response to metal ions		1.532e-05		3.149e-06	0.006223	8.479e-06
RET signaling	0.0003079	8.214e-10	4.465e-05	1.268e-07	0.002182	3.663e-08
Retrograde neurotrophin signalling		0.001073		0.0003		0.0006679
Retrograde transport at the Trans-Golgi-Network		0.0016		0.0007779		0.0007356
RHO GTPase Effectors						0.00813
RHO GTPases activate IQGAPs		0.004994				0.0004116
RHO GTPases Activate NADPH Oxidases		0.000666				0.003391
RHO GTPases activate PAKs						0.002499
RHO GTPases Activate ROCKs						0.01219
RHO GTPases Activate WASPs and WAVEs		0.005177				0.01024
RNA Polymerase II HIV Promoter Escape		0.01093		0.007072		0.001803
RNA Polymerase II Pre-transcription Events				0.002516		0.0005873
RNA Polymerase II Promoter Escape		0.01093		0.007072		0.001803
RNA polymerase II transcribes snRNA genes						0.009034
RNA Polymerase II Transcription		0.009413		0.0001561		4.86e-05
RNA Polymerase II Transcription Elongation						0.01135
RNA Polymerase II Transcription Initiation		0.01093		0.007072		0.001803
RNA Polymerase II Transcription Initiation And Promoter Clearance		0.01093		0.007072		0.001803
RNA Polymerase II Transcription Pre-Initiation And Promoter Opening		0.01093		0.007072		0.001803
RNA Polymerase II Transcription Termination						0.008043
Role of LAT2/NTAL/LAB on calcium mobilization			0.002164
ROS, RNS production in phagocytes	4.434e-06	8.938e-10	0.0001995	2.227e-06	0.001039	2.343e-08
RSK activation						0.01051
S Phase		1.888e-10		3.449e-07		6.325e-06
S33 mutants of beta-catenin aren't phosphorylated	0.0002295		0.002021		0.001671
S37 mutants of beta-catenin aren't phosphorylated	0.0002295		0.002021		0.001671
S45 mutants of beta-catenin aren't phosphorylated	0.0002295		0.002021		0.001671
Scavenging by Class A Receptors					0.00617
Scavenging by Class F Receptors				0.006946		0.01051
SCF-beta-TrCP mediated degradation of Emi1		2.398e-17		6.242e-12		1.253e-10
SCF(Skp2)-mediated degradation of p27/p21		5.301e-17		4.649e-11		8.783e-10
Sema4D in semaphorin signaling						0.006677
Semaphorin interactions						0.01274
Separation of Sister Chromatids		3.83e-08		2.879e-07		2.725e-06
SHC1 events in EGFR signaling	0.0004793	1.323e-10	7.382e-05	1.791e-08	0.003926	9.805e-09
SHC1 events in ERBB2 signaling				0.004451
Sialic acid metabolism		0.002743
Signal regulatory protein (SIRP) family interactions		0.004994		0.001761		3.775e-05
Signal transduction by L1						0.007142
Signaling by EGFR	0.0009938	8.641e-07	1.074e-05	1.833e-07	0.003723	8.123e-08
Signaling by EGFR in Cancer						0.005496
Signaling by EGFRvIII in Cancer						0.009254
Signaling by ERBB2		0.007003		0.003874
Signaling by FGFR						0.001411
Signaling by FGFR in disease						0.006941
Signaling by FGFR1				0.01065		0.003045
Signaling by FGFR2				0.009058		0.0005545
Signaling by FGFR2 IIIa TM						0.004145
Signaling by FGFR2 in disease						0.009924
Signaling by FGFR3				0.008326		0.001694
Signaling by FGFR4				0.009686		0.00207
Signaling by Hedgehog		5.522e-09		1.412e-06		8.228e-06
Signaling by Insulin receptor	4.335e-08	4.641e-15	2.839e-08	4.282e-12	7.204e-06	1.434e-13
Signaling by Interleukins	1.227e-17	1.213e-12	1.675e-18	1.204e-16	1.951e-15	7.66e-14
Signaling by Leptin	0.0002993	5.55e-11	4.345e-05	1.955e-09	0.002409	1.317e-09
Signaling by Ligand-Responsive EGFR Variants in Cancer						0.005496
Signaling by MET				0.001546		0.0006631
Signaling by PDGF	0.0001615	2.852e-07	3.043e-06	4.14e-08	0.001327	1.197e-07
Signaling by PTK6		0.003929		0.0001133		0.0005631
Signaling by Rho GTPases						0.007938
Signaling by SCF-KIT	0.0002973	2.087e-08	1.615e-05	7.978e-08	0.002947	6.02e-10
Signaling by the B Cell Receptor (BCR)	0.003455	1.397e-06	0.00171	1.891e-06		4.055e-08
Signaling by Type 1 Insulin-like Growth Factor 1 Receptor (IGF1R)	4.141e-05	1.559e-10	4.694e-06	2.712e-08	0.0006483	1.841e-09
Signaling by VEGF	5.567e-05	1.578e-12	6.387e-06	7.248e-10	0.001428	4.249e-12
Signaling by Wnt		0.0005664		0.002622		0.0008212
Signalling by NGF	1.375e-05	8.627e-09	2.333e-08	2.566e-10	7.008e-05	3.317e-09
Signalling to ERKs	2.998e-05	3.251e-11	1.065e-06	8.189e-10	0.000665	5.423e-09
Signalling to p38 via RIT and RIN	0.0002382	8.571e-11	3.367e-05	1.024e-08	0.002016	1.701e-08
Signalling to RAS	0.0001392	9.139e-11	6.208e-06	2.916e-09	0.002745	5.76e-09
SLBP Dependent Processing of Replication-Dependent Histone Pre-mRNAs						0.01112
SOS-mediated signalling	0.0004793	1.323e-10	7.382e-05	1.791e-08	0.003926	9.805e-09
Spry regulation of FGF signaling	0.003287		0.002615	7.831e-05	0.002165	2.06e-05
Stabilization of p53		2.627e-16		6.242e-12		1.253e-10
Stimulation of the cell death response by PAK-2p34		0.00992		0.006028
SUMO is conjugated to E1 (UBA2:SAE1)		0.007235				0.005617
Switching of origins to a post-replicative state		1.366e-13		3.058e-10		1.475e-07
Syndecan interactions	0.0001386		9.791e-05	0.003451	7.349e-05
Synthesis of DNA		6.129e-10		9.461e-08		1.738e-05
Synthesis of PG		0.000325
Synthesis of substrates in N-glycan biosythesis		0.0006043
Synthesis of very long-chain fatty acyl-CoAs			0.003715
T41 mutants of beta-catenin aren't phosphorylated	0.0002295		0.002021		0.001671
TAK1 activates NFkB by phosphorylation and activation of IKKs complex			0.004351		0.003488
Tat-mediated elongation of the HIV-1 transcript						0.01231
Tat-mediated HIV elongation arrest and recovery				0.002266		0.006075
TBC/RABGAPs		0.001081		0.002057	0.006583	0.005961
TCF dependent signaling in response to WNT		0.003966		0.004017		0.005681
TCR signaling		1.76e-09		3.853e-06		1.736e-06
The citric acid (TCA) cycle and respiratory electron transport		0.0001225		0.008286		0.0001355
The NLRP3 inflammasome		0.0003896		0.001154		0.002245
The role of GTSE1 in G2/M progression after G2 checkpoint		5.249e-16		4.649e-11		5.372e-09
The role of Nef in HIV-1 replication and disease pathogenesis		0.0002014		0.004545		0.0005266
Thrombin signalling through proteinase activated receptors (PARs)			0.00672		0.005412
TNF signaling	0.001561		0.005421
TNFR1-induced NFkappaB signaling pathway	0.003477
TNFR1-mediated ceramide production	0.001207
TNFR2 non-canonical NF-kB pathway		2.841e-15		8.752e-11		6.808e-10
Toll Like Receptor 10 (TLR10) Cascade	0.0001362		3.031e-06		4.551e-05
Toll Like Receptor 2 (TLR2) Cascade	0.0001135		2.726e-06	0.01042	3.522e-05	0.007018
Toll Like Receptor 3 (TLR3) Cascade	0.0001736		4.625e-06		5.476e-05	0.004542
Toll Like Receptor 4 (TLR4) Cascade	0.000576		2.259e-05		0.0001801	0.005544
Toll Like Receptor 5 (TLR5) Cascade	0.0001362		3.031e-06		4.551e-05
Toll Like Receptor 7/8 (TLR7/8) Cascade	9.087e-05		2.069e-06		2.797e-05	0.01308
Toll Like Receptor 9 (TLR9) Cascade	0.0001408		3.564e-06		4.405e-05	0.008578
Toll Like Receptor TLR1:TLR2 Cascade	0.0001135		2.726e-06	0.01042	3.522e-05	0.007018
Toll Like Receptor TLR6:TLR2 Cascade	0.0001135		2.726e-06	0.01042	3.522e-05	0.007018
Toll-Like Receptors Cascades	0.0001539		2.039e-05	0.009694	0.0001309	0.001378
TP53 Regulates Metabolic Genes	0.0001712	0.0003374	9.462e-05	0.0043	5.769e-05	0.0001068
TRAF3-dependent IRF activation pathway	0.003287
TRAF6 mediated induction of NFkB and MAP kinases upon TLR7/8 or 9 activation	0.0002941		7.996e-06		0.0001011	0.01079
trans-Golgi Network Vesicle Budding		4.92e-09		4.296e-08		5.213e-07
Transcription of the HIV genome				0.001913		0.001008
Transcription-Coupled Nucleotide Excision Repair (TC-NER)						0.007197
Transcriptional Regulation by TP53	0.0002875		0.0002232	0.002863	0.001097	5.97e-05
Transferrin endocytosis and recycling	1.83e-05	1.513e-08	0.0008009	7.267e-08	0.0006102	4.57e-08
Translocation of GLUT4 to the plasma membrane		0.0005036	0.002301	0.001821	0.001664	0.0001929
Transmembrane transport of small molecules		2.071e-06	0.004012	1.215e-06		0.0001761
Transport of Mature mRNA derived from an Intron-Containing Transcript						0.01259
Transport of Mature Transcript to Cytoplasm						0.007949
Transport to the Golgi and subsequent modification		1.519e-07		1.204e-08		1.343e-06
TRIF-mediated TLR3/TLR4 signaling	0.0001736		4.625e-06		5.476e-05	0.004542
truncated APC mutants destabilize the destruction complex	0.001928
Truncations of AMER1 destabilize the destruction complex	0.001928
Tryptophan catabolism	0.001423		0.001125		0.0009269
Ub-specific processing proteases		0.000565		0.005055
Ubiquitin Mediated Degradation of Phosphorylated Cdc25A		7.24e-17		2.596e-12		5.339e-11
Ubiquitin-dependent degradation of Cyclin D		1.441e-18		1.028e-12		1.696e-10
Ubiquitin-dependent degradation of Cyclin D1		1.441e-18		1.028e-12		1.696e-10
UCH proteinases		8.993e-11		2.093e-07		9.218e-07
Unfolded Protein Response (UPR)	0.0003609	2.636e-07	0.0002027	2.131e-07	0.0001251	7.464e-07
Uptake and actions of bacterial toxins			0.005849
Uptake and function of diphtheria toxin		0.001011				0.01051
VEGFA-VEGFR2 Pathway	8.854e-05	3.744e-12	1.077e-05	2.145e-09	0.002268	1.118e-11
VEGFR2 mediated cell proliferation	0.0003948	1.394e-11	5.923e-05	1.265e-09	0.00299	2.705e-09
VEGFR2 mediated vascular permeability						0.002491
Vesicle-mediated transport		1.914e-18		5.45e-19	0.001678	7.63e-18
Vif-mediated degradation of APOBEC3G		1.226e-17		4.477e-13		8.227e-11
Viral Messenger RNA Synthesis						0.009924
Virus Assembly and Release		0.00992		0.006028		0.008221
VLDL interactions		0.0001379		0.001057		0.0004536
VLDLR internalisation and degradation		0.0003896		0.001154		0.0002391
Vpu mediated degradation of CD4		3.69e-17		1.644e-12		3.423e-11
WNT5A-dependent internalization of FZD2, FZD5 and ROR2		0.004994		0.001761		0.003391
WNT5A-dependent internalization of FZD4		0.009935		0.003625		0.006841
XBP1(S) activates chaperone genes		2.678e-06		8.14e-08		3.636e-06
Zinc influx into cells by the SLC39 gene family		0.01039		0.004464		0.007589
Zinc transporters				0.006594		0.01219

## Sheet: cMono
Pathway	3hCA_p_value	24hCA_p_value	3hMTB_p_value	24hMTB_p_value	3hPA_p_value	24hPA_p_value
ABC transporter disorders	0.0001029	7.051e-22		1.947e-17		1.012e-14
ABC-family proteins mediated transport	0.001895	2.94e-18		6.521e-13		6.695e-11
Abortive elongation of HIV-1 transcript in the absence of Tat		8.823e-07		4.515e-06		6.004e-08
activated TAK1 mediates p38 MAPK activation	0.0002289		0.0001507		0.001166
Activated TLR4 signalling	6.34e-06	0.001328	2.181e-06		8.919e-05	0.003849
Activation of APC/C and APC/C:Cdc20 mediated degradation of mitotic proteins	0.003723	1.337e-17		6.325e-14		9.448e-11
Activation of BAD and translocation to mitochondria	0.0004527				0.002879
Activation of BH3-only proteins	6.762e-05				0.0002389
Activation of DNA fragmentation factor		0.01204				0.01029
Activation of IRF3/IRF7 mediated by TBK1/IKK epsilon		0.002777
Activation of NF-kappaB in B cells	8.921e-05	3.822e-18		4.777e-13		7.986e-11
Activation, myristolyation of BID and translocation to mitochondria		0.005712
Adaptive Immune System	1.799e-06	3.749e-19	0.002737	5.205e-13	0.003421	2.73e-12
Advanced glycosylation endproduct receptor signaling						0.001645
AMER1 mutants destabilize the destruction complex	0.00329		0.002491
Amino acid transport across the plasma membrane	0.0004736		0.000298		0.0002389
Antigen activates B Cell Receptor (BCR) leading to generation of second messengers		0.003442		0.001547		4.834e-05
Antigen Presentation: Folding, assembly and peptide loading of class I MHC		8.823e-07		0.005617
Antigen processing-Cross presentation	1.24e-06	3.664e-26	0.0005076	5.557e-18	9.696e-05	5.059e-14
Antigen processing: Ubiquitination & Proteasome degradation	0.006942	2.475e-15		8.285e-09		4.789e-08
Antiviral mechanism by IFN-stimulated genes	0.000881		0.006016		0.004769
APC truncation mutants have impaired AXIN binding	0.00329		0.002491
APC:Cdc20 mediated degradation of cell cycle proteins prior to satisfation of the cell cycle checkpoint	0.002796	2.195e-18		1.699e-14		2.891e-11
APC/C-mediated degradation of cell cycle proteins	0.008667	5.677e-17		3.031e-12		6.658e-10
APC/C:Cdc20 mediated degradation of mitotic proteins	0.00339	7.418e-18		4.117e-14		6.42e-11
APC/C:Cdc20 mediated degradation of Securin	0.001494	3.999e-19		7.95e-15		1.336e-11
APC/C:Cdh1 mediated degradation of Cdc20 and other APC/C:Cdh1 targeted proteins in late mitosis/early G1	0.002532	1.019e-17		8.06e-14		1.078e-10
Apoptosis	6.697e-06	7.02e-17	0.003789	2.324e-10	0.0003724	1.502e-10
Apoptosis induced DNA fragmentation		0.01204				0.01029
Apoptotic execution phase		0.002275				0.001592
ARMS-mediated activation	8.569e-07	1.092e-11	3.918e-05	1.959e-10	0.002155	1.245e-07
Asparagine N-linked glycosylation	7.376e-05	4.208e-17		6.206e-13	0.00206	1.845e-13
Assembly Of The HIV Virion						0.01029
Assembly of the pre-replicative complex	0.005744	4.161e-15		5.123e-12		3.462e-09
Assembly of Viral Components at the Budding Site				0.009178		0.01426
Association of TriC/CCT with target proteins during biosynthesis		0.01384				0.0035
Asymmetric localization of PCP proteins	0.004747	1.333e-15		2.227e-12		1.647e-09
ATF6 (ATF6-alpha) activates chaperone genes	8.147e-05		5.653e-05	0.01333	0.0007956	0.004472
ATF6 (ATF6-alpha) activates chaperones	0.0002098		0.0001465		0.001612	0.001645
Attenuation phase				0.008526
AUF1 (hnRNP D0) binds and destabilizes mRNA	0.001593	8.265e-22		1.656e-17		4.891e-14
AURKA Activation by TPX2				0.002732
Autodegradation of Cdh1 by Cdh1:APC/C	0.0009396	2.192e-20		1.022e-15		2.083e-12
Autodegradation of the E3 ubiquitin ligase COP1	0.000952	4.382e-21		1.783e-15		3.295e-13
AXIN missense mutants destabilize the destruction complex	0.00329		0.002491
AXIN mutants destabilize the destruction complex, activating WNT signaling	0.00329		0.002491
Axon guidance	4.295e-08	4.119e-11	3.825e-06	1.188e-11	7.263e-06	9.677e-08
Basigin interactions	0.007637		0.00555	0.008841	0.004764
Beta-catenin independent WNT signaling	0.004872	1.786e-12		8.923e-11		1.166e-09
Beta-catenin phosphorylation cascade	0.0008627		0.0006092		0.004696
Budding and maturation of HIV virion	0.005429	4.654e-05		0.001208	0.003359	0.001019
C-type lectin receptors (CLRs)	4.907e-06	7.185e-15		2.037e-12	0.003494	3.404e-11
Calnexin/calreticulin cycle	0.007637	2.719e-06		1.113e-05	0.004764	1.258e-05
Cargo concentration in the ER		5.753e-05		0.002671		0.003096
Cargo recognition for clathrin-mediated endocytosis		0.001872		2.041e-05		0.0001778
Cargo trafficking to the periciliary membrane						0.004651
CD28 co-stimulation				0.00807		0.0006101
Cdc20:Phospho-APC/C mediated degradation of Cyclin A	0.002532	1.169e-18		1.076e-14		1.915e-11
CDK-mediated phosphorylation and removal of Cdc6	0.0008301	2.524e-20		9.576e-16		1.53e-12
CDT1 association with the CDC6:ORC:origin complex	0.002271	1.508e-17		8.697e-14		8.994e-11
Cell Cycle		4.502e-05		1.074e-05		2.573e-05
Cell Cycle Checkpoints	0.007515	6.446e-08		9.234e-07		6.021e-05
Cell Cycle, Mitotic		4.996e-06		1.78e-07		5.983e-06
Cell surface interactions at the vascular wall	0.001088		0.00139	0.002359	0.0001008	0.004275
Cell-extracellular matrix interactions	0.005552	0.00123	0.004227	0.01149	0.003712
Cellular response to heat stress				0.006055		0.0006484
Cellular response to hypoxia	1.589e-05	7.827e-16		8.74e-15		1.733e-11
Cellular responses to stress	2.415e-10	5.789e-13	1.973e-07	1.536e-15	1.855e-07	1.964e-14
Cellular Senescence	0.00527		0.002367
Centrosome maturation				0.002612
Chaperonin-mediated protein folding		0.0007866		0.00761		0.002705
Chemokine receptors bind chemokines	0.0003363	0.007351	0.0009814		0.003616
Chk1/Chk2(Cds1) mediated inactivation of Cyclin B:Cdk1 complex	0.001754
Chromatin modifying enzymes						0.0004749
Chromatin organization						0.0004749
Cilium Assembly				0.008333
Class I MHC mediated antigen processing & presentation	3.833e-05	3.823e-22		5.97e-12	0.001171	2.499e-10
Clathrin derived vesicle budding		7.11e-08		7.119e-11	0.0008879	1.413e-09
Clathrin-mediated endocytosis		1.154e-05		4.225e-08	0.0001972	2.094e-07
Cleavage of Growing Transcript in the Termination Region		0.003028		0.0006106		1.845e-06
CLEC7A (Dectin-1) induces NFAT activation		0.01204				0.01029
CLEC7A (Dectin-1) signaling	1.24e-06	4.337e-18	0.001674	6.27e-14	0.0003602	1.383e-12
CLEC7A/inflammasome pathway	0.001846		0.001479		0.001331
Cohesin Loading onto Chromatin				0.01333		2.88e-06
Collagen degradation				0.003045
Complex I biogenesis		2.7e-08		1.59e-06		2.298e-09
Constitutive Signaling by EGFRvIII		0.006881				0.0009819
Constitutive Signaling by Ligand-Responsive EGFR Cancer Variants		0.005494				0.0008702
Cooperation of Prefoldin and TriC/CCT in actin and tubulin folding		0.004074				0.0008119
COPI-dependent Golgi-to-ER retrograde traffic		0.006088		0.001117		0.009403
COPI-independent Golgi-to-ER retrograde traffic		0.00078		0.0005786		1.978e-05
COPI-mediated anterograde transport	0.001095	4.3e-07		1.478e-08		4.922e-08
COPII (Coat Protein 2) Mediated Vesicle Transport		5.454e-09		1.237e-07		1.059e-06
Costimulation by the CD28 family				0.01364		0.005935
CREB phosphorylation through the activation of Ras						0.0119
Cross-presentation of soluble exogenous antigens (endosomes)	0.0007212	9.985e-21		5.58e-15		6.976e-12
Cyclin A:Cdk2-associated events at S phase entry	0.002063	3.168e-19		1.714e-12		4.812e-11
Cyclin D associated events in G1		0.01155
Cyclin E associated events during G1/S transition	0.002288	6.133e-19		2.576e-12		7.236e-11
Cytokine Signaling in Immune system	3.435e-23	2.295e-20	4.613e-18	8.257e-16	5.168e-17	3.69e-09
Cytosolic tRNA aminoacylation		0.007352
DAP12 interactions	6.034e-06	1.2e-09	2.577e-06	5.583e-10	0.002188	2.81e-08
DAP12 signaling	5.767e-06	1.902e-09	2.578e-06	5.474e-10	0.002443	9.669e-09
DARPP-32 events				0.008841		0.007531
Deadenylation-dependent mRNA decay		0.01201
Death Receptor Signalling					0.004565
Dectin-1 mediated noncanonical NF-kB signaling	0.000147	1.992e-21		1.85e-15		4.549e-13
Defective CFTR causes cystic fibrosis	3.562e-05	1.88e-24		2.83e-19	0.005071	1.72e-16
Degradation of AXIN	0.001407	6.179e-20		1.035e-14		1.791e-12
Degradation of beta-catenin by the destruction complex	3.744e-05	3.554e-16		4.292e-12		6.184e-12
Degradation of DVL	0.002023	6.805e-19		5.217e-14		5.677e-11
Degradation of GLI1 by the proteasome	0.0007337	4.535e-21		2.326e-13		3.524e-11
Degradation of GLI2 by the proteasome	0.0006457	2.436e-20		1.431e-13		2.217e-11
Deregulated CDK5 triggers multiple neurodegenerative pathways in Alzheimer's disease models	0.003715		0.002669		0.00228
Detoxification of Reactive Oxygen Species		0.00956				0.007383
Deubiquitination		5.037e-06		5.298e-06		5.082e-05
Developmental Biology	0.003403			0.003436
Disease	3.431e-08	6.386e-14	3.666e-05	2.387e-14	4.354e-05	7.797e-14
Diseases of signal transduction	2.269e-06	7.233e-17	0.0004187	2.227e-15	0.002105	1.525e-16
Disorders of transmembrane transporters	0.0002587	9.825e-20		7.147e-16		3.181e-13
Dissolution of Fibrin Clot	0.00244		0.0001465		0.001612
DNA Damage Bypass		0.01031		0.004552
DNA Repair				0.009289		0.0128
DNA Replication		6.508e-11		8.399e-09		9.043e-07
DNA Replication Pre-Initiation		6.225e-14		6.772e-11		9.593e-09
Downregulation of SMAD2/3:SMAD4 transcriptional activity						0.002494
Downstream signal transduction	4.45e-06	1.087e-09	1.987e-06	3.282e-10	0.002086	2.472e-09
Downstream signaling events of B Cell Receptor (BCR)	2.121e-06	3.422e-09	0.0001552	2.027e-08		2.19e-08
Downstream TCR signaling	2.266e-05	9.161e-13		4.952e-09	0.0003602	1.043e-08
Dual incision in TC-NER		0.0001201		6.05e-05		2.067e-05
EGFR Transactivation by Gastrin		0.001755				0.0123
Endosomal Sorting Complex Required For Transport (ESCRT)	0.008946	4.538e-06		1.683e-05	0.005604	1.978e-05
Endosomal/Vacuolar pathway		0.001196
Energy dependent regulation of mTOR by LKB1-AMPK	0.008946	0.01186		0.002715		0.0005785
Entry of Influenza Virion into Host Cell via Endocytosis	0.002309			0.009178		0.01426
EPH-ephrin mediated repulsion of cells		0.0007948		0.0009594		0.005459
EPH-Ephrin signaling	0.001579	1.957e-05		9.913e-06	0.0005963	3.07e-05
EPHB-mediated forward signaling		0.006977		0.003678	0.001645	0.001628
ER Quality Control Compartment (ERQC)		0.000449		0.002537		0.001801
ER to Golgi Anterograde Transport	0.01021	5.241e-11		1.082e-10		2.291e-10
ER-Phagosome pathway	2.402e-06	4.975e-26	0.001324	1.284e-17	0.0002622	4.38e-13
ERK/MAPK targets			0.002165	0.01167
ERKs are inactivated		0.01204	0.001842
Establishment of Sister Chromatid Cohesion						0.0001019
FBXL7 down-regulates AURKA during mitotic entry and in early mitosis	0.001407	3.307e-22		1.035e-14		1.791e-12
FBXW7 Mutants and NOTCH1 in Cancer		0.01299
Fc epsilon receptor (FCERI) signaling	8.101e-08	5.839e-10	7.618e-08	1.305e-09	0.0001473	1.359e-08
FCERI mediated Ca+2 mobilization		0.006369		0.0138		0.00488
FCERI mediated MAPK activation	1.805e-06	1.062e-11	2.376e-05	8.255e-11	0.002716	8.313e-08
FCERI mediated NF-kB activation	4.887e-05	6.365e-15		4.883e-11	0.003393	1.588e-09
Fcgamma receptor (FCGR) dependent phagocytosis		1.957e-05		0.0007971	0.002042	3.121e-06
FGFR2 alternative splicing		2.896e-05		0.0001061		3.903e-07
FGFR2 mutant receptor activation		0.0008393		0.002133		0.0001354
Folding of actin by CCT/TriC						0.002685
Formation of annular gap junctions	0.006973	0.001755		0.0005686		0.001478
Formation of HIV elongation complex in the absence of HIV Tat		0.000282		0.0002468		0.0001827
Formation of HIV-1 elongation complex containing HIV-1 Tat		0.0001734		0.0001599		0.0001114
Formation of Incision Complex in GG-NER		0.0008347		0.001262		0.002032
Formation of RNA Pol II elongation complex		0.00046		0.0002571		0.0002903
Formation of TC-NER Pre-Incision Complex		0.000282		0.0002468		4.952e-05
Formation of the Early Elongation Complex		1.633e-05		0.0001802		1.059e-05
Formation of the HIV-1 Early Elongation Complex		1.633e-05		0.0001802		1.059e-05
Formation of tubulin folding intermediates by CCT/TriC						0.005863
Formyl peptide receptors bind formyl peptides and many other ligands		0.008574
Frs2-mediated activation	3.035e-07	4.493e-12	1.523e-05	7.624e-11	0.0009871	5.881e-08
G beta:gamma signalling through PI3Kgamma	0.001602	0.002536	0.0009814	0.003256	0.0007759	0.0001493
G-protein beta:gamma signalling	0.002389	0.004502	0.001477	0.005338	0.001173	0.0003153
G1 Phase		0.01155
G1/S DNA Damage Checkpoints	0.0003375	1.829e-17		2.227e-12		8.537e-12
G1/S Transition	0.004393	9.984e-13		2.063e-08		2.319e-07
G2/M Checkpoints		2.537e-07		1.559e-06		0.0003027
G2/M Transition	0.001041	8.887e-14		1.1e-14		4.077e-10
GAB1 signalosome	0.007043		0.0004368
Gap junction degradation	0.009618	0.003175		0.001052		0.002685
Gap-filling DNA repair synthesis and ligation in TC-NER		9.579e-05		0.0001764		5.753e-05
Gastrin-CREB signalling pathway via PKC and MAPK	0.002	7.239e-06		3.781e-06		6.059e-05
Gene Expression		9.945e-07		0.0001026		1.544e-09
GLI3 is processed to GLI3R by the proteasome	0.0006457	2.436e-20		1.431e-13		2.217e-11
Global Genome Nucleotide Excision Repair (GG-NER)						0.005355
Gluconeogenesis		0.002487		0.006631		0.0004519
Glucose metabolism		0.0007498		0.0008374		0.0001626
Glycolysis		0.008684		1.22e-05		0.0004519
Glycosaminoglycan metabolism			0.00305		0.006198
Golgi Associated Vesicle Biogenesis		2.972e-06		5.852e-08		7.115e-08
Golgi Cisternae Pericentriolar Stack Reorganization		0.003165		0.006137		0.0003605
Golgi-to-ER retrograde transport	0.005787	4.858e-05		5.133e-06		8.56e-06
GP1b-IX-V activation signalling	0.0008021		0.0006006		0.0005236
GPVI-mediated activation cascade	0.0008301	2.075e-05	9.427e-05	6.467e-07	6.978e-05	1.209e-07
GRB2 events in EGFR signaling	6.032e-07	4.916e-12	2.975e-05	1.021e-10	0.001773	6.953e-08
Growth hormone receptor signaling		0.0002693				0.004491
Hedgehog 'off' state	0.00945	6.402e-12		2.627e-08		6.35e-07
Hedgehog 'on' state	0.002902	9.663e-14		4.813e-10		2.066e-07
Hedgehog ligand biogenesis	7.715e-05	1.715e-21		6.081e-17		2.622e-14
Hemostasis	1.609e-10	0.01204	4.107e-11	0.0002161	2.358e-11	0.0006594
Hh mutants abrogate ligand secretion	2.552e-05	6.252e-23		1.001e-17	0.004166	3.998e-15
Hh mutants that don't undergo autocatalytic processing are degraded by ERAD	1.802e-05	9.655e-24		2.756e-18	0.003391	1.151e-15
HIV elongation arrest and recovery		0.00017		5.654e-05		2.575e-05
HIV Infection	0.002086	6.996e-28		2.814e-21		2.851e-22
HIV Life Cycle		2.285e-08		8.863e-08		2.301e-09
HIV Transcription Elongation		0.0001734		0.0001599		0.0001114
HIV Transcription Initiation		2.169e-06		0.0007834		1.255e-06
Host Interactions of HIV factors	0.004682	1.821e-19		2.109e-14		3.674e-13
HSF1 activation		0.0001298		0.0003188		0.0009781
HuR (ELAVL1) binds and stabilizes mRNA		0.008574		0.003531		0.007492
IGF1R signaling cascade	2.691e-08	3.741e-12	2.923e-06	1.015e-11	0.0001757	2.351e-10
Infectious disease	5.14e-07	1.842e-20	0.0009999	2.067e-18	0.0005525	2.987e-17
Inflammasomes		0.001884
Initiation of Nuclear Envelope Reformation	0.0002098		0.001842		0.0001235
InlB-mediated entry of Listeria monocytogenes into host cell				0.008526
Innate Immune System	2.449e-16	2.758e-35	1.369e-16	3.328e-27	9.363e-14	3.9e-26
Insulin receptor recycling	2.271e-06	2.719e-06	0.0001171	1.113e-05	9.334e-05	1.258e-05
Insulin receptor signalling cascade	2.46e-08	3.119e-12	2.723e-06	8.676e-12	0.0001664	2.004e-10
Interconversion of polyamines	0.006388		0.005494		0.005116
Interferon alpha/beta signaling	7.715e-05	2.214e-11
Interferon gamma signaling		4.444e-10		0.01026	0.005913	0.01526
Interferon Signaling	2.63e-05	7.183e-10	0.003106		0.002109
Interleukin receptor SHC signaling	1.519e-07	4.095e-12	7.727e-06	5.692e-11	0.0005418	7.852e-09
Interleukin-1 processing	0.0001497		0.0001112		0.002258
Interleukin-1 signaling	1.286e-08		4.058e-07		3.055e-08	0.01083
Interleukin-10 signaling	1.021e-15	1.933e-05	5.54e-14	3.74e-10	1.826e-15	9.323e-08
Interleukin-2 signaling	9.119e-08	1.589e-11	4.52e-06	1.746e-10	0.0003282	2.283e-08
Interleukin-3, 5 and GM-CSF signaling	6.582e-08	1.404e-13	3.066e-06	9.276e-13	0.0002214	3.161e-10
Interleukin-4 and 13 signaling	1.269e-08	0.01096	9.044e-11	0.0002062	4.289e-11	0.001562
Interleukin-6 family signaling		0.002472
Interleukin-6 signaling	0.001214	3.838e-06	0.0009115	0.001785	0.0007956	4.7e-05
Intra-Golgi and retrograde Golgi-to-ER traffic		9.885e-07		8.054e-09		4.585e-08
Intrinsic Pathway for Apoptosis	2.797e-05	0.001061	0.002664		7.125e-05
IRE1alpha activates chaperones	0.001593	2.837e-07	0.0009338	0.0001897	0.0007223	4.792e-05
Iron uptake and transport	6.356e-08	6.883e-07	1.967e-06	7.085e-07	1.382e-06	2.143e-06
IRS-mediated signalling	1.872e-08	1.796e-12	2.195e-06	5.393e-12	0.0001411	1.233e-10
IRS-related events triggered by IGF1R	2.691e-08	3.741e-12	2.923e-06	1.015e-11	0.0001757	2.351e-10
ISG15 antiviral mechanism	0.000881		0.006016		0.004769
JNK (c-Jun kinases) phosphorylation and activation mediated by activated human TAK1	0.01058				0.007156
Josephin domain DUBs		0.001196		0.0003188		0.0009781
L1CAM interactions	0.0009406	0.001214	0.004701	3.398e-05	0.003585	0.0007265
Late Phase of HIV Life Cycle		1.341e-07		9.215e-07		1.524e-08
LDL-mediated lipid transport		0.0009515		0.0008917		0.000723
Lipid digestion, mobilization, and transport						0.003849
Lipoprotein metabolism		0.004099				0.0001247
Listeria monocytogenes entry into host cells				0.001355		0.004453
Loss of Function of FBXW7 in Cancer and NOTCH1 Signaling		0.01299
Loss of Nlp from mitotic centrosomes				0.001791
Loss of proteins required for interphase microtubule organization from the centrosome				0.001791
Lysosome Vesicle Biogenesis		0.0001147		1.372e-06		7.777e-05
M Phase	0.001549	6.589e-07		8.669e-08		3.72e-07
M/G1 Transition		6.225e-14		6.772e-11		9.593e-09
Macroautophagy	0.0002589	4.542e-05	0.002337	4.974e-06	0.0004437	2.641e-05
MAP kinase activation in TLR cascade	1.859e-07	0.005578	6.871e-08	0.01173	1.97e-06	0.003924
MAP2K and MAPK activation	0.002001		0.006298
MAP3K8 (TPL2)-dependent MAPK1/3 activation	0.0006332				0.003712
MAPK family signaling cascades	3.742e-08	1.564e-11	1.705e-07	2.152e-11	0.0006069	1.513e-08
MAPK targets/ Nuclear events mediated by MAP kinases			0.000298
MAPK1 (ERK2) activation	0.006973	0.0001482	0.005631		0.005088	0.001478
MAPK1/MAPK3 signaling	1.046e-07	1.829e-12	5.73e-06	2.927e-11	0.0004349	2.741e-08
MAPK3 (ERK1) activation	0.0008021		0.0006006		0.0005236
MAPK6/MAPK4 signaling	0.0003445	1.025e-14	0.006511	2.519e-13		8.218e-11
MASTL Facilitates Mitotic Progression	0.009618				0.007044
Membrane Trafficking	2.767e-06	1.721e-22	0.0002159	1.145e-25	7.592e-08	1.299e-25
MET activates PI3K/AKT signaling						0.001931
MET activates PTPN11		0.01299		0.006518		0.01169
MET activates RAP1 and RAC1		0.005269		0.01333
MET activates RAS signaling		0.005269
MET interacts with TNS proteins		0.01299		0.006518		0.01169
Metabolism of amino acids and derivatives		0.00363
Metabolism of carbohydrates						0.008615
Metabolism of ingested H2SeO4 and H2SeO3 into H2Se		0.005712				0.0001774
Metabolism of polyamines	0.0008847	1.61e-14		9.339e-11		1.294e-08
Metabolism of proteins	3.537e-06	1.343e-18	4.844e-05	1.143e-18	0.0003096	6.511e-18
Metal ion SLC transporters		0.0002693		0.001208		0.001019
Metallothioneins bind metals		6.01e-05		1.202e-05		4.7e-05
MHC class II antigen presentation		0.0002326		0.0001181		0.00198
MicroRNA (miRNA) biogenesis		4.654e-05		0.0002198		3.272e-05
Misspliced GSK3beta mutants stabilize beta-catenin	0.0004527		0.0003178		0.002879
Mitochondrial iron-sulfur cluster biogenesis			0.005631
Mitochondrial protein import		0.01021
Mitochondrial translation		1.367e-10		9.979e-05		9.228e-07
Mitochondrial translation elongation		7.925e-11		0.0001139		7.653e-07
Mitochondrial translation initiation		5.504e-11		3.011e-05		1.583e-07
Mitochondrial translation termination		2.669e-10		9.644e-05		5.958e-07
Mitophagy		0.0006623		0.003364		0.002494
Mitotic Anaphase	3.986e-05	2.57e-10	0.005551	2.65e-10	0.001583	6.501e-09
Mitotic G1-G1/S phases		5.019e-12		5.694e-08		9.675e-07
Mitotic G2-G2/M phases	0.001185	1.512e-13		1.8e-14		6.193e-10
Mitotic Metaphase and Anaphase	4.338e-05	3.2e-10	0.005849	3.217e-10	0.00168	7.891e-09
Mitotic Telophase/Cytokinesis				0.008526		7.062e-06
mRNA 3'-end processing				0.01036		0.0001239
mRNA Capping		7.354e-06		0.0001488		4.841e-06
mRNA Splicing	0.005	4.332e-08		8.29e-07		7.375e-15
mRNA Splicing - Major Pathway	0.003221	2.828e-08		2.638e-07		3.262e-15
mRNA Splicing - Minor Pathway		8.039e-10		4.708e-07		6.976e-12
mTOR signalling	0.01023			0.008496		0.0035
mTORC1-mediated signalling	0.003715	0.003165		0.003364		0.002494
MyD88 cascade initiated on plasma membrane	7.219e-06		2.851e-06		4.354e-05	0.0106
MyD88 dependent cascade initiated on endosome	5.942e-06	0.009528	2.231e-06		3.07e-05	0.006445
MyD88-independent TLR3/TLR4 cascade	3.138e-06	0.0007866	1.109e-06	0.00761	6.244e-05	0.002705
MyD88:Mal cascade initiated on plasma membrane	7.892e-06	0.01194	2.983e-06		3.917e-05	0.003695
N-glycan trimming in the ER and Calnexin/Calreticulin cycle	0.001226	1.837e-09		2.507e-08	0.003514	8.342e-09
NCAM signaling for neurite out-growth	2.671e-06	1.347e-09	8.498e-05	1.024e-08	0.003384	4.05e-06
Nef Mediated CD4 Down-regulation		0.003175		0.009132		0.002685
Nef Mediated CD8 Down-regulation		0.004718				0.004108
Nef-mediates down modulation of cell surface receptors by recruiting them to clathrin adapters		0.002295				0.008026
Negative regulation of FGFR3 signaling		0.01475		0.01325		0.0119
Negative regulation of MAPK pathway	7.666e-05	0.01384	5.779e-06		0.001222
Negative regulation of MET activity				0.001875		0.006046
Negative regulation of the PI3K/AKT network			0.002486
Negative regulators of RIG-I/MDA5 signaling		0.0001147		0.004064		0.01522
Nephrin interactions						0.008026
Neurodegenerative Diseases	0.003715		0.002669		0.00228
Neutrophil degranulation	2.412e-11	1.147e-37	1.025e-11	1.991e-30	2.355e-12	6.258e-32
NGF signalling via TRKA from the plasma membrane	1.573e-07	4.544e-12	5.15e-08	3.314e-14	0.0002253	8.733e-12
NIK-->noncanonical NF-kB signaling	0.0001266	8.53e-22		1.06e-15		2.665e-13
Notch-HLH transcription pathway	0.00244
NRIF signals cell death from the nucleus		0.004762
Nuclear Envelope Reassembly	0.0002098		0.001842		0.0001235
Nuclear Events (kinase and transcription factor activation)	0.005429		0.0005721	0.005617	0.003359
Nucleotide Excision Repair		5.772e-05		6.116e-06		1.118e-06
Oncogenic MAPK signaling		0.005463		0.003124		0.008858
Orc1 removal from chromatin	0.002288	2.873e-15		2.576e-12		2.033e-09
Organelle biogenesis and maintenance		0.0001112		0.0001398		1.939e-05
Oxygen-dependent proline hydroxylation of Hypoxia-inducible Factor Alpha	7.715e-05	1.829e-17		3.965e-14		8.537e-12
p38MAPK events	0.00244	0.002004	0.001842	0.0005467		0.01029
p53-Dependent G1 DNA Damage Response	0.0002589	4.886e-18		9.314e-13		3.373e-12
p53-Dependent G1/S DNA damage checkpoint	0.0002589	4.886e-18		9.314e-13		3.373e-12
p53-Independent DNA Damage Response	0.001088	1.091e-20		3.26e-15		5.893e-13
p53-Independent G1/S DNA damage checkpoint	0.001088	1.091e-20		3.26e-15		5.893e-13
Paradoxical activation of RAF signaling by kinase inactive BRAF	0.009043	0.01155
Pausing and recovery of HIV elongation		0.00017		5.654e-05		2.575e-05
Pausing and recovery of Tat-mediated HIV elongation		9.33e-05		3.167e-05		1.304e-05
PCP/CE pathway	0.006102	4.108e-15		3.652e-13		5.889e-10
PECAM1 interactions				0.002832
PERK regulates gene expression	0.01201					0.004265
phosphorylation site mutants of CTNNB1 are not targeted to the proteasome by the destruction complex	0.0004527		0.0003178		0.002879
PI3K Cascade						0.006451
PI3K events in ERBB4 signaling	0.009618
PI3K/AKT activation	0.007043		0.0004368
PI5P, PP2A and IER3 Regulate PI3K/AKT Signaling	0.00741		0.001324
Pink/Parkin Mediated Mitophagy		0.0006623		0.003364		0.002494
PIP3 activates AKT signaling	0.005785		0.0003377
PIWI-interacting RNA (piRNA) biogenesis		0.004266		0.003455		0.003308
PKB-mediated events	0.01152			0.01003		0.00431
Platelet activation, signaling and aggregation	4.33e-08	3.492e-05	6.039e-09	6.934e-06	2.792e-08	5.707e-06
Platelet degranulation	4.356e-05		5.704e-05		0.0001273
Post-translational protein modification	3.571e-06	2.415e-13	0.000432	2.628e-14	0.0004405	1.691e-13
Pre-NOTCH Expression and Processing	0.0002849		0.003909
Pre-NOTCH Processing in Golgi	0.001149				0.00584	0.0109
Pre-NOTCH Transcription and Translation	0.002351		0.001595
Prefoldin mediated transfer of substrate to CCT/TriC		0.004266				0.0007954
Processing of Capped Intron-Containing Pre-mRNA	0.003128	1.037e-07		3.619e-07		2.517e-14
Processing of Capped Intronless Pre-mRNA						0.005425
Programmed Cell Death	8.93e-06	4.19e-17	0.004478	1.198e-10	0.0004583	8.833e-11
Prolonged ERK activation events	3.634e-07	6.69e-12	1.757e-05	1.057e-10	0.001094	7.877e-08
Protein folding		0.0001241		0.006249		0.001108
Protein repair				0.01216
Protein ubiquitination	0.0005665			0.009122	0.004166
PTK6 promotes HIF1A stabilization				0.01216
PTK6 Regulates RTKs and Their Effectors AKT1 and DOK1		0.01403
RAB GEFs exchange GTP for GDP on RABs	0.0003088	8.426e-06	0.0001463	1.575e-05	2.388e-05	1.245e-06
RAB geranylgeranylation	0.0002258	0.0001201	0.0001156	3.892e-06	0.001642	1.374e-06
RAF activation	1.19e-05	0.005654	6.836e-05		0.0004722
RAF-independent MAPK1/3 activation	6.125e-05	0.0001172	2.456e-07		2.982e-05	0.01045
RAF/MAP kinase cascade	6.032e-07	4.916e-12	2.975e-05	1.021e-10	0.001773	6.953e-08
RAS signaling downstream of NF1 loss-of-function variants		0.005712
Recruitment of mitotic centrosome proteins and complexes				0.002612
Recycling pathway of L1	0.001957	4.421e-05		2.49e-05	0.006542	0.0001663
Regulation of actin dynamics for phagocytic cup formation		0.0022				0.003846
Regulation of activated PAK-2p34 by proteasome mediated degradation	0.0007212	6.377e-22		4.231e-17		9.742e-14
Regulation of APC/C activators between G1/S and early anaphase	0.00532	2.119e-18		3.246e-13		8.14e-11
Regulation of Apoptosis	0.001088	7.531e-22		3.062e-16		6.975e-14
Regulation of cholesterol biosynthesis by SREBP (SREBF)		0.008852
Regulation of cytoskeletal remodeling and cell spreading by IPP complex components		0.008574
Regulation of DNA replication	0.003723	3.747e-14		1.75e-11		1.117e-08
Regulation of HSF1-mediated heat shock response						0.003846
Regulation of Hypoxia-inducible Factor (HIF) by oxygen	1.589e-05	7.827e-16		8.74e-15		1.733e-11
Regulation of IFNA signaling		0.0003924				0.005863
Regulation of IFNG signaling		2.756e-07		9.775e-05	0.002183	3.137e-06
Regulation of KIT signaling		0.00123		0.002009		0.0009819
Regulation of mitotic cell cycle	0.008667	5.677e-17		3.031e-12		6.658e-10
Regulation of mRNA stability by proteins that bind AU-rich elements	0.00131	2.572e-21		3.502e-18		7.1e-16
Regulation of ornithine decarboxylase (ODC)	0.0008301	2.524e-20		1.02e-14		1.53e-12
Regulation of PAK-2p34 activity by PS-GAP/RHG10						0.01426
Regulation of PLK1 Activity at G2/M Transition		0.01416		0.0001342		0.004447
Regulation of RAS by GAPs	0.002063	3.168e-19		4.191e-15		8.166e-12
Regulation of signaling by CBL		0.002777		0.0006544		5.014e-05
Regulation of TP53 Activity						0.0001994
Regulation of TP53 Activity through Acetylation				0.005395		6.665e-05
Regulation of TP53 Degradation						0.003908
Regulation of TP53 Expression and Degradation	0.006078		0.004196			0.00488
Removal of licensing factors from origins	0.002796	8.307e-15		5.676e-12		4.109e-09
Respiratory electron transport		2.629e-08		1.141e-06		5.051e-07
Respiratory electron transport, ATP synthesis by chemiosmotic coupling, and heat production by uncoupling proteins.		1.536e-08		2.184e-06		5.719e-06
Response to elevated platelet cytosolic Ca2+	2.114e-05		2.649e-05	0.01205	5.868e-05
Response to metal ions		6.01e-05		1.202e-05		4.7e-05
RET signaling	1.88e-07	2.489e-11	2.222e-05	2.064e-10	0.0005063	7.232e-08
Retrograde neurotrophin signalling		0.003165		0.0008834		0.002609
Retrograde transport at the Trans-Golgi-Network		0.008733		0.0003189		0.002215
RHO GTPase Effectors	0.0003153		0.002401		0.0006702	0.00472
RHO GTPases activate IQGAPs	0.00244	0.01204	0.0001465	0.0005467		0.001645
RHO GTPases Activate NADPH Oxidases		0.01204				0.01029
RHO GTPases activate PAKs	0.003715	0.003165	0.002669			0.01045
RHO GTPases Activate ROCKs						0.008012
RHO GTPases Activate WASPs and WAVEs		0.001878		0.0138	0.003514	0.0003474
RIG-I/MDA5 mediated induction of IFN-alpha/beta pathways		0.003001
RNA Pol II CTD phosphorylation and interaction with CE		1.849e-05		0.0004267		1.258e-05
RNA Pol II CTD phosphorylation and interaction with CE during HIV infection		1.849e-05		0.0004267		1.258e-05
RNA Polymerase II HIV Promoter Escape		2.169e-06		0.0007834		1.255e-06
RNA Polymerase II Pre-transcription Events		2.131e-05		0.0001342		1.115e-05
RNA Polymerase II Promoter Escape		2.169e-06		0.0007834		1.255e-06
RNA polymerase II transcribes snRNA genes		0.0004998		0.0007172		3.109e-05
RNA Polymerase II Transcription		8.733e-07		9.98e-07		3.74e-10
RNA Polymerase II Transcription Elongation		0.00046		0.0002571		0.0002903
RNA Polymerase II Transcription Initiation		2.169e-06		0.0007834		1.255e-06
RNA Polymerase II Transcription Initiation And Promoter Clearance		2.169e-06		0.0007834		1.255e-06
RNA Polymerase II Transcription Pre-Initiation And Promoter Opening		2.169e-06		0.0007834		1.255e-06
RNA Polymerase II Transcription Termination		0.003028		0.0006106		1.845e-06
Role of LAT2/NTAL/LAB on calcium mobilization	0.01216		0.0008964
Role of phospholipids in phagocytosis						0.003908
ROS, RNS production in phagocytes	1.665e-06	1.675e-07	6.409e-05	2.762e-06	4.964e-05	7.183e-07
RSK activation						0.001931
S Phase		4.13e-13		4.199e-09		1.869e-09
S33 mutants of beta-catenin aren't phosphorylated	0.0004527		0.0003178		0.002879
S37 mutants of beta-catenin aren't phosphorylated	0.0004527		0.0003178		0.002879
S45 mutants of beta-catenin aren't phosphorylated	0.0004527		0.0003178		0.002879
Scavenging by Class A Receptors					0.001478
SCF-beta-TrCP mediated degradation of Emi1	0.001407	4.69e-21		1.035e-14		1.791e-12
SCF(Skp2)-mediated degradation of p27/p21	0.0006457	1.992e-21		1.431e-13		3.277e-12
Sema4D in semaphorin signaling		0.009407		0.008841		0.001901
Sema4D induced cell migration and growth-cone collapse						0.01336
Semaphorin interactions		0.009976
Separation of Sister Chromatids	0.001047	2.284e-10		1.284e-09		6.742e-09
SHC-related events triggered by IGF1R		0.01403
SHC1 events in EGFR signaling	6.032e-07	4.916e-12	2.975e-05	1.021e-10	0.001773	6.953e-08
SHC1 events in ERBB2 signaling		0.009824		0.01167
Sialic acid metabolism		0.01074
Signal regulatory protein (SIRP) family interactions		0.002004		0.0005467		0.0001995
Signal transduction by L1		0.007429		0.001875		0.006046
Signaling by BRAF and RAF fusions	0.007341	0.003438		0.002863		0.006379
Signaling by cytosolic FGFR1 fusion mutants						0.002234
Signaling by EGFR	3.865e-06	2.457e-09	6.133e-07	8.93e-11	0.001661	2.269e-09
Signaling by EGFR in Cancer		0.005494				0.0008702
Signaling by EGFRvIII in Cancer		0.006881				0.0009819
Signaling by ERBB2		0.0121				0.00909
Signaling by FGFR		5.243e-05		0.0003385		7.653e-07
Signaling by FGFR in disease		0.0001998		0.001312		2.377e-06
Signaling by FGFR1	0.008336	0.01031				0.002693
Signaling by FGFR2		7.611e-06		0.000101		6.245e-08
Signaling by FGFR2 IIIa TM		1.533e-06		1.643e-05		8.598e-08
Signaling by FGFR2 in disease		5.514e-05		0.001262		1.467e-06
Signaling by FGFR3	0.01023	0.004679				0.001015
Signaling by FGFR3 fusions in cancer						0.002685
Signaling by FGFR4	0.01152	0.005738				0.001292
Signaling by FGFR4 in disease						0.004472
Signaling by Hedgehog	0.006434	2.465e-11		2.665e-08		4.592e-07
Signaling by high-kinase activity BRAF mutants	0.005269
Signaling by Insulin receptor	4.97e-12	3.333e-16	8.898e-09	2.208e-15	9.118e-07	7.833e-14
Signaling by Interleukins	2.011e-20	5.469e-15	3.029e-18	5.495e-17	3.237e-16	2.569e-11
Signaling by Leptin	3.972e-07	9.067e-13	1.885e-05	1.316e-11	0.001151	1.472e-08
Signaling by Ligand-Responsive EGFR Variants in Cancer		0.005494				0.0008702
Signaling by MET	0.004747	0.0006755		0.000368		0.0001396
Signaling by moderate kinase activity BRAF mutants	0.009043	0.01155
Signaling by NOTCH	0.006666
Signaling by NOTCH2		0.01074
Signaling by NOTCH3		0.005269
Signaling by NOTCH4		0.005269
Signaling by PDGF	3.35e-06	5.311e-09	1.36e-06	4.125e-10	0.001323	4.725e-09
Signaling by PTK6		0.00157		0.0003083		0.002822
Signaling by Rho GTPases	0.01161				0.004405	0.01448
Signaling by SCF-KIT	4.184e-06	1.839e-11	5.208e-06	1.582e-11	0.004646	2.968e-10
Signaling by TGF-beta Receptor Complex				0.008939		0.004299
Signaling by the B Cell Receptor (BCR)	1.677e-05	2.949e-10	0.0006284	1.202e-09		1.838e-10
Signaling by Type 1 Insulin-like Growth Factor 1 Receptor (IGF1R)	2.944e-08	4.481e-12	3.137e-06	1.186e-11	0.0001855	2.756e-10
Signaling by VEGF	8.179e-08	5.636e-14	7.657e-07	2.933e-14	0.0001042	1.122e-12
Signaling by Wnt		4.089e-06		3.44e-05		1.762e-05
Signalling by NGF	1.124e-07	1.46e-11	2.651e-08	1.523e-12	6.728e-05	4.115e-11
Signalling to ERKs	3.099e-08	2.28e-12	5.456e-07	7.382e-12	0.0001394	2.647e-08
Signalling to p38 via RIT and RIN	2.772e-07	1.092e-11	1.417e-05	1.959e-10	0.0009371	1.245e-07
Signalling to RAS	1.666e-07	1.676e-12	2.861e-06	6.994e-12	0.0005719	2.323e-08
SLBP Dependent Processing of Replication-Dependent Histone Pre-mRNAs		0.005269		0.001785		0.00054
SLBP independent Processing of Histone Pre-mRNAs				0.009132		0.002685
SMAC binds to IAPs		0.01299
SMAC-mediated apoptotic response		0.01299
SMAC-mediated dissociation of IAP:caspase complexes		0.01299
Small interfering RNA (siRNA) biogenesis						0.0123
SOS-mediated signalling	6.032e-07	4.916e-12	2.975e-05	1.021e-10	0.001773	6.953e-08
Spry regulation of FGF signaling	0.005552	0.0001749	0.004227	0.0002768	0.003712	0.000134
Stabilization of p53	0.0003254	4.69e-21		1.035e-14		2.27e-13
SUMO is conjugated to E1 (UBA2:SAE1)		0.01299		0.006518		0.01169
SUMO is transferred from E1 to E2 (UBE2I, UBC9)		0.004718
SUMOylation of DNA damage response and repair proteins						0.01137
Switching of origins to a post-replicative state	0.002288	2.873e-15		2.576e-12		2.033e-09
Syndecan interactions	0.0003078		0.0002033	0.009177	0.0001669
Synthesis of active ubiquitin: roles of E1 and E2 enzymes	5.23e-05		0.001595	0.004342	0.0001918
Synthesis of DNA		4.498e-12		1.13e-09		1.449e-07
Synthesis of PG		0.0008622				0.007492
Synthesis of substrates in N-glycan biosythesis		0.00477
Synthesis of very long-chain fatty acyl-CoAs			0.006519
T41 mutants of beta-catenin aren't phosphorylated	0.0004527		0.0003178		0.002879
TAK1 activates NFkB by phosphorylation and activation of IKKs complex	0.0104				0.006542
Tat-mediated elongation of the HIV-1 transcript		0.0001734		0.0001599		0.0001114
Tat-mediated HIV elongation arrest and recovery		9.33e-05		3.167e-05		1.304e-05
TBC/RABGAPs		4.419e-05		0.0002028	0.0006708	0.001467
TCF dependent signaling in response to WNT		0.0004716		0.0005982		0.002431
TCR signaling	6.588e-05	2.652e-12		2.718e-09	0.0002099	1.195e-08
TGF-beta receptor signaling activates SMADs		0.01314		0.002671		0.003096
The citric acid (TCA) cycle and respiratory electron transport		7.595e-08		2.511e-05		3.843e-06
The NLRP3 inflammasome		0.001196
The role of GTSE1 in G2/M progression after G2 checkpoint	0.000147	2.996e-18		1.431e-13		1.408e-10
The role of Nef in HIV-1 replication and disease pathogenesis		0.0002326		0.003455		0.0007954
Tie2 Signaling		0.01302				0.002234
TNF signaling					0.001895
TNFR1-induced NFkappaB signaling pathway					0.004018
TNFR1-mediated ceramide production					0.001331
TNFR2 non-canonical NF-kB pathway	0.0001216	1.116e-16		1.762e-13	0.001584	8.439e-11
Toll Like Receptor 10 (TLR10) Cascade	7.219e-06		2.851e-06		4.354e-05	0.0106
Toll Like Receptor 2 (TLR2) Cascade	7.892e-06	0.01194	2.983e-06		3.917e-05	0.003695
Toll Like Receptor 3 (TLR3) Cascade	3.138e-06	0.0007866	1.109e-06	0.00761	6.244e-05	0.002705
Toll Like Receptor 4 (TLR4) Cascade	2.307e-05	0.002359	8.23e-06		0.0002507	0.006083
Toll Like Receptor 5 (TLR5) Cascade	7.219e-06		2.851e-06		4.354e-05	0.0106
Toll Like Receptor 7/8 (TLR7/8) Cascade	5.942e-06	0.009528	2.231e-06		3.07e-05	0.006445
Toll Like Receptor 9 (TLR9) Cascade	1.039e-05	0.007166	3.955e-06		4.963e-05	0.004737
Toll Like Receptor TLR1:TLR2 Cascade	7.892e-06	0.01194	2.983e-06		3.917e-05	0.003695
Toll Like Receptor TLR6:TLR2 Cascade	7.892e-06	0.01194	2.983e-06		3.917e-05	0.003695
Toll-Like Receptors Cascades	9.286e-06	0.0006249	1.034e-05		0.0002311	0.002963
TP53 Regulates Metabolic Genes	9.733e-06	2.846e-05	8.099e-05	2.075e-05	0.0002348	1.524e-05
TP53 Regulates Transcription of DNA Repair Genes		0.003028		0.01219		0.002033
TRAF3-dependent IRF activation pathway		0.00123
TRAF6 mediated induction of NFkB and MAP kinases upon TLR7/8 or 9 activation	1.971e-05		7.968e-06		0.000102	0.005046
trans-Golgi Network Vesicle Budding		7.11e-08		7.119e-11	0.0008879	1.413e-09
Transcription of the HIV genome		1.967e-05		0.000205		1.065e-05
Transcription-Coupled Nucleotide Excision Repair (TC-NER)		0.0005312		6.34e-05		3.536e-05
Transcriptional Regulation by TP53	3.424e-05	1.187e-06	9.002e-05	9.351e-06		2.474e-09
Transcriptional regulation of pluripotent stem cells		0.001878		0.001049		0.001382
Transferrin endocytosis and recycling	6.109e-06	2.448e-07	0.0002396	7.482e-07	0.0001918	1.139e-06
Translesion synthesis by Y family DNA polymerases bypasses lesions on DNA template				0.01003
Translocation of GLUT4 to the plasma membrane	0.0001266	0.0005068	0.001343	2.523e-05	0.001043	2.775e-05
Transmembrane transport of small molecules	0.0005965	5.739e-06	0.00528	4.25e-06	0.0005005	5.338e-05
Transport of Mature mRNA derived from an Intron-Containing Transcript				0.007961		0.0005388
Transport of Mature Transcript to Cytoplasm				0.01253		0.0005525
Transport to the Golgi and subsequent modification	0.004696	2.524e-09		5.702e-09		2.303e-08
TRIF-mediated TLR3/TLR4 signaling	3.138e-06	0.0007866	1.109e-06	0.00761	6.244e-05	0.002705
truncated APC mutants destabilize the destruction complex	0.00329		0.002491
Truncations of AMER1 destabilize the destruction complex	0.00329		0.002491
Tryptophan catabolism	0.00244		0.001842		0.001612
Ub-specific processing proteases		8.475e-06		2.758e-05		0.0005572
Ubiquitin Mediated Degradation of Phosphorylated Cdc25A	0.001088	1.091e-20		3.26e-15		5.893e-13
Ubiquitin-dependent degradation of Cyclin D	0.0008301	1.702e-21		9.576e-16		1.809e-13
Ubiquitin-dependent degradation of Cyclin D1	0.0008301	1.702e-21		9.576e-16		1.809e-13
UCH proteinases	0.004307	3.862e-12		3.175e-09		7.937e-09
Unfolded Protein Response (UPR)	2.575e-05	2.44e-08	4.556e-05	1.911e-06	0.000128	1.56e-07
Uptake and actions of bacterial toxins	6.762e-05		0.001906	0.005395		0.005425
Uptake and function of anthrax toxins	0.0002098		0.001842	0.004261		0.01029
Uptake and function of diphtheria toxin	0.001846	0.002227
VEGFA-VEGFR2 Pathway	1.242e-07	1.024e-13	1.211e-06	7.382e-14	0.0001613	2.142e-12
VEGFR2 mediated cell proliferation	6.152e-07	8.332e-13	2.665e-05	9.86e-12	0.001478	4.88e-09
VEGFR2 mediated vascular permeability		0.01475		0.000772		0.0007954
Vesicle-mediated transport	5.584e-06	1.16e-21	0.0003135	7.079e-24	6.386e-08	9.534e-25
Vif-mediated degradation of APOBEC3G	0.001239	1.282e-22		5.699e-16		1.036e-12
Viral Messenger RNA Synthesis		0.002793		0.001262		3.55e-05
Virus Assembly and Release				0.009178		0.01426
Vitamin C (ascorbate) metabolism			0.003879		0.0035
VLDL interactions		0.0006623		0.003364		8.515e-05
VLDLR internalisation and degradation		0.001196		0.002832		0.0009781
Vpu mediated degradation of CD4	0.000952	4.382e-21		1.783e-15		3.295e-13
VxPx cargo-targeting to cilium				0.01167
WNT5A-dependent internalization of FZD2, FZD5 and ROR2		0.01204		0.004261		0.01029
WNT5A-dependent internalization of FZD4				0.008526
XBP1(S) activates chaperone genes	0.004849	1.39e-07		0.0001247	0.002444	0.0001059
Zinc transporters		0.009606

## Sheet: ncMono
Pathway	3hCA_p_value	24hCA_p_value	3hMTB_p_value	24hMTB_p_value	3hPA_p_value	24hPA_p_value
ABC transporter disorders		1.114e-21		8.949e-16		4.519e-13
ABC-family proteins mediated transport		1.419e-17		1.259e-13		1.785e-11
Activated TLR4 signalling	2.307e-06	0.003233	1.134e-07	0.002884	0.0001145
Activation of APC/C and APC/C:Cdc20 mediated degradation of mitotic proteins		1.062e-15		6.559e-11		7.062e-11
Activation of BAD and translocation to mitochondria	0.004774
Activation of BH3-only proteins	0.003217
Activation of IRF3/IRF7 mediated by TBK1/IKK epsilon			0.006792
Activation of NF-kappaB in B cells		6.231e-18		1.879e-12		8.499e-11
Activation of RAS in B cells				0.007608		0.007675
Adaptive Immune System	1.23e-06	4.926e-22	1.02e-05	1.451e-15	1.287e-06	8.758e-12
ADP signalling through P2Y purinoceptor 1	0.006103
alpha-linolenic (omega3) and linoleic (omega6) acid metabolism						0.01083
alpha-linolenic acid (ALA) metabolism						0.01083
AMER1 mutants destabilize the destruction complex	0.003638		0.002553
Amino acid transport across the plasma membrane			0.0003105
Antigen activates B Cell Receptor (BCR) leading to generation of second messengers		0.002235				0.00783
Antigen Presentation: Folding, assembly and peptide loading of class I MHC		4.46e-09		8.512e-09		5.591e-05
Antigen processing-Cross presentation	0.003935	2.465e-29	0.005321	2.672e-24	0.0004463	2.01e-21
Antigen processing: Ubiquitination & Proteasome degradation		1.736e-11		1.588e-05	0.00448	6.929e-05
Antiviral mechanism by IFN-stimulated genes	1.092e-07		1.675e-07		7.583e-07
APC truncation mutants have impaired AXIN binding	0.003638		0.002553
APC:Cdc20 mediated degradation of cell cycle proteins prior to satisfation of the cell cycle checkpoint		2.149e-16		2.162e-11		2.33e-11
APC/C-mediated degradation of cell cycle proteins		1.855e-14		3.526e-10		1.837e-09
APC/C:Cdc20 mediated degradation of mitotic proteins		6.305e-16		4.565e-11		4.917e-11
APC/C:Cdc20 mediated degradation of Securin		6.231e-18		1.879e-12		2.028e-12
APC/C:Cdh1 mediated degradation of Cdc20 and other APC/C:Cdh1 targeted proteins in late mitosis/early G1		1.232e-16		1.47e-11		1.585e-11
Apoptosis	0.0007356	1.163e-16	0.0006176	2.191e-12	0.00131	1.222e-10
Apoptotic factor-mediated response			0.002554
ARMS-mediated activation	0.002517	6.42e-10	0.0002913	1.492e-09	0.002814	5.878e-10
Asparagine N-linked glycosylation		3.402e-20		9.616e-22		3.047e-19
Assembly of the pre-replicative complex		4.964e-14		6.76e-10		7.223e-10
Assembly of Viral Components at the Budding Site						0.01037
Association of TriC/CCT with target proteins during biosynthesis				0.003723
Asymmetric localization of PCP proteins		1.752e-14		3.255e-10		3.48e-10
ATF4 activates genes			0.005709		0.00524
ATF6 (ATF6-alpha) activates chaperone genes		0.004206		0.002279		0.002311
ATF6 (ATF6-alpha) activates chaperones		0.009709		0.005392		0.005464
AUF1 (hnRNP D0) binds and destabilizes mRNA		1.885e-21		7.072e-14		7.636e-14
Autodegradation of Cdh1 by Cdh1:APC/C		4.331e-19		3.036e-13		3.282e-13
Autodegradation of the E3 ubiquitin ligase COP1		2.023e-18		6.228e-13		6.687e-13
AXIN missense mutants destabilize the destruction complex	0.003638		0.002553
AXIN mutants destabilize the destruction complex, activating WNT signaling	0.003638		0.002553
Axon guidance		3.635e-06	0.002302	3.58e-07		1.086e-07
Basigin interactions			0.005709
Beta-catenin independent WNT signaling		5.896e-11		1.983e-08		6.973e-08
Beta-catenin phosphorylation cascade	0.0009783		0.0006283		0.005088
Biosynthesis of the N-glycan precursor (dolichol lipid-linked oligosaccharide, LLO) and transfer to a nascent protein		2.293e-05		0.0003385		0.001015
Budding and maturation of HIV virion		2.868e-05
C-type lectin receptors (CLRs)		8.246e-16		7.038e-13		1.369e-11
Calnexin/calreticulin cycle		6.808e-05		0.0001175		1.924e-05
Cargo concentration in the ER		0.0007216		0.0002182		0.001003
Cargo recognition for clathrin-mediated endocytosis				0.005817
CASP8 activity is inhibited		0.0005003
Caspase activation via extrinsic apoptotic signalling pathway		0.008781	0.006705
CD28 co-stimulation	0.0001329
CD28 dependent PI3K/Akt signaling	0.003408
CD28 dependent Vav1 pathway	0.001943
Cdc20:Phospho-APC/C mediated degradation of Cyclin A		1.232e-16		1.47e-11		1.585e-11
CDK-mediated phosphorylation and removal of Cdc6		9.039e-19		3.611e-13		3.878e-13
CDT1 association with the CDC6:ORC:origin complex		2.939e-16		1.888e-11		2.023e-11
Cell Cycle Checkpoints		8.556e-06		0.000493		0.0001161
Cell Cycle, Mitotic		0.005144		0.006634
Cell surface interactions at the vascular wall	0.0005236		0.001486	0.001048	0.003324	0.009715
Cell-extracellular matrix interactions						0.0003953
Cellular response to heat stress		0.00762		0.01003		0.01031
Cellular response to hypoxia		7.595e-15		3.616e-10		3.88e-10
Cellular responses to stress	0.002326	5.179e-14	0.000824	8.408e-13	0.0005735	2.551e-12
Chaperonin-mediated protein folding				0.002505
Chemokine receptors bind chemokines	0.0004124		0.004574		0.0008985
Class I MHC mediated antigen processing & presentation	0.001313	3.006e-21	0.002226	7.997e-14	0.0001741	9.779e-11
Clathrin derived vesicle budding		2.482e-08		2.96e-06		3.108e-06
Clathrin-mediated endocytosis		0.001876		0.00268		0.0005633
Cleavage of Growing Transcript in the Termination Region		0.01078				0.008008
CLEC7A (Dectin-1) induces NFAT activation		0.001529				0.005464
CLEC7A (Dectin-1) signaling		7.488e-20		5.991e-14	0.0004463	6.603e-14
CLEC7A/inflammasome pathway	0.002		0.001508		0.001422
Collagen degradation				0.001287
Complex I biogenesis		1.327e-06		0.006996		0.007165
Constitutive Signaling by Ligand-Responsive EGFR Cancer Variants				0.009211		0.009347
Cooperation of Prefoldin and TriC/CCT in actin and tubulin folding		0.009514		0.00386		0.001003
COPI-dependent Golgi-to-ER retrograde traffic		0.001431		8.552e-05		0.000272
COPI-mediated anterograde transport		3.673e-08		3.616e-10		2.019e-09
COPII (Coat Protein 2) Mediated Vesicle Transport		1.951e-07		2.637e-09		7.274e-08
Costimulation by the CD28 family	0.0001758		0.004407
Cross-presentation of particulate exogenous antigens (phagosomes)		0.0006776		0.0003535		0.0003587
Cross-presentation of soluble exogenous antigens (endosomes)		2.784e-20		2.059e-13		2.212e-13
CTLA4 inhibitory signaling	5.301e-05		0.0002794		0.00204
Cyclin A:Cdk2-associated events at S phase entry		3.236e-16		6.633e-12		2.617e-10
Cyclin E associated events during G1/S transition		5.642e-16		9.918e-12		3.746e-10
Cytokine Signaling in Immune system	1.673e-37	4.113e-24	6.938e-36	1.376e-19	1.008e-32	1.046e-16
Cytosolic tRNA aminoacylation		0.0002573		0.009495		8.305e-05
DAP12 interactions	2.673e-05	1.533e-08	4.444e-05	4.125e-10	0.0003476	1.552e-08
DAP12 signaling	5.936e-05	2.695e-08	0.0001075	2.278e-09	0.0008066	1.479e-08
Death Receptor Signalling	2.012e-05	0.002379	8.054e-06		6.639e-06
Dectin-1 mediated noncanonical NF-kB signaling		4.822e-20		6.857e-14	0.005263	7.42e-14
Defective CFTR causes cystic fibrosis		3.703e-24		1.656e-17		1.491e-14
Degradation of AXIN		1.726e-18		2.914e-12		3.126e-12
Degradation of beta-catenin by the destruction complex		7.321e-13		2.466e-09		1.233e-08
Degradation of DVL		1.535e-16		1.205e-11		1.737e-12
Degradation of GLI1 by the proteasome		1.122e-16		8.891e-13		6.998e-12
Degradation of GLI2 by the proteasome		5.874e-17		4.14e-12		3.132e-11
Deregulated CDK5 triggers multiple neurodegenerative pathways in Alzheimer's disease models	0.004185	0.009699	0.0003641		0.002516
Detoxification of Reactive Oxygen Species		2.728e-05		3.028e-05		3.128e-05
Deubiquitination		0.0002348		0.0006481		0.003715
Dimerization of procaspase-8		0.0005003
Disease	0.0002379	3.146e-10	8.213e-05	4.637e-10	0.002177	2.307e-07
Diseases associated with the TLR signaling cascade			0.0004677
Diseases of Immune System			0.0004677
Diseases of signal transduction	0.0005712	1.408e-07	0.0004692	3.092e-07		7.391e-07
Disorders of transmembrane transporters		1.315e-19		2.673e-14		8.312e-12
Dissolution of Fibrin Clot	0.002701		0.001889		0.0001373
DNA Replication		4.179e-09		1.351e-06		4.646e-06
DNA Replication Pre-Initiation		1.326e-11		2.651e-08		2.827e-08
Downstream signal transduction	4.719e-05	3.677e-08	8.71e-05	3.374e-09	0.0006752	3.837e-09
Downstream signaling events of B Cell Receptor (BCR)	0.0006242	2.782e-07	0.001173	9.902e-08	0.0009238	7.92e-07
Downstream TCR signaling		5.584e-15		1.736e-08		9.789e-07
EGFR Transactivation by Gastrin			0.005739	0.0007325		0.000743
Endosomal Sorting Complex Required For Transport (ESCRT)		2.541e-06
Endosomal/Vacuolar pathway		0.0009075		0.0036
Energy dependent regulation of mTOR by LKB1-AMPK						0.0008795
Entry of Influenza Virion into Host Cell via Endocytosis						0.01037
EPH-ephrin mediated repulsion of cells		0.00488
EPH-Ephrin signaling				0.008489		0.001576
EPHB-mediated forward signaling						0.001635
ER Quality Control Compartment (ERQC)		0.007441				0.003518
ER to Golgi Anterograde Transport		5.576e-10		3.766e-13		8.33e-12
ER-Phagosome pathway		5.056e-26		1.803e-21	0.001187	1.415e-18
ERK/MAPK targets				0.003457
ERKs are inactivated			0.001889
FBXL7 down-regulates AURKA during mitotic entry and in early mitosis		1.726e-18		3.571e-13		3.126e-12
Fc epsilon receptor (FCERI) signaling	1.736e-05	1.621e-08	2.766e-05	2.394e-09	4.302e-05	3.405e-08
FCERI mediated Ca+2 mobilization		0.0003051				0.005937
FCERI mediated MAPK activation	0.000773	4.699e-10	0.0001751	7.132e-10	0.0007326	8.036e-10
FCERI mediated NF-kB activation		7.539e-15		1.863e-10		4.774e-09
Fcgamma receptor (FCGR) dependent phagocytosis		0.007041		0.003707		0.000223
Folding of actin by CCT/TriC						0.01118
Formation of annular gap junctions		0.001386		0.0007325		0.000743
Formation of Incision Complex in GG-NER						0.006608
Formyl peptide receptors bind formyl peptides and many other ligands		0.0006776
Frs2-mediated activation	0.001218	2.75e-10	0.0003089	6.142e-10	0.00295	2.385e-10
G beta:gamma signalling through PI3Kgamma	0.0004124		0.001025	0.0004343	0.0008985
G-protein beta:gamma signalling	0.0006576		0.001542	0.0008169	0.001355
G1/S DNA Damage Checkpoints		2.234e-15		5.353e-11		5.742e-11
G1/S Transition		1.037e-09		2.565e-07		2.875e-06
G2/M Checkpoints		8.001e-06		0.0004267		8.796e-05
G2/M Transition		7.382e-09		2.537e-08		2.336e-07
GAB1 signalosome	0.001266
Gap junction degradation		0.002522		0.001349		0.001368
Gastrin-CREB signalling pathway via PKC and MAPK		3.447e-06		3.516e-06		2.615e-05
Gene Expression						0.001401
GLI3 is processed to GLI3R by the proteasome		5.874e-17		4.14e-12		3.132e-11
Glucose metabolism		0.002677
Golgi Associated Vesicle Biogenesis		5.818e-06		6.125e-05		0.0002357
Golgi-to-ER retrograde transport		0.0003601		4.387e-06		1.435e-05
GPVI-mediated activation cascade	0.004086	0.0005347		0.0001177	0.001978	0.0001219
GRB2 events in EGFR signaling	0.00205	3.207e-10	0.0002293	7.947e-10	0.002324	3.071e-10
GRB2 events in ERBB2 signaling			0.00433
GRB2:SOS provides linkage to MAPK signaling for Integrins			0.00433
Growth hormone receptor signaling	0.0009897		0.004038
Hedgehog 'off' state		5.826e-10		2.219e-08		3.41e-07
Hedgehog 'on' state		1.922e-11		3.462e-08		3.691e-08
Hedgehog ligand biogenesis		3.324e-19		2.162e-14		2.352e-14
Hemostasis	3.347e-09		9.747e-08	4.619e-05	3.132e-09	0.004214
Hh mutants abrogate ligand secretion		2.223e-20		4.624e-15		5.022e-15
Hh mutants that don't undergo autocatalytic processing are degraded by ERAD		4.401e-21		1.467e-15		1.595e-15
HIV Infection		1.652e-19		4.284e-15		1.342e-15
HIV Life Cycle		2.175e-05		0.000129		5.582e-05
HIV Transcription Initiation						0.001298
Host Interactions of HIV factors		4.404e-16		2.978e-12		7.409e-13
HuR (ELAVL1) binds and stabilizes mRNA						0.00436
IGF1R signaling cascade	0.001507	8.433e-10	0.0001483	8e-10	0.001287	1.242e-10
IKBKG deficiency causes anhidrotic ectodermal dysplasia with immunodeficiency (EDA-ID) (via TLR)			0.003953
Immunoregulatory interactions between a Lymphoid and a non-Lymphoid cell		0.006934		0.002426		0.01056
Infectious disease		2.427e-15		1.043e-12		1.231e-12
Inflammasomes		0.0002071		0.003777		0.003835
Initiation of Nuclear Envelope Reformation	0.000239		0.0001512		0.001752
Innate Immune System	1.379e-18	5.138e-29	3.866e-15	2.691e-33	1.882e-13	6.394e-29
Insulin receptor recycling		1.09e-05		1.869e-05		1.924e-05
Insulin receptor signalling cascade	0.001436	7.238e-10	0.0001402	6.936e-10	0.001229	1.068e-10
Integrin alphaIIb beta3 signaling			0.006705
Integrin cell surface interactions	0.005154
Interferon alpha/beta signaling	2.737e-18	1.209e-09	3.236e-18		1.333e-19
Interferon gamma signaling	1.354e-12	4.514e-12	1.539e-13	1.988e-05	6.391e-12	0.003402
Interferon Signaling	2.003e-22	3.257e-11	1.465e-22	0.001657	3.294e-21
Interleukin receptor SHC signaling	0.003384	1.75e-09	0.000412	1.342e-09	0.003712	1.504e-09
Interleukin-1 processing	8.257e-08		3.074e-06		2.78e-06
Interleukin-1 signaling	1.577e-07		5.06e-08		2.771e-06
Interleukin-10 signaling	3.353e-19	4.198e-05	4.14e-15	1.804e-14	1.672e-16	2.024e-13
Interleukin-2 signaling	0.002272	2.047e-09	0.0002538	5.013e-10	0.002369	5.645e-10
Interleukin-3, 5 and GM-CSF signaling	0.00168	3.239e-09	0.0009707	1.953e-09	0.00356	1.012e-10
Interleukin-4 and 13 signaling	2.19e-11	0.000551	3.562e-09	2.118e-07	1.348e-08	7.935e-06
Interleukin-6 family signaling	0.001524	0.001723	0.0009199	0.0006374	0.0001075	0.0006519
Interleukin-6 signaling	9.302e-05	0.0005003	5.839e-05	1.724e-05	2.322e-06	1.76e-05
Intra-Golgi and retrograde Golgi-to-ER traffic		1.029e-05		3.859e-08		3.526e-07
Intrinsic Pathway for Apoptosis	0.00474		0.002767
IRAK2 mediated activation of TAK1 complex upon TLR7/8 or 9 stimulation			0.00433
IRE1alpha activates chaperones		2.216e-08		9.399e-09		9.944e-09
Iron uptake and transport	0.00474	8.92e-06		1.466e-06		8.148e-06
IRS-mediated signalling	0.00124	4.549e-10	0.0001182	4.497e-10	0.001067	6.756e-11
IRS-related events triggered by IGF1R	0.001507	8.433e-10	0.0001483	8e-10	0.001287	1.242e-10
ISG15 antiviral mechanism	1.092e-07		1.675e-07		7.583e-07
Josephin domain DUBs		0.006563		0.0004294		0.0004367
Late Phase of HIV Life Cycle		4.961e-05		0.0001519		2.447e-05
LDL-mediated lipid transport		0.003096
Ligand-dependent caspase activation		0.0002071	0.005469
Linoleic acid (LA) metabolism						0.01118
Lipoprotein metabolism		0.005961
Lysosome Vesicle Biogenesis		1.325e-05		0.0003829		8.418e-05
M Phase		9.714e-06		0.0003489		0.002123
M/G1 Transition		1.326e-11		2.651e-08		2.827e-08
Macroautophagy	0.004666	0.0002441		0.004008		0.0001507
MAP kinase activation in TLR cascade	0.0002168		1.791e-05	0.006993	0.001538
MAP2K and MAPK activation			0.006504
MAP3K8 (TPL2)-dependent MAPK1/3 activation	0.006126		0.00433
MAPK family signaling cascades	8.208e-05	3.517e-09	1.34e-05	2.144e-10	6.22e-05	6.632e-10
MAPK targets/ Nuclear events mediated by MAP kinases				0.007469
MAPK1 (ERK2) activation				0.007174	0.00542	0.000743
MAPK1/MAPK3 signaling	0.000569	1.163e-10	5.017e-05	8.446e-11	0.000243	3.172e-11
MAPK3 (ERK1) activation						0.01118
MAPK6/MAPK4 signaling		2.13e-12		1.814e-10		4.365e-09
Membrane Trafficking	1.406e-06	3.31e-16		4.866e-15	0.000569	3.898e-16
MET activates PTPN11						0.007675
MET activates RAS signaling				0.002279		0.002311
MET interacts with TNS proteins						0.007675
Metabolism of amino acids and derivatives		0.004602
Metabolism of carbohydrates						0.004325
Metabolism of ingested H2SeO4 and H2SeO3 into H2Se		0.004918
Metabolism of non-coding RNA						0.001239
Metabolism of nucleotides		0.008834				0.01074
Metabolism of polyamines		9.703e-11		1.441e-07		3.691e-08
Metabolism of proteins		5.125e-16		4.99e-17		6.767e-15
Metal ion SLC transporters		0.0009207		5.446e-05		0.0003392
Metallothioneins bind metals		4.289e-05		1.724e-05		1.76e-05
MHC class II antigen presentation		2.854e-08		3.158e-05		0.0002689
Misspliced GSK3beta mutants stabilize beta-catenin	0.0005145		0.0003279		0.003124
Mitochondrial protein import		0.0008594				0.001927
Mitochondrial translation		7.075e-10		0.001521		2.264e-06
Mitochondrial translation elongation		4.671e-10		0.0006654		6.026e-07
Mitochondrial translation initiation		3.341e-10		0.001533		1.803e-06
Mitochondrial translation termination		1.56e-09		0.001533		1.803e-06
Mitophagy		0.0004516				0.0009464
Mitotic Anaphase		4.132e-09		1.045e-06		7.698e-06
Mitotic G1-G1/S phases		7.693e-08		1.963e-06		0.000108
Mitotic G2-G2/M phases		1.077e-08		3.553e-08		3.18e-07
Mitotic Metaphase and Anaphase		5.023e-09		1.209e-06		8.784e-06
mRNA decay by 5' to 3' exoribonuclease		0.003673
mRNA Splicing		0.0007199				4.858e-05
mRNA Splicing - Major Pathway		0.001274				4.476e-05
mRNA Splicing - Minor Pathway		0.0004293				5.299e-06
mTOR signalling						0.003807
mTORC1-mediated signalling		0.0004516		0.004564		0.000162
MyD88 cascade initiated on plasma membrane	0.0001792		3.097e-06		0.0008838
MyD88 dependent cascade initiated on endosome	3.552e-05		9.028e-08	0.002917	0.00016
MyD88-independent TLR3/TLR4 cascade	1.914e-05	0.002284	2.44e-07	0.005817	0.0003016
MyD88:Mal cascade initiated on plasma membrane	1.118e-05		6.655e-07	0.0005872	0.0001989
N-glycan trimming in the ER and Calnexin/Calreticulin cycle		3.691e-07		3.981e-07		4.142e-07
NCAM signaling for neurite out-growth	0.004398	4.195e-08	0.0005508	6.739e-08		2.995e-08
Nef Mediated CD4 Down-regulation		0.002522				0.01118
Nef Mediated CD8 Down-regulation		0.003901
Nef-mediates down modulation of cell surface receptors by recruiting them to clathrin adapters		0.001645
Negative regulation of MAPK pathway	0.002724		0.0002841
Negative regulation of the PI3K/AKT network	0.005465
Negative regulators of RIG-I/MDA5 signaling	0.001441	6.726e-05			0.003925
Neurodegenerative Diseases	0.004185	0.009699	0.0003641		0.002516
Neurophilin interactions with VEGF and VEGFR				0.003287
Neutrophil degranulation	2.606e-14	4.05e-28	1.344e-11	5.138e-39	1.863e-11	2.659e-36
NF-kB is activated and signals survival	0.003638		0.002553
NGF signalling via TRKA from the plasma membrane	6.553e-05	1.937e-09	1.917e-05	3.287e-11	0.0003356	9.687e-11
Nicotinamide salvaging	0.001301		0.006792
NIK-->noncanonical NF-kB signaling		2.628e-19		3.36e-13		4.406e-14
Nuclear Envelope Reassembly	0.000239		0.0001512		0.001752
Nuclear Events (kinase and transcription factor activation)				0.007552
Nucleotide-binding domain, leucine rich repeat containing receptor (NLR) signaling pathways		0.00488
Orc1 removal from chromatin		3.146e-14		3.498e-10		2.035e-09
Organelle biogenesis and maintenance		0.001424		0.007107		0.0009802
Ovarian tumor domain proteases			0.0009682		0.0001391
Oxygen-dependent proline hydroxylation of Hypoxia-inducible Factor Alpha		2.69e-16		5.353e-11		5.742e-11
p38MAPK events		0.009709	0.001889	0.005392		0.005464
p53-Dependent G1 DNA Damage Response		7.068e-16		2.375e-11		2.55e-11
p53-Dependent G1/S DNA damage checkpoint		7.068e-16		2.375e-11		2.55e-11
p53-Independent DNA Damage Response		4.41e-18		1.057e-12		1.135e-12
p53-Independent G1/S DNA damage checkpoint		4.41e-18		1.057e-12		1.135e-12
p75NTR signals via NF-kB			0.005469
PCP/CE pathway		1.348e-13		2.331e-10		2.521e-10
PERK regulates gene expression				0.006039		0.001527
phosphorylation site mutants of CTNNB1 are not targeted to the proteasome by the destruction complex	0.0005145		0.0003279		0.003124
PI3K/AKT activation	0.001266
Pink/Parkin Mediated Mitophagy		0.0004516				0.0009464
PIP3 activates AKT signaling	0.000992
PKB-mediated events						0.004609
Platelet activation, signaling and aggregation	2.634e-07	0.0002402	1.715e-05	2.94e-05	4.837e-07	0.0001301
Platelet calcium homeostasis		0.001284				0.007605
Platelet degranulation	0.0006101		0.0019		0.0005272
Post-translational protein modification		1.694e-10		4.216e-11		3.715e-09
Pre-NOTCH Processing in Golgi				0.005211
Prefoldin mediated transfer of substrate to CCT/TriC				0.004827		0.001168
Processing of Capped Intron-Containing Pre-mRNA		0.0001352		0.007806		4.397e-06
Programmed Cell Death	0.0009059	6.653e-17	0.0007561	1.146e-12	0.001579	6.515e-11
Prolonged ERK activation events	0.001357	3.891e-10	0.000347	8.425e-10	0.003237	3.302e-10
Protein folding		0.01002		0.002148		0.01105
RAB GEFs exchange GTP for GDP on RABs	0.0001091	0.004337	0.002019	0.002273	0.0004902	3.445e-06
RAB geranylgeranylation	0.00116			0.009103
RAF activation	0.006103		0.0005929
RAF-independent MAPK1/3 activation	7.305e-05	0.009699	3.927e-05	0.0001582	3.447e-05	0.0009464
RAF/MAP kinase cascade	0.00205	3.207e-10	0.0002293	7.947e-10	0.002324	3.071e-10
RAS signaling downstream of NF1 loss-of-function variants		0.004918		0.003287		0.003317
Recycling pathway of L1		0.0007123		0.0002334		0.0002393
Regulated Necrosis		0.0009026
Regulation by c-FLIP		0.0005003
Regulation of actin dynamics for phagocytic cup formation						0.002346
Regulation of activated PAK-2p34 by proteasome mediated degradation		3.927e-19		2.129e-14		2.212e-13
Regulation of APC/C activators between G1/S and early anaphase		1.117e-15		4.836e-11		2.803e-10
Regulation of Apoptosis		3.596e-19		1.301e-14		1.308e-13
Regulation of cholesterol biosynthesis by SREBP (SREBF)		0.002043		0.005186		0.001783
Regulation of DNA replication		3.338e-13		1.888e-09		9.942e-09
Regulation of HSF1-mediated heat shock response						0.006203
Regulation of Hypoxia-inducible Factor (HIF) by oxygen		7.595e-15		3.616e-10		3.88e-10
Regulation of IFNA signaling	0.001235				0.004423	0.00965
Regulation of IFNG signaling	0.0003571	0.002428	0.0002267	0.001179	0.00237	0.000141
Regulation of KIT signaling	0.006126
Regulation of mitotic cell cycle		1.855e-14		3.526e-10		1.837e-09
Regulation of mRNA stability by proteins that bind AU-rich elements		1.254e-18		2.964e-13		5.397e-14
Regulation of necroptotic cell death		0.002428
Regulation of ornithine decarboxylase (ODC)		1.124e-17		3.129e-12		3.35e-12
Regulation of RAS by GAPs		4.437e-18		1.437e-13		1.56e-13
Regulation of TNFR1 signaling	0.00446		0.002755		0.0004136
Regulation of TP53 Degradation	0.00121				0.003392
Regulation of TP53 Expression and Degradation	0.0002548		0.004337		0.0007229
Removal of licensing factors from origins		8.346e-14		7.012e-10		3.916e-09
Respiratory electron transport		3.689e-05
Respiratory electron transport, ATP synthesis by chemiosmotic coupling, and heat production by uncoupling proteins.		1.201e-05
Response to elevated platelet cytosolic Ca2+	0.0003157		0.0009595		0.0002542
Response to metal ions		4.289e-05		1.724e-05		1.76e-05
RET signaling	0.003342	7.096e-09	0.0003987	4.536e-09	0.003407	1.893e-09
Retrograde neurotrophin signalling		0.002428		0.007733		0.007834
Retrograde transport at the Trans-Golgi-Network		0.005829		0.0005399		0.005963
RHO GTPases activate IQGAPs	0.000239	0.009709	0.001889	0.0007329	0.001752	0.0007451
RHO GTPases Activate NADPH Oxidases		0.001529		7.538e-05		7.689e-05
RHO GTPases activate PAKs						0.004643
RHO GTPases Activate WASPs and WAVEs						0.001627
RIG-I/MDA5 mediated induction of IFN-alpha/beta pathways	0.002266	7.916e-05	0.001043		0.0008838
RIPK1-mediated regulated necrosis		0.0009026
RNA Polymerase II HIV Promoter Escape						0.001298
RNA Polymerase II Pre-transcription Events						0.005028
RNA Polymerase II Promoter Escape						0.001298
RNA Polymerase II Transcription		0.001491		0.003146		0.0003429
RNA Polymerase II Transcription Initiation						0.001298
RNA Polymerase II Transcription Initiation And Promoter Clearance						0.001298
RNA Polymerase II Transcription Pre-Initiation And Promoter Opening						0.001298
RNA Polymerase II Transcription Termination		0.01078				0.008008
Role of LAT2/NTAL/LAB on calcium mobilization	0.0009178		0.007022
ROS, RNS production in phagocytes		8.139e-08		1.141e-08		1.192e-08
S Phase		1.242e-09		6.374e-07		2.1e-06
S33 mutants of beta-catenin aren't phosphorylated	0.0005145		0.0003279		0.003124
S37 mutants of beta-catenin aren't phosphorylated	0.0005145		0.0003279		0.003124
S45 mutants of beta-catenin aren't phosphorylated	0.0005145		0.0003279		0.003124
Scavenging by Class F Receptors		0.001832		0.001082		0.001095
SCF-beta-TrCP mediated degradation of Emi1		1.726e-18		3.571e-13		3.126e-12
SCF(Skp2)-mediated degradation of p27/p21		5.862e-18		5.5e-13		4.45e-12
SeMet incorporation into proteins						0.005464
Separation of Sister Chromatids		3.986e-08		4.102e-06		4.398e-06
SHC-related events triggered by IGF1R			0.005739	0.007174		0.007253
SHC1 events in EGFR signaling	0.00205	3.207e-10	0.0002293	7.947e-10	0.002324	3.071e-10
SHC1 events in ERBB2 signaling			0.00223	0.003457		0.003518
SHC1 events in ERBB4 signaling			0.002553	0.007733		0.007834
Sialic acid metabolism		0.007735
Signal amplification	0.00446
Signal regulatory protein (SIRP) family interactions	0.002701	0.001529	0.001889		0.001752	0.0007451
Signal transduction by L1	0.002741
Signaling by cytosolic FGFR1 fusion mutants			0.006792
Signaling by EGFR	9.258e-05	6.69e-07	7.11e-05	1.42e-08	0.002301	3.702e-08
Signaling by EGFR in Cancer				0.009211		0.009347
Signaling by ERBB2			0.006427	0.002683		0.002752
Signaling by FGFR1 in disease			0.00571
Signaling by FGFR3 fusions in cancer						0.01118
Signaling by Hedgehog		3.034e-09		1.031e-07		1.08e-06
Signaling by Insulin receptor	0.0001074	2.999e-13	1.648e-05	3.747e-13	0.0001642	4.844e-14
Signaling by Interleukins	4.223e-19	1.109e-14	6.163e-17	2.322e-18	2.822e-16	8.329e-18
Signaling by Leptin	0.0006387	1.659e-10	5.729e-05	3.447e-10	0.0006622	4.473e-11
Signaling by Ligand-Responsive EGFR Variants in Cancer				0.009211		0.009347
Signaling by MET	0.00568		0.003001	0.001959		0.0006944
Signaling by PDGF	3.565e-05	1.305e-07	5.802e-05	1.88e-09	0.0004366	1.191e-08
Signaling by PTK6		0.006284		0.001679		0.0001831
Signaling by SCF-KIT	7.781e-06	1.428e-07	3.8e-05	7.549e-09	0.000147	3.497e-09
Signaling by the B Cell Receptor (BCR)	0.0004548	6.502e-09	0.001621	5.774e-08	0.0005239	1.658e-07
Signaling by Type 1 Insulin-like Growth Factor 1 Receptor (IGF1R)	0.001581	9.816e-10	0.0001568	9.218e-10	0.001348	1.443e-10
Signaling by VEGF	0.001094	3.907e-12	0.0004887	1.725e-13	0.001615	1.685e-12
Signaling by Wnt		0.003579
Signalling by NGF	7.78e-06	1.002e-09	7.453e-06	1.781e-10	0.0002253	2.389e-09
Signalling to ERKs	0.0004949	3.357e-10	4.187e-05	5.855e-10	0.0004797	2.326e-10
Signalling to p38 via RIT and RIN	0.001153	6.42e-10	0.0001155	1.492e-09	0.001253	5.878e-10
Signalling to RAS	0.001675	2.798e-10	6.966e-05	5.557e-10	0.0007774	2.178e-10
SLBP Dependent Processing of Replication-Dependent Histone Pre-mRNAs		0.0005003				0.0002377
SLBP independent Processing of Histone Pre-mRNAs		0.002522				0.001368
snRNP Assembly						0.001239
SOS-mediated signalling	0.00205	3.207e-10	0.0002293	7.947e-10	0.002324	3.071e-10
Spry regulation of FGF signaling	0.006126		0.00433		0.004026	0.002699
Stabilization of p53		1.726e-18		3.571e-13		3.844e-13
Switching of origins to a post-replicative state		3.146e-14		3.498e-10		2.035e-09
Synthesis and interconversion of nucleotide di- and triphosphates		0.00412				0.007677
Synthesis of DNA		4.317e-10		2.572e-07		9.789e-07
Synthesis of PG		0.007124
Synthesis of substrates in N-glycan biosythesis		2.932e-05		0.0002231		0.0002311
Synthesis of UDP-N-acetyl-glucosamine		0.007124				0.00436
T41 mutants of beta-catenin aren't phosphorylated	0.0005145		0.0003279		0.003124
TAK1 activates NFkB by phosphorylation and activation of IKKs complex			0.00137
TCR signaling		1.959e-14		1.084e-08		1.424e-05
The citric acid (TCA) cycle and respiratory electron transport		0.0009198
The NLRP3 inflammasome		9.312e-05		0.0036		0.003649
The role of GTSE1 in G2/M progression after G2 checkpoint		5.874e-17		4.14e-12		3.132e-11
The role of Nef in HIV-1 replication and disease pathogenesis		0.003007		0.004827		0.004918
Thrombin signalling through proteinase activated receptors (PARs)	0.0006868
Thromboxane signalling through TP receptor	0.004185
TNF receptor superfamily (TNFSF) members mediating non-canonical NF-kB pathway		0.0102
TNF signaling	0.000172	0.005739	8.19e-05		7.002e-05
TNFR1-induced NFkappaB signaling pathway	0.001235		0.0007426		8.266e-05
TNFR1-induced proapoptotic signaling		0.009709
TNFR1-mediated ceramide production	0.002		0.001508		0.001422
TNFR2 non-canonical NF-kB pathway		2.281e-18		1.732e-13		3.429e-14
Toll Like Receptor 10 (TLR10) Cascade	0.0001792		3.097e-06		0.0008838
Toll Like Receptor 2 (TLR2) Cascade	1.118e-05		6.655e-07	0.0005872	0.0001989
Toll Like Receptor 3 (TLR3) Cascade	1.914e-05	0.002284	2.44e-07	0.005817	0.0003016
Toll Like Receptor 4 (TLR4) Cascade	9.201e-06	0.002463	5.283e-07	0.004108	0.0003189
Toll Like Receptor 5 (TLR5) Cascade	0.0001792		3.097e-06		0.0008838
Toll Like Receptor 7/8 (TLR7/8) Cascade	3.552e-05		9.028e-08	0.002917	0.00016
Toll Like Receptor 9 (TLR9) Cascade	1.469e-05		1.768e-07	0.001961	0.0002457
Toll Like Receptor TLR1:TLR2 Cascade	1.118e-05		6.655e-07	0.0005872	0.0001989
Toll Like Receptor TLR6:TLR2 Cascade	1.118e-05		6.655e-07	0.0005872	0.0001989
Toll-Like Receptors Cascades	1.138e-06	0.0005557	8.315e-07	0.0006167	9.706e-05	0.01133
TP53 Regulates Metabolic Genes	0.0002282	0.0008804	0.0003471		0.001078	0.007414
TRAF3-dependent IRF activation pathway	0.006126		0.00433		0.004026
TRAF6 mediated induction of NFkB and MAP kinases upon TLR7/8 or 9 activation	0.0001091		3.51e-07	0.002273	0.0004902
TRAF6 mediated induction of TAK1 complex			0.005469
TRAF6 mediated IRF7 activation			0.00375		0.003392
TRAF6 mediated NF-kB activation	0.006103		0.0005929		0.003701
TRAIL signaling		0.003901
trans-Golgi Network Vesicle Budding		2.482e-08		2.96e-06		3.108e-06
Transcription of the HIV genome				0.007529		0.00118
Transcriptional Regulation by TP53	0.001203		0.003993
Transferrin endocytosis and recycling		6.574e-06		1.392e-06		1.005e-05
Translation				0.007854		0.00816
Translocation of GLUT4 to the plasma membrane	0.000703	0.006568			0.004769	0.001927
Transmembrane transport of small molecules		7.725e-08		7.089e-10		1.012e-06
Transport to the Golgi and subsequent modification		4.885e-09		1.521e-11		8e-10
TRIF-mediated TLR3/TLR4 signaling	1.914e-05	0.002284	2.44e-07	0.005817	0.0003016
tRNA Aminoacylation						0.00922
truncated APC mutants destabilize the destruction complex	0.003638		0.002553
Truncations of AMER1 destabilize the destruction complex	0.003638		0.002553
Tryptophan catabolism			0.001889
Ub-specific processing proteases		4.982e-05		0.001528		0.005419
Ubiquitin Mediated Degradation of Phosphorylated Cdc25A		4.41e-18		1.057e-12		1.135e-12
Ubiquitin-dependent degradation of Cyclin D		6.73e-20		3.873e-14		4.174e-14
Ubiquitin-dependent degradation of Cyclin D1		6.73e-20		3.873e-14		4.174e-14
UCH proteinases		3.344e-10		1.694e-07		4.851e-08
Unfolded Protein Response (UPR)		1.681e-09		2.474e-10		5.347e-11
Uptake and actions of bacterial toxins				0.007469
Uptake and function of diphtheria toxin				0.001082
VEGFA-VEGFR2 Pathway	0.0007473	7.577e-12	0.0003307	1.169e-12	0.001142	3.878e-12
VEGFR2 mediated cell proliferation	0.001857	1.741e-11	0.0002007	9.145e-11	0.001959	3.485e-11
Vesicle-mediated transport	6.334e-06	3.875e-16		6.437e-15	0.001377	1.391e-15
Vif-mediated degradation of APOBEC3G		7.977e-19		2.099e-13		2.26e-13
Virus Assembly and Release						0.01037
Vitamin C (ascorbate) metabolism				0.004311
VLDL interactions		0.0004516				0.004643
VLDLR internalisation and degradation		0.0009075				0.003649
Vpu mediated degradation of CD4		2.023e-18		6.228e-13		6.687e-13
WNT5A-dependent internalization of FZD2, FZD5 and ROR2		0.009709
XBP1(S) activates chaperone genes		5.538e-08		2.613e-08		2.757e-08
Zinc influx into cells by the SLC39 gene family						0.01118
Zinc transporters		0.007486		0.003777

## Sheet: NK
Pathway	3hCA_p_value	24hCA_p_value	3hMTB_p_value	24hMTB_p_value	3hPA_p_value	24hPA_p_value
2-LTR circle formation		0.002942		0.001771		0.001124
ABC transporter disorders	0.001834	1.472e-08	0.002045	0.000367	0.001
ABC-family proteins mediated transport	0.005982	2.466e-06	0.001856	0.003393	0.0007796
Activated TLR4 signalling	5.224e-06		6.433e-06		9.543e-06
Activation of APC/C and APC/C:Cdc20 mediated degradation of mitotic proteins	0.0007355	1.288e-08	0.003757	4.555e-05	0.001875	0.001118
Activation of NF-kappaB in B cells	5.404e-05	4.96e-07	6.267e-05	0.001396	2.37e-05
Activation, myristolyation of BID and translocation to mitochondria			0.003689
Adaptive Immune System	0.0001592	1.822e-07	0.0009389	2.315e-05	0.001578	3.966e-07
Antigen Presentation: Folding, assembly and peptide loading of class I MHC		9.726e-05	0.003321	0.00233
Antigen processing-Cross presentation	0.001023	2.895e-11	0.0002708	3.676e-07	9.834e-05	0.0005671
Antigen processing: Ubiquitination & Proteasome degradation	0.0001097	5.005e-05	0.001052	0.01011	0.001838
Antiviral mechanism by IFN-stimulated genes	4.569e-08		5.722e-08		1.311e-08
APC:Cdc20 mediated degradation of cell cycle proteins prior to satisfation of the cell cycle checkpoint	0.0005668	6.668e-09	0.003021	3.064e-05	0.001496	0.0008435
APC/C-mediated degradation of cell cycle proteins	0.0003502	9.229e-08	0.001816	0.000149	0.0008195	0.002588
APC/C:Cdc20 mediated degradation of mitotic proteins	0.0006753	1.038e-08	0.003498	4e-05	0.001741	0.001019
APC/C:Cdc20 mediated degradation of Securin	0.0003226	1.598e-09	0.001883	1.296e-05	0.0009188	0.000458
APC/C:Cdh1 mediated degradation of Cdc20 and other APC/C:Cdh1 targeted proteins in late mitosis/early G1	0.000518	5.312e-09	0.002802	2.672e-05	0.001384	0.0007654
APOBEC3G mediated resistance to HIV-1 infection	0.005824	0.0009009			0.00474
Apoptosis	1.96e-09	2.496e-08	4.662e-10	0.0003969	6.369e-08	0.004994
Apoptotic cleavage of cellular proteins	0.002609		0.0003999		0.01078
Apoptotic execution phase	4.36e-05		6.222e-06		0.000163
ARMS-mediated activation	0.004116	1.374e-05	0.0006756	0.0001136	0.004332	0.000256
Assembly of the pre-replicative complex	0.001834	6.026e-07	0.002045	0.001545	0.001
Asymmetric localization of PCP proteins	0.001552	4.067e-07	0.001732	0.001259	0.0008427
AUF1 (hnRNP D0) binds and destabilizes mRNA	0.0006057	4.385e-08	0.0006786	0.000392	0.000322
Autodegradation of Cdh1 by Cdh1:APC/C	0.001193	5.604e-10	0.006308	6.897e-06	0.003454	0.0002927
Autodegradation of the E3 ubiquitin ligase COP1	0.000392	1.806e-09	0.0004399	0.0002273	0.0002066
Autointegration results in viral DNA circles		0.006138		0.004333		0.003176
Base Excision Repair				0.002666
Beta-catenin independent WNT signaling	0.001339	6.248e-05	0.0004458	0.002079	0.002052
BMAL1:CLOCK,NPAS2 activates circadian gene expression	0.001127		0.0001856	0.009866	0.0006512	0.004683
Breakdown of the nuclear lamina			0.001876
Budding and maturation of HIV virion				0.00233		0.001164
C-type lectin receptors (CLRs)	3.603e-06	0.0001379	4.553e-06	0.001613	9.738e-07
Cap-dependent Translation Initiation					0.002145
CASP8 activity is inhibited	0.002144
CD209 (DC-SIGN) signaling	0.0019		0.002038		0.001289
CD28 dependent Vav1 pathway						0.006248
Cdc20:Phospho-APC/C mediated degradation of Cyclin A	0.000518	5.312e-09	0.002802	2.672e-05	0.001384	0.0007654
CDK-mediated phosphorylation and removal of Cdc6	0.0003494	1.178e-08	0.0003923	0.0001967	0.0001838
CDT1 association with the CDC6:ORC:origin complex	0.0008197	8.999e-08	0.0009171	0.0005714	0.0004385
Cell Cycle		0.0003052		0.01005
Cell Cycle Checkpoints		2.294e-06		0.005572
Cell Cycle, Mitotic		0.001589		0.005577		0.006786
Cellular response to hypoxia	0.0001407	1.288e-08	0.0001626	0.0002092	6.298e-05	0.004375
Cellular responses to stress	0.0001621	5.475e-08	0.001215	5.629e-06	0.0002137	6.734e-06
Chemokine receptors bind chemokines				0.002257
Circadian Clock	0.0003558		7.02e-05		0.001
Class I MHC mediated antigen processing & presentation	6.269e-05	2.318e-07	0.0002256	0.0003009	0.0007803	0.006652
Cleavage of Growing Transcript in the Termination Region				0.006307
CLEC7A (Dectin-1) signaling	1.494e-06	4.148e-06	1.849e-06	0.00059	4.551e-07
CLEC7A/inflammasome pathway	0.008594		0.008919		0.007005
Cohesin Loading onto Chromatin				0.00744		0.0003182
Complex I biogenesis		3.566e-12		2.446e-09		2.561e-07
Constitutive Signaling by NOTCH1 HD+PEST Domain Mutants					0.009306
Constitutive Signaling by NOTCH1 PEST Domain Mutants					0.009306
Cross-presentation of soluble exogenous antigens (endosomes)	0.0003106	8.878e-09	0.0003489	0.0001696	0.000163	0.007637
Cyclin A:Cdk2-associated events at S phase entry	0.002155	8.798e-07	0.0024	0.001883	0.00118
Cyclin E associated events during G1/S transition	0.002331	1.057e-06	0.002595	0.002072	0.001279
Cytokine Signaling in Immune system	1.823e-30	4.255e-17	2.192e-31	8.247e-13	1.542e-31	5.869e-10
Cytosolic sensors of pathogen-associated DNA	7.03e-06		0.000332		0.0001424
Cytosolic tRNA aminoacylation		0.0009611
DAP12 interactions		2.174e-05	0.0005392	0.0002753	0.009799	4.475e-05
DAP12 signaling		2.159e-05	0.0003138	0.000318		5.66e-05
DARPP-32 events			0.004428
DCC mediated attractive signaling	0.004477				0.003328
Death Receptor Signalling	3.214e-06		3.76e-06		0.0001118
Dectin-1 mediated noncanonical NF-kB signaling	3.013e-06	1.132e-07	3.576e-06	0.0001337	1.166e-06
Defective CFTR causes cystic fibrosis	0.0009927	2.648e-09	0.00111	0.0001531	0.0005333	0.004922
Degradation of AXIN	0.0005452	3.413e-08	0.000611	0.0003437	0.0002892
Degradation of beta-catenin by the destruction complex	7.548e-06	1.324e-06	1.382e-06	0.00154	1.855e-05
Degradation of DVL	0.000122	9.522e-09	0.0001393	0.0001011	5.848e-05	0.00376
Degradation of GLI1 by the proteasome	2.606e-05	2.017e-08	3.031e-05	0.0001531	1.128e-05	0.001138
Degradation of GLI2 by the proteasome	2.289e-05	1.579e-08	3.576e-06	0.0001337	9.886e-06	0.001024
Depolymerisation of the Nuclear Lamina			0.005796
Deregulated CDK5 triggers multiple neurodegenerative pathways in Alzheimer's disease models	0.0002108		1.739e-05		0.001534
Detoxification of Reactive Oxygen Species					0.001462	0.001388
Deubiquitination	0.000199	0.003397	0.0006977		0.0001553
DEx/H-box helicases activate type I IFN and inflammatory cytokines production	0.0002215		0.0002384		0.0001476
Dimerization of procaspase-8	0.002144
Disease	9.924e-05	0.0001008	2.862e-06	4.656e-05	2.019e-05	3.542e-05
Diseases of signal transduction	5.546e-05	0.0001088	8.788e-07	0.002595	0.0002664	0.0006143
Disorders of transmembrane transporters	0.003147	6.603e-08	0.003498	0.0007867	0.001741
DNA Damage Bypass		0.007485
DNA Repair		0.003355
DNA Replication	0.006312	6.379e-07		0.0003352	0.003368
DNA Replication Pre-Initiation	0.001496	4.205e-07	0.006793	0.0005429	0.0007602
Downregulation of TGF-beta receptor signaling	0.004136
Downstream signal transduction	0.003274	0.0002114	3.473e-05	0.0005986	0.006085	0.0001198
Downstream signaling events of B Cell Receptor (BCR)	0.004023	0.002054	0.0005316		0.001699
Downstream TCR signaling	0.001023	6.902e-05	0.0002708	0.006291	0.0004824
Dual Incision in GG-NER		0.01048		0.0008689
Dual incision in TC-NER		4.005e-05		0.003697
Endosomal Sorting Complex Required For Transport (ESCRT)		0.001454		0.003919		0.0002502
Endosomal/Vacuolar pathway		0.001626		0.00964		0.006248
ER-Phagosome pathway	0.0002951	5.557e-13	6.554e-05	2.799e-08	2.28e-05	0.0001274
Establishment of Sister Chromatid Cohesion				0.00964		0.006248
Eukaryotic Translation Initiation					0.002145
FBXL7 down-regulates AURKA during mitotic entry and in early mitosis	1.148e-05	4.269e-09	1.338e-05	6.487e-05	4.903e-06	0.002819
FBXW7 Mutants and NOTCH1 in Cancer	0.005824		0.006047		0.00474
Fc epsilon receptor (FCERI) signaling	0.001311	0.0003515	3.69e-05	0.00171	0.0009132	0.0001535
FCERI mediated MAPK activation	0.003475	3.279e-06	0.0006013	5.812e-05	0.0034	0.0001075
FCERI mediated NF-kB activation	5.582e-05	1.829e-06	6.554e-05	0.001839	2.28e-05
FGFR1 mutant receptor activation			0.0009862
FGFR2 alternative splicing		0.008227
Formation of ATP by chemiosmotic coupling		5.514e-07		3.962e-05		0.0002271
Formation of Incision Complex in GG-NER		0.0001192		3.039e-05		0.00267
Formation of RNA Pol II elongation complex		0.01136
Formation of TC-NER Pre-Incision Complex		0.0007168
Frs2-mediated activation	0.004263	1.48e-05	0.000705	0.0001206	0.004477	0.0002697
G beta:gamma signalling through PI3Kgamma			0.007011
G-protein beta:gamma signalling			0.009048
G1/S DNA Damage Checkpoints	0.001552	9.238e-09	0.001732	0.0002895	0.0008427	0.007434
G1/S Transition	0.003129	3.698e-05	0.0116	0.006976	0.001534
G2/M Checkpoints		1.293e-05
G2/M Transition		3.743e-05	0.007077	0.002012
Gap-filling DNA repair synthesis and ligation in TC-NER		3.417e-05		0.003359
Gastrin-CREB signalling pathway via PKC and MAPK		0.008372	0.004629
Gene Expression		5.38e-08		3.022e-06		0.0006306
GLI3 is processed to GLI3R by the proteasome	2.289e-05	1.579e-08	3.576e-06	0.0001337	9.886e-06	0.001024
Global Genome Nucleotide Excision Repair (GG-NER)		0.0004836		9.493e-05		0.001881
Gluconeogenesis		0.0005147		0.007079		0.003653
Glucose metabolism		0.003864
Glycolysis		0.0005147		0.0001755		0.003653
GRB2 events in EGFR signaling	0.003571	1.017e-05	0.000568	8.917e-05	0.003786	0.000207
Growth hormone receptor signaling			0.003321
GTP hydrolysis and joining of the 60S ribosomal subunit					0.00514
Hedgehog 'off' state	0.001096	1.986e-05	6.18e-05	0.006728	0.000518
Hedgehog 'on' state	0.001609	2.503e-06	0.0004029	0.002183	0.0008195
Hedgehog ligand biogenesis	0.001552	6.378e-08	0.001732	0.001259	0.0008427
Hh mutants abrogate ligand secretion	0.0008197	1.23e-08	0.0009171	0.0005714	0.0004385
Hh mutants that don't undergo autocatalytic processing are degraded by ERAD	0.0006714	7.332e-09	0.0007518	0.0004457	0.0003576
HIV Infection	2.191e-06	1.917e-15	3.841e-05	4.148e-11	1.788e-06	1.349e-09
HIV Life Cycle		2.54e-05		2.633e-05		0.0001696
HIV Transcription Initiation		0.0002445		0.008915
Host Interactions of HIV factors	1.348e-06	8.81e-11	8.562e-06	1.098e-06	3.55e-07	2.298e-06
HSF1 activation		0.001626		0.0008414
HuR (ELAVL1) binds and stabilizes mRNA		0.004547
IGF1R signaling cascade	0.003562	2.36e-05	0.0006713	0.0001092	0.003223	0.0001662
IkBA variant leads to EDA-ID					0.009664
IKBKG deficiency causes anhidrotic ectodermal dysplasia with immunodeficiency (EDA-ID) (via TLR)					0.0127
Immunoregulatory interactions between a Lymphoid and a non-Lymphoid cell	0.006729		0.007591		0.003407
Infectious disease	5.185e-06	1.452e-11	7.33e-06	1.835e-09	7.248e-07	2.593e-07
Influenza Infection					0.00896
Innate Immune System	1.256e-08	6.413e-09	4.759e-09	3.365e-05	2.44e-09	1.321e-07
Insulin receptor signalling cascade	0.003449	2.211e-05	0.0006458	0.0001034	0.003124	0.0001583
Integration of provirus		0.006589		0.004012		0.002568
Integration of viral DNA into host genomic DNA		0.006138		0.004333		0.003176
Integrin alphaIIb beta3 signaling						0.001986
Interferon alpha/beta signaling	2.152e-27	1.052e-17	1.237e-28	5.34e-09	3.482e-27	3.204e-07
Interferon gamma signaling	7.023e-16	2.569e-11	7.938e-17	9.282e-08	1.077e-15	6.242e-08
Interferon Signaling	2.179e-29	2.529e-15	5.004e-29	6.383e-08	5.556e-28	5.108e-08
Interleukin receptor SHC signaling	0.00506	2.127e-05	0.0003011	0.0001615	0.005268	0.0003484
Interleukin-1 processing	0.0004897		0.000518		0.0003593
Interleukin-1 signaling	0.0008963		0.00099		0.0005159
Interleukin-10 signaling				0.01089	9.801e-05
Interleukin-2 signaling	0.0009429	4.662e-06	4.355e-05	3.345e-05	0.002514	2.23e-05
Interleukin-3, 5 and GM-CSF signaling	0.003475	6.299e-05	0.0002087	0.000387	0.008574	0.0007497
Interleukin-4 and 13 signaling	0.0001204		5.836e-06		1.481e-06
Interleukin-6 signaling			0.002265
IRS-mediated signalling	0.003126	1.815e-05	0.0005743	8.771e-05	0.002842	0.0001364
IRS-related events triggered by IGF1R	0.003562	2.36e-05	0.0006713	0.0001092	0.003223	0.0001662
ISG15 antiviral mechanism	4.569e-08		5.722e-08		1.311e-08
Lagging Strand Synthesis				0.006448
Late Phase of HIV Life Cycle		0.0002531		0.0003478		0.002401
Ligand-dependent caspase activation	0.007917
Loss of Function of FBXW7 in Cancer and NOTCH1 Signaling	0.005824		0.006047		0.00474
M Phase		0.0005277		0.009122		0.007264
M/G1 Transition	0.001496	4.205e-07	0.006793	0.0005429	0.0007602
Macroautophagy		0.01136		0.00406		0.006336
MAP kinase activation in TLR cascade	0.00495		0.005428
MAP2K and MAPK activation				0.003507		3.241e-05
MAP3K8 (TPL2)-dependent MAPK1/3 activation	0.0005316		0.0005715		0.004954
MAPK family signaling cascades	0.006414	8.324e-05	0.0004702	0.0001697	0.006114	0.0001059
MAPK1/MAPK3 signaling	0.004413	1.593e-05	0.0007356	0.000128	0.004627	0.000284
MAPK6/MAPK4 signaling	0.00199	3.934e-06	0.0005155	0.0007942	0.00102	0.003245
Metabolism of polyamines	0.0003502	4.98e-07	0.0004029	0.002183	0.0001602
Metabolism of proteins		0.001329			0.007284
Metallothioneins bind metals				0.00744
Methylation					0.004954
Mitochondrial translation		9.522e-16		1.107e-15		7.283e-08
Mitochondrial translation elongation		1.395e-15		2.025e-15		1.852e-07
Mitochondrial translation initiation		1.015e-16		1.389e-16		2.36e-08
Mitochondrial translation termination		1.015e-15		1.51e-15		1.587e-07
Mitotic Anaphase	0.001846	2.214e-07	0.006278	0.0002169	0.007409	0.00266
Mitotic G1-G1/S phases	0.003267	0.0001155	0.01131		0.001517
Mitotic G2-G2/M phases		4.421e-05	0.007652	0.002247
Mitotic Metaphase and Anaphase	0.001933	2.473e-07	0.006536	0.0002324	0.007691	0.002798
Mitotic Telophase/Cytokinesis		0.004018		0.002116		8.637e-05
mRNA Capping		0.009573
mRNA decay by 5' to 3' exoribonuclease		3.22e-05		0.0001811		8.637e-05
mRNA Splicing		3.384e-05		0.000204		8.402e-05
mRNA Splicing - Major Pathway		1.725e-05		0.000118		0.0001589
mRNA Splicing - Minor Pathway		0.0027
mTORC1-mediated signalling		0.003403
MyD88 cascade initiated on plasma membrane	0.001105		0.001249		0.002667
MyD88 dependent cascade initiated on endosome	0.0004862		0.0005583		0.001095
MyD88-independent TLR3/TLR4 cascade	5.823e-06		7.078e-06		1.234e-05
MyD88:Mal cascade initiated on plasma membrane	0.0005688		0.0006527		0.001258
NCAM signaling for neurite out-growth	0.001613	3.42e-05	0.0002607	0.0002018	0.003993	0.0003712
Nef and signal transduction					0.0127	0.001755
Nef Mediated CD4 Down-regulation						0.003579
Nef-mediates down modulation of cell surface receptors by recruiting them to clathrin adapters						0.005293
Negative regulators of RIG-I/MDA5 signaling	0.0002294	0.005509	2.728e-05		0.0001293
Neurodegenerative Diseases	0.0002108		1.739e-05		0.001534
Neutrophil degranulation	0.01096	6.165e-07		0.0007067	0.003391	4.07e-08
NGF signalling via TRKA from the plasma membrane		0.0005324	0.0009239	0.001164		0.0002243
Nicotinamide salvaging			0.009829
Nicotinate metabolism	0.006094		0.0008443		0.0042
NIK-->noncanonical NF-kB signaling	2.591e-06	8.999e-08	3.076e-06	0.0001165	1.001e-06
NOTCH1 Intracellular Domain Regulates Transcription	0.006476		0.007011		0.004162
NOTCH2 intracellular domain regulates transcription			0.003782
Nucleotide Excision Repair		3.219e-06		9.904e-05		0.0003126
Oncogenic MAPK signaling						0.0008435
Opioid Signalling			0.00563
Orc1 removal from chromatin	0.002331	1.057e-06	0.002595	0.002072	0.001279
Organelle biogenesis and maintenance		4.527e-08		7.926e-11		9.475e-07
Ovarian tumor domain proteases					0.008964
Oxygen-dependent proline hydroxylation of Hypoxia-inducible Factor Alpha	4.812e-05	9.238e-09	5.584e-05	5.971e-05	2.106e-05	0.001863
p53-Dependent G1 DNA Damage Response	0.001305	5.689e-09	0.001457	0.0002261	0.0007054	0.006336
p53-Dependent G1/S DNA damage checkpoint	0.001305	5.689e-09	0.001457	0.0002261	0.0007054	0.006336
p53-Independent DNA Damage Response	0.0004387	2.423e-09	0.000492	0.0002618	0.0002317
p53-Independent G1/S DNA damage checkpoint	0.0004387	2.423e-09	0.000492	0.0002618	0.0002317
Paradoxical activation of RAF signaling by kinase inactive BRAF						0.0002465
PCNA-Dependent Long Patch Base Excision Repair				0.007727
PCP/CE pathway	0.01086	4.256e-07		0.0003728	0.006264	0.004949
Pre-NOTCH Expression and Processing			0.006411
Processing of Capped Intron-Containing Pre-mRNA		7.481e-05		8.917e-05		7.23e-05
Processive synthesis on the C-strand of the telomere				0.00744
Programmed Cell Death	4.516e-10	3.613e-08	1.059e-10	0.0001638	1.481e-08	0.005757
Prolactin receptor signaling	0.00664		0.007001
Prolonged ERK activation events	0.004568	1.713e-05	0.0007672	0.0001357	0.004781	0.0002991
PTK6 Expression	0.005824		0.006047		0.00474
Pyrimidine catabolism	0.002807
RAF-independent MAPK1/3 activation	0.002256		0.002419
RAF/MAP kinase cascade	0.003571	1.017e-05	0.000568	8.917e-05	0.003786	0.000207
Recognition of DNA damage by PCNA-containing replication complex		0.01106		0.005335
Regulated Necrosis	3.156e-05		0.0005715		0.0003565
Regulation by c-FLIP	0.002144
Regulation of activated PAK-2p34 by proteasome mediated degradation	4.36e-05	8.878e-09	4.993e-05	0.0001696	2.053e-05	0.007637
Regulation of APC/C activators between G1/S and early anaphase	0.0002062	2.943e-08	0.001155	7.493e-05	0.0005134	0.00159
Regulation of Apoptosis	6.551e-05	2.031e-08	7.494e-05	0.0002618	3.106e-05
Regulation of DNA replication	0.003381	2.526e-06	0.003757	0.003259	0.001875
Regulation of Hypoxia-inducible Factor (HIF) by oxygen	0.0001407	1.288e-08	0.0001626	0.0002092	6.298e-05	0.004375
Regulation of IFNA signaling	0.0003877		0.003848		0.002457
Regulation of IFNG signaling	0.000304		0.0003271		0.0002031
Regulation of innate immune responses to cytosolic DNA	0.005495
Regulation of mitotic cell cycle	0.0003502	9.229e-08	0.001816	0.000149	0.0008195	0.002588
Regulation of mRNA stability by proteins that bind AU-rich elements	0.0004862	9.397e-10	0.002401	5.436e-05	0.0002243	0.0009487
Regulation of necroptotic cell death	1.507e-05		0.0003271		0.0002031
Regulation of ornithine decarboxylase (ODC)	5.009e-05	1.337e-09	5.735e-05	3.415e-05	2.364e-05	0.001858
Regulation of RAS by GAPs	0.0004308	2.306e-08	0.0004892	2.017e-05	0.0002119	0.0006269
Regulation of TNFR1 signaling	0.0001388		1.49e-05	0.008085	0.0007569
Removal of licensing factors from origins	0.002715	1.512e-06	0.003021	0.002496	0.001496
Removal of the Flap Intermediate from the C-strand		0.009095		0.005569
Resolution of Abasic Sites (AP sites)				0.002666
Resolution of AP sites via the multiple-nucleotide patch replacement pathway				0.001924
Respiratory electron transport		1.15e-21		8.238e-14		1.188e-10
Respiratory electron transport, ATP synthesis by chemiosmotic coupling, and heat production by uncoupling proteins.		1.875e-26		5.241e-17		3.229e-13
Response to metal ions				0.00744
RET signaling	0.008195	5.905e-05	0.0005769	0.0003674	0.008329	0.000277
RIG-I/MDA5 mediated induction of IFN-alpha/beta pathways	9.919e-07	0.005026	1.663e-07		3.231e-07
RIP-mediated NFkB activation via ZBP1	0.001585				0.001074
RIPK1-mediated regulated necrosis	3.156e-05		0.0005715		0.0003565
RNA Pol II CTD phosphorylation and interaction with CE		0.007017
RNA Pol II CTD phosphorylation and interaction with CE during HIV infection		0.007017
RNA Polymerase II HIV Promoter Escape		0.0002445		0.008915
RNA Polymerase II Pre-transcription Events		0.0008174
RNA Polymerase II Promoter Escape		0.0002445		0.008915
RNA Polymerase II Transcription		5.304e-05		0.0005173		0.002711
RNA Polymerase II Transcription Elongation		0.01136
RNA Polymerase II Transcription Initiation		0.0002445		0.008915
RNA Polymerase II Transcription Initiation And Promoter Clearance		0.0002445		0.008915
RNA Polymerase II Transcription Pre-Initiation And Promoter Opening		0.0002445		0.008915
RNA Polymerase II Transcription Termination				0.006307
S Phase	0.0004369	1.366e-07	0.001886	4.697e-05	0.0001771	0.004217
SCF-beta-TrCP mediated degradation of Emi1	8.469e-05	3.413e-08	9.679e-05	0.0003437	4.033e-05
SCF(Skp2)-mediated degradation of p27/p21	0.0009029	1.132e-07	0.00101	0.0006444	0.000484
Separation of Sister Chromatids	0.009821	2.395e-07		0.0003019		0.004106
SHC1 events in EGFR signaling	0.003571	1.017e-05	0.000568	8.917e-05	0.003786	0.000207
Signaling by BRAF and RAF fusions						0.0008246
Signaling by cytosolic FGFR1 fusion mutants	0.009328		6.51e-05
Signaling by EGFR		0.001619	0.0001601	0.004192		0.001104
Signaling by FGFR in disease			0.005023
Signaling by FGFR1 in disease			0.002522
Signaling by FGFR2 IIIa TM		0.00986
Signaling by Hedgehog	0.008454	0.0002531	0.0008923		0.004327
Signaling by high-kinase activity BRAF mutants				0.01039		0.0001207
Signaling by Insulin receptor	0.007345	2.577e-06	0.001602	6.23e-05	0.006489	0.0002014
Signaling by Interleukins	3.647e-07	5.31e-06	6.06e-09	3.158e-06	2.801e-08	7.265e-05
Signaling by Leptin	0.001815	1.843e-05	8.885e-05	0.0001439	0.004939	0.0003148
Signaling by moderate kinase activity BRAF mutants						0.0002465
Signaling by NOTCH	0.001963		2.761e-05		0.000946
Signaling by NOTCH1	0.009965		0.01089		0.006076
Signaling by NOTCH1 HD+PEST Domain Mutants in Cancer					0.009306
Signaling by NOTCH1 in Cancer					0.009306
Signaling by NOTCH1 PEST Domain Mutants in Cancer					0.009306
Signaling by NOTCH2			0.009173
Signaling by PDGF	0.002886	0.0003196	3.391e-05	0.0007518	0.004986	0.0003367
Signaling by RAS mutants						0.0002375
Signaling by SCF-KIT	0.00206	1.666e-05	1.755e-05	5.236e-05	0.004041	0.0001518
Signaling by TGF-beta Receptor Complex	0.0006191		0.003253
Signaling by the B Cell Receptor (BCR)	0.002278	0.001295	0.002713	0.009931	0.0008422	0.005076
Signaling by Type 1 Insulin-like Growth Factor 1 Receptor (IGF1R)	0.003678	2.518e-05	0.0006977	0.0001152	0.003325	0.0001745
Signaling by VEGF	0.002127	4.292e-05	0.0004203	0.0003194	0.004157	0.0001589
Signaling by Wnt			0.005845
Signalling by NGF	0.009009	0.001589	3.719e-05	0.001991		0.0006458
Signalling to ERKs	0.006581	1.393e-05	0.0012	9.705e-05	0.006762	0.0001942
Signalling to p38 via RIT and RIN	0.004116	1.374e-05	0.0006756	0.0001136	0.004332	0.000256
Signalling to RAS	0.005233	8.323e-06	0.0009058	6.38e-05	0.005439	0.000134
SLBP Dependent Processing of Replication-Dependent Histone Pre-mRNAs				0.00744
SLBP independent Processing of Histone Pre-mRNAs		0.009095		0.005569
SOS-mediated signalling	0.003571	1.017e-05	0.000568	8.917e-05	0.003786	0.000207
SRP-dependent cotranslational protein targeting to membrane		0.00255		0.005095
Stabilization of p53	0.0005452	4.907e-10	0.000611	6.487e-05	0.0002892	0.002819
SUMO E3 ligases SUMOylate target proteins					0.008599
SUMOylation					0.01152
SUMOylation of chromatin organization proteins				0.00844
Switching of origins to a post-replicative state	0.002331	1.057e-06	0.002595	0.002072	0.001279
Synthesis of DNA	0.004025	1.897e-07		0.000158	0.002112
TCF dependent signaling in response to WNT			0.008584
TCR signaling	0.0002543	3.587e-06	0.0002997	0.0002943	0.0001012	0.0007911
Termination of translesion DNA synthesis		0.004111		0.009185
TGF-beta receptor signaling activates SMADs	0.001395		0.01019
The AIM2 inflammasome		0.006138		0.004333		0.003176
The citric acid (TCA) cycle and respiratory electron transport		1.905e-21		1.095e-14		6.225e-11
The NLRP3 inflammasome				0.00964		0.006248
The role of GTSE1 in G2/M progression after G2 checkpoint	0.0009029	1.132e-07	0.00101	0.0006444	0.000484
The role of Nef in HIV-1 replication and disease pathogenesis		0.001764		0.004589		0.0003068
TNF receptor superfamily (TNFSF) members mediating non-canonical NF-kB pathway					0.006985
TNF signaling	0.0006208		9.05e-05		0.002561
TNFR1-induced NFkappaB signaling pathway	0.0003877		0.0004233		0.002457
TNFR2 non-canonical NF-kB pathway	1.02e-10	1.155e-08	8.884e-09	1.266e-05	1.785e-11
TNFs bind their physiological receptors	7.924e-05	0.01106	0.006517		4.41e-05
Toll Like Receptor 10 (TLR10) Cascade	0.001105		0.001249		0.002667
Toll Like Receptor 2 (TLR2) Cascade	0.0005688		0.0006527		0.001258
Toll Like Receptor 3 (TLR3) Cascade	5.823e-06		7.078e-06		1.234e-05
Toll Like Receptor 4 (TLR4) Cascade	1.431e-05		1.753e-05		2.424e-05
Toll Like Receptor 5 (TLR5) Cascade	0.001105		0.001249		0.002667
Toll Like Receptor 7/8 (TLR7/8) Cascade	0.0004862		0.0005583		0.001095
Toll Like Receptor 9 (TLR9) Cascade	0.0006627		0.0007598		0.001439
Toll Like Receptor TLR1:TLR2 Cascade	0.0005688		0.0006527		0.001258
Toll Like Receptor TLR6:TLR2 Cascade	0.0005688		0.0006527		0.001258
Toll-Like Receptors Cascades	0.0001104		0.0001336		0.0001612
TP53 Regulates Metabolic Genes		8.762e-09		2.33e-05		2.337e-05
TRAF3-dependent IRF activation pathway	0.00664		0.007001		0.004954
TRAF6 mediated induction of NFkB and MAP kinases upon TLR7/8 or 9 activation	0.001856		0.002092		0.004178
TRAF6 mediated IRF7 activation	0.001595		0.001735		0.0009983
TRAF6 mediated NF-kB activation	0.0003195		0.0003491		0.000196
Transcription of the HIV genome		0.003216
Transcription-Coupled Nucleotide Excision Repair (TC-NER)		5.76e-05		0.003259
Transcriptional Regulation by TP53		5.428e-07		0.001307		0.001427
Translation		0.003851		0.001779	0.001179
Translesion synthesis by Y family DNA polymerases bypasses lesions on DNA template		0.01048
TRIF-mediated TLR3/TLR4 signaling	5.823e-06		7.078e-06		1.234e-05
Ub-specific processing proteases	0.0001538	0.001628	0.0005982		0.0001586
Ubiquitin Mediated Degradation of Phosphorylated Cdc25A	0.0004387	2.423e-09	0.000492	0.0002618	0.0002317
Ubiquitin-dependent degradation of Cyclin D	0.0003494	1.178e-08	0.0003923	0.0001967	0.0001838
Ubiquitin-dependent degradation of Cyclin D1	0.0003494	1.178e-08	0.0003923	0.0001967	0.0001838
UCH proteinases	0.001341	2.855e-05	0.005678	0.008182	0.002683
VEGFA-VEGFR2 Pathway	0.001639	2.664e-05	0.0003094	0.0002183	0.003303	0.0001094
VEGFR2 mediated cell proliferation	0.005593	2.63e-05	0.0009827	0.0001916	0.005793	0.0004046
Vif-mediated degradation of APOBEC3G	9.912e-06	3.621e-10	1.156e-05	5.557e-05	4.224e-06	0.002549
Vpu mediated degradation of CD4	5.737e-05	1.552e-08	6.566e-05	0.0002273	2.714e-05
ZBP1(DAI) mediated induction of type I IFNs	0.0031				0.002116

[truncated: 6 more sheets: NKbright, NKdim, B, DC, pDC, mDC]
