# Supplementary material for: Single-cell RNA-sequencing of peripheral blood mononuclear cells reveals widespread, context-specific gene expression regulation upon pathogenic exposure
Source: Nat Commun. 2022 Jun 7;13:3267. doi: 10.1038/s41467-022-30893-5 (PMC9174272; doi:10.1038/s41467-022-30893-5)
Supplement: Supplementary file 10 — Supplementary Data 7 [file 41467_2022_30893_MOESM10_ESM.xlsx]

## Sheet: bulk
SNP	Gene	Gene symbol	SNP type	Effect allele	bulk-like_ut_z	bulk-like_ut_p	bulk-like_ut_fdr	z_bulk-like_3hCA	fdr_3hCA	z_bulk-like_24hCA	fdr_24hCA	z_bulk-like_3hMTB	fdr_3hMTB	z_bulk-like_24hMTB	fdr_24hMTB	z_bulk-like_3hPA	fdr_3hPA	z_bulk-like_24hPA	fdr_24hPA
rs1131017	ENSG00000197728	RPS26	C/G	G	-12.426	1.8885e-35	*	-12.8288	*	-12.9799	*	-12.0336	*	-11.705	*	-13.3171	*	-12.605	*
rs2074219	ENSG00000170291	ELP5	A/G	A	12.3681	3.89397e-35	*	11.881	*	9.33448	*	11.3572	*	9.4708	*	12.99	*	9.21224	*
rs10760117	ENSG00000226752	PSMD5-AS1	T/G	T	12.2709	1.29963e-34	*	13.0026	*	12.6524	*	11.9046	*	10.526	*	13.0755	*	11.1738	*
rs61894839	ENSG00000166435	XRRA1	G/A	A	11.9155	9.83928e-33	*	12.3351	*	12.1889	*	11.0408	*	10.0487	*	11.5286	*	9.9062	*
rs9349050	ENSG00000112139	MDGA1	T/C	T	10.9118	1.01232e-27	*	11.1612	*	10.9407	*	11.9147	*	9.56968	*	11.3649	*	10.082	*
rs2910686	ENSG00000164308	ERAP2	C/T	T	-10.706	9.51893e-27	*	-6.42318	*	-9.34629	*	-6.26752	*	-8.8903	*	-4.69793	*	-7.53177	*
rs9271520	ENSG00000237541	HLA-DQA2	A/G	G	10.3686	3.44535e-25	*	10.4905	*	10.3712	*	9.88204	*	8.72358	*	10.948	*	8.92268	*
rs8141807	ENSG00000212939	RP1-29C18.10	G/C	C	10.3622	3.6839e-25	*	7.29854	*	9.85537	*	7.5328	*	7.26875	*	5.64438	*	5.17194	*
rs7309189	ENSG00000013573	DDX11	G/A	G	10.346	4.36337e-25	*	11.8681	*	12.1257	*	8.94189	*	9.12797	*	9.91373	*	9.43711	*
rs35188965	ENSG00000113504	SLC12A7	C/T	C	10.2043	1.89879e-24	*	7.94448	*	4.44917	*	6.59303	*	5.90981	*	7.48837	*	6.27464	*
rs7806458	ENSG00000106565	TMEM176B	G/A	G	9.99543	1.59641e-23	*	10.5074	*	6.78282	*	10.1869	*	8.25649	*	10.9823	*	7.47196	*
rs4147638	ENSG00000183172	SMDT1	G/A	A	-9.97831	1.89498e-23	*	-10.7204	*	-10.1471	*	-9.85415	*	-7.18773	*	-11.1795	*	-9.68585	*
rs2532233	ENSG00000214401	KANSL1-AS1	C/T	T	9.93445	2.94946e-23	*	10.4734	*	11.0154	*	10.4329	*	10.3261	*	11.1708	*	10.3293	*
rs817352	ENSG00000196421	LINC00176	C/T	T	9.83125	8.26283e-23	*	9.66285	*	11.435	*	9.16558	*	9.53567	*	9.74041	*	9.59818	*
rs11541855	ENSG00000132507	EIF5A	T/C	C	-9.79321	1.20185e-22	*	-8.46031	*	-6.83943	*	-7.74906	*	-8.35355	*	-9.91327	*	-7.09602	*
rs7806458	ENSG00000002933	TMEM176A	G/A	G	9.75742	1.71495e-22	*	9.56297	*	7.0147	*	9.26088	*	8.24553	*	10.0261	*	7.30597	*
rs35228013	ENSG00000254859	RP11-661A12.5	G/A	A	9.65557	4.66336e-22	*	8.01653	*	12.2467	*	8.47875	*	10.7402	*	9.50608	*	9.58337	*
rs12648821	ENSG00000260265	RP11-44F21.5	G/A	A	9.58678	9.10355e-22	*	5.89701	*	8.53429	*	3.96728	*	7.8286	*	7.64576	*	8.19987	*
rs2741159	ENSG00000167768	KRT1	C/A	C	9.39107	5.94333e-21	*	8.695	*	9.785	*	7.18602	*	8.74482	*	8.28627	*	8.28557	*
rs7215297	ENSG00000141698	NT5C3B	C/T	T	9.3681	7.39199e-21	*	7.44695	*	9.80736	*	7.51547	*	8.49102	*	9.50831	*	9.70496	*
rs11772922	ENSG00000158525	CPA5	G/T	T	9.28705	1.58698e-20	*	8.15332	*	9.93863	*	7.5193	*	9.54992	*	8.42509	*	9.26487	*
rs66817580	ENSG00000183844	FAM3B	G/T	T	9.22647	2.7988e-20	*	8.83771	*	8.6225	*	6.57706	*	4.62739	*	5.95764	*	8.00565	*
rs17184588	ENSG00000188529	SRSF10	T/C	C	-9.07293	1.15784e-19	*	-6.62389	*	-8.37367	*	-5.87384	*	-6.00098	*	-7.00588	*	-6.16531	*
rs7039222	ENSG00000164978	NUDT2	A/G	G	9.03521	1.63703e-19	*	8.1603	*	8.58365	*	6.84273	*	8.57841	*	8.99972	*	8.96138	*
rs2136600	ENSG00000240344	PPIL3	C/T	T	-9.03437	1.64905e-19	*	-9.01486	*	-8.77432	*	-8.74028	*	-6.89914	*	-8.13029	*	-8.17791	*
rs416568	ENSG00000204644	ZFP57	T/A	A	9.01174	2.03072e-19	*	8.1864	*	11.6523	*	8.84787	*	9.95794	*	8.5014	*	10.5184	*
rs4970777	ENSG00000134202	GSTM3	C/T	C	-9.00976	2.06433e-19	*	-9.80776	*	-8.98046	*	-9.65916	*	-10.0418	*	-10.4496	*	-8.79631	*
rs432206	ENSG00000123219	CENPK	C/G	G	8.86904	7.38057e-19	*	10.4988	*	11.9721	*	10.056	*	10.2508	*	11.0991	*	9.3466	*
rs2281780	ENSG00000120675	DNAJC15	G/T	T	-8.86612	7.56845e-19	*	-9.15425	*	-9.9947	*	-7.52445	*	-9.54513	*	-9.10402	*	-9.83283	*
rs6007595	ENSG00000100376	FAM118A	C/G	G	8.83212	1.0282e-18	*	9.48292	*	9.56183	*	9.18086	*	9.03942	*	9.79251	*	8.99705	*
rs6908428	ENSG00000135541	AHI1	A/G	G	-8.81402	1.20543e-18	*	-6.92376	*	-4.23344	*	-5.82548	*	-3.39119	*	-7.50406	*	-3.91931	*
rs9306156	ENSG00000160305	DIP2A	T/C	C	8.74496	2.23411e-18	*	7.56941	*	6.17794	*	6.49472	*	3.06357	*	5.55187	*	2.94268	*
rs2276683	ENSG00000236682	AC068282.3	C/G	G	8.73304	2.48005e-18	*	10.8687	*	9.76395	*	6.31282	*	5.95012	*	9.7546	*	8.77578	*
rs9612520	ENSG00000184674	GSTT1	T/G	G	-8.70551	3.15899e-18	*	-8.20475	*	-8.77711	*	-6.93527	*	-8.31534	*	-7.29754	*	-6.83612	*
rs1437891	ENSG00000138381	ASNSD1	A/G	A	-8.68193	3.88869e-18	*	-4.92678	*	-4.37775	*	-4.95413	*	-5.86931	*	-2.99959	*	-2.76901
rs36053285	ENSG00000270127	RP11-526I2.5	T/C	C	-8.67027	4.30605e-18	*	-5.99946	*	-5.42256	*	-5.51363	*	-5.47092	*	-4.72048	*	-3.87434	*
rs7045416	ENSG00000204001	LCN8	G/C	C	8.54456	1.29206e-17	*	4.56843	*	5.41283	*	5.44652	*	4.21533	*	4.90601	*	3.87074	*
rs9306156	ENSG00000160307	S100B	T/C	C	8.45164	2.87338e-17	*	8.3548	*	4.19985	*	6.47576	*	2.71339		9.04041	*	3.64393	*
rs9357006	ENSG00000186470	BTN3A2	A/C	C	-8.44492	3.04045e-17	*	-8.45559	*	-8.66672	*	-7.6946	*	-7.78138	*	-7.49879	*	-6.77561	*
rs884181	ENSG00000165730	STOX1	T/C	C	8.30308	1.01515e-16	*	8.25721	*	8.84121	*	7.80072	*	8.55318	*	8.33988	*	6.74143	*
rs62480001	ENSG00000036448	MYOM2	G/C	C	8.26042	1.45185e-16	*	7.54447	*	2.77605	*	6.74053	*	2.32181		7.36276	*	3.47027	*
rs62224180	ENSG00000182362	YBEY	G/C	C	8.06817	7.1459e-16	*	7.69514	*	6.95636	*	6.46873	*	6.0383	*	8.48602	*	8.26383	*
rs16967494	ENSG00000133392	MYH11	C/T	T	7.93196	2.15992e-15	*	7.92691	*	8.79386	*	7.83551	*	8.52867	*	8.83802	*	7.1526	*
rs2346586	ENSG00000226124	FTCDNL1	T/C	T	7.90186	2.74904e-15	*	6.65963	*	5.28115	*	5.01554	*	6.30056	*	6.8277	*	5.32107	*
rs949055	ENSG00000149403	GRIK4	C/T	C	7.88145	3.23733e-15	*	4.47927	*	1.8454		6.17297	*	2.5691		5.62662	*	0.79869
rs9890200	ENSG00000006282	SPATA20	A/C	C	-7.87223	3.47902e-15	*	-6.28042	*	-7.4777	*	-5.31595	*	-5.41286	*	-6.30807	*	-7.2301	*
rs2246577	ENSG00000141560	FN3KRP	T/C	T	-7.86086	3.81079e-15	*	-5.91918	*	-7.65354	*	-5.0791	*	-6.53389	*	-5.74361	*	-7.99437	*
rs7546268	ENSG00000236624	CCDC163P	T/C	T	7.83377	4.74095e-15	*	8.03241	*	10.9891	*	8.30377	*	8.78927	*	7.05682	*	8.68152	*
rs113162983	ENSG00000228857	AC104653.1	C/A	C	-7.79292	6.54366e-15	*	-6.21364	*	-10.07	*	-7.36965	*	-7.73243	*	-8.44331	*	-7.86248	*
rs11648403	ENSG00000129925	TMEM8A	C/T	T	-7.73218	1.05704e-14	*	-7.07643	*	-5.693	*	-5.31234	*	-4.80841	*	-5.30608	*	-4.57649	*
rs3806160	ENSG00000116791	CRYZ	T/C	T	7.72865	1.08736e-14	*	9.01397	*	10.8662	*	8.83414	*	6.6853	*	6.94995	*	6.53201	*
rs10276099	ENSG00000196683	TOMM7	A/G	A	-7.5707	3.70933e-14	*	-5.34175	*	-5.13915	*	-5.88203	*	-2.68691		-6.4201	*	-5.06829	*
rs7077538	ENSG00000180817	PPA1	T/G	G	7.49667	6.54945e-14	*	7.39416	*	4.41707	*	5.96717	*	5.13846	*	7.35137	*	5.47579	*
rs6598075	ENSG00000177963	RIC8A	C/G	G	7.49317	6.73169e-14	*	6.5697	*	1.63255		7.82696	*	2.92123	*	6.32103	*	2.23391
rs11246065	ENSG00000251661	RP11-326C3.11	A/G	G	7.47931	7.47764e-14	*	3.26087	*	6.32852	*	4.79676	*	6.34551	*	4.91946	*	5.92988	*
rs17700376	ENSG00000108107	RPL28	A/G	G	-7.45569	8.93242e-14	*	-5.27619	*	-3.54426	*	-5.15121	*	-1.60007		-5.12479	*	-2.02046
rs6458200	ENSG00000188056	TREML4	G/T	T	7.39773	1.38668e-13	*	8.61742	*	8.19061	*	8.24398	*	8.17199	*	9.30651	*	7.9995	*
rs3824729	ENSG00000107796	ACTA2	G/A	A	7.35459	1.91787e-13	*	6.18522	*	5.63371	*	4.84087	*	3.75567	*	5.75	*	4.09958	*
rs636049	ENSG00000197345	MRPL21	A/C	C	-7.35132	1.96141e-13	*	-4.5758	*	-5.68652	*	-3.58417	*	-4.64869	*	-4.74772	*	-6.05709	*
rs7187776	ENSG00000178952	TUFM	A/G	G	7.31206	2.63195e-13	*	4.4785	*	5.83026	*	3.30838	*	5.53015	*	5.90571	*	6.88024	*
rs11580138	ENSG00000143184	XCL1	C/T	T	7.28673	3.17875e-13	*	6.13787	*	4.29938	*	5.39196	*	3.35803	*	6.60312	*	4.72591	*
rs11070457	ENSG00000171763	SPATA5L1	A/C	C	7.27187	3.54729e-13	*	4.85906	*	3.10053	*	4.19184	*	2.35147		4.98488	*	4.68191	*
rs10819317	ENSG00000160408	ST6GALNAC6	A/G	G	-7.2718	3.54729e-13	*	-6.37238	*	-4.61761	*	-5.40677	*	-4.01675	*	-4.5294	*	-4.17608	*
rs13140099	ENSG00000245954	RP11-18H21.1	G/A	A	-7.25987	3.8709e-13	*	-6.85122	*	-7.31544	*	-8.04991	*	-7.19676	*	-7.51574	*	-6.81928	*
rs252893	ENSG00000155542	SETD9	T/C	T	-7.25309	4.07038e-13	*	-8.03764	*	-6.10052	*	-6.96018	*	-6.55767	*	-7.27097	*	-7.42378	*
rs9790789	ENSG00000240005	RP11-293A21.1	C/A	A	7.23362	4.70356e-13	*	3.90835	*	6.61231	*	5.52541	*	5.4251	*	6.63954	*	6.62662	*
rs1059264	ENSG00000197119	SLC25A29	C/T	T	7.22846	4.88717e-13	*	5.70137	*	4.95023	*	5.57693	*	4.1025	*	6.82379	*	2.50415
rs479777	ENSG00000236935	AP003774.1	T/C	C	7.16736	7.65472e-13	*	7.24002	*	9.68076	*	7.66219	*	6.69916	*	9.03779	*	6.5589	*
rs345781	ENSG00000248905	FMN1	A/G	G	7.12432	1.04687e-12	*	4.58386	*	3.24169	*	3.89982	*	3.72681	*	5.4205	*	1.18397
rs5756736	ENSG00000100079	LGALS2	G/A	G	7.12181	1.06527e-12	*	6.29737	*	9.43658	*	6.46838	*	6.17499	*	7.88111	*	5.23442	*
rs7605964	ENSG00000236213	AC006369.2	T/C	T	7.07989	1.44363e-12	*	6.05934	*	4.70861	*	6.93803	*	2.80706		4.77287	*	3.22362	*
rs968567	ENSG00000134824	FADS2	C/T	T	7.05616	1.71364e-12	*	6.75158	*	5.56471	*	5.54525	*	4.98259	*	5.34901	*	4.89833	*
rs2395943	ENSG00000124587	PEX6	A/G	A	-6.99831	2.58902e-12	*	-5.89208	*	-8.43721	*	-4.92468	*	-6.29332	*	-3.77786	*	-6.32198	*
rs6955367	ENSG00000121716	PILRB	A/G	G	6.99705	2.61501e-12	*	7.52605	*	7.75228	*	7.04438	*	7.05189	*	5.49689	*	5.42645	*
rs12878578	ENSG00000100448	CTSG	G/A	A	6.98176	2.91837e-12	*	4.70734	*	1.33784		4.39855	*			5.11851	*
rs10500316	ENSG00000189068	VSTM1	C/T	T	6.96113	3.37866e-12	*	4.77666	*	0.876928		3.4119	*	1.46478		3.25454	*	2.54238
rs835044	ENSG00000184752	NDUFA12	T/C	T	6.88795	5.66618e-12	*	9.25394	*	6.31917	*	8.09596	*	5.46565	*	11.1913	*	6.34108	*
rs7632486	ENSG00000170293	CMTM8	G/A	G	6.88594	5.74637e-12	*	3.33616	*	1.82001		2.66621		2.35224		3.05354	*	2.25438
rs7856656	ENSG00000137106	GRHPR	C/T	T	6.81043	9.73277e-12	*	7.1343	*	6.86549	*	7.3217	*	6.89168	*	8.49586	*	8.61076	*
rs11636944	ENSG00000182253	SYNM	T/G	G	-6.71641	1.86014e-11	*	-7.23847	*	-7.10955	*	-6.13426	*	-5.91937	*	-7.14438	*	-6.77757	*
rs1978713	ENSG00000174652	ZNF266	C/G	G	-6.66987	2.55803e-11	*	-6.65102	*	-6.88603	*	-7.23077	*	-3.65073	*	-7.5045	*	-5.75464	*
rs2300077	ENSG00000112299	VNN1	T/C	C	6.62466	3.4819e-11	*	3.74996	*	5.26753	*	5.4429	*	6.93945	*	4.63866	*	6.55688	*
rs7136238	ENSG00000127337	YEATS4	G/T	G	6.62347	3.51029e-11	*	3.81298	*	5.40912	*	3.70894	*	2.50935		4.99006	*	6.77273	*
rs4498009	ENSG00000129055	ANAPC13	C/G	C	-6.62064	3.5726e-11	*	-5.98966	*	-6.2198	*	-6.08456	*	-5.75807	*	-7.52926	*	-7.75938	*
rs2516835	ENSG00000135951	TSGA10	C/T	T	-6.61672	3.67058e-11	*	-7.44637	*	-7.65022	*	-5.26531	*	-5.20809	*	-7.51807	*	-8.02323	*
rs12525110	ENSG00000234147	RP3-460G2.2	G/A	G	6.60504	3.97517e-11	*	4.14726	*	8.40358	*	4.28821	*	7.08211	*	5.98674	*	7.30944	*
rs3751325	ENSG00000166896	XRCC6BP1	A/T	T	-6.58845	4.43993e-11	*	-5.39256	*	-6.6225	*	-6.45198	*	-5.91715	*	-5.85301	*	-7.18996	*
rs9273493	ENSG00000179344	HLA-DQB1	C/T	T	6.54358	6.01357e-11	*	5.79559	*	4.77951	*	5.11368	*	5.03702	*	5.50877	*	4.12648	*
rs2847256	ENSG00000260302	RP11-973H7.1	T/A	T	-6.54004	6.14366e-11	*	-3.41188	*	-3.19183	*	-5.20552	*	-3.47585	*	-3.67222	*	-2.66778
rs8062041	ENSG00000257017	HP	C/T	T	-6.53164	6.49839e-11	*	-4.08121	*	0.0231435		-4.177	*	0.0243694		-4.34175	*
rs1615243	ENSG00000168038	ULK4	T/C	C	6.53175	6.50708e-11	*	6.06889	*	7.03509	*	5.96514	*	5.57147	*	5.33164	*	3.75972	*
rs35797125	ENSG00000108384	RAD51C	G/A	A	6.51928	7.06834e-11	*	3.78335	*	7.60195	*	4.11609	*	4.01006	*	6.21149	*	6.79174	*
rs3966782	ENSG00000141503	MINK1	T/C	C	6.51269	7.3861e-11	*	4.91117	*	3.42693	*	4.21809	*	3.89848	*	4.23866	*	5.79932	*
rs17305311	ENSG00000170889	RPS9	T/C	C	-6.51243	7.3861e-11	*	-6.4325	*	-4.14417	*	-5.68376	*	-2.02997		-5.72255	*	-3.28169	*
rs3099936	ENSG00000176209	SMIM19	C/T	T	6.50768	7.63609e-11	*	3.6649	*	6.28415	*	3.87645	*	4.18696	*	4.34559	*	4.6918	*
rs816868	ENSG00000156113	KCNMA1	C/T	T	-6.49437	8.3365e-11	*	-4.47514	*	-7.265	*	-3.34747	*	-4.04034	*	-4.05318	*	-4.05787	*
rs7605824	ENSG00000035115	SH3YL1	G/A	A	-6.47507	9.46864e-11	*	-6.35233	*	-6.40636	*	-6.33158	*	-5.4054	*	-7.42888	*	-5.31744	*
rs4338909	ENSG00000197020	ZNF100	T/G	T	6.47443	9.51894e-11	*	8.50213	*	10.1738	*	8.55184	*	5.32655	*	8.15202	*	6.05962	*
rs1651887	ENSG00000175221	MED16	G/A	A	6.46871	9.8915e-11	*	4.94947	*	2.23292		4.6503	*	2.14791		4.2808	*	3.01436	*
rs10242703	ENSG00000146574	CCZ1B	G/A	A	-6.46779	9.944e-11	*	-6.88812	*	-7.27324	*	-6.29193	*	-6.07539	*	-7.4399	*	-7.69421	*
rs11150882	ENSG00000187624	C17orf97	G/A	A	6.46088	1.04151e-10	*	10.5146	*	11.9591	*	10.1551	*	11.4792	*	11.2085	*	11.4587	*
rs10110952	ENSG00000129295	LRRC6	G/T	T	-6.44959	1.12146e-10	*	-2.00185		-2.9407	*	-2.69323		-2.63754		-5.01212	*	-1.7866
rs11935989	ENSG00000251022	THAP9-AS1	A/T	T	-6.4335	1.24617e-10	*	-7.13026	*	-7.9556	*	-6.48562	*	-5.07829	*	-6.30976	*	-6.74751	*
rs3008111	ENSG00000172785	CBWD1	A/T	A	6.42172	1.34849e-10	*	7.1349	*	4.10129	*	7.74481	*	5.52431	*	7.75768	*	4.05175	*
rs6708265	ENSG00000115687	PASK	A/G	G	-6.4203	1.35917e-10	*	-6.83828	*	-5.64029	*	-5.95495	*	-5.9098	*	-6.80761	*	-5.19142	*
rs489941	ENSG00000162620	LRRIQ3	C/A	A	-6.41872	1.37353e-10	*	-6.75565	*	-9.75627	*	-5.13582	*	-7.4018	*	-5.8678	*	-6.35037	*
rs11608938	ENSG00000120647	CCDC77	G/T	T	-6.37153	1.87066e-10	*	-3.49786	*	-3.91247	*	-4.28905	*	-1.33613		-3.87281	*	-3.26122	*
rs1293299	ENSG00000079459	FDFT1	A/C	C	-6.35934	2.02543e-10	*	-2.35554		-0.0745924		-0.822226		-0.582453		-2.78797	*	-2.68239
rs9022	ENSG00000182372	CLN8	C/A	A	-6.35336	2.10607e-10	*	-2.94188	*	-1.36519		-2.89592	*	-2.5679		-2.84323	*	-2.21039
rs1044213	ENSG00000142188	TMEM50B	C/G	C	-6.34957	2.15876e-10	*	-4.53448	*	-7.58558	*	-4.56194	*	-7.03599	*	-5.08005	*	-6.79069	*
rs8629	ENSG00000165171	WBSCR27	C/T	T	6.34562	2.2156e-10	*	4.55636	*	5.70272	*	2.65578		4.04824	*	4.77155	*	5.72197	*
rs2303260	ENSG00000135698	MPHOSPH6	C/G	G	-6.33586	2.35807e-10	*	-5.30886	*	-5.38461	*	-4.52153	*	-4.94803	*	-4.25727	*	-4.34197	*
rs75500402	ENSG00000169710	FASN	A/G	G	6.32328	2.56201e-10	*	6.78781	*	1.23726		6.39448	*	0.689757		7.69921	*	1.3298
rs2278180	ENSG00000242550	SERPINB10	A/G	G	6.29968	2.98415e-10	*	4.31743	*	1.06089		4.81168	*	1.66497		6.3315	*	0.857722
rs34034499	ENSG00000214087	ARL16	G/C	C	-6.25254	4.03675e-10	*	-5.44494	*	-7.53518	*	-3.77124	*	-6.64907	*	-4.36515	*	-7.44207	*
rs948636	ENSG00000134779	TPGS2	G/C	C	-6.24505	4.23258e-10	*	-4.74729	*	-6.49789	*	-2.58146		-6.04899	*	-2.39319		-6.34592	*
rs117521606	ENSG00000185829	ARL17A	T/C	C	6.23505	4.51778e-10	*	7.93056	*	5.95186	*	5.7223	*	5.39036	*	6.19404	*	4.58791	*
rs4233115	ENSG00000198756	COLGALT2	G/A	G	-6.22257	4.88983e-10	*	-8.48805	*	-6.27509	*	-6.20394	*	-4.2531	*	-7.13399	*	-7.4225	*
rs4073738	ENSG00000183092	BEGAIN	T/C	C	-6.20653	5.41432e-10	*	-4.63145	*	-3.76277	*	-2.49943		-3.64492	*	-4.47998	*	-4.40674	*
rs7662433	ENSG00000251580	RP11-539L10.3	G/A	A	-6.2001	5.63915e-10	*	-6.24691	*	-8.5255	*	-4.95857	*	-6.56521	*	-5.96151	*	-7.15122	*
rs7917584	ENSG00000240291	RP11-499P20.2	G/A	A	6.19441	5.85075e-10	*	4.43406	*	3.45244	*	4.14904	*	4.18026	*	4.478	*	2.42289
rs34495	ENSG00000248489	CTD-2007H13.3	G/T	T	6.17971	6.42642e-10	*	7.1012	*	8.41899	*	8.19117	*	4.89412	*	7.23036	*	7.03924	*
rs846808	ENSG00000117595	IRF6	C/T	T	6.12931	8.8322e-10	*	3.66157	*	5.60009	*	3.40299	*	5.00528	*	3.22838	*	3.51657	*
rs7143764	ENSG00000258289	CHURC1	A/G	G	6.08114	1.19435e-09	*	3.75443	*	5.0445	*	2.51712		4.5869	*	3.09728	*	3.68084	*
rs147446876	ENSG00000136682	CBWD2	C/T	T	-6.0798	1.20333e-09	*	-6.39934	*	-8.16245	*	-5.66316	*	-6.14279	*	-7.29261	*	-6.72321	*
rs2731670	ENSG00000246334	PRR7-AS1	A/C	A	-6.06482	1.31954e-09	*	-6.3303	*	-6.77517	*	-5.33502	*	-8.1564	*	-7.37618	*	-7.69599	*
rs2267989	ENSG00000140092	FBLN5	G/A	A	-6.03163	1.62143e-09	*	-5.50864	*	-5.99276	*	-4.65631	*	-5.84287	*	-6.37727	*	-6.82794	*
rs138616686	ENSG00000124588	NQO2	A/G	G	-6.02805	1.65796e-09	*	-4.04936	*	-6.8184	*	-3.71225	*	-6.21393	*	-4.40461	*	-6.35399	*
rs4753126	ENSG00000110218	PANX1	C/T	T	6.02347	1.70791e-09	*	5.04322	*	2.52519		3.96852	*	1.53191		5.19874	*	2.17453
rs1809668	ENSG00000233930	KRTAP5-AS1	G/A	G	6.01906	1.75498e-09	*	4.17045	*	5.13142	*	3.15861	*	3.57194	*	3.64614	*	5.8099	*
rs2732275	ENSG00000172728	FUT10	G/A	G	6.00673	1.89454e-09	*	6.36022	*	6.72307	*	5.65478	*	6.94014	*	6.01337	*	5.41809	*
rs730078	ENSG00000104835	SARS2	A/G	A	5.99037	2.09583e-09	*	4.55244	*	3.79451	*	5.42036	*	3.42824	*	4.77053	*	3.98683	*
rs2869492	ENSG00000234719	RP11-166B2.1	C/T	C	5.98945	2.10617e-09	*	5.23469	*	7.31949	*	4.1741	*	6.19749	*	4.95378	*	7.43999	*
rs6538421	ENSG00000198015	MRPL42	C/T	T	-5.96548	2.43737e-09	*	-6.56474	*	-4.12114	*	-6.06459	*	-4.35913	*	-3.80054	*	-3.30007	*
rs9634292	ENSG00000251301	RP11-81H14.2	T/A	T	-5.95951	2.52856e-09	*	-5.92307	*	-4.89742	*	-5.31591	*	-4.58901	*	-5.29613	*	-3.18998	*
rs4984808	ENSG00000261505	LA16c-358B7.3	C/T	C	5.95405	2.61667e-09	*	6.63043	*	6.59378	*	6.13253	*	3.76495	*	5.81812	*	4.84343	*
rs6720375	ENSG00000197927	C2orf27A	G/C	G	-5.92023	3.2116e-09	*	-7.35407	*	-8.73955	*	-5.57707	*	-5.98669	*	-7.5166	*	-5.97022	*
rs2632277	ENSG00000144182	LIPT1	C/T	T	-5.90828	3.45446e-09	*	-4.21614	*	-3.98377	*	-1.31135		-2.68298		-4.24372	*	-4.53623	*
rs11039337	ENSG00000109920	FNBP4	T/C	C	-5.87762	4.15755e-09	*	-6.58973	*	-3.39201	*	-4.11151	*	-2.1191		-3.11325	*	-3.58552	*
rs2236472	ENSG00000182871	COL18A1	C/T	T	-5.84627	5.02325e-09	*	-6.68968	*	-4.7333	*	-6.19873	*	-4.55277	*	-5.27205	*	-4.29922	*
rs12277188	ENSG00000177042	TMEM80	T/C	T	-5.84219	5.15159e-09	*	-7.45159	*	-6.46528	*	-6.77893	*	-5.26979	*	-4.93751	*	-5.20478	*
rs4504745	ENSG00000197958	RPL12	A/G	A	-5.8387	5.25781e-09	*	-3.77155	*	-2.91873	*	-2.74236		-1.52501		-2.81689	*	-3.06444	*
rs11612245	ENSG00000139610	CELA1	T/C	C	5.82725	5.6365e-09	*	4.63874	*	5.38297	*	5.29984	*	4.70338	*	4.89177	*	5.08651	*
rs9527	ENSG00000166275	C10orf32	C/T	T	-5.82227	5.80085e-09	*	-5.32577	*	-4.52613	*	-4.48155	*	-4.85384	*	-5.25144	*	-6.16271	*
rs3734618	ENSG00000124780	KCNK17	A/G	A	5.82117	5.84966e-09	*	3.16713	*	-0.286604		-0.193406		0.932752		1.8447		2.20131
rs10889104	ENSG00000184292	TACSTD2	C/G	G	5.79585	6.79963e-09	*	6.1576	*	5.76983	*	6.02981	*	5.58792	*	5.38723	*	5.68255	*
rs1473807	ENSG00000185808	PIGP	G/A	A	5.78547	7.234e-09	*	4.18256	*	5.41343	*	4.84868	*	4.03439	*	5.29512	*	4.98043	*
rs1662955	ENSG00000172954	LCLAT1	T/C	C	5.78307	7.33801e-09	*	3.75571	*	4.91965	*	3.38152	*	3.46376	*	3.80529	*	2.6362
rs55775354	ENSG00000184898	RBM43	G/A	G	5.77265	7.80576e-09	*	4.10659	*	5.64584	*	3.8456	*	3.98929	*	3.40972	*	3.81982	*
rs6843595	ENSG00000168824	NSG1	A/G	G	-5.76317	8.25339e-09	*	-5.61631	*	-6.67603	*	-5.83928	*	-5.46712	*	-5.99844	*	-6.73188	*
rs17698176	ENSG00000176681	LRRC37A	T/G	G	5.74224	9.34543e-09	*	3.31236	*	5.9993	*	4.21818	*	4.76707	*	5.06418	*	6.40531	*
rs57371943	ENSG00000120645	IQSEC3	G/C	C	5.73707	9.63683e-09	*	3.61667	*	5.58433	*	4.898	*	3.49071	*	1.75241		2.59378
rs9348724	ENSG00000153157	SYCP2L	G/C	C	5.71957	1.06901e-08	*	2.46738		0.998782		3.43371	*	0.463359		4.37878	*	1.28582
rs2640738	ENSG00000110723	EXPH5	C/T	C	-5.70518	1.16207e-08	*	-4.30439	*	-4.18963	*	-3.69089	*	-4.87433	*	-3.08692	*	-2.19351
rs6719488	ENSG00000226806	AC011893.3	G/T	G	5.68109	1.33909e-08	*	1.56321		-0.938044		0.613878		-0.586966		2.62376		-0.946077
rs4623482	ENSG00000147421	HMBOX1	C/G	G	-5.67727	1.36757e-08	*	-4.65815	*	-5.67235	*	-3.08022	*	-4.5458	*	-2.02322		-1.91882
rs8130507	ENSG00000237945	LINC00649	T/C	T	-5.66701	1.4515e-08	*	-6.26001	*	-6.15944	*	-6.30194	*	-4.76277	*	-7.62562	*	-5.84575	*
rs504781	ENSG00000259715	CTD-3110H11.1	T/C	C	5.64635	1.64033e-08	*	3.45609	*	5.2046	*	3.04155	*	6.19401	*	3.08909	*	4.05524	*
rs1628955	ENSG00000166839	ANKDD1A	T/C	T	5.64359	1.66724e-08	*	3.26739	*	8.12167	*	2.68638		5.62033	*	3.15367	*	3.47997	*
rs1133328	ENSG00000163576	EFHB	G/T	T	5.62237	1.88541e-08	*	4.93258	*	6.77799	*	3.02085	*	5.92103	*	5.13346	*	6.6363	*
rs10020773	ENSG00000151552	QDPR	A/C	C	-5.6144	1.97245e-08	*	-4.99983	*	-4.85738	*	-3.18191	*	-2.99256	*	-5.31695	*	-4.18694	*
rs568617	ENSG00000172543	CTSW	C/T	T	-5.60873	2.03734e-08	*	-5.22204	*	-5.59821	*	-3.92674	*	-4.42808	*	-5.60385	*	-5.27987	*
rs10194024	ENSG00000135919	SERPINE2	C/A	C	5.6039	2.09703e-08	*	3.01939	*	2.51683		3.99969	*	3.32778	*	4.58541	*	4.00171	*
rs12886130	ENSG00000165502	RPL36AL	C/T	T	-5.57214	2.51542e-08	*	-6.67471	*	-4.44229	*	-5.88612	*	-2.96488	*	-6.52235	*	-5.201	*
rs4727187	ENSG00000188372	ZP3	C/A	A	-5.56203	2.66395e-08	*	-9.17755	*	-7.363	*	-8.42018	*	-7.08661	*	-8.36871	*	-7.99021	*
rs3009576	ENSG00000142856	ITGB3BP	T/C	C	5.56175	2.67312e-08	*	6.21051	*	8.24587	*	6.0837	*	5.59828	*	6.01148	*	6.69821	*
rs71347129	ENSG00000173272	MZT2A	G/A	A	5.54864	2.87966e-08	*	4.76764	*	7.04192	*	5.19931	*	4.98985	*	5.89947	*	5.62359	*
rs1512740	ENSG00000138757	G3BP2	T/C	C	-5.5385	3.04899e-08	*	-5.19283	*	-5.96724	*	-5.3034	*	-5.17098	*	-5.26009	*	-4.84105	*
rs2972632	ENSG00000267053	CTD-3162L10.1	A/G	A	5.53725	3.07346e-08	*	3.68398	*	3.31512	*	4.52517	*	4.09313	*	3.74218	*	3.78993	*
rs10402601	ENSG00000161265	U2AF1L4	G/C	C	5.53467	3.11939e-08	*	3.25631	*	5.0624	*	3.79169	*	4.00829	*	4.00417	*	3.89445	*
rs2279692	ENSG00000198468	FLVCR1-AS1	C/T	C	-5.51846	3.41711e-08	*	-7.05518	*	-9.0372	*	-5.87192	*	-8.76729	*	-6.86765	*	-8.57046	*
rs11580138	ENSG00000143185	XCL2	C/T	T	-5.50933	3.60059e-08	*	-6.0536	*	-4.21451	*	-5.80735	*	-3.42695	*	-5.30758	*	-3.69558	*
rs5753106	ENSG00000241528	RP1-130H16.16	A/G	G	-5.50702	3.64586e-08	*	-4.92539	*	-3.91535	*	-4.23482	*	-2.62242		-3.26134	*	-2.66922
rs60648747	ENSG00000089169	RPH3A	G/A	A	5.50295	3.73806e-08	*	4.7228	*	-0.924896		4.80477	*			3.84214	*
rs11242109	ENSG00000197375	SLC22A5	G/T	T	-5.50244	3.74231e-08	*	-4.64913	*	-5.20772	*	-3.85813	*	-5.12165	*	-5.58993	*	-3.1582	*
rs12676438	ENSG00000104497	SNX16	C/T	C	5.49402	3.9293e-08	*	8.25287	*	7.60434	*	9.34017	*	5.57587	*	7.31091	*	5.59466	*
rs6689461	ENSG00000269175	AC093157.1	A/G	G	5.49015	4.01934e-08	*	4.53194	*	6.42289	*	4.15401	*	5.66445	*	4.49645	*	5.18005	*
rs6073624	ENSG00000101109	STK4	T/C	C	5.47973	4.26288e-08	*	2.60111		-0.0284656		1.88764		-0.460631		3.00882	*	-1.01659
rs2847256	ENSG00000267654	RP11-973H7.4	T/A	T	-5.46698	4.57716e-08	*	-6.52367	*	-4.52051	*	-5.57485	*	-4.59688	*	-5.66143	*	-5.29889	*
rs620476	ENSG00000106772	PRUNE2	C/A	A	5.45854	4.80444e-08	*	2.03084		1.80864		2.25904		1.58218		4.60939	*	2.53305
rs62066723	ENSG00000233483	CTD-2020K17.4	T/C	C	-5.45626	4.85885e-08	*	-5.77049	*	-5.0234	*	-6.08204	*	-4.8644	*	-5.07804	*	-3.92264	*
rs9520848	ENSG00000041515	MYO16	T/C	C	5.45372	4.93602e-08	*	1.70406		5.22799	*	2.19494		4.75747	*	1.45189		3.143	*
rs7261003	ENSG00000054793	ATP9A	C/T	T	-5.4499	5.03698e-08	*	-6.67503	*	-6.83987	*	-5.63565	*	-4.46048	*	-6.97486	*	-4.87324	*
rs171531	ENSG00000049192	ADAMTS6	A/G	G	5.43548	5.46736e-08	*	5.16674	*	4.9745	*	4.71456	*	4.14599	*	5.31048	*	3.02044	*
rs8048206	ENSG00000131634	TMEM204	T/C	C	5.43372	5.52283e-08	*	4.41833	*	4.08891	*	4.72639	*	3.04894	*	5.076	*	3.22685	*
rs36040835	ENSG00000125743	SNRPD2	T/G	G	-5.4292	5.66072e-08	*	-4.37728	*	-2.28942		-3.70958	*	-3.22424	*	-4.27896	*	-2.28683
rs2241976	ENSG00000125637	PSD4	G/A	G	5.42563	5.77602e-08	*	2.22085		1.08339		1.61189		0.700132		2.70874		0.420936
rs11101980	ENSG00000168765	GSTM4	T/G	G	-5.42358	5.84105e-08	*	-5.94309	*	-7.40761	*	-6.27064	*	-6.55915	*	-4.14557	*	-6.09338	*
rs12051245	ENSG00000103253	HAGHL	T/C	C	5.4208	5.93329e-08	*	5.30972	*	4.04921	*	4.59943	*	3.72603	*	4.77033	*	4.40726	*
rs34196120	ENSG00000080573	COL5A3	T/C	T	-5.41879	6.00004e-08	*	-3.36878	*	-2.40044		-3.10688	*	-2.53402		-2.87154	*	-1.94163
rs10819317	ENSG00000106992	AK1	A/G	G	-5.38975	7.05361e-08	*	-4.23459	*	-4.31502	*	-3.58829	*	-3.4288	*	-3.36262	*	-3.18265	*
rs17718122	ENSG00000146707	POMZP3	A/G	G	5.38685	7.17232e-08	*	6.69747	*	4.52085	*	5.7245	*	3.54488	*	6.2067	*	5.01039	*
rs2243977	ENSG00000139192	TAPBPL	C/T	T	5.37997	7.45686e-08	*	5.84468	*	5.19593	*	2.47869		4.04015	*	2.71604		4.12288	*
rs7314691	ENSG00000139044	B4GALNT3	G/A	A	5.37969	7.46515e-08	*	6.16812	*	8.54808	*	5.67921	*	5.83304	*	5.96462	*	6.45329	*
rs4988374	ENSG00000100290	BIK	C/A	A	-5.37089	7.83012e-08	*	-4.54758	*	-3.81387	*	-4.16832	*	-2.39499		-5.55909	*	-2.99268	*
rs4275	ENSG00000260065	CTA-445C9.15	A/G	G	5.36891	7.92623e-08	*	4.74729	*	5.26051	*	3.79902	*	4.08408	*	5.2213	*	3.60452	*
rs1022088	ENSG00000173917	HOXB2	A/T	T	-5.36588	8.05019e-08	*	-6.76844	*	-6.06162	*	-6.38438	*	-6.09379	*	-7.33756	*	-6.56659	*
rs56084453	ENSG00000196653	ZNF502	A/G	G	5.35565	8.5273e-08	*	4.59609	*	5.68773	*	5.96239	*	6.62391	*	5.2022	*	5.80185	*
rs10852891	ENSG00000233223	AC113189.5	G/A	A	-5.34806	8.88333e-08	*	-4.96513	*	-6.92627	*	-5.11932	*	-4.96203	*	-4.77771	*	-5.22514	*
rs2069235	ENSG00000100321	SYNGR1	G/A	A	5.33704	9.4497e-08	*	7.115	*	8.38208	*	6.58691	*	6.42158	*	5.37559	*	6.92485	*
rs10772397	ENSG00000247157	RP11-434C1.1	C/T	C	5.31367	1.0748e-07	*	2.16596		6.07945	*	3.03587	*	4.26826	*	4.71736	*	4.95878	*
rs77111187	ENSG00000176485	PLA2G16	T/G	G	5.30064	1.15423e-07	*	4.06982	*	2.05898		3.75708	*	1.51825		3.96949	*	1.60531
rs731835	ENSG00000083845	RPS5	T/C	C	-5.29498	1.19016e-07	*	-2.92208	*	-0.741581		-3.50138	*	-0.794611		-2.50986		0.263059
rs36047207	ENSG00000144791	LIMD1	C/A	A	5.28987	1.2245e-07	*	4.55187	*	5.29645	*	3.71042	*	6.11444	*	4.08642	*	4.70289	*
rs9909256	ENSG00000171916	LGALS9C	G/T	G	-5.28791	1.23661e-07	*	-2.96721	*	-2.04918		-4.79752	*	-0.927889		-4.84918	*	-3.25458	*
rs835342	ENSG00000116157	GPX7	A/G	G	5.26467	1.40495e-07	*	1.83133		2.32033		2.26425		2.38006		1.99555		3.0909	*
rs992035	ENSG00000128534	NAA38	C/T	C	5.26229	1.42342e-07	*	2.83738	*	3.44324	*	1.28319		1.29513		2.76198	*	1.87344
rs1715456	ENSG00000160588	MPZL3	G/A	G	-5.25978	1.44212e-07	*	-5.12645	*	-5.25858	*	-4.62334	*	-2.89925	*	-4.58263	*	-4.07639	*
rs13030124	ENSG00000163599	CTLA4	G/A	G	-5.24867	1.53093e-07	*	-6.01584	*	-5.94585	*	-4.9821	*	-4.83646	*	-4.79538	*	-5.20309	*
rs2300141	ENSG00000173262	SLC2A14	T/C	C	5.23484	1.65164e-07	*
rs12656825	ENSG00000182230	FAM153B	A/G	G	-5.21526	1.83421e-07	*	-4.82091	*	-5.15248	*	-5.13991	*	-4.27294	*	-6.46751	*	-3.81606	*
rs7924483	ENSG00000142102	ATHL1	T/A	T	-5.20681	1.91918e-07	*	-3.06425	*	-3.13845	*	-3.45965	*	-2.94618	*	-3.44308	*	-3.01472	*
rs880033	ENSG00000177570	SAMD12	C/T	C	5.19971	1.99718e-07	*	5.59711	*	6.27444	*	2.88604	*	4.68564	*	5.01151	*	4.7813	*
rs2246809	ENSG00000205809	KLRC2	G/A	A	-5.19755	2.01878e-07	*	-6.49153	*	-6.24849	*	-7.04967	*	-5.37383	*	-6.10002	*	-5.5908	*
rs11826681	ENSG00000152219	ARL14EP	G/C	C	-5.19467	2.0494e-07	*	-6.33849	*	-7.6627	*	-5.00743	*	-6.22726	*	-5.08128	*	-4.7989	*
rs4786384	ENSG00000262370	RP11-473M20.9	T/C	C	5.19265	2.07377e-07	*	4.52349	*	3.62957	*	3.43622	*	4.31467	*	4.3055	*	4.33792	*
rs3093949	ENSG00000198563	DDX39B	C/T	T	-5.18692	2.13709e-07	*	-4.24269	*	-1.53124		-2.64064		-1.25338		-3.0193	*	-2.50504
rs80002576	ENSG00000128408	RIBC2	A/G	G	-5.18139	2.20227e-07	*	-1.0377		0.347663		-4.16572	*	-1.14176		-1.50284		-0.64812
rs2351245	ENSG00000153113	CAST	G/T	T	5.17048	2.33593e-07	*	2.53806		4.30795	*	2.42347		5.01901	*	3.50041	*	3.40274	*
rs12570348	ENSG00000203791	METTL10	G/T	G	5.16964	2.34596e-07	*	1.52858		4.36785	*	2.61708		3.45117	*	2.62405		4.52471	*
rs6796	ENSG00000136240	KDELR2	T/C	C	-5.16513	2.40182e-07	*	-7.15129	*	-4.70861	*	-6.77631	*	-4.62885	*	-7.70805	*	-4.56333	*
rs5760119	ENSG00000099977	DDT	C/G	G	-5.16246	2.43543e-07	*	-6.59529	*	-6.36019	*	-6.37283	*	-5.95995	*	-4.92029	*	-4.08391	*
rs9356478	ENSG00000198818	SFT2D1	T/C	C	-5.14935	2.61321e-07	*	-6.80511	*	-4.54233	*	-5.90434	*	-3.22397	*	-5.18723	*	-2.62468
rs10166776	ENSG00000130414	NDUFA10	G/A	A	-5.14866	2.62158e-07	*	-2.3517		-3.18306	*	-2.8131	*	-2.92793	*	-2.58159		-1.86746
rs12443580	ENSG00000198848	CES1	T/C	C	-5.14825	2.62718e-07	*	-3.55143	*	-1.76707		-2.53348		-2.57406		-4.23443	*	-2.2691
rs55954660	ENSG00000183281	PLGLB1	C/T	T	5.1434	2.70098e-07	*	5.52307	*	6.91475	*	5.3469	*	5.21605	*	4.97586	*	4.19259	*
rs221045	ENSG00000142632	ARHGEF19	T/C	C	5.13533	2.81844e-07	*	3.07686	*	5.9815	*	1.84236		3.49043	*	5.57013	*	5.35264	*
rs13133517	ENSG00000038002	AGA	C/T	C	-5.12932	2.90667e-07	*	-5.22658	*	-4.6251	*	-3.72135	*	-4.54172	*	-4.58146	*	-5.41623	*
rs367070	ENSG00000170866	LILRA3	G/A	G	-5.11593	3.12083e-07	*	-5.30525	*	-3.44418	*	-4.62401	*	-4.37622	*	-5.23382	*	-4.7695	*
rs2604874	ENSG00000188493	C19orf54	A/C	C	5.10734	3.26968e-07	*	2.07823		2.98098	*	0.878189		3.11367	*	1.81565		2.4111
rs3848528	ENSG00000181027	FKRP	G/T	G	5.1039	3.329e-07	*	2.58352		4.05385	*	2.76719		3.11274	*	1.86469		1.75444
rs10412005	ENSG00000185198	PRSS57	C/T	C	-5.09973	3.40013e-07	*	-3.3999	*	-1.6199		-1.48403		1.62675		-3.77051	*	-1.1711
rs61511730	ENSG00000113595	TRIM23	C/A	A	5.0973	3.44714e-07	*	3.91076	*	4.89749	*	2.62829		3.8988	*	3.46184	*	3.17318	*
rs11849114	ENSG00000165410	CFL2	C/T	T	5.08491	3.68014e-07	*	6.13222	*	6.15277	*	4.32882	*	3.89057	*	3.5876	*	4.11471	*
rs72832987	ENSG00000167914	GSDMA	A/C	C	5.0817	3.74269e-07	*	1.35554		2.62946		1.81556		2.82115	*	1.06641		2.77117
rs7126061	ENSG00000166387	PPFIBP2	G/A	G	-5.07794	3.81429e-07	*	-6.45532	*	-4.23856	*	-4.81987	*	-2.71204		-5.13994	*	-2.30425
rs6461691	ENSG00000230658	KLHL7-AS1	G/A	A	5.07664	3.84249e-07	*	2.2292		3.05261	*	2.46149		1.96425		2.36455		1.87247
rs2007031	ENSG00000231621	AC013264.2	A/G	G	5.06445	4.09689e-07	*	5.55357	*	7.88128	*	3.52246	*	4.82272	*	4.28393	*	5.6419	*
rs4849179	ENSG00000125618	PAX8	C/T	T	-5.06015	4.18817e-07	*	-3.24593	*	-3.75731	*	-3.94364	*	-3.68749	*	-3.89875	*	-2.12645
rs2711897	ENSG00000164039	BDH2	C/T	T	5.05483	4.30842e-07	*	5.8358	*	4.82962	*	5.21624	*	4.09847	*	6.14797	*	5.27006	*
rs17529791	ENSG00000171806	METTL18	A/C	C	-5.04688	4.48801e-07	*	-5.10376	*	-6.52387	*	-2.58979		-4.17271	*	-5.03551	*	-4.01915	*
rs9971029	ENSG00000079332	SAR1A	G/A	A	-5.02724	4.97175e-07	*	-6.14664	*	-8.37921	*	-7.13048	*	-7.61348	*	-3.24793	*	-4.48649	*
rs1757183	ENSG00000198937	CCDC167	C/T	T	-5.02215	5.10829e-07	*	-4.01541	*	-2.26173		-3.51972	*	-3.37478	*	-3.92757	*	-2.79794
rs1377586	ENSG00000145214	DGKQ	G/A	A	5.01867	5.20494e-07	*	4.16721	*	4.12064	*	4.68713	*	2.69875		3.86044	*	3.90253	*
rs4355856	ENSG00000106829	TLE4	C/T	C	5.00839	5.49414e-07	*	4.91216	*	4.50003	*	4.73677	*	3.69628	*	3.84162	*	3.8221	*
rs171162	ENSG00000063854	HAGH	A/T	T	5.00469	5.59781e-07	*	1.63655		2.53611		0.172547		2.05592		4.68506	*	4.86608	*
rs2237678	ENSG00000164597	COG5	T/G	G	5.00429	5.60945e-07	*	4.61287	*	7.61951	*	3.28627	*	4.20836	*	4.18495	*	4.44566	*
rs2314639	ENSG00000125534	PPDPF	T/C	T	-4.99862	5.76882e-07	*	-6.79299	*	-6.66132	*	-5.15901	*	-7.78401	*	-6.68174	*	-5.67564	*
rs151232	ENSG00000176476	CCDC101	T/C	T	4.99558	5.87139e-07	*	3.59033	*	2.03426		3.05145	*	1.18615		3.9179	*	1.72822
rs11079797	ENSG00000141295	SCRN2	C/T	T	-4.98069	6.3322e-07	*	-3.60602	*	-4.59944	*	-3.38989	*	-4.77223	*	-4.33082	*	-3.60666	*
rs3793735	ENSG00000185736	ADARB2	T/C	C	4.97945	6.37817e-07	*	5.95639	*	9.15147	*	5.20501	*	7.31384	*	6.27183	*	8.11472	*
rs254415	ENSG00000171530	TBCA	G/T	T	-4.97362	6.5653e-07	*	-5.61919	*	-0.872272		-4.69531	*	-0.0972715		-5.93656	*	-2.1108
rs3767964	ENSG00000117505	DR1	C/T	T	4.97225	6.61974e-07	*	3.33035	*	4.80691	*	4.34395	*	1.95948		3.94244	*	4.95485	*
rs2071951	ENSG00000103245	NARFL	T/C	C	4.96531	6.86303e-07	*	2.4727		4.01936	*	1.63212		2.09007		0.654768		2.14641
rs441346	ENSG00000100979	PLTP	G/C	G	4.96053	7.03482e-07	*	2.49853		3.43956	*	2.3846		1.52785		3.81324	*	2.67155
rs11024614	ENSG00000110768	GTF2H1	C/T	C	-4.95957	7.06385e-07	*	-3.02547	*	-2.81162	*	-3.09933	*	-2.95371	*	-3.34832	*	-1.61556
rs2193535	ENSG00000139433	GLTP	A/C	A	4.94973	7.43662e-07	*	4.35135	*	3.36455	*	0.486612		3.52846	*	3.66735	*	3.15809	*
rs2235910	ENSG00000117115	PADI2	G/T	G	-4.93193	8.13919e-07	*	-3.2103	*	-1.12762		-2.01164		-0.879378		-3.82869	*	-2.34725
rs658084	ENSG00000170486	KRT72	C/G	G	-4.93191	8.13919e-07	*	-5.93614	*	-4.79504	*	-4.74865	*	-3.22827	*	-4.20767	*	-3.06442	*
rs11682128	ENSG00000136717	BIN1	G/A	A	4.93068	8.19774e-07	*	5.56045	*	5.11158	*	5.52156	*	5.34216	*	4.16204	*	4.39182	*
rs2954654	ENSG00000161016	RPL8	A/G	G	4.92968	8.23982e-07	*	6.96583	*	4.86948	*	5.8694	*	3.19916	*	4.03482	*	3.25112	*
rs4931215	ENSG00000133687	TMTC1	A/G	G	4.90811	9.20099e-07	*	7.23873	*	7.12932	*	4.4906	*	5.48111	*	4.66511	*	5.33534	*
rs62116613	ENSG00000204920	ZNF155	G/A	A	-4.90075	9.54472e-07	*	-6.75304	*	-7.76594	*	-6.02896	*	-6.88981	*	-6.24461	*	-6.06322	*
rs9928759	ENSG00000260349	RP11-473I1.5	A/C	A	-4.89948	9.6032e-07	*	-6.49702	*	-5.70124	*	-5.44604	*	-3.38277	*	-5.08711	*	-5.74015	*
rs3745936	ENSG00000007129	CEACAM21	A/T	T	-4.89365	9.89074e-07	*	-4.17926	*	-6.07711	*	-4.51629	*	-4.9412	*	-5.0185	*	-5.43775	*
rs9271520	ENSG00000196126	HLA-DRB1	A/G	G	-4.88981	1.00836e-06	*	-4.32973	*	-6.23628	*	-4.19689	*	-6.34551	*	-3.89353	*	-5.85052	*
rs17011636	ENSG00000225265	RP11-378J18.3	T/C	C	-4.88469	1.03534e-06	*	-2.08846		-4.75864	*	-0.835114		-2.63382		-1.31084		-2.7324
rs1827293	ENSG00000142794	NBPF3	G/A	A	4.87994	1.06193e-06	*	4.29661	*	6.68759	*	4.24251	*	3.90248	*	5.41879	*	2.65256
rs12806698	ENSG00000167325	RRM1	C/A	A	4.86979	1.11824e-06	*	3.67371	*	1.85301		2.9055	*	0.779219		2.69207		-0.302273
rs34954129	ENSG00000198826	ARHGAP11A	A/T	T	-4.86859	1.12392e-06	*	-3.31477	*	-5.24769	*	-3.19144	*	-3.96272	*	-3.12171	*	-4.88952	*
rs393727	ENSG00000026297	RNASET2	T/A	T	4.85949	1.17742e-06	*	7.13633	*	2.93123	*	5.84545	*	3.30001	*	7.63399	*	2.36546
rs150458741	ENSG00000167618	LAIR2	T/G	G	-4.84987	1.23461e-06	*	-4.68659	*	-2.79521	*	-3.79948	*	-1.7137		-4.03362	*	-3.92263	*
rs34323	ENSG00000178878	APOLD1	G/A	G	4.84548	1.26357e-06	*	4.99969	*	5.41904	*	6.04255	*	3.79277	*	4.24088	*	4.95544	*
rs62423804	ENSG00000189241	TSPYL1	T/C	C	-4.84015	1.29709e-06	*	-4.45443	*	-4.08953	*	-2.6982		-5.10806	*	-4.53562	*	-3.95177	*
rs62287198	ENSG00000172578	KLHL6	A/G	G	-4.83301	1.34356e-06	*	-2.68868		-1.82709		-1.58457		-1.29362		-4.21437	*	-1.67555
rs1248645	ENSG00000151208	DLG5	T/C	C	-4.82918	1.37083e-06	*	-1.98389		-3.07422	*	-1.98389		-4.10844	*	-1.64838		-4.83284	*
rs4329748	ENSG00000139197	PEX5	C/T	T	4.8178	1.4515e-06	*	1.78608		2.55973		1.97757		0.652583		0.521442		2.10593
rs1199046	ENSG00000168071	CCDC88B	C/T	T	-4.81087	1.50177e-06	*	-5.09346	*	-3.17734	*	-3.79757	*	-2.90112	*	-3.86324	*	-2.59741
rs2270836	ENSG00000169715	MT1E	C/T	T	-4.81046	1.50478e-06	*	-7.9948	*	-1.36705		-7.72361	*	-1.13603		-8.41614	*	-0.655677
rs7214534	ENSG00000230148	HOXB-AS1	C/T	T	-4.80156	1.57403e-06	*	-6.01011	*	-6.07677	*	-5.14898	*	-5.60519	*	-5.23531	*	-4.24728	*
rs144396788	ENSG00000246228	CASC8	T/C	C	4.79983	1.58824e-06	*	2.43172		0.848261		3.51581	*			3.37462	*	0.944283
rs1045291	ENSG00000156795	WDYHV1	T/C	C	-4.79959	1.58983e-06	*	-3.69186	*	-5.53893	*	-3.89678	*	-3.51634	*	-3.47189	*	-5.23313	*
rs858300	ENSG00000226816	AC005082.12	A/G	G	4.79816	1.60258e-06	*	2.92979	*	4.16198	*	4.2064	*	2.569		4.54263	*	3.18982	*
rs4803	ENSG00000157992	KRTCAP3	A/G	G	4.78867	1.67949e-06	*	1.36592		3.52789	*	1.62058		1.84942		2.9554	*	3.12409	*
rs4883149	ENSG00000205846	CLEC6A	G/A	G	-4.76636	1.87547e-06	*	-4.84899	*	-0.867002		-3.02917	*	-1.48094		-4.35749	*	-2.65072
rs12954962	ENSG00000264745	RP11-403A21.2	C/T	T	-4.7553	1.98054e-06	*	-4.83393	*	-5.86828	*	-4.07927	*	-5.03015	*	-4.47941	*	-5.70229	*
rs12666349	ENSG00000106341	PPP1R17	T/C	C	-4.74938	2.04021e-06	*	-3.95432	*	-1.84632		-2.14059		-0.209805		-3.32151	*	-1.88669
rs34514	ENSG00000166847	DCTN5	G/A	A	4.74571	2.07889e-06	*	4.87929	*	2.88562	*	5.14609	*	2.6653		4.1202	*	4.49689	*
rs4801230	ENSG00000152439	ZNF773	A/G	A	4.74108	2.12666e-06	*	3.41337	*	2.93001	*	2.70578		2.0081		2.80844	*	2.29131
rs12704823	ENSG00000135205	CCDC146	C/T	T	-4.73206	2.22099e-06	*	-4.08896	*	-7.27766	*	-3.22625	*	-4.15217	*	-2.93066	*	-3.95695	*
rs1984357	ENSG00000074695	LMAN1	G/C	C	4.72316	2.32391e-06	*	3.10947	*	2.78404	*	2.53353		4.13873	*	2.42598		2.42057
rs6600214	ENSG00000103202	NME4	C/T	T	4.72264	2.32849e-06	*	4.58088	*	3.33175	*	4.09665	*	3.42337	*	3.81774	*	4.22288	*
rs36111742	ENSG00000118777	ABCG2	A/G	G	4.7187	2.37473e-06	*	3.49781	*	3.77469	*	2.18775		3.90554	*	2.69871		3.232	*
rs611676	ENSG00000183780	SLC35F3	A/G	G	4.71768	2.38643e-06	*	4.49738	*	7.2783	*	3.70442	*	6.01609	*	3.41188	*	5.32158	*
rs114089535	ENSG00000206503	HLA-A	T/G	T	4.69912	2.61438e-06	*	5.63708	*	3.25582	*	5.16242	*	3.16046	*	4.79828	*	4.0972	*
rs1101799	ENSG00000258181	RP11-493L12.4	A/G	G	4.69365	2.68439e-06	*	4.21815	*	6.55873	*	5.46354	*	5.22586	*	6.82342	*	6.02074	*
rs4390300	ENSG00000108064	TFAM	A/G	A	-4.68915	2.74275e-06	*	-0.492443		-2.69297		-0.0264681		0.973209		-0.672611		0.41765
rs1471539	ENSG00000031691	CENPQ	A/G	G	4.68406	2.8133e-06	*	4.46443	*	5.8368	*	2.51039		4.26677	*	1.96527		3.87047	*
rs2064521	ENSG00000055211	GINM1	G/T	T	-4.68187	2.84089e-06	*	-2.41699		-4.00354	*	-3.64865	*	-2.63886		-3.36547	*	-1.67236
rs13381	ENSG00000135778	NTPCR	T/C	C	4.68013	2.86875e-06	*	3.81716	*	5.35578	*	3.56589	*	5.13741	*	4.17497	*	4.76616	*
rs12418562	ENSG00000254427	RP11-430H10.1	G/C	C	4.67021	3.00907e-06	*	4.46447	*	5.17264	*	4.92492	*	5.48361	*	4.38143	*	6.4761	*
rs11546509	ENSG00000254682	RP11-660L16.2	G/A	A	-4.66739	3.05035e-06	*	-4.252	*	-9.1997	*	-4.53364	*	-6.73068	*	-5.61851	*	-7.11424	*
rs3825546	ENSG00000182512	GLRX5	T/C	C	4.65018	3.31935e-06	*	1.5909		1.79945		2.04494		2.58196		2.60144		3.16935	*
rs3740358	ENSG00000119969	HELLS	G/A	A	4.64507	3.40076e-06	*	4.59623	*	4.5382	*	4.78238	*	3.77582	*	4.76314	*	4.00535	*
rs1249816	ENSG00000137968	SLC44A5	A/T	T	4.64361	3.4239e-06	*	2.13444		6.11772	*	2.76369		5.04138	*	4.01004	*	5.30141	*
rs2905	ENSG00000012963	UBR7	C/T	T	4.6428	3.43719e-06	*	4.60319	*	2.01112		3.02162	*	2.16802		2.79392	*	2.02257
rs62502366	ENSG00000155970	MICU3	G/A	A	4.64257	3.44385e-06	*	3.15582	*	3.08999	*	3.02412	*	1.77117		4.63088	*	2.41291
rs4802995	ENSG00000189190	ZNF600	G/C	C	-4.64223	3.44385e-06	*	-4.88128	*	-4.73086	*	-4.05622	*	-3.98014	*	-4.77862	*	-3.92767	*
rs2466076	ENSG00000157168	NRG1	G/T	T	4.64097	3.47063e-06	*	5.58841	*	-0.202555		3.68636	*	0.0488211		5.02546	*	-0.918951
rs55665119	ENSG00000117242	PINK1-AS	C/T	C	-4.63863	3.50438e-06	*	-3.4412	*	-3.76218	*	-2.47164		-3.36658	*	-2.72101		-2.62679
rs7561215	ENSG00000152672	CLEC4F	A/G	A	4.63802	3.51797e-06	*	4.33168	*	3.3589	*	3.69169	*			4.81218	*	0.5984
rs2805103	ENSG00000167136	ENDOG	A/T	T	-4.63542	3.55904e-06	*	-2.65982		-3.87084	*	-2.47966		-2.52475		-3.57944	*	-4.84318	*
rs9590403	ENSG00000130177	CDC16	C/T	T	4.63078	3.64608e-06	*	5.75037	*	3.30863	*	5.55347	*	3.92558	*	4.71788	*	3.86229	*
rs9306156	ENSG00000160310	PRMT2	T/C	C	4.6305	3.6496e-06	*	2.80383	*	3.39317	*	2.40426		3.17955	*	2.48814		1.16829
rs3118625	ENSG00000119383	PPP2R4	A/C	C	-4.62274	3.78595e-06	*	-2.5676		-2.43504		-1.62912		-2.63057		-1.98156		-2.04033
rs7258249	ENSG00000090661	CERS4	G/A	A	4.61567	3.91961e-06	*	1.91103		2.13889		2.14404		2.0631		0.979136		3.2456	*
rs8100232	ENSG00000130312	MRPL34	G/A	A	4.61166	3.99581e-06	*	0.776049		1.14736		2.25418		1.92388		1.65419		3.58989	*
rs67594352	ENSG00000156110	ADK	T/C	C	4.60629	4.10094e-06	*	2.07317		3.01731	*	3.45819	*	2.30389		2.80576	*	0.772433
rs12979151	ENSG00000141934	PPAP2C	G/C	C	4.60326	4.16048e-06	*	2.42832		4.76036	*	3.87912	*	3.44458	*	3.94094	*	3.2321	*
rs1061810	ENSG00000149084	HSD17B12	A/C	A	-4.60208	4.18051e-06	*	-4.36173	*	-4.2561	*	-2.96067	*	-3.08998	*	-3.56185	*	-1.37854
rs2695284	ENSG00000111666	CHPT1	G/A	G	-4.60099	4.20467e-06	*	-7.79703	*	-7.3823	*	-6.52334	*	-6.08703	*	-7.19121	*	-7.40924	*
rs268157	ENSG00000154518	ATP5G3	G/A	G	4.57714	4.71691e-06	*	4.03556	*	2.55599		3.98525	*	1.76954		4.68429	*	3.41017	*
rs3736461	ENSG00000057608	GDI2	G/C	C	-4.56431	5.00925e-06	*	-4.22545	*	-2.93926	*	-1.79646		-2.83016	*	-1.05652		-1.7121
rs13334203	ENSG00000175643	RMI2	G/A	A	4.56309	5.04278e-06	*	3.02934	*	2.31964		4.38612	*	3.93852	*	4.66056	*	4.59214	*
rs11729857	ENSG00000145390	USP53	C/G	G	4.53988	5.63076e-06	*	5.33382	*	5.57172	*	5.79625	*	4.85676	*	6.32398	*	4.934	*
rs4759247	ENSG00000076067	RBMS2	T/G	G	-4.53928	5.64145e-06	*	-4.89668	*	-5.23109	*	-3.90046	*	-5.15767	*	-5.06062	*	-3.18736	*
rs1142981	ENSG00000225733	FGD5-AS1	T/C	C	4.53665	5.71684e-06	*	6.42957	*	3.92048	*	4.88386	*	3.41117	*	2.37905		2.05074
rs11144225	ENSG00000106733	NMRK1	A/T	T	-4.51986	6.18396e-06	*	-3.26907	*	-5.99607	*	-4.36242	*	-4.81845	*	-4.24341	*	-4.75896	*
rs2522968	ENSG00000108264	TADA2A	G/A	G	4.5172	6.27219e-06	*	3.91004	*	6.3222	*	1.43751		4.00558	*	1.20185		2.90068	*
rs8058314	ENSG00000184939	ZFP90	A/G	G	-4.51431	6.34963e-06	*	-4.63894	*	-5.04719	*	-4.08883	*	-3.28413	*	-2.95376	*	-1.6049
rs6122136	ENSG00000197457	STMN3	C/A	A	-4.51362	6.36763e-06	*	-2.63393		-1.37172		-3.71128	*	-1.98622		-2.02893		-0.158018
rs2306386	ENSG00000160959	LRRC14	C/T	T	4.50933	6.50725e-06	*	3.68539	*	4.7456	*	1.86791		2.33287		0.202579		2.03762
rs6440683	ENSG00000144895	EIF2A	T/C	C	-4.50897	6.51339e-06	*	-3.68131	*	-3.75664	*	-4.0607	*	-2.89478	*	-3.56916	*	-3.75504	*
rs683039	ENSG00000091844	RGS17	G/T	T	4.50757	6.56268e-06	*	0.770969		0.559345		0.13601		-0.19497		0.0673287		1.06115
rs2058077	ENSG00000268030	AC005253.2	C/T	C	4.50532	6.63105e-06	*	5.14672	*	4.54881	*	6.07416	*	6.74785	*	5.24192	*	4.00631	*
rs1793398	ENSG00000158555	GDPD5	C/A	A	4.50128	6.75709e-06	*	3.14017	*	2.89073	*	1.94124		3.75009	*	1.89855		3.68881	*
rs7335866	ENSG00000152520	PAN3	G/A	A	4.48696	7.23009e-06	*	4.08398	*	4.3374	*	3.36203	*	3.25043	*	4.27352	*	2.44889
rs13303068	ENSG00000242086	LINC00969	A/G	G	4.47955	7.48531e-06	*	4.24464	*	3.81511	*	3.14598	*	3.10442	*	3.15068	*	1.86725
rs5751776	ENSG00000218537	AP000350.4	C/A	A	-4.47867	7.50638e-06	*	-1.61762		-5.71878	*	-2.73403		-4.40936	*	-2.68686		-4.10702	*
rs10242703	ENSG00000122674	CCZ1	G/A	A	4.47777	7.54869e-06	*	5.82028	*	5.57729	*	4.7643	*	5.91702	*	4.54538	*	5.67966	*
rs76355614	ENSG00000111671	SPSB2	G/A	A	4.47036	7.81465e-06	*	6.64466	*	5.16475	*	5.1966	*	6.23482	*	6.11798	*	6.5311	*
rs4147594	ENSG00000143198	MGST3	C/T	T	-4.46836	7.88068e-06	*	-3.16348	*	-3.8414	*	-3.82287	*	-3.33162	*	-3.89798	*	-3.55736	*
rs10910420	ENSG00000168275	COA6	G/C	C	4.45675	8.32698e-06	*	5.65246	*	5.81499	*	4.74833	*	8.10077	*	7.45369	*	7.33796	*
rs12490	ENSG00000145284	SCD5	C/T	T	4.45658	8.33475e-06	*	3.60864	*	4.7035	*	4.5079	*	4.6136	*	5.38829	*	4.51781	*
rs12230244	ENSG00000172322	CLEC12A	A/T	T	4.45488	8.39714e-06	*	2.65033		2.81526	*	2.39484		3.06616	*	2.48252		3.59543	*
rs13093185	ENSG00000114670	NEK11	T/C	C	4.45359	8.45211e-06	*	0.149008		2.9513	*	-0.502979		1.76605		2.95251	*	2.19127
rs60046962	ENSG00000152969	JAKMIP1	C/T	C	4.45044	8.57105e-06	*	2.9043	*	3.23918	*	3.41741	*	2.61058		2.20738		2.5093
rs41284471	ENSG00000237943	PRKCQ-AS1	G/A	A	-4.44944	8.60304e-06	*	-2.92621	*	-2.52467		-2.86525	*	-1.20977		-4.07941	*	-2.40199
rs57086064	ENSG00000197928	ZNF677	A/G	G	-4.43714	9.11366e-06	*	-4.48178	*	-4.76023	*	-3.83914	*	-4.83007	*	-5.16003	*	-4.48391	*
rs2321966	ENSG00000248810	RP11-362F19.1	T/C	T	-4.42569	9.60855e-06	*	-1.81037		-3.15019	*	-3.40977	*	-2.65926		-3.03247	*	-1.96773
rs2289149	ENSG00000246898	LINC00920	C/T	C	4.4241	9.689e-06	*	7.44473	*	8.87807	*	5.51846	*	8.62654	*	6.40455	*	8.85167	*
rs11176120	ENSG00000127311	HELB	G/A	G	-4.42344	9.70697e-06	*	-4.51536	*	-0.580999		-3.98279	*	-2.06534		-4.46411	*	-0.723023
rs12224172	ENSG00000177030	DEAF1	G/A	A	4.41447	1.01291e-05	*	7.69181	*	5.25353	*	6.75908	*	4.9283	*	7.19473	*	4.60236	*
rs4463801	ENSG00000174194	AGAP8	C/T	T	4.41398	1.01572e-05	*	4.68284	*	4.49214	*	3.18499	*	3.60345	*	2.90825	*	2.85764	*
rs2719795	ENSG00000182621	PLCB1	G/A	A	-4.40179	1.07356e-05	*	-2.23487		2.24721		-2.18502		2.53085		-1.32798		1.13139
rs62215189	ENSG00000160284	SPATC1L	A/G	G	-4.39862	1.08851e-05	*	-6.25399	*	-7.97614	*	-5.12887	*	-7.12147	*	-6.79038	*	-8.16678	*
rs17093027	ENSG00000214078	CPNE1	A/T	T	-4.39636	1.10061e-05	*	-2.85808	*	-4.04869	*	-3.01949	*	-3.83955	*	-4.1014	*	-5.39656	*
rs657259	ENSG00000167766	ZNF83	G/A	A	-4.39568	1.10366e-05	*	-4.83748	*	-5.21966	*	-4.51109	*	-3.06885	*	-2.41594		-2.17995
rs34131947	ENSG00000170955	PRKCDBP	T/C	C	4.39515	1.10773e-05	*	4.32389	*	3.65622	*	2.25775		3.86634	*	3.71996	*	2.83408	*
rs7127272	ENSG00000177697	CD151	A/G	G	-4.38915	1.13768e-05	*	-4.00287	*	-4.274	*	-3.85169	*	-3.85732	*	-4.57925	*	-5.07354	*
rs6916947	ENSG00000203778	FAM229B	G/A	A	4.38	1.18679e-05	*	1.73005		1.64576		2.12275		3.29	*	4.36517	*	1.67128
rs1124397	ENSG00000107731	UNC5B	T/C	C	4.37503	1.21432e-05	*	2.31829		1.03502		2.74567		2.00654		3.03408	*	1.62419
rs434371	ENSG00000105499	PLA2G4C	C/T	C	-4.37397	1.2199e-05	*	-4.9282	*	-4.86985	*	-5.05638	*	-4.33321	*	-3.65973	*	-4.81773	*
rs171531	ENSG00000113593	PPWD1	A/G	G	4.37391	1.22102e-05	*	2.43901		5.29513	*	2.03914		3.38227	*	3.08325	*	1.55373
rs7707346	ENSG00000169230	PRELID1	C/G	G	-4.37325	1.22326e-05	*	-3.18615	*	-1.26923		-3.23843	*	-2.73324		-2.90483	*	-1.45082
rs2072448	ENSG00000171860	C3AR1	G/A	A	-4.3725	1.22776e-05	*	-5.77752	*	-4.94755	*	-5.48488	*	-5.71449	*	-6.76053	*	-5.89301	*
rs7900024	ENSG00000120539	MASTL	C/A	C	4.37049	1.24019e-05	*	4.20015	*	-2.40554		2.16853		-1.49466		1.12548		-3.70631	*
rs62290601	ENSG00000196526	AFAP1	T/A	A	4.36951	1.24588e-05	*	3.49011	*	4.74685	*	1.40394		2.38392		0.846498		0.451553
rs1904418	ENSG00000151150	ANK3	A/G	G	-4.36829	1.2516e-05	*	-3.48888	*	-5.65857	*	-5.33966	*	-4.96106	*	-3.12113	*	-3.13095	*
rs447077	ENSG00000226524	RP1-102H19.8	C/T	C	4.36181	1.28997e-05	*	3.23905	*	4.35344	*	2.81941	*	2.37932		1.58681		2.06756
rs2720022	ENSG00000139714	MORN3	C/T	T	4.35836	1.31137e-05	*	4.48467	*	4.75485	*	4.33619	*	2.82493	*	4.29156	*	4.15944	*
rs249491	ENSG00000129596	CDO1	G/A	A	4.35058	1.35889e-05	*	5.01649	*	4.98204	*	6.11746	*	3.90304	*	5.75213	*	4.67369	*
rs901854	ENSG00000235978	AC018816.3	G/A	G	-4.34586	1.38643e-05	*	-3.23722	*	-3.63388	*	-4.01157	*	-2.84065	*	-4.02569	*	-3.45588	*
rs7424172	ENSG00000115956	PLEK	T/C	C	4.34387	1.40039e-05	*	2.7393		0.402561		2.15938		2.03761		0.795102		1.49087
rs10048321	ENSG00000101751	POLI	T/C	T	-4.3397	1.42612e-05	*	-4.49719	*	-2.99681	*	-4.23027	*	-2.53643		-4.56111	*	-2.46423
rs2290019	ENSG00000104731	KLHDC4	C/A	A	-4.33884	1.43133e-05	*	-3.20263	*	-3.10975	*	-3.6637	*	-2.83198	*	-2.38554		-2.26272
rs12975582	ENSG00000267265	CTC-550B14.7	G/A	A	4.33466	1.46025e-05	*	4.08555	*	4.35027	*	6.15058	*	3.27282	*	3.96881	*	3.90628	*
rs2413692	ENSG00000189306	RRP7A	T/C	C	-4.33363	1.46557e-05	*	-5.10165	*	-5.14924	*	-4.53812	*	-4.93501	*	-5.20249	*	-4.71204	*
rs11084686	ENSG00000131944	C19orf40	A/G	G	4.33265	1.47359e-05	*	1.20846		3.95013	*	2.58027		4.1077	*	2.5502		3.54835	*
rs2245344	ENSG00000115750	TAF1B	T/C	T	-4.33151	1.4803e-05	*	-4.00429	*	-4.81175	*	-4.54055	*	-4.4748	*	-3.48171	*	-3.29615	*
rs1008982	ENSG00000170430	MGMT	T/C	C	-4.32045	1.55606e-05	*	-4.94306	*	-4.62064	*	-4.45518	*	-3.94669	*	-4.04112	*	-5.0908	*
rs6976714	ENSG00000237310	GS1-124K5.4	G/A	A	4.31289	1.612e-05	*	2.44492		4.63547	*	2.83962	*	3.60696	*	2.97111	*	3.75441	*
rs178931	ENSG00000205464	ATP6AP1L	A/T	T	4.31237	1.61638e-05	*	3.12648	*	7.96571	*	4.1836	*	4.01361	*	3.8876	*	6.0184	*
rs639268	ENSG00000111912	NCOA7	T/G	G	4.31116	1.62518e-05	*	4.16394	*	3.26013	*	3.0711	*	2.41871		3.16537	*	2.39521
rs62492100	ENSG00000261455	LINC01003	G/A	A	-4.31096	1.62518e-05	*	-3.39948	*	-5.10376	*	-3.51335	*	-3.47316	*	-4.45011	*	-4.66233	*
rs11121529	ENSG00000054523	KIF1B	C/G	G	4.29995	1.70952e-05	*	2.72736		2.2549		1.61536		0.490767		2.18155		1.40919
rs79749098	ENSG00000257218	GATC	C/G	G	4.29859	1.72035e-05	*	4.89601	*	4.24072	*	3.20074	*	3.98841	*	3.28737	*	2.62657
rs62065493	ENSG00000176749	CDK5R1	C/G	C	-4.29365	1.75641e-05	*	-4.68383	*	-4.08105	*	-3.43116	*	-2.07489		-4.50659	*	-4.60837	*
rs3829658	ENSG00000254521	SIGLEC12	G/A	G	4.29042	1.78352e-05	*	3.41434	*	7.96206	*	3.34037	*	4.56122	*	2.13152		4.79167	*
rs873458	ENSG00000116688	MFN2	G/A	G	4.28803	1.80289e-05	*	0.0982863		2.08218		2.0568		2.84267	*	3.18596	*	1.74098
rs9657360	ENSG00000147813	NAPRT1	T/C	C	-4.28474	1.82904e-05	*	-8.54512	*	-8.01164	*	-5.59319	*	-7.87298	*	-7.97752	*	-6.32235	*
rs518204	ENSG00000111837	MAK	T/C	C	-4.28414	1.83398e-05	*	-2.07258		-0.14867		-1.52249		-1.40814		-1.22024		-2.58483
rs2297549	ENSG00000143466	IKBKE	A/G	G	-4.28414	1.83398e-05	*	-5.38751	*	-2.64594		-5.40049	*	-1.76077		-5.13756	*	-1.65423
rs35864669	ENSG00000142252	GEMIN7	G/A	A	-4.27382	1.91997e-05	*	-1.77154		-3.36655	*	-0.591431		-2.36819		-2.3801		-4.88181	*
rs16967494	ENSG00000263335	AF001548.5	C/T	T	4.27223	1.93554e-05	*	2.92667	*	7.07224	*	3.28729	*	6.41012	*	3.98879	*	6.30453	*
rs12566489	ENSG00000162692	VCAM1	C/T	T	-4.27127	1.9425e-05	*	-2.58811		-2.93102	*	-4.21904	*	-3.5069	*	-5.20087	*	-2.41054
rs2365709	ENSG00000065268	WDR18	C/T	T	4.27078	1.94948e-05	*	4.53618	*	4.15096	*	4.58591	*	5.0923	*	6.17149	*	4.74325	*
rs60118647	ENSG00000174749	C4orf32	G/T	T	-4.259	2.0516e-05	*	-2.24724		-1.57322		-2.7004		-2.09156		-3.08116	*	-1.93548
rs260503	ENSG00000268516	CTD-3138B18.5	T/C	T	4.25574	2.08489e-05	*	1.1914		4.1297	*	2.53887		3.36494	*	2.96176	*	5.02407	*
rs2428188	ENSG00000004809	SLC22A16	G/C	C	4.25513	2.09049e-05	*	0.374385		2.94522	*			1.26539		0.659202		4.58506	*
rs3192882	ENSG00000157322	CLEC18A	A/T	T	-4.24985	2.13771e-05	*	-4.1231	*	-4.47671	*	-4.15778	*	-4.14922	*	-2.49377		-6.08305	*
rs3112526	ENSG00000166582	CENPV	T/C	C	4.24791	2.1588e-05	*	4.97007	*	3.60232	*	4.75407	*	3.15366	*	1.7018		3.38591	*
rs10885342	ENSG00000197142	ACSL5	T/C	T	4.24429	2.19375e-05	*	6.00393	*	3.39851	*	5.98191	*	2.62744		5.05083	*	2.55365
rs12041151	ENSG00000171517	LPAR3	A/G	G	4.24216	2.21537e-05	*	4.54805	*	1.99615		5.55039	*	2.35417		5.35613	*	2.43851
rs10908500	ENSG00000163468	CCT3	A/T	T	-4.23409	2.29367e-05	*	-3.1243	*	-4.63848	*	-3.26267	*	-3.389	*	-2.4806		-2.66334
rs11685651	ENSG00000144362	PHOSPHO2	T/C	C	-4.2335	2.2998e-05	*	-0.780448		-4.1049	*	-2.20173		-4.16631	*	-1.39375		-4.35145	*
rs12137878	ENSG00000097046	CDC7	G/T	G	4.21534	2.49557e-05	*	4.85453	*	5.60572	*	4.91591	*	3.78168	*	4.40614	*	3.00455	*
rs10748568	ENSG00000228701	TNKS2-AS1	A/G	G	4.21162	2.53568e-05	*	0.359292		1.7128		1.59323		-0.121402		1.58293		2.65168
rs2291004	ENSG00000188227	ZNF793	C/A	A	4.20321	2.63168e-05	*			2.99111	*	2.80512	*			5.19236	*	2.82133
rs67876192	ENSG00000197013	ZNF429	A/C	C	-4.20305	2.63168e-05	*	-3.91425	*	-4.78329	*	-4.26898	*	-3.52735	*	-3.76006	*	-2.31228
rs58147624	ENSG00000182389	CACNB4	G/A	A	4.20081	2.65973e-05	*	1.8875		1.30026		0.581662		0.273267		1.6805		0.0988081
rs10820973	ENSG00000188312	CENPP	T/A	A	4.19615	2.7167e-05	*	3.50793	*	6.45238	*	1.86527		5.17369	*	3.6794	*	3.7952	*
rs6605627	ENSG00000133739	LRRCC1	A/T	A	-4.19432	2.73595e-05	*	-0.958027		-1.76295		-2.49902		-2.48728		0.210564		-3.13114	*
rs16947438	ENSG00000178607	ERN1	G/T	T	-4.19349	2.74562e-05	*	-1.68314		-5.49726	*	-2.13912		-2.80612		-2.15577		-4.15656	*
rs9394985	ENSG00000180992	MRPL14	C/G	G	4.18264	2.88194e-05	*	3.98622	*	4.39514	*	2.46599		4.02395	*	3.54368	*	2.03737
rs12945522	ENSG00000166750	SLFN5	A/C	C	4.18154	2.8972e-05	*	7.92717	*	7.53193	*	6.48771	*	5.66909	*	6.01329	*	4.33454	*
rs7345	ENSG00000189171	S100A13	G/T	T	-4.18022	2.90997e-05	*	-3.73167	*	-4.69285	*	-3.88397	*	-4.74733	*	-4.81913	*	-3.99853	*
rs7842142	ENSG00000104427	ZC2HC1A	T/G	T	-4.17689	2.95379e-05	*	-4.7753	*	-5.3974	*	-3.28287	*	-3.2663	*	-4.60299	*	-3.74	*
rs4634868	ENSG00000183386	FHL3	G/A	A	4.17647	2.96159e-05	*	3.74822	*	3.39834	*	1.45454		3.94082	*	2.80421	*	3.18321	*
rs11794029	ENSG00000186193	SAPCD2	G/C	C	-4.17426	2.98772e-05	*	2.70353		-0.831949		-0.190254		-0.468957		-1.90763		-1.36799
rs2641809	ENSG00000065457	ADAT1	G/A	A	4.17334	3.00351e-05	*	3.98484	*	4.21176	*	2.51997		2.81419		1.10467		0.770146
rs11263861	ENSG00000116871	MAP7D1	G/A	G	4.17327	3.00351e-05	*	3.21198	*	0.720878		2.384		0.646715		-1.52388		-0.831921
rs7634474	ENSG00000170837	GPR27	G/A	A	4.17234	3.01673e-05	*	2.1446		4.47041	*	2.18555		3.27452	*	3.94572	*	4.11497	*
rs447259	ENSG00000096996	IL12RB1	T/C	C	-4.16567	3.10263e-05	*	-2.95551	*	-2.30447		-1.91479		-2.4298		-2.16481		-1.28011
rs4891245	ENSG00000180011	ZADH2	A/G	G	-4.15937	3.19085e-05	*	-3.3973	*	-3.60927	*	-1.88266		-1.98524		-2.76112		-2.74766
rs3809112	ENSG00000142089	IFITM3	T/C	C	4.15911	3.19644e-05	*	3.52082	*	1.4714		4.01759	*	2.9439	*	2.97038	*	1.75059
rs11668882	ENSG00000167608	TMC4	C/T	C	-4.15743	3.21609e-05	*	-1.49854		-3.59306	*	-0.677735		-2.01012		-2.8322	*	-4.55262	*
rs2906834	ENSG00000113658	SMAD5	T/C	C	4.15579	3.24435e-05	*	3.36444	*	3.1956	*	1.72559		3.03522	*	2.23757		3.13346	*
rs10752747	ENSG00000142606	MMEL1	G/T	T	-4.15424	3.26142e-05	*	-1.76601		-2.59688		-2.61639		-1.51618		-0.538538		-1.32572
rs1358714	ENSG00000143153	ATP1B1	G/A	A	-4.15349	3.27285e-05	*	-3.50907	*	-3.06485	*	-3.67743	*	-2.44009		-3.3096	*	-1.54599
rs2149275	ENSG00000164663	USP49	T/A	A	4.15028	3.32185e-05	*	3.90612	*	6.35945	*	4.25409	*	4.57418	*	2.47759		2.96264	*
rs118186458	ENSG00000238083	LRRC37A2	T/C	C	4.14367	3.41896e-05	*	4.23025	*	4.60846	*	4.5285	*	2.56844		4.75495	*	4.63768	*
rs73001522	ENSG00000104883	PEX11G	A/G	G	4.13934	3.48519e-05	*	3.54595	*	1.68497		0.740911		3.96446	*	2.3562		3.08947	*
rs7645759	ENSG00000254999	BRK1	C/T	T	-4.12335	3.73321e-05	*	-4.799	*	-2.87907	*	-3.43809	*	-0.922104		-3.79978	*	-4.20505	*
rs12389	ENSG00000260708	CTA-29F11.1	G/A	A	-4.12271	3.74295e-05	*	-5.56924	*	-6.91608	*	-5.07168	*	-7.0932	*	-6.28585	*	-8.49777	*
rs6955792	ENSG00000122643	NT5C3A	G/A	A	4.1191	3.8052e-05	*	1.11672		1.43987		1.66176		2.64388		1.1035		2.81384
rs10942714	ENSG00000171617	ENC1	C/T	T	4.09504	4.22168e-05	*	3.82467	*	5.31487	*	1.98996		3.95021	*	3.13359	*	3.9007	*
rs5013920	ENSG00000107679	PLEKHA1	T/A	A	-4.09398	4.23994e-05	*	-4.30821	*	-2.26086		-2.94255	*	-0.957551		-3.40442	*	-2.69611
rs8660	ENSG00000126790	L3HYPDH	T/C	C	-4.09389	4.23994e-05	*	-1.51243		-1.09232		-0.960453		-0.348857		-1.06999		-3.07671	*
rs8110220	ENSG00000087076	HSD17B14	T/C	C	-4.08924	4.3249e-05	*	-4.57473	*	-2.7639	*	-2.62888		-3.42328	*	-4.21325	*	-2.79551
rs916963	ENSG00000050344	NFE2L3	G/A	A	-4.08881	4.33237e-05	*	-4.03029	*	-4.07762	*	-2.89747	*	-2.11982		-3.10782	*	-1.85273
rs601838	ENSG00000240403	KIR3DL2	T/G	G	4.0886	4.34359e-05	*	3.72204	*	4.56035	*	3.3667	*	2.58445		3.481	*	3.50281	*
rs7207370	ENSG00000239672	NME1	A/G	G	4.07281	4.64513e-05	*	3.33121	*	3.53599	*	3.09355	*	3.22649	*	3.71644	*	4.23717	*
rs1256854	ENSG00000242498	C15orf38	T/G	G	-4.0727	4.64513e-05	*	-2.38901		-2.40806		-2.37685		-1.45173		-2.38386		-3.33676	*
rs9309103	ENSG00000152527	PLEKHH2	G/A	G	4.06983	4.70535e-05	*	1.19585		2.44961		3.42067	*	1.78023		2.55511		3.12185	*
rs9562915	ENSG00000123179	EBPL	T/C	C	-4.06844	4.72965e-05	*	-4.53975	*	-4.20799	*	-4.68361	*	-4.00165	*	-4.74052	*	-4.909	*
rs9288967	ENSG00000163607	GTPBP8	C/A	A	-4.06752	4.74998e-05	*	-3.10069	*	-3.42501	*	-2.05595		-1.81035		-2.94172	*	-2.61213
rs1168664	ENSG00000212694	AC084018.1	A/G	G	-4.0631	4.84045e-05	*	-2.01623		-0.771747		-2.889	*	0.437394		-0.302207		0.408131
rs11900511	ENSG00000138095	LRPPRC	T/C	C	4.05414	5.03492e-05	*	1.9154		1.90121		1.68104		2.39822		0.519045		0.630406
rs17317669	ENSG00000079691	LRRC16A	T/C	C	4.05181	5.08251e-05	*	4.98712	*	3.7776	*	4.97563	*	3.55646	*	4.55023	*	5.11331	*
rs36002025	ENSG00000184203	PPP1R2	C/T	T	4.04829	5.1613e-05	*	4.21216	*	1.87962		0.882558		2.00243		3.62719	*	1.86957
rs4801177	ENSG00000166770	ZNF667-AS1	C/T	C	-4.04507	5.22785e-05	*	-4.01176	*	-3.97056	*	-3.67319	*	-3.41058	*	-3.09832	*	-2.73209
rs2235338	ENSG00000128283	CDC42EP1	G/A	G	4.0442	5.25469e-05	*	3.47094	*	8.11614	*	4.3992	*	7.30146	*	4.81218	*	6.84139	*
rs7691791	ENSG00000198189	HSD17B11	C/T	T	4.04402	5.25469e-05	*	3.27156	*	2.12649		4.69826	*	2.6037		2.17165		2.37149
rs12936231	ENSG00000172057	ORMDL3	G/C	C	4.044	5.25469e-05	*	4.64422	*	3.8493	*	4.06328	*	4.0245	*	5.27973	*	2.06614
rs1749492	ENSG00000033122	LRRC7	T/G	G	4.04005	5.34512e-05	*	3.00834	*	5.81057	*	4.7198	*	3.5454	*	3.10801	*	2.11176
rs36110240	ENSG00000128039	SRD5A3	C/T	T	4.0378	5.39548e-05	*	5.78165	*	6.1904	*	4.79868	*	5.85681	*	5.73471	*	5.97351	*
rs8072584	ENSG00000141556	TBCD	A/G	A	4.03762	5.40008e-05	*	5.71818	*	6.95081	*	2.71697		4.35522	*	4.12452	*	4.33438	*
rs7112397	ENSG00000198168	SVIP	A/G	A	-4.03606	5.43239e-05	*	-2.0397		-2.28336		-0.118567		-1.77806		-3.03234	*	-2.97563	*
rs7164602	ENSG00000171766	GATM	A/G	G	-4.02532	5.68785e-05	*	-2.55188		-4.48741	*	-2.36969		-2.8923	*	-3.67382	*	-3.7191	*
rs823080	ENSG00000162877	PM20D1	G/A	A	-4.02343	5.73152e-05	*	-5.23895	*	-3.48308	*	-3.54981	*	-1.1743		-4.83419	*	-2.45015
rs60208666	ENSG00000169738	DCXR	C/G	G	4.02292	5.75103e-05	*	1.19796		7.53866	*	0.0188789		6.61316	*	1.97083		7.84206	*
rs9901287	ENSG00000133193	FAM104A	A/G	G	-4.01681	5.89437e-05	*	-2.13943		-1.36872		-2.78459	*	-1.48594		-1.83727		-2.32356
rs7774697	ENSG00000065060	UHRF1BP1	G/A	G	4.01546	5.93451e-05	*	3.78505	*	3.33524	*	3.26691	*	4.49476	*	5.46747	*	3.13945	*
rs6998012	ENSG00000164929	BAALC	A/G	G	4.01463	5.95467e-05	*	3.69228	*	1.8808		4.60807	*	1.3626		3.13219	*	1.58144
rs62286917	ENSG00000132406	TMEM128	T/C	C	4.01161	6.03086e-05	*	4.60334	*	5.64135	*	3.92381	*	5.27491	*	4.32337	*	4.71702	*
rs2290562	ENSG00000067836	ROGDI	A/G	A	4.00254	6.27032e-05	*	1.91084		2.86595	*	2.08532		1.25943		2.27018		1.9321
rs62074125	ENSG00000073969	NSF	A/C	C	-3.9949	6.46943e-05	*	-3.37267	*	-1.33004		-2.34273		-2.02425		-1.55855		-0.296425
rs1044656	ENSG00000263753	LINC00667	T/C	C	3.99427	6.49131e-05	*	2.35537		4.41182	*	1.55302		1.79682		2.28271		2.91146	*
rs115501141	ENSG00000137411	VARS2	A/G	G	-3.99343	6.50776e-05	*	-6.26718	*	-3.90702	*	-3.38625	*	-2.67619		-2.43084		-3.46512	*
rs179145	ENSG00000258572	RP11-1070N10.3	G/A	A	-3.98902	6.62965e-05	*	-3.14841	*	-4.07369	*	-3.7243	*	-2.30347		-3.02875	*	-3.1099	*
rs3133807	ENSG00000164933	SLC25A32	G/A	A	-3.98411	6.77078e-05	*	-1.89673		-0.378101		-1.78002		0.592661		-0.179921		2.3067
rs14142	ENSG00000124145	SDC4	C/T	T	-3.97976	6.89733e-05	*	-2.39653		-0.981278		-2.40992		0.568086		-1.47634		0.21401
rs6754085	ENSG00000176720	BOK	T/C	C	-3.97646	6.99076e-05	*	-3.10997	*	-3.38534	*	-3.71509	*	-2.97041	*	-4.93569	*	-2.58891
rs13445	ENSG00000171444	MCC	A/G	G	-3.97284	7.0973e-05	*	-3.65138	*	-5.34519	*	-4.16863	*	-5.3952	*	-2.57833		-3.30786	*
rs1695213	ENSG00000184619	KRBA2	C/T	T	-3.97259	7.10924e-05	*	0.0764325		-0.109902		1.07862		0.516922		0.24174		1.10233
rs3797310	ENSG00000198865	CCDC152	C/T	T	3.96965	7.19934e-05	*	3.78565	*	4.58868	*	3.05741	*	3.60579	*	4.434	*	4.23279	*
rs28372939	ENSG00000230513	THAP7-AS1	G/A	A	-3.96595	7.30889e-05	*	-4.79654	*	-8.32423	*	-3.47475	*	-5.12375	*	-4.52372	*	-7.10737	*
rs62180071	ENSG00000170035	UBE2E3	C/T	C	3.96462	7.35191e-05	*	1.93896		-0.114769		2.85512	*	1.31723		3.17624	*	2.3139
rs4614	ENSG00000256269	HMBS	G/A	G	3.96071	7.47617e-05	*	2.49139		2.37545		3.22196	*	2.96665	*	2.62111		3.4164	*
rs2245344	ENSG00000269973	RP11-95D17.1	T/C	T	-3.96049	7.47617e-05	*	-2.35641		-3.72823	*	-2.56508		-2.81069		-2.97117	*	-3.08658	*
rs3372	ENSG00000172922	RNASEH2C	G/A	A	-3.95575	7.6279e-05	*	-2.69247		-1.41793		-2.35384		-1.58661		-2.85725	*	-2.13984
rs10958704	ENSG00000077782	FGFR1	A/G	G	3.95234	7.7436e-05	*	3.53758	*	3.17789	*	4.02041	*	4.14922	*	3.48872	*	3.3364	*
rs428726	ENSG00000110619	CARS	G/A	A	3.95049	7.80207e-05	*	1.49801		1.8014		1.37833		3.86363	*	3.38011	*	3.19565	*
rs2108854	ENSG00000127399	LRRC61	T/C	C	3.94571	7.96004e-05	*	5.01407	*	5.05313	*	4.99732	*	3.96554	*	6.15566	*	6.65494	*
rs10772397	ENSG00000111215	PRR4	C/T	C	3.94478	7.99333e-05	*	2.53457		4.13001	*	2.97714	*	1.17881		4.05768	*	2.98061	*
rs34510112	ENSG00000169629	RGPD8	C/T	T	-3.94445	7.99333e-05	*	-3.89076	*	-4.5924	*	-3.82162	*	-3.37319	*	-2.84984	*	-4.1029	*
rs16985368	ENSG00000105619	TFPT	A/G	G	-3.94228	8.06703e-05	*			-2.95375	*	-2.31572				-2.64213		-1.57193
rs2471338	ENSG00000125388	GRK4	T/G	G	-3.93176	8.43122e-05	*	-3.40243	*	-5.67175	*	-3.44703	*	-3.52998	*	-2.86904	*	-3.82015	*
rs4972729	ENSG00000128656	CHN1	T/C	T	-3.93114	8.45229e-05	*	-5.15174	*	-3.12643	*	-2.48857		-0.808648		-4.3917	*	-2.85903	*
rs11718493	ENSG00000180767	CHST13	C/T	C	-3.93059	8.47341e-05	*	-2.32635		-2.94889	*	-1.49977		-3.34007	*	-2.58354		-2.53688
rs11604720	ENSG00000175274	TP53I11	T/C	C	3.92891	8.53708e-05	*	2.12247		2.60103		0.783555		2.43782		1.35423		1.69729
rs2991003	ENSG00000133731	IMPA1	G/C	C	-3.92646	8.61551e-05	*	-5.06703	*	-2.3991		-4.85508	*	0.0040809		-2.52386		-1.73508
rs17569412	ENSG00000099282	TSPAN15	A/C	A	3.92431	8.70184e-05	*	2.99899	*	2.61439		4.39791	*	2.29879		1.16434		1.47174
rs34270993	ENSG00000221947	XKR9	G/C	G	-3.91081	9.19148e-05	*	-7.16066	*	-6.18658	*	-5.24838	*	-5.84726	*	-5.49969	*	-4.97939	*
rs34040260	ENSG00000105185	PDCD5	A/C	C	3.90111	9.57962e-05	*	1.94031		4.02643	*	3.2717	*	5.66732	*	4.65333	*	1.64752
rs6034535	ENSG00000089177	KIF16B	C/A	A	-3.89908	9.6511e-05	*	-4.31408	*	-5.94172	*	-2.76285		-5.90541	*	-3.93081	*	-4.35618	*
rs6463247	ENSG00000196262	PPIA	T/C	C	3.89449	9.84421e-05	*	3.1625	*	3.99484	*	3.70564	*	3.53859	*	2.06599		3.1609	*
rs9912844	ENSG00000170298	LGALS9B	A/G	A	3.89144	9.96675e-05	*	4.04308	*	2.60498		5.67329	*	2.02769		5.12095	*	3.01867	*
rs17046778	ENSG00000162994	CLHC1	T/G	G	3.88535	0.0001022	*	5.38642	*	8.30938	*	4.7304	*	6.58	*	5.90753	*	5.63125	*
rs7658970	ENSG00000109272	PF4V1	T/C	T	3.88077	0.0001042	*	1.2487		0.638074		0.591206		0.0590386		1.28522		1.10717
rs1780638	ENSG00000100075	SLC25A1	A/G	A	3.8746	0.0001068	*	5.21059	*	3.98406	*	5.62795	*	4.60613	*	4.08143	*	2.39855
rs4872277	ENSG00000173566	NUDT18	G/C	G	3.87441	0.0001069	*	3.66163	*	5.09479	*	2.77865		4.27352	*	3.35289	*	3.95379	*
rs3802622	ENSG00000107951	MTPAP	T/A	A	-3.86253	0.0001122	*	-2.96052	*	-3.25724	*	-2.85932	*	-3.3481	*	-2.97415	*	-3.20642	*
rs2289965	ENSG00000179057	IGSF22	T/C	C	3.85912	0.0001139	*	4.90853	*	5.51339	*	5.56923	*	3.12015	*	5.1968	*	3.06747	*
rs117361304	ENSG00000188820	FAM26F	T/G	G	-3.85773	0.0001144	*	-4.91287	*	-3.07901	*	-4.72211	*	-3.78068	*	-5.02433	*	-3.78343	*
rs426065	ENSG00000183628	DGCR6	T/C	C	-3.85688	0.0001148	*	-4.17418	*	-5.37017	*	-4.00951	*	-5.32428	*	-5.74933	*	-3.75116	*
rs9895322	ENSG00000182853	VMO1	A/G	A	-3.849	0.0001186	*	-2.64126		-3.1609	*	-2.43133		-2.43905		-2.62563		-3.05281	*
rs2916061	ENSG00000196172	ZNF681	G/A	A	3.84647	0.0001199	*	2.52098		1.46537		3.0522	*	2.36712		1.1178		0.589173
rs3860295	ENSG00000261000	RP11-534L20.5	A/G	G	-3.84502	0.0001205	*	-0.750822		-4.43887	*	-1.08118		-2.91669	*	-4.39736	*	-4.051	*
rs2210913	ENSG00000160856	FCRL3	C/T	T	3.84002	0.000123	*	6.99149	*	5.62527	*	4.71355	*	4.34663	*	5.43046	*	3.71275	*
rs56855990	ENSG00000189366	ALG1L	G/C	C	3.83922	0.0001234	*	4.70461	*	5.02882	*	6.52823	*	4.663	*	4.15746	*	3.90699	*
rs6656451	ENSG00000116678	LEPR	C/T	C	3.83829	0.0001239	*	1.05703		-0.41508		-0.15546		2.00184		3.03254	*	1.21996
rs3810115	ENSG00000182986	ZNF320	C/A	C	3.83601	0.0001251	*	1.8959		3.25379	*	1.2479		2.63359		3.61279	*	2.87249	*
rs10166612	ENSG00000168899	VAMP5	A/G	G	-3.83358	0.0001263	*	-4.31763	*	-0.793804		-3.33451	*	-2.21402		-5.08088	*	-1.9217
rs7991142	ENSG00000032742	IFT88	C/T	C	3.83271	0.0001268	*	3.9656	*	4.26227	*	3.36912	*	3.35243	*	3.4947	*	3.09485	*
rs34672333	ENSG00000112874	NUDT12	A/C	C	-3.83251	0.0001268	*	-4.12962	*	-3.36116	*	-3.03432	*	-4.69418	*	-3.13767	*	-3.46644	*
rs7799097	ENSG00000146676	PURB	C/T	C	3.83138	0.0001275	*	0.168084		-2.27115		0.938313		1.24286		1.31033		-1.33461
rs2960831	ENSG00000229043	AC091729.9	A/T	A	3.82888	0.0001288	*	3.51109	*	5.52073	*	2.21354		5.21517	*	4.75071	*	5.87396	*
rs9901697	ENSG00000154229	PRKCA	A/G	G	-3.82604	0.0001301	*	-2.36549		-1.82299		-2.6591		-1.56482		-2.9912	*	-1.84288
rs4491733	ENSG00000019169	MARCO	A/G	G	-3.82153	0.0001326	*	-5.31618	*	-1.60594		-3.51829	*	-1.92586		-4.88948	*	-2.25193
rs2293449	ENSG00000134285	FKBP11	G/A	A	-3.81744	0.0001348	*	-3.09033	*	-2.77697	*	-3.52114	*	-2.35002		-4.37602	*	-2.59278
rs3890526	ENSG00000090920	FCGBP	A/C	A	3.81647	0.0001354	*	3.87218	*	3.37139	*	2.47482		3.88525	*	3.67727	*	3.49715	*
rs7570624	ENSG00000188389	PDCD1	A/G	G	-3.81584	0.0001356	*	-3.60218	*	-0.880937		-2.63434		-0.203269		-4.21428	*	-0.791686
rs41285310	ENSG00000164483	SAMD3	A/C	C	-3.81544	0.0001359	*	-3.40045	*	-3.26019	*	-2.80775	*	-2.95765	*	-4.00192	*	-3.46854	*
rs4782899	ENSG00000154099	DNAAF1	T/C	C	3.80999	0.0001391	*	4.39043	*	5.61746	*	5.02374	*	5.60297	*	5.0939	*	6.924	*
rs4540217	ENSG00000170234	PWWP2A	C/T	T	3.80496	0.0001419	*	4.57137	*	4.86624	*	4.2547	*	2.26123		2.17288		1.84683
rs12667978	ENSG00000158457	TSPAN33	C/T	C	3.80428	0.0001423	*	4.63503	*	2.2196		3.58627	*	2.66167		4.11095	*	3.32032	*
rs312069	ENSG00000125912	NCLN	C/G	G	3.7989	0.0001454	*	2.50588		1.78671		2.87942	*	1.13351		1.32302		0.305005
rs2575859	ENSG00000129083	COPB1	C/T	C	-3.79607	0.0001469	*	-6.35523	*	-3.11787	*	-6.07556	*	-1.46542		-6.46924	*	-2.38503
rs10122788	ENSG00000196814	MVB12B	A/G	G	3.79533	0.0001475	*	3.36815	*	3.26388	*	1.96932		1.76853		2.69395		2.35035
rs294180	ENSG00000173369	C1QB	C/A	A	3.79426	0.0001481	*	4.98772	*	4.64994	*	4.68605	*	4.19626	*	4.1551	*	4.05773	*
rs56108400	ENSG00000135437	RDH5	G/T	T	-3.79211	0.0001493	*	-4.31813	*	-5.26989	*	-2.71547		-2.74212		-3.41931	*	-4.95056	*
rs7873862	ENSG00000119411	BSPRY	C/T	T	-3.79003	0.0001505	*	-4.56758	*	-4.04471	*	-4.25533	*	-3.12944	*	-2.52499		-2.20886
rs789859	ENSG00000185112	FAM43A	G/T	T	-3.78948	0.0001509	*	-3.7839	*	-3.75872	*	-2.19322		-4.58228	*	-3.56372	*	-3.00164	*
rs8106451	ENSG00000104970	KIR3DX1	A/G	A	3.78906	0.0001513	*	2.41134		3.30063	*	3.1802	*	2.94204	*	3.10577	*	2.22175
rs12587742	ENSG00000119599	DCAF4	G/A	A	3.78792	0.000152	*	1.62611		1.01762		0.771494		1.17295		3.77897	*	2.26781
rs4908864	ENSG00000158286	RNF207	C/T	T	-3.78419	0.0001542	*	-5.49646	*	-3.54485	*	-2.86845	*	-3.1129	*	-2.87116	*	-4.04629	*
rs3748136	ENSG00000248538	RP11-10A14.5	G/A	A	3.78091	0.0001563	*	0.955866				1.91473				1.38812		1.52408
rs9928222	ENSG00000059122	FLYWCH1	T/C	T	-3.78066	0.0001563	*	-4.46984	*	-1.84839		-5.50486	*	-2.35918		-2.4885		-1.42869
rs1621277	ENSG00000173727	AP000769.1	C/T	T	3.77906	0.0001575	*	1.88353		4.34306	*	1.78374		3.1989	*	2.80659	*	3.96347	*
rs1129170	ENSG00000206573	SETD5-AS1	G/A	G	-3.77876	0.0001576	*	-5.14429	*	-5.11332	*	-5.64944	*	-4.5948	*	-7.04068	*	-3.92884	*
rs2729382	ENSG00000134809	TIMM10	C/T	T	-3.77811	0.000158	*	-2.39567		-4.5238	*	-1.74623		-2.45983		-2.58227		-3.28594	*
rs12977036	ENSG00000081665	ZNF506	T/C	C	3.77411	0.0001607	*	3.28213	*	2.9351	*	2.5874		3.19954	*	2.62906		2.95893	*
rs62052183	ENSG00000258839	MC1R	C/A	A	3.77294	0.0001614	*
rs6720415	ENSG00000198380	GFPT1	A/G	A	3.7729	0.0001614	*	2.47302		1.7598		1.90327		0.591615		2.98819	*	0.87963
rs56007654	ENSG00000170891	CYTL1	G/T	T	3.77064	0.0001629	*	6.03005	*	7.67718	*	5.16899	*	7.75351	*	5.43995	*	7.48358	*
rs496616	ENSG00000132740	IGHMBP2	G/C	C	3.76902	0.0001639	*	1.00467		3.44008	*	2.60032		4.1916	*	1.83715		2.67783
rs387083	ENSG00000126251	GPR42	G/A	A	3.76859	0.0001643	*	3.05933	*	1.42845		2.60171		1.29935		2.67678
rs1283219	ENSG00000125247	TMTC4	T/C	C	3.76774	0.0001648	*	4.52844	*	5.08611	*	3.37644	*	3.78324	*	4.06494	*	3.60706	*
rs202629	ENSG00000100410	PHF5A	T/C	C	3.76697	0.0001654	*	2.30329		2.38327		3.65001	*	0.680749		3.2122	*	2.17125
rs1476522	ENSG00000105928	DFNA5	C/G	C	-3.76018	0.0001698	*	-1.86668		0.538437		-2.55732		1.02962		-0.952485		0.128816
rs77732533	ENSG00000145020	AMT	G/C	G	-3.75882	0.0001706	*	-1.36595		-2.10419		-2.78125		-0.153582		-2.26454		-2.07465
rs2206968	ENSG00000231769	RP1-8B1.4	A/T	A	-3.75571	0.0001728	*	-2.29736		-2.19455		-3.01579	*	-0.896511		-3.00926	*	-1.69511
rs59950656	ENSG00000186049	KRT73	T/C	C	-3.75414	0.0001739	*	-3.47888	*	-4.14688	*	-3.91968	*	-3.17362	*	-3.021	*	-4.95557	*
rs17810211	ENSG00000093167	LRRFIP2	T/C	C	-3.75196	0.0001754	*	-1.66252		0.557269		-2.72626		1.77813		-2.36455		-0.514318
rs4820323	ENSG00000185022	MAFF	G/C	C	3.74909	0.0001775	*	0.976506		0.638936		1.51034		1.17321		1.424		1.35196
rs12713147	ENSG00000119782	FKBP1B	T/C	C	3.74	0.000184	*
rs629710	ENSG00000133884	DPF2	A/C	A	-3.7379	0.0001855	*	0.559181		0.562749		-0.617056		-1.41297		-0.0237423		-2.36379
rs9890743	ENSG00000175711	B3GNTL1	C/T	T	3.7342	0.0001883	*	3.41594	*	2.15406		2.82319	*	2.15689		3.09423	*	2.30052
rs10206788	ENSG00000237803	LINC00211	A/G	A	-3.73357	0.0001888	*	-5.88837	*	-2.5961		-6.21529	*	-2.79935		-6.46687	*	-0.925222
rs117521606	ENSG00000266918	RP11-798G7.8	T/C	C	3.73354	0.0001889	*	5.8692	*	4.35695	*	4.52743	*	3.33088	*	4.10139	*	2.87999	*
rs11764792	ENSG00000132436	FIGNL1	C/T	T	3.73175	0.0001903	*	4.76401	*	3.40172	*	2.93916	*	3.32569	*	4.16201	*	2.14496
rs2287154	ENSG00000121380	BCL2L14	C/T	T	3.72991	0.0001916	*	0.914664		-0.531635		2.64878		1.68561		2.54222		0.881084
rs8111526	ENSG00000105053	VRK3	G/C	C	-3.72908	0.0001921	*	-2.0952		-2.71529		-2.56813		-2.47852		-2.27978		-1.96428
rs1642796	ENSG00000129244	ATP1B2	T/C	C	3.72431	0.0001959	*	3.88958	*	2.64868		3.54414	*	3.82146	*	2.39045		1.79846
rs1491823	ENSG00000149054	ZNF215	T/G	G	3.71877	0.0002003	*	4.36314	*	2.21646		1.24857		2.31458		2.96196	*	5.01955	*
rs11930087	ENSG00000248049	UBA6-AS1	C/T	T	3.71324	0.0002047	*	2.84604	*	3.32348	*
rs56294917	ENSG00000171262	FAM98B	T/C	C	3.70811	0.0002089	*	6.83767	*	8.066	*	6.21598	*	3.93957	*	5.06809	*	4.31314	*
rs6502090	ENSG00000268852	AC132872.2	A/G	G	3.70639	0.0002104	*	0.710789		1		1.33138		-0.220562		-1.19399		-0.767697
rs55748835	ENSG00000221926	TRIM16	G/T	T	-3.70328	0.0002127	*	-2.66204		-2.16587		-0.88068		-2.3904		-3.15873	*	-3.83987	*
rs11078476	ENSG00000108405	P2RX1	G/C	G	-3.70186	0.0002139	*	-3.24663	*	0.325482		-3.0981	*	-0.348423		-2.65129		-0.879035
rs633607	ENSG00000110074	FOXRED1	C/T	T	-3.69833	0.000217	*	-2.22015		-4.2065	*	-1.29454		-2.98084	*	-2.33524		-1.60091
rs2580344	ENSG00000115112	TFCP2L1	T/C	C	3.69632	0.0002189	*	1.53396		1.24025		2.66909		0.101027		1.89538		2.09615
rs2272983	ENSG00000116661	FBXO2	G/T	T	3.68964	0.0002246	*	2.43338		2.87608	*	2.85485	*	3.58369	*	3.42849	*	3.39357	*
rs10506258	ENSG00000184613	NELL2	T/C	C	-3.68742	0.0002264	*	-2.70151		-2.02296		-1.64864		-1.18505		-1.459		-0.861024
rs17548983	ENSG00000183542	KLRC4	T/C	C	3.68601	0.0002278	*	4.3409	*	4.54231	*	6.39679	*	4.22693	*	5.15076	*	3.84146	*
rs11108116	ENSG00000136014	USP44	G/A	A	3.68436	0.0002294	*	2.44819		3.11847	*	1.46747		2.53429		1.29518		1.41697
rs7192268	ENSG00000223496	EXOSC6	C/T	T	-3.68356	0.00023	*	-2.82916	*	-3.61149	*	-3.86256	*	-3.19342	*	-4.30874	*	-4.53136	*
rs61896141	ENSG00000149485	FADS1	A/C	C	3.68286	0.0002307	*	6.18344	*	3.74121	*	2.07613		3.15503	*	2.4356		1.0105
rs885070	ENSG00000107317	PTGDS	A/G	A	-3.67168	0.0002408	*	-3.67868	*	-3.25776	*	-3.54549	*	-2.58446		-2.9639	*	-1.65139
rs3826061	ENSG00000167515	TRAPPC2L	T/C	C	-3.66795	0.0002445	*	-1.37986		-4.33866	*	-1.49102		-2.62326		-3.28189	*	-5.16362	*
rs11543	ENSG00000165637	VDAC2	G/C	G	3.65762	0.0002546	*	3.90404	*	0.0415336		3.478	*	1.87409		2.10844		-0.755945
rs17792777	ENSG00000070526	ST6GALNAC1	C/T	T	3.65087	0.0002614	*	3.29375	*	3.4729	*	3.23577	*	2.96263	*	5.23056	*	2.35913
rs11123823	ENSG00000170500	LONRF2	A/G	A	-3.64653	0.0002657	*	-3.99777	*	-2.86588	*	-2.07174		-2.84624	*	-5.2579	*	-3.83214	*
rs10504389	ENSG00000066855	MTFR1	C/T	T	3.64416	0.0002684	*	2.927	*	3.49892	*	2.21004		1.72931		1.299		2.99497	*
rs2276337	ENSG00000151694	ADAM17	G/A	G	3.64181	0.0002707	*	3.45113	*	2.22181		1.39228		1.78711		1.50099		0.711596
rs7294478	ENSG00000205885	C1RL-AS1	A/G	G	3.63671	0.0002763	*	1.98835		4.0474	*	3.09044	*	5.62078	*	2.888	*	4.54422	*
rs3897473	ENSG00000152749	GPR180	T/G	T	-3.63475	0.0002782	*	-4.00292	*	-6.08965	*	-3.50687	*	-6.63604	*	-3.46449	*	-4.63523	*
rs2413769	ENSG00000259520	CTD-2651B20.3	A/C	C	-3.62774	0.0002858	*	-1.50739		-5.14432	*	-2.50941		-5.03603	*	-2.37532		-3.28458	*
rs9949776	ENSG00000060069	CTDP1	G/C	G	-3.62306	0.000291	*	-4.81062	*	-2.06677		-3.64203	*	-1.72616		-4.084	*	-2.02664
rs751163	ENSG00000168874	ATOH8	A/C	C	3.62208	0.0002923	*	1.83541		0.78391		0.55838		-0.053599		2.11434		0.345268
rs4817775	ENSG00000159231	CBR3	A/C	C	-3.62016	0.0002944	*	-4.49387	*	-6.1835	*	-2.97361	*	-7.71615	*	-3.82973	*	-5.34109	*
rs76962482	ENSG00000196418	ZNF124	G/T	T	-3.61811	0.0002967	*	-4.34002	*	-2.87605	*	-0.528007		-0.0776733		-3.33005	*	-2.82142
rs4390300	ENSG00000072401	UBE2D1	A/G	A	-3.61093	0.000305	*	0.626875		-0.825256		0.151332		0.489907		0.77405		0.599557
rs78895138	ENSG00000166451	CENPN	A/G	G	3.60765	0.000309	*	2.97503	*	1.2558		3.17568	*	3.32537	*	3.20994	*	2.00695
rs168710	ENSG00000164182	NDUFAF2	G/C	C	3.60374	0.0003138	*	2.24363		0.283039		-0.130796		0.800231		1.40684		1.77858
rs73164856	ENSG00000085662	AKR1B1	C/T	T	3.59876	0.0003199	*	1.92302		0.541839		-0.0363166		0.546316		0.180339		-0.256975
rs5756825	ENSG00000189060	H1F0	C/T	C	-3.59349	0.0003261	*	-1.5958		-0.356918		-1.8477		-1.67062		-1.42186		-0.148313
rs7740107	ENSG00000198945	L3MBTL3	T/A	T	3.59225	0.0003279	*	1.64505		4.4564	*	2.33989		4.12342	*	2.66506		2.86034	*
rs1330098	ENSG00000102804	TSC22D1	C/T	T	-3.58898	0.0003319	*	0.0162972		0.245281		-0.82409		-0.502312		-1.33865		-0.110335
rs7135208	ENSG00000180481	GLIPR1L2	C/T	T	-3.58817	0.000333	*	-4.5598	*	-8.49788	*	-4.53001	*	-6.00675	*	-2.23296		-6.5108	*
rs4638703	ENSG00000178980	SEPW1	C/T	C	-3.58793	0.0003332	*	-1.89145		-1.89586		-2.43064		-1.82222		-2.80717	*	-2.66934
rs3768036	ENSG00000227533	SLC2A1-AS1	G/A	A	3.58333	0.0003394	*	3.3181	*	3.8574	*	4.15393	*	4.64795	*	3.74519	*	4.45174	*
rs1680030	ENSG00000196810	CTBP1-AS2	A/T	T	-3.58036	0.0003431	*	-5.3087	*	-2.74151		-3.70956	*	-0.387055		-3.06613	*	-0.460752
rs666695	ENSG00000196954	CASP4	C/G	G	-3.5732	0.0003526	*	-1.89055		-0.637488		-1.0671		-1.13202		-2.3401		-0.459723
rs11713836	ENSG00000224660	SH3BP5-AS1	G/A	A	3.57132	0.0003553	*
rs3766748	ENSG00000122188	LAX1	C/T	T	-3.57059	0.0003562	*	-3.53534	*	-3.86807	*	-4.35023	*	-3.28944	*	-2.80368	*	-1.05462
rs6598041	ENSG00000255328	RP11-326C3.12	C/T	C	-3.56894	0.0003583	*	-3.61034	*	-3.58887	*	-3.14245	*	-3.73873	*	-2.48008		-2.97616	*
rs3740040	ENSG00000232229	LINC00865	T/C	C	3.56743	0.0003605	*	2.80208	*	3.71892	*	2.63948		2.95977	*	2.87511	*	3.7218	*
rs35707495	ENSG00000224137	AC079767.4	C/T	T	-3.56588	0.0003625	*	-1.79596		-3.06623	*	-1.89865		-1.88278		-3.36474	*	-2.48148
rs11136299	ENSG00000177335	C8orf31	T/C	C	-3.56509	0.0003636	*	-3.19742	*	-3.24569	*	-2.6367		-2.7446		-1.54501		-2.73958
rs11246300	ENSG00000177685	EFCAB4A	C/T	T	3.56332	0.0003664	*	1.36873		3.09961	*	1.79873		2.67679		1.86028		2.45438
rs6864309	ENSG00000145817	YIPF5	G/T	T	-3.56249	0.0003672	*	-4.55242	*	-4.67466	*	-4.32047	*	-3.03291	*	-4.08569	*	-3.28597	*
rs7517838	ENSG00000219481	NBPF1	C/T	C	3.56047	0.0003703	*	2.7944	*	2.97205	*	1.88334		4.23279	*	2.28963		1.71101
rs35192046	ENSG00000163584	RPL22L1	A/C	C	-3.56032	0.0003703	*	-4.91642	*	-4.19323	*	-2.93494	*	-3.20827	*	-2.38676		-2.787
rs6128399	ENSG00000254995	STX16-NPEPL1	C/T	C	3.55748	0.0003745	*	5.07584	*	3.24453	*	2.18617		2.03528		3.51057	*	3.2019	*
rs56236118	ENSG00000161381	PLXDC1	A/G	G	3.55277	0.0003814	*	3.73551	*	0.19228		5.18376	*	0.318504		1.85408		-0.282419
rs4630530	ENSG00000167186	COQ7	C/T	C	3.54931	0.0003864	*	3.29578	*	5.7618	*	2.16941		4.29134	*	3.7865	*	2.66634
rs1905542	ENSG00000187164	KIAA1598	T/C	C	3.54834	0.0003879	*	1.99012		-0.620519		3.24981	*	0.427246		3.22776	*	-0.31316
rs13381562	ENSG00000173482	PTPRM	A/G	G	-3.54272	0.0003959	*	-3.24997	*	-4.13069	*	-2.15476		-1.06329		-0.31423		-1.59867
rs4693716	ENSG00000138639	ARHGAP24	C/A	A	-3.54014	0.0003998	*	-1.82186		-0.498688		-2.67343		0.679397		-3.56318	*	-1.68774
rs9928077	ENSG00000103260	METRN	C/T	T	3.53917	0.0004016	*	0.981113		0.0602932		1.52734		0.0085127		0.595855		1.92916
rs79925212	ENSG00000161326	DUSP14	A/T	A	3.53215	0.0004124	*	5.07497	*	3.28871	*	5.17647	*	2.62302		4.87993	*	3.30992	*
rs13294245	ENSG00000204930	FAM221B	T/C	C	-3.53045	0.0004146	*	-1.07073				-0.691092		0.773725		-1.3903
rs731058	ENSG00000241837	ATP5O	A/G	G	-3.52863	0.0004174	*	-2.25956		-1.53133		-1.46675		-0.373897		-0.910988		0.845263
rs4583476	ENSG00000234171	RNASEH1-AS1	T/C	C	-3.52786	0.0004187	*	-2.71373		-4.04156	*	-2.18536		-3.70524	*	-3.45449	*	-3.70843	*
rs11248944	ENSG00000127580	WDR24	A/C	C	3.5273	0.00042	*	0.406651		0.0457565		-1.8324		-1.03537		-0.0039168		-1.45387
rs76872378	ENSG00000180185	FAHD1	T/C	T	3.52353	0.000426	*	2.51126		3.88134	*	4.45278	*	3.90541	*	3.02164	*	3.3948	*
rs1045599	ENSG00000214941	ZSWIM7	C/T	C	3.5184	0.0004345	*	4.0706	*	3.2945	*	3.26527	*	3.37786	*	3.14007	*	4.36186	*
rs4443587	ENSG00000128607	KLHDC10	T/G	T	-3.51692	0.0004365	*	-3.71595	*	-6.14359	*	-3.23246	*	-3.92039	*	-4.04607	*	-3.60904	*
rs17813864	ENSG00000196584	XRCC2	T/C	C	3.51678	0.0004371	*	3.0074	*	6.56397	*	2.35155		2.67669		2.38364		2.85078	*
rs784600	ENSG00000116983	HPCAL4	C/T	T	3.51615	0.0004381	*	1.0772		0.562737		1.02995		2.83678	*	2.14793		1.66863
rs12627412	ENSG00000184385	C21orf128	C/T	T	3.51435	0.0004411	*
rs9402854	ENSG00000228439	TSTD3	T/C	C	-3.51114	0.0004461	*	-2.89121	*	-3.40891	*	-2.77439		-3.85206	*	-3.82727	*	-4.71895	*
rs175057	ENSG00000119718	EIF2B2	C/T	T	-3.51108	0.0004461	*	-2.78858	*	-3.81919	*	-1.67149		-0.291832		-2.9222	*	-0.971416
rs75551373	ENSG00000125952	MAX	G/C	C	3.51105	0.0004464	*	-0.042746		1.23414		1.23976		1.81068		-0.141191		0.611049
rs2233925	ENSG00000123685	BATF3	C/T	T	-3.51097	0.0004464	*	-0.80703		0.136513		-0.232775		-0.640129		-2.63936		0.528235
rs12151742	ENSG00000115523	GNLY	C/T	T	3.51084	0.0004468	*	3.17172	*	2.68442		3.27686	*	1.65234		2.89708	*	3.14794	*
rs4883206	ENSG00000237248	LINC00987	C/T	T	-3.50993	0.0004481	*	-2.15793		-3.88739	*	-1.94205		-4.41945	*	-1.94101		-2.62653
rs1635081	ENSG00000050327	ARHGEF5	A/G	A	3.50464	0.0004573	*	4.86953	*	4.30917	*	2.97497	*	3.21957	*	2.62927		2.44405
rs6104154	ENSG00000269549	AL031663.2	G/A	A	-3.49776	0.0004691	*	1.13085		-2.96676	*
rs8255	ENSG00000035403	VCL	G/A	A	-3.49686	0.0004705	*	-7.05959	*	-6.56822	*	-5.7486	*	-5.11721	*	-5.42137	*	-5.09045	*
rs72678531	ENSG00000081985	IL12RB2	T/C	C	3.49608	0.0004723	*	2.45105		-0.195573		2.52306		2.18973		3.5734	*	1.77791
rs2584607	ENSG00000108592	FTSJ3	G/A	A	-3.49039	0.0004823	*	-4.81683	*	-3.53053	*	-5.65137	*	-4.28331	*	-4.16263	*	-3.67812	*
rs112413913	ENSG00000152348	ATG10	A/G	G	3.48762	0.0004874	*	4.26573	*	5.96458	*	3.43498	*	5.37824	*	3.96206	*	4.23148	*
rs57100050	ENSG00000181409	AATK	C/T	T	-3.48673	0.0004888	*	-1.68768		-1.37087		-1.26711		-1.39677		-0.922893		-3.05853	*
rs2715633	ENSG00000154917	RAB6B	G/A	A	-3.48188	0.0004977	*	-2.72045		-1.24269		-1.73016		-1.62581		-3.1001	*	-2.61945
rs13163344	ENSG00000164265	SCGB3A2	G/A	G	-3.47931	0.0005025	*	-1.39493				-2.06072				-2.06563		-0.196276
rs62192777	ENSG00000085982	USP40	T/C	C	-3.47637	0.0005082	*	-2.52529		-1.40263		-4.21879	*	-1.14797		-4.2738	*	-1.62216
rs7259841	ENSG00000131849	ZNF132	T/C	C	-3.47315	0.0005143	*	-5.18696	*	-3.33843	*	-3.94942	*	-3.48919	*	-3.03575	*	-0.915527
rs13057408	ENSG00000099949	LZTR1	G/C	C	-3.4681	0.000524	*	-2.42125		-3.2856	*	-1.89238		-2.03424		-2.9749	*	-0.241028
rs16924528	ENSG00000140319	SRP14	A/G	G	-3.46338	0.0005334	*	-5.16676	*	-4.24991	*	-4.47491	*	-4.27852	*	-4.69629	*	-3.44449	*
rs12993215	ENSG00000225234	TRAPPC12-AS1	C/T	C	-3.46066	0.0005386	*	-2.69367		-4.27219	*	-2.59814		-2.27233		-2.92402	*	-2.80311
rs7405130	ENSG00000103512	NOMO1	T/C	T	3.45752	0.0005454	*	0.695773		0.007101		0.998277		0.490607		0.600892		1.24323
rs7486703	ENSG00000139344	AMDHD1	A/G	A	-3.45554	0.0005491	*	-4.28664	*	-4.65404	*	-2.76673		-3.28279	*	-1.80425		-3.03221	*
rs12447392	ENSG00000130731	C16orf13	C/T	T	3.45516	0.0005503	*	1.43836		2.64638		0.916666		1.98659		2.23662		4.23643	*
rs6504662	ENSG00000136449	MYCBPAP	T/C	C	-3.44941	0.0005614	*	-3.74173	*	-4.69492	*	-3.87047	*	-3.75146	*	-3.57675	*	-5.28911	*
rs2255828	ENSG00000160218	TRAPPC10	G/T	T	-3.44881	0.0005627	*	-3.72505	*	-2.36878		-2.12322		-0.127519		-2.96207	*	-2.85099	*
rs4687210	ENSG00000152492	CCDC50	G/A	A	-3.44874	0.0005631	*	-3.99631	*	-2.23546		-5.07201	*	-2.82765	*	-3.93236	*	-3.07944	*
rs6438678	ENSG00000173226	IQCB1	T/C	C	-3.44683	0.0005668	*	-3.75059	*	-4.05493	*	-2.6066		-2.48287		-4.05092	*	-4.13872	*
rs10119618	ENSG00000137145	DENND4C	C/T	C	3.44689	0.0005673	*	3.85015	*	0.320855		3.30553	*	1.20826		5.31545	*	2.24746
rs12631075	ENSG00000181458	TMEM45A	C/A	A	3.44669	0.0005677	*	2.61746		1.93902		1.89721		0.889496		0.218466		0.462742
rs41293273	ENSG00000117481	NSUN4	T/C	C	3.44495	0.0005715	*	5.33294	*	5.04526	*	5.56341	*	4.7494	*	5.26586	*	4.36111	*
rs4789816	ENSG00000141580	WDR45B	C/A	A	3.44443	0.0005723	*	3.19316	*	3.05034	*	4.34884	*	1.8084		4.80051	*	2.78948
rs62111759	ENSG00000185800	DMWD	T/A	T	3.44202	0.0005774	*	2.97721	*	2.32126		3.58688	*	2.35349		1.88377		1.33716
rs3935067	ENSG00000229153	EPHA1-AS1	G/C	C	-3.4419	0.0005774	*	0.63349		-1.07774		0.620816		0.726506		-0.895292		-0.546396
rs2949669	ENSG00000198821	CD247	C/T	T	3.44186	0.0005779	*	0.852397		0.547132		1.86322		0.0827511		2.83109	*	0.773929
rs73489638	ENSG00000255468	RP11-867G23.8	C/T	T	-3.44006	0.0005813	*	-3.54756	*	-4.11019	*	-2.37041		-2.71038		-2.33448		-3.56693	*
rs2353192	ENSG00000138399	FASTKD1	G/C	C	3.43985	0.0005821	*	5.24685	*	4.5719	*	3.72292	*	3.29633	*	3.14128	*	3.83472	*
rs4821544	ENSG00000100362	PVALB	T/C	C	-3.43961	0.0005821	*	-0.374858		-0.591265		-2.14425		0.667934		-2.68846		-1.59234
rs34848020	ENSG00000168653	NDUFS5	G/A	A	-3.43743	0.0005869	*	-0.662328		-4.85636	*	-1.47153		-3.50207	*	-1.69495		-4.54801	*
rs1610041	ENSG00000158104	HPD	T/C	C	3.43728	0.0005878	*	3.4789	*	1.09608		3.99131	*	1.33304		2.96525	*	2.50965
rs145323148	ENSG00000196565	HBG2	C/T	C	3.43586	0.0005908	*	2.76415	*	2.79854	*	4.13943	*	1.49771		2.17148		1.9115
rs45500192	ENSG00000167077	MEI1	A/G	G	3.43557	0.0005917	*	2.60038		1.70849		2.92671	*	0.915695		4.57251	*	0.848571
rs2279827	ENSG00000174255	ZNF80	G/A	A	-3.43514	0.0005921	*	-4.05789	*	-3.47099	*	-3.32532	*	-2.60713		-2.7656	*	-2.868	*
rs7533985	ENSG00000203666	EFCAB2	C/T	C	3.43336	0.0005965	*	5.46023	*	6.50883	*	5.07429	*	4.44561	*	4.12471	*	5.4123	*
rs440500	ENSG00000134905	CARS2	A/G	G	-3.43245	0.0005978	*	-2.73635		-1.8495		-1.27281		-0.892295		-1.75016		-1.59109
rs2381277	ENSG00000107020	PLGRKT	A/G	A	3.42977	0.0006045	*	1.65255		2.7376		2.12482		1.97384		2.72189		1.40173
rs72794132	ENSG00000196743	GM2A	C/T	T	3.42814	0.000608	*					3.74033	*	3.1861	*	3.78266	*	2.83892	*
rs10790214	ENSG00000254528	RP11-728F11.4	T/C	T	-3.42672	0.0006107	*	-0.72151				-0.630875				-2.93047	*
rs11645306	ENSG00000169682	SPNS1	G/C	G	3.42463	0.0006157	*	1.67466		0.940836		-0.42131		-0.822204		1.08059		0.246855
rs1018903	ENSG00000006025	OSBPL7	A/G	G	-3.42172	0.0006221	*	-2.46215		-0.702398		-3.07342	*	-0.830384		-3.24466	*	-0.826735
rs12117927	ENSG00000186197	EDARADD	C/A	A	-3.42107	0.0006235	*	-1.82721		-1.25551		-1.58025		0.136676		-1.48736		0.443869
rs9963424	ENSG00000101577	LPIN2	C/T	T	-3.42072	0.0006244	*	-1.45156		-1.11459		-2.67948		-2.37283		-3.13566	*	-1.61047
rs175065	ENSG00000119684	MLH3	T/C	C	-3.4202	0.0006258	*	-2.87394	*	-3.3374	*	-1.93121		-1.2925		-1.73698		-1.91422
rs10891120	ENSG00000137714	FDX1	C/G	G	3.41855	0.0006299	*	2.72905		1.60072		0.89152		1.29284		2.40741		1.98062
rs7204629	ENSG00000162104	ADCY9	T/C	C	3.41309	0.0006425	*	3.0898	*	1.0215		3.75284	*	0.22404		1.75437		2.24028
rs79247094	ENSG00000170802	FOXN2	G/A	A	3.40852	0.0006535	*	4.4253	*	2.85301	*	3.67621	*	1.96923		2.23648		1.35053
rs10422531	ENSG00000105373	GLTSCR2	A/G	A	3.40744	0.0006558	*	3.29305	*	2.0893		2.38538		1.72491		2.27102		1.67212
rs7034673	ENSG00000136819	C9orf78	A/T	T	-3.40733	0.0006558	*	-3.54826	*	-4.11028	*	-3.37525	*	-3.4882	*	-2.8366	*	-1.10616
rs11244686	ENSG00000089876	DHX32	G/A	A	-3.40434	0.0006631	*	-4.83227	*	-6.07395	*	-2.45124		-4.33828	*	-3.93277	*	-5.18937	*
rs12526055	ENSG00000112339	HBS1L	C/T	T	-3.40318	0.000666	*	1.06113		-2.24813		-1.01857		-3.26643	*	-1.45533		-2.28802
rs203477	ENSG00000108599	AKAP10	A/C	C	3.40218	0.0006689	*	3.59625	*	4.75786	*	2.14699		1.91087		2.85808	*	3.50256	*
rs7304465	ENSG00000059804	SLC2A3	C/T	C	3.40119	0.0006714	*	1.96365		1.05872		1.53639		0.910015		2.30193		2.4789
rs2305795	ENSG00000130811	EIF3G	G/A	A	3.39854	0.0006778	*	2.78018	*	2.10058		3.02273	*	1.4169		2.52974		2.32708
rs9899380	ENSG00000136448	NMT1	C/G	C	3.3951	0.0006863	*	2.10678		1.57806		0.537506		0.579637		1.07799		0.604503
rs13169025	ENSG00000170624	SGCD	G/C	C	3.39234	0.0006933	*	0.983471		1.25116		2.93851	*	2.65249		0.86027		2.36506
rs147531464	ENSG00000111875	ASF1A	C/T	T	3.3907	0.0006974	*	3.26337	*	3.51177	*	3.77579	*	3.66394	*	5.11625	*	4.06347	*
rs12192268	ENSG00000260273	RP11-425D10.10	T/C	C	3.38926	0.000701	*	1.22578		0.90554		3.45077	*	1.23972		1.62339		2.64048
rs13102133	ENSG00000154277	UCHL1	C/G	G	3.38619	0.0007092	*	-1.08496		1.56702		1.1063		3.53477	*	1.08233		1.20888
rs2268405	ENSG00000076555	ACACB	A/G	G	-3.37798	0.0007302	*	-2.08473		-1.26562		-0.0468097		-1.51166		-1.2582		-0.675703
rs55929248	ENSG00000167747	C19orf48	C/T	T	3.37666	0.0007339	*	0.83163		3.56187	*	2.10335		2.10001		2.90309	*	3.91967	*
rs7007884	ENSG00000104728	ARHGEF10	T/C	C	3.37495	0.0007387	*	1.7263		2.46654		2.06411		0.602902		2.09983		0.232847
rs12853286	ENSG00000151773	CCDC122	A/G	A	-3.37475	0.0007387	*	-3.719	*	-5.71669	*	-2.40459		-5.05138	*	-3.14966	*	-4.69594	*
rs6666373	ENSG00000197312	DDI2	T/A	T	-3.37262	0.0007441	*	-4.92067	*	-1.93407		-3.6025	*	-2.42394		-4.63882	*	-1.82806
rs9366675	ENSG00000261584	RP11-457M11.5	C/T	T	-3.37203	0.0007457	*	-1.98634		-5.50379	*	-1.63414		-3.56164	*	-2.98295	*	-3.86874	*
rs2619537	ENSG00000047579	DTNBP1	A/G	G	3.36814	0.0007572	*	3.17861	*	1.20564		3.09938	*	2.08497		3.77147	*	1.4071
rs41281251	ENSG00000100298	APOBEC3H	T/A	A	-3.36797	0.0007572	*	-2.80475	*	-3.38036	*	-3.02162	*	-1.94726		-2.74695		-1.48435
rs66615709	ENSG00000184497	TMEM255B	T/C	C	-3.36679	0.0007605	*	-1.27609		-1.57443		-2.14223		-1.34053		-0.954457		-0.878432
rs11794029	ENSG00000197355	UAP1L1	G/C	C	-3.36663	0.0007605	*	-0.687943		-1.58097		0.680916		-0.670126		-2.23083		-1.70697
rs2767304	ENSG00000162704	ARPC5	A/G	G	3.36661	0.000761	*	2.71538		3.36003	*	3.78406	*	2.5883		2.83978	*	2.7693
rs3825511	ENSG00000133106	EPSTI1	C/A	A	3.36503	0.0007654	*	2.74918		1.7345		2.62651		3.54228	*	3.46114	*	2.72736
rs4706980	ENSG00000083097	DOPEY1	A/G	A	-3.36123	0.0007755	*	-2.56634		-3.49795	*	-2.23441		-2.76801		-1.75269		-2.53681
rs6109773	ENSG00000101230	ISM1	C/G	G	-3.35907	0.0007817	*	-0.552916		-2.27503		-1.46513		-1.45959		-0.548753		-1.35193
rs35586	ENSG00000166851	PLK1	A/G	G	3.35701	0.0007879	*	0.74932		2.25205		1.17656		2.10689		1.56745		1.64654
rs964288	ENSG00000126860	EVI2A	A/G	G	-3.35512	0.0007931	*	-4.38496	*	-2.19538		-3.07083	*	-1.91701		-3.92682	*	-1.61151
rs9871592	ENSG00000033867	SLC4A7	T/C	C	-3.35423	0.0007954	*	-1.46839		-0.388581		-0.991072		-0.0815994		-2.82383	*	0.922076
rs6061205	ENSG00000149531	FRG1B	A/T	A	3.34994	0.0008087	*	3.59411	*	3.73735	*	3.70761	*	3.13572	*	3.81618	*	3.52016	*
rs1058735	ENSG00000173457	PPP1R14B	C/G	G	3.34887	0.0008116	*	6.76032	*	5.34982	*	6.27452	*	4.6318	*	6.19707	*	3.52479	*
rs4754325	ENSG00000178202	KDELC2	C/T	T	-3.34669	0.0008175	*	-3.77819	*	-1.89394		-3.0597	*	-1.9567		-2.80024	*	-2.97407	*
rs10468812	ENSG00000166377	ATP9B	C/G	G	-3.33833	0.0008426	*	-3.09818	*	-2.78203	*	-4.13277	*	-2.14766		-3.05816	*	-1.80948
rs2242416	ENSG00000146215	CRIP3	A/G	A	3.33824	0.0008432	*	-0.40082		1.33389		1.24966		0.462554		1.42732		1.8479
rs269913	ENSG00000022556	NLRP2	T/C	C	3.33723	0.0008463	*	3.83326	*	5.24425	*	3.64395	*	3.77887	*	5.19295	*	4.06911	*
rs17774171	ENSG00000159111	MRPL10	A/G	G	-3.33607	0.0008493	*	-3.71694	*	-2.03679		-4.21659	*	-1.95178		-3.87331	*	-3.75349	*
rs2257103	ENSG00000104946	TBC1D17	C/T	T	-3.33556	0.0008512	*	-4.49042	*	-4.76973	*	-2.63047		-5.18584	*	-5.07113	*	-4.94489	*
rs7515244	ENSG00000116138	DNAJC16	A/G	G	3.33408	0.0008561	*	5.50013	*	5.97763	*	5.78657	*	4.13719	*	3.35139	*	2.48689
rs11953620	ENSG00000171421	MRPL36	T/C	C	3.32716	0.0008779	*	1.19289		2.47715		0.898513		1.63778		1.48494		3.2729	*
rs2306899	ENSG00000085788	DDHD2	C/T	T	3.32517	0.0008842	*	1.22075		0.89293		2.06532		0.638437		1.80716		1.90126
rs10799569	ENSG00000143771	CNIH4	G/C	C	-3.3244	0.0008855	*	0.0281698		-2.42807		1.03687		-2.14328		-1.77449		-1.52626
rs3829154	ENSG00000134463	ECHDC3	G/A	A	-3.32172	0.0008944	*	-4.65584	*	-2.85043	*	-2.57808		-2.63876		-3.82867	*	-3.81078	*
rs558198	ENSG00000080007	DDX43	C/G	C	-3.32168	0.0008944	*	-3.95168	*	-4.79298	*	-4.08788	*	-2.54987		-2.8728	*	-3.40485	*
rs62432166	ENSG00000188191	PRKAR1B	C/T	C	3.31993	0.0009008	*	5.77241	*	3.92535	*	6.5219	*	4.15704	*	3.67899	*	3.27067	*
rs1401906	ENSG00000128059	PPAT	C/T	T	-3.31973	0.0009008	*	-2.42641		-4.0017	*	-0.938047		-1.79951		-1.8474		-2.02958
rs9365097	ENSG00000112110	MRPL18	G/A	G	3.31915	0.0009034	*	3.67267	*	0.833974		4.04384	*	2.36817		4.89608	*	2.49597
rs7125621	ENSG00000110429	FBXO3	C/T	T	3.31521	0.0009158	*	2.50704		2.5227		2.06157		1.23542		1.14869		-0.0513018
rs1339586	ENSG00000122873	CISD1	T/C	C	-3.31432	0.0009184	*	-0.404587		-3.06718	*	-1.38623		-1.77225		-1.28158		-2.24184
rs12448432	ENSG00000103254	FAM173A	G/A	A	3.31394	0.0009204	*	1.70129		1.72846		-0.0884844		0.999231		-1.32684		3.33837	*
rs11732759	ENSG00000138744	NAAA	T/A	A	3.3137	0.000921	*	4.4539	*	4.16064	*	4.55148	*	1.88112		4.43297	*	3.9851	*
rs78129473	ENSG00000257815	RP11-611E13.2	G/A	A	3.31114	0.0009296	*	1.31209		4.60362	*	2.30367		2.59195		0.920607		2.69833
rs2338050	ENSG00000099290	FAM21A	G/A	A	-3.30851	0.0009376	*	-6.8197	*	-4.77317	*	-4.7365	*	-4.45874	*	-4.67309	*	-4.53842	*
rs302647	ENSG00000123892	RAB38	C/G	G	3.30782	0.0009403	*	3.2453	*	3.71685	*	1.38911		1.93202		1.41332		2.23298
rs80066670	ENSG00000185347	C14orf80	C/A	A	-3.30634	0.000945	*	-2.53793		0.528369		-1.34548		-1.04618		-0.978713		0.158606
rs756784	ENSG00000105672	ETV2	A/G	A	-3.30608	0.0009457	*	-2.79802	*	-2.34534		-0.662992		-2.15893		-1.26727		-2.50702
rs35947614	ENSG00000073578	SDHA	A/G	G	3.3028	0.0009572	*	-1.32276		-0.370869		-1.10626		0.0025939		0.142768		0.470877
rs4687626	ENSG00000168268	NT5DC2	G/A	A	-3.30165	0.0009607	*	-2.97015	*	-2.71562		-3.71065	*	-1.68384		-3.30938	*	-1.7723
rs4794052	ENSG00000198933	TBKBP1	T/C	T	3.30086	0.0009641	*	2.40076		4.68252	*	2.59293		4.02503	*	3.09358	*	4.23243	*
rs1141463	ENSG00000169660	HEXDC	T/G	G	3.29473	0.0009856	*	2.61263		0.712515		1.32167		1.77478		2.05379		2.89698	*
rs12461076	ENSG00000176490	DIRAS1	T/C	C	3.29002	0.0010019	*	5.0043	*	1.44086		2.9292	*	2.02853		2.78576	*	1.49354
rs6151590	ENSG00000140307	GTF2A2	G/A	A	3.28952	0.001004	*	-0.212642		0.476961		-0.59528		1.87635		1.83104		0.280798
rs1981664	ENSG00000115944	COX7A2L	G/A	A	3.28833	0.0010083	*	3.40511	*	3.78301	*	1.88434		2.00378		0.332672		2.86116	*
rs56067343	ENSG00000144218	AFF3	T/C	C	-3.2825	0.0010285	*	-1.93056		-0.652663		-2.31475		-2.56647		-3.75627	*	-1.86645
rs4785687	ENSG00000261118	RP11-104N10.1	A/G	A	-3.28175	0.0010315	*	-0.697763		-1.43208		-1.36632		-2.08128		-0.963045		-3.30017	*
rs1813898	ENSG00000128891	C15orf57	A/G	G	3.28137	0.0010337	*	0.644889		1.64714		1.13252		0.939611		1.39839		3.39704	*
rs8026898	ENSG00000259641	RP11-279F6.3	G/A	A	-3.27995	0.0010381	*	-1.70157		-1.42662		-1.22449		-3.02995	*	-2.46882		-2.37049
rs226009	ENSG00000197006	METTL9	A/G	A	3.27962	0.0010395	*	0.724585		1.53439		0.421417		1.24106		1.29753		1.27418
rs10225558	ENSG00000146858	ZC3HAV1L	T/C	C	-3.27812	0.0010447	*	-2.01077		-0.630598		-0.498256		-0.508347		-1.45102		-2.17565
rs8028722	ENSG00000140450	ARRDC4	T/C	T	3.2781	0.0010455	*	2.23417		1.27869		2.33906		0.83677		1.81695		1.57284
rs61917718	ENSG00000255819	KLRC4-KLRK1	G/C	C	3.27806	0.0010455	*	2.58933		3.94351	*	2.53874		4.27761	*	3.88116	*	0.0449144
rs11668339	ENSG00000160439	RDH13	G/A	A	3.2748	0.0010581	*	4.09085	*	3.55694	*	3.69131	*	2.88614	*	4.08182	*	3.45628	*
rs1870073	ENSG00000133247	SUV420H2	G/A	A	3.27365	0.0010619	*	2.24798		-1.94539		3.0827	*	-2.1153		2.73295		2.93991	*
rs12981724	ENSG00000141837	CACNA1A	C/T	T	-3.27023	0.001074	*	-1.51142		-2.56275		-1.39567		-3.44697	*	-2.03903		-1.71473
rs4134815	ENSG00000076924	XAB2	G/A	A	-3.26681	0.0010869	*	-1.58823		-2.75808	*	-1.9981		-2.76656		-2.71757		-3.11263	*
rs1545837	ENSG00000147439	BIN3	T/C	C	3.26678	0.0010885	*	2.20074		1.19566		2.15975		2.25062		3.6952	*	1.99727
rs28790585	ENSG00000137801	THBS1	C/T	T	3.26638	0.00109	*	3.48513	*	3.32251	*	2.76582		2.65123		2.58615		4.1026	*
rs2555568	ENSG00000147576	ADHFE1	A/G	G	3.26616	0.0010908	*	3.20517	*	4.7795	*	2.29296		2.37088		2.92389	*	2.39827
rs7572	ENSG00000174059	CD34	C/T	T	3.26605	0.0010908	*	0.671745		2.59102		0.361608		0.218382		0.862381		0.82681
rs4077074	ENSG00000169683	LRRC45	T/C	T	-3.2652	0.0010931	*	-1.42661		-2.77346	*	-0.389482		-2.28825		-0.52931		-1.26762
rs17764256	ENSG00000175985	PLEKHD1	T/C	C	3.25803	0.001122	*	1.22416		-1.73287		0.582997		0.780932		0.132321		0.567518
rs733925	ENSG00000135913	USP37	G/A	A	3.25714	0.001126	*	1.22737		0.212145		1.84508		0.688384		0.778832		0.735189
rs72855506	ENSG00000166483	WEE1	T/G	G	3.25533	0.0011331	*	1.42123		0.1366		1.92782		2.11468		1.68574		1.04017
rs8118853	ENSG00000231133	HAR1B	T/A	A	-3.25335	0.0011403	*	-0.826223		-2.45233		-0.385167		-2.16656		-1.15554		-3.4912	*
rs869252	ENSG00000151640	DPYSL4	T/C	C	3.25253	0.0011443	*	2.61227		5.02394	*	1.07651		2.73611		2.06528		4.2553	*
rs2292404	ENSG00000155893	ACPL2	A/G	G	3.25066	0.0011516	*	0.871542		2.01189		1.9728		3.01855	*	0.209374		1.89052
rs2518469	ENSG00000137364	TPMT	T/A	A	3.24985	0.0011549	*	1.42761		2.93887	*	2.39207		1.20396		1.70428		0.517732
rs7322204	ENSG00000136167	LCP1	A/G	A	3.24454	0.001177	*	2.83282	*	2.64847		1.49912		2.70895		1.30885		-0.244091
rs3812474	ENSG00000183665	TRMT12	T/A	T	3.24432	0.0011778	*	4.58818	*	4.70992	*	2.60043		3.36806	*	2.56118		4.51627	*
rs11678980	ENSG00000227403	AC009299.3	A/G	A	-3.24241	0.0011844	*	-3.64515	*	-3.80241	*	-4.48373	*	-3.63681	*	-3.45212	*	-3.61548	*
rs3816270	ENSG00000166928	MS4A14	C/T	T	-3.2389	0.0011995	*	-4.86461	*	-3.80682	*	-4.65687	*	-3.6657	*	-5.21373	*	-3.2281	*
rs760462	ENSG00000160255	ITGB2	T/C	T	3.23658	0.0012105	*	3.64397	*	5.51754	*	3.44676	*	5.99477	*	5.59112	*	6.52057	*
rs10753798	ENSG00000000457	SCYL3	T/G	T	3.23398	0.0012215	*	2.61999		0.542285		1.45117		2.42498		1.86053		0.876219
rs8105767	ENSG00000197134	ZNF257	A/G	G	3.23244	0.0012276	*	5.3122	*	5.97255	*	5.03432	*	5.1215	*	5.53533	*	4.57718	*
rs116722271	ENSG00000204592	HLA-E	C/T	C	-3.23171	0.0012301	*	-2.3861		-2.6425		-2.61586		-2.42961		-2.86964	*	-1.70434
rs326361	ENSG00000196776	CD47	G/A	A	3.23148	0.0012319	*	0.801009		2.1091		1.17019		-0.676572		-0.383485		1.72568
rs17433780	ENSG00000117226	GBP3	A/G	G	-3.23129	0.0012319	*	-3.52989	*	-4.44924	*	-4.65029	*	-3.8835	*	-3.40242	*	-3.77892	*
rs415023	ENSG00000089199	CHGB	G/A	A	3.22952	0.0012405	*	4.08381	*	3.00702	*	2.91011	*	1.00531		4.51795	*	0.583388
rs2679750	ENSG00000155096	AZIN1	G/A	A	-3.22633	0.0012536	*	-1.01089		0.407576		-0.912846		-0.473224		-1.17982		-1.12966
rs11595016	ENSG00000107771	CCSER2	C/T	T	-3.22491	0.0012597	*	-5.90564	*	-6.122	*	-4.44558	*	-4.96794	*	-3.00701	*	-3.0631	*
rs10053229	ENSG00000172244	C5orf34	C/T	T	-3.2224	0.0012703	*	-5.13444	*	-2.62918		-4.15982	*	-1.98588		-5.43004	*	-0.561558
rs1865307	ENSG00000134490	TMEM241	G/A	A	3.2204	0.001281	*	2.39864		1.05595		3.64402	*	2.50742		3.53821	*	1.05623
rs12928424	ENSG00000157045	NTAN1	C/G	C	3.21943	0.0012846	*	2.19626		1.04885		1.13268		0.710598		1.17614		0.910625
rs3809868	ENSG00000263766	RP11-580I16.2	A/G	G	-3.21162	0.0013191	*	0.195492		-1.3964		0.100205		-0.064121		-0.19123		-1.13409
rs9406072	ENSG00000188428	BLOC1S5	T/A	A	-3.2105	0.0013246	*	-0.549543		-2.02828		-1.921		-0.738684		-1.9078		-2.67528
rs2004503	ENSG00000178338	ZNF354B	A/G	G	3.20888	0.0013329	*	0.906696		1.40695		2.35605		0.251659		2.49063		2.2175
rs10802440	ENSG00000143653	SCCPDH	C/T	T	-3.20872	0.0013329	*	-1.68466		-3.53517	*	-2.81578	*	-2.83567	*	-2.82733	*	-3.82817	*
rs11073891	ENSG00000166825	ANPEP	A/C	C	-3.20799	0.0013366	*	-1.84498		-1.20905		-3.23201	*	-1.63831		-0.899767		-1.72345
rs72782727	ENSG00000122299	ZC3H7A	G/T	T	3.20758	0.0013394	*	0.259613		1.69778		0.915011		1.51171		0.244988		1.36128
rs6657880	ENSG00000204138	PHACTR4	C/A	A	-3.2063	0.0013441	*	-5.2169	*	-3.06718	*	-3.01411	*	-0.342455		-4.43887	*	-2.96356	*
rs79512505	ENSG00000149929	HIRIP3	G/C	C	-3.20618	0.001345	*	-1.59824		-0.374339		-1.12629		-0.146769		-1.67414		-1.03594
rs72695268	ENSG00000116473	RAP1A	G/A	A	3.20565	0.0013478	*	1.77097		2.07626		0.569609		2.85697	*	0.263595		0.759524
rs3747945	ENSG00000230489	VAV3-AS1	A/G	G	3.20496	0.0013516	*	1.22508		2.86344	*	1.69114		2.84015	*	1.80903		1.91799
rs6498525	ENSG00000260872	RP11-680G24.5	A/G	G	3.20398	0.0013563	*	2.06564		1.18949		2.35133		2.09263		1.7681		2.84666	*
rs4401834	ENSG00000247317	RP11-273G15.2	G/A	A	3.20391	0.0013563	*	3.83133	*	1.95648		3.26612	*	2.30569		2.47393		4.23471	*
rs4979108	ENSG00000119471	HSDL2	C/T	T	-3.20379	0.0013563	*	-3.50579	*	-3.93312	*	-2.59177		-1.75627		-2.8682	*	-1.72747
rs6777956	ENSG00000163421	PROK2	C/T	T	-3.20347	0.0013572	*	-0.0493376		-1.51406		-0.779673		-1.54903		-1.22304		-2.25115
rs6564093	ENSG00000153786	ZDHHC7	G/A	A	3.20349	0.0013582	*	1.65707		1.16894		1.03305		1.26507		1.44064		1.52712
rs67694303	ENSG00000258551	RP11-661P17.1	C/T	T	3.20251	0.0013629	*	1.62629		0.548885		0.400117		0.530632		1.00013		1.95182
rs2395943	ENSG00000124713	GNMT	A/G	A	3.19889	0.00138	*	3.59256	*	3.63976	*	3.27514	*	2.57155		1.54058		3.87953	*
rs3775924	ENSG00000249502	AC006160.5	T/C	T	3.19801	0.0013838	*	5.60939	*	4.39604	*	4.78958	*	3.98627	*	2.58417		1.06124
rs4808823	ENSG00000006015	C19orf60	T/C	T	3.19748	0.0013867	*	0.802747		1.97097		0.872783		0.069336		1.62415		2.33551
rs11216569	ENSG00000137731	FXYD2	C/T	T	-3.19313	0.0014071	*	-1.26459		-0.567964		-3.20964	*	-0.538631		-1.86804		-1.00018
rs812426	ENSG00000148484	RSU1	G/C	G	3.19302	0.001408	*	3.99574	*	1.5877		0.954544		0.995416		0.733855		1.64369
rs3751092	ENSG00000168961	LGALS9	A/G	G	-3.19154	0.0014149	*	-4.85174	*	-1.94532		-3.89238	*	-4.08099	*	-4.72999	*	-2.03575
rs9842789	ENSG00000121578	B4GALT4	G/A	A	3.19114	0.0014178	*	4.4388	*	3.68141	*	4.42347	*	3.79753	*	5.05409	*	4.52378	*
rs9771743	ENSG00000204839	MROH6	G/A	A	3.188	0.0014336	*	2.67254		3.87596	*	1.68401		1.09114		-0.861726		2.57189
rs9974949	ENSG00000227039	ITGB2-AS1	T/A	A	3.1879	0.0014336	*	1.73666		0.886689		2.33582		1.7306		2.97178	*	2.58874
rs2273193	ENSG00000112763	BTN2A1	G/C	C	3.18689	0.0014386	*	1.43884		0.62781		1.41145		1.20627		2.72236		2.02889
rs2073684	ENSG00000166436	TRIM66	C/T	T	3.18623	0.0014415	*	6.62161	*	4.22495	*	3.42949	*	6.12243	*	3.39194	*	5.04656	*
rs72811688	ENSG00000214113	LYRM4	C/T	T	3.18524	0.0014465	*	4.20487	*	3.43722	*	4.96313	*	5.44695	*	3.64945	*	3.84219	*
rs6694031	ENSG00000143772	ITPKB	G/A	A	-3.18372	0.0014536	*	-4.04896	*	0.138568		-3.44039	*	-0.611823		-2.26344		0.0782222
rs7250872	ENSG00000130270	ATP8B3	C/T	T	3.18284	0.0014586	*	1.33222		1.47856		-0.119314		0.400616		0.111728		1.16108
rs1136956	ENSG00000182472	CAPN12	T/C	C	-3.18066	0.0014687	*	-3.62371	*	-4.0722	*	-3.50069	*	-4.78554	*	-4.24201	*	-4.73717	*
rs10789340	ENSG00000172260	NEGR1	G/A	A	-3.17909	0.0014768	*	-1.78379		-1.46387		-2.15324		0.123447		-0.569942		0.230649
rs573663	ENSG00000160271	RALGDS	T/C	T	3.17848	0.0014809	*	2.46032		1.00982		2.5361		-0.545329		1.6082		-0.0337771
rs61497125	ENSG00000083828	ZNF586	G/A	A	3.17702	0.0014881	*	1.85046		2.65691		0.946864		1.4194		2.00833		3.19469	*
rs7257275	ENSG00000262874	C19orf84	C/G	G	3.17659	0.0014912	*	-0.156259		2.46599		1.74035		0.700634		2.41592		0.731064
rs6436440	ENSG00000152056	AP1S3	G/A	A	3.17415	0.0015035	*	1.77556		1.14206		1.10998		-0.0627715		2.00114		1.2973
rs2609259	ENSG00000138640	FAM13A	C/A	A	3.17399	0.0015046	*	0.986689		2.41486		1.8153		1.07486		1.19288		-0.135877
rs55800929	ENSG00000177406	RP11-218M22.1	G/A	A	3.1734	0.0015077	*	1.22919		4.67159	*	3.16365	*	4.06408	*	3.3309	*	3.83791	*
rs13413479	ENSG00000226312	CFLAR-AS1	G/A	A	3.17311	0.0015087	*	2.001		-0.0396247		3.98053	*	1.5726		4.69589	*	1.62243
rs7192880	ENSG00000005001	PRSS22	C/T	T	-3.173	0.0015087	*	-1.85241		-2.01154		-4.0382	*	-0.593607		-2.06678		-2.68568
rs12980707	ENSG00000228300	C19orf24	G/A	A	-3.16282	0.0015615	*	0.0008522		-3.16516	*	-0.986287		-2.84586	*	-2.61199		-4.3455	*
rs2284087	ENSG00000100197	CYP2D6	T/C	T	-3.16226	0.0015647	*	-2.2968		-2.36421		-0.894259		-3.21449	*	-2.29359		-1.78813
rs62409270	ENSG00000137449	CPEB2	G/C	C	-3.16163	0.001568	*	-2.06364		-1.4143		-2.09821		-2.34089		-2.93661	*	-0.272366
rs4658280	ENSG00000197147	LRRC8B	G/C	C	3.15792	0.0015896	*	1.23208		-0.0171741		2.02992		1.29171		0.843996		-0.754611
rs28789767	ENSG00000160113	NR2F6	A/G	G	3.1569	0.0015951	*	2.85614	*	4.6955	*	0.90433		4.77908	*	3.07308	*	5.49811	*
rs114881813	ENSG00000230910	RP3-525N10.2	C/T	T	-3.154	0.0016105	*	-1.58928		-0.722982		-1.50069				-3.1766	*
rs17328845	ENSG00000136950	ARPC5L	C/T	T	-3.15171	0.0016227	*	-0.353836		1.31848		0.812345		1.0432		-1.32005		1.38084
rs7215738	ENSG00000262049	RP13-1032I1.7	C/T	T	3.15129	0.001626	*	0.159346		2.22364				-0.756576		2.27114		0.519674
rs4498009	ENSG00000182923	CEP63	C/G	C	-3.14442	0.0016631	*	-2.63541		-3.08291	*	-2.90814	*	-4.42022	*	-3.52975	*	-3.84429	*
rs1063677	ENSG00000162076	FLYWCH2	C/G	G	3.14218	0.001678	*	0.98609		0.817157		3.4201	*	1.86489		2.97168	*	1.56313
rs7108196	ENSG00000077616	NAALAD2	T/A	A	3.14188	0.0016791	*	1.46392
rs9425780	ENSG00000117601	SERPINC1	G/A	A	3.13724	0.0017057	*					1.39303
rs828999	ENSG00000085491	SLC25A24	G/A	A	3.13274	0.0017327	*	3.24978	*	3.07214	*	2.67998		1.54346		2.64213		1.38972
rs9303654	ENSG00000006042	TMEM98	G/A	A	3.13033	0.0017469	*	1.55313		0.648885		2.17325		0.441778		3.16851	*	1.17418
rs12608504	ENSG00000130518	KIAA1683	G/A	A	3.12784	0.0017612	*	2.41701		1.43228		0.318582		1.64592		1.95805		2.6751
rs4801177	ENSG00000196867	ZFP28	C/T	C	-3.12653	0.0017684	*	-2.89818	*	-3.63055	*	-3.67319	*	-0.623759		-3.62518	*	-2.83346	*
rs1045868	ENSG00000174606	ANGEL2	C/G	G	3.12638	0.0017708	*	1.70712		1.25417		1.53258		1.06462		2.11247		0.928537
rs2051993	ENSG00000255733	IFNG-AS1	G/A	A	3.12486	0.0017793	*	0.828217		5.24581	*	1.63608		4.56767	*	4.25037	*	2.61151
rs62241228	ENSG00000205593	DENND6B	C/T	C	-3.12373	0.0017853	*	-1.74099		-1.59724		-3.91519	*	-2.90765	*	-1.83141		-0.846846
rs12986752	ENSG00000125629	INSIG2	G/A	A	-3.12302	0.001789	*	-2.93024	*	1.23461		-2.12749		-0.631156		-1.73816		-0.63841
rs9273462	ENSG00000232629	HLA-DQB2	G/A	A	-3.12132	0.0017999	*	-0.870816		-1.26946		-2.03088				0.689835		-1.04832
rs17683483	ENSG00000173838	MARCH10	C/A	A	3.12131	0.0018012	*	1.30272		3.14257	*	0.340694		3.85839	*	0.560594		3.02229	*
rs253947	ENSG00000164398	ACSL6	T/C	C	3.12079	0.0018048	*	1.75939		0.689208		0.701027		1.80108		1.71501		-0.178211
rs841228	ENSG00000102858	MGRN1	T/G	T	-3.11887	0.0018147	*	-4.0463	*	-3.66801	*	-4.13001	*	-4.98671	*	-3.64577	*	-2.57814
rs12128955	ENSG00000198715	C1orf85	C/T	T	-3.11885	0.0018147	*	-2.4383		-3.27689	*	-3.36805	*	-3.18621	*	-3.75858	*	-2.69149
rs6570064	ENSG00000228506	RP11-98I9.4	A/G	G	3.11768	0.0018233	*	2.22537		2.36262		2.84889	*	3.17314	*	2.05289		2.7944
rs6682716	ENSG00000187862	TTC24	G/A	A	3.11726	0.0018258	*	0.147658		3.05241	*	0.938354		3.04117	*	1.63334		2.60985
rs2074585	ENSG00000140575	IQGAP1	G/A	G	-3.11411	0.0018444	*	-0.285626		0.664919		-2.00076		-1.46207		-1.12759		-0.191567
rs4794029	ENSG00000167083	GNGT2	C/T	T	3.11311	0.001852	*	0.740055		1.11033		2.50402		0.561668		1.86569		2.93829	*
rs11053802	ENSG00000205810	KLRC3	T/C	C	3.11297	0.0018532	*	4.28581	*	3.948	*	3.51121	*	4.06141	*	1.89244		3.52384	*
rs56084453	ENSG00000186446	ZNF501	A/G	G	3.11282	0.0018532	*	3.48684	*	2.08023		3.03871	*	1.85235		2.56151		1.76211
rs62086903	ENSG00000182481	KPNA2	T/C	C	-3.11221	0.0018557	*	-0.763752		-1.70972		-2.48798		-1.7638		-1.32182		0.468464
rs3103934	ENSG00000176945	MUC20	A/G	A	3.11102	0.0018645	*	4.97994	*	5.10632	*	2.97528	*	3.93995	*	3.66154	*	3.8068	*
rs4494934	ENSG00000198919	DZIP3	A/G	A	3.11023	0.0018696	*	4.36489	*	3.14813	*	3.89643	*	1.84826		1.33027		2.5915
rs651234	ENSG00000176974	SHMT1	C/T	T	-3.10783	0.0018836	*	-4.10965	*	-4.74586	*	-2.69385		-4.57305	*	-2.13059		-3.24	*
rs12703130	ENSG00000187260	WDR86	G/A	G	-3.10698	0.00189	*	-1.37397		-1.69201		-1.86819		-1.5559		-1.84311		-1.12958
rs186803	ENSG00000184840	TMED9	C/T	T	-3.10627	0.0018938	*	-1.53642		-0.19206		-1.64795		-0.0262282		-0.713151		-0.599277
rs17634737	ENSG00000135972	MRPS9	C/T	T	-3.10581	0.0018964	*	-1.58011		-1.17365		-0.310917		-1.23218		-2.86958	*	-1.13436
rs13205146	ENSG00000112685	EXOC2	G/C	C	3.10215	0.0019222	*	-0.826873		0.786091		-1.49067		0.633018		-0.395417		-0.544117
rs7372545	ENSG00000114739	ACVR2B	T/G	T	3.10215	0.0019222	*	0.999561		1.83495		2.31139		1.50358		0.893135		0.388622
rs3799378	ENSG00000124508	BTN2A2	A/G	G	3.1009	0.00193	*	3.42967	*	4.74061	*	1.84257		3.29747	*	2.94983	*	2.86363	*
rs11655934	ENSG00000069188	SDK2	G/A	A	-3.10072	0.00193	*	-3.09107	*	-2.12531		-2.48821		-2.38337		-1.62258		-1.04784
rs67733885	ENSG00000124201	ZNFX1	G/A	A	-3.10031	0.0019326	*	-2.09747		-0.708477		-1.01633		-2.05398		-1.82822		-1.34575
rs1876852	ENSG00000150667	FSIP1	G/A	A	-3.09426	0.0019721	*	-4.60146	*	-0.837536		-3.28619	*	-1.34606		-3.28157	*	-0.856505
rs498045	ENSG00000173992	CCS	A/G	G	3.09391	0.0019761	*	3.02553	*	2.07824		1.97407		1.28909		1.08883		1.26245
rs11632424	ENSG00000243708	PLA2G4B	G/A	A	3.09266	0.0019841	*	1.74605		1.89889		2.24379		1.81498		2.16185		1.74933
rs2438490	ENSG00000145882	PCYOX1L	G/A	G	-3.09172	0.0019895	*	-3.19302	*	-2.43577		-3.72205	*	-0.427017		-1.65157		-0.420447
rs12459222	ENSG00000011485	PPP5C	G/C	C	-3.09171	0.0019895	*	0.165347		-1.55618		1.13592		-1.24131		0.669072		-0.644329
rs57388925	ENSG00000160799	CCDC12	T/G	G	-3.09144	0.0019908	*	-0.926527		-2.72917		-1.60853		-2.83286	*	-0.635132		-0.481908
rs917660	ENSG00000105793	GTPBP10	G/A	A	-3.09144	0.0019908	*	-2.41656		-3.47499	*	0.0676168		0.204673		-1.28201		-0.253793
rs12045101	ENSG00000134184	GSTM1	C/T	T	3.0871	0.0020219	*	1.74809		4.16277	*	2.51416		1.81615		3.60533	*	2.048
rs3751325	ENSG00000257698	RP11-620J15.3	A/T	T	-3.08462	0.0020369	*	-3.59375	*	-2.45312		-4.14923	*	-2.74532		-5.16327	*	-1.64882
rs76483277	ENSG00000196365	LONP1	C/A	C	-3.08325	0.0020465	*	-1.67837		0.112818		-1.50474		-0.324167		-2.81774	*	-0.535233
rs12450028	ENSG00000167720	SRR	C/T	T	-3.07831	0.0020812	*	-2.94719	*	-5.03851	*	-1.91322		-3.99906	*	-2.55707		-4.60436	*
rs17167473	ENSG00000004864	SLC25A13	G/A	A	3.06683	0.0021636	*	3.9393	*	3.11768	*	4.26933	*	2.921	*	6.03561	*	1.58863
rs898325	ENSG00000203780	FANK1	A/C	A	3.06674	0.0021651	*	1.85445		2.87412	*	2.79166	*	1.96835		2.29118		2.33486
rs13737	ENSG00000177971	IMP3	G/T	T	-3.06512	0.0021752	*	-1.24424		-2.11323		-1.49316		-0.861633		-1.79769		-2.35101
rs7607844	ENSG00000226833	AC097724.3	T/A	T	-3.06444	0.0021796	*	-2.33624		-2.43535		-0.261965		-1.07207		-2.27561		-3.62836	*
rs1666200	ENSG00000255760	RP11-428G5.5	G/T	G	-3.06406	0.0021825	*	-2.58128		-5.93436	*	-1.71407		-2.42263		-2.26829		-1.36807
rs6034875	ENSG00000125868	DSTN	G/A	G	3.06138	0.0022045	*	2.33291		2.36401		2.27915		0.753968		3.09321	*	3.12089	*
rs111570463	ENSG00000104341	LAPTM4B	C/T	T	-3.06073	0.0022075	*	-4.39386	*	-3.64574	*	-4.57159	*	-4.06624	*	-4.32299	*	-2.98742	*
rs898325	ENSG00000148848	ADAM12	A/C	A	3.05763	0.0022312	*	2.85911	*	1.89147		2.60561		1.43833		2.76241	*	1.46528
rs35684246	ENSG00000224186	C5orf66	C/A	A	-3.05651	0.0022386	*	-0.55213		2.42858		-1.44743		0.0103838		-0.639356		1.00215
rs75660000	ENSG00000160013	PTGIR	T/C	C	-3.05649	0.0022386	*	-2.96981	*	-1.50945		-2.31652		-1.71775		-2.64174		-2.1481
rs72835059	ENSG00000108556	CHRNE	G/A	A	3.05571	0.0022461	*	2.38324		1.57018		2.23143		3.23948	*	4.11938	*	4.70326	*
rs3190835	ENSG00000111361	EIF2B1	T/C	C	3.05294	0.0022672	*	1.07828		1.75732		-0.870537		1.05823		0.950544		0.716044
rs17773514	ENSG00000181215	C4orf50	T/C	C	3.04837	0.0023022	*			1.32533				0.739213				0.443848
rs11651338	ENSG00000197262	CCL4L2	C/T	C	-3.04669	0.0023129	*	-4.21215	*	-3.68814	*	-3.18269	*	-4.37403	*	-2.70957		-3.33277	*
rs117582400	ENSG00000233527	AC092295.7	G/A	A	3.04558	0.0023237	*	0.752433		-0.163936		1.48646		1.38596		0.0156579		0.562029
rs1623927	ENSG00000198890	PRMT6	T/C	T	-3.04456	0.0023299	*	-4.22347	*	-5.80177	*	-3.53525	*	-2.05172		-2.64301		-5.4643	*
rs11249686	ENSG00000204677	FAM153C	G/A	A	-3.04443	0.0023299	*	-2.20988		-1.00474		-2.23275		-2.1147		-1.71695		-1.35436
rs14126	ENSG00000157191	NECAP2	A/G	A	3.04065	0.0023611	*	-1.30236		1.29365		-0.447773		0.673488		0.551761		-0.242757
rs72923327	ENSG00000229056	AC020571.3	G/A	A	3.04054	0.0023626	*	5.69128	*	5.5145	*	5.94674	*	4.93068	*	6.01347	*	4.96635	*
rs7631922	ENSG00000169087	HSPBAP1	C/G	G	-3.03885	0.0023736	*	-1.83596		-3.30875	*	-2.84003	*	-2.65089		-1.77625		-1.82029
rs79239326	ENSG00000089351	GRAMD1A	G/A	A	-3.03782	0.0023815	*	-5.0088	*	-0.0113784		-4.69178	*	-3.31768	*	-3.39054	*	-2.90745	*
rs11102218	ENSG00000156171	DRAM2	A/G	G	3.03715	0.0023895	*	3.62355	*	0.654031		3.32604	*	2.80159		4.36402	*	1.24254
rs9991405	ENSG00000164125	FAM198B	A/C	A	3.03486	0.002407	*	0.0690499		0.0358869		0.603152		-0.0250796		0.457703		-0.430513
rs2080141	ENSG00000106153	CHCHD2	T/C	C	3.03459	0.0024101	*	1.11634		2.45012		1.29506		2.17679		2.22676		3.939	*
rs5742737	ENSG00000129562	DAD1	G/A	A	3.03305	0.0024214	*	3.98105	*	3.11101	*	1.50801		2.4175		3.79986	*	1.51907
rs6801859	ENSG00000223797	ENTPD3-AS1	T/G	G	3.03271	0.0024246	*	3.40958	*	4.46937	*	4.16339	*	3.40214	*	4.61595	*	4.08515	*
rs75778339	ENSG00000146085	MUT	C/A	A	3.0316	0.0024326	*	3.31445	*	2.72551		1.24611		1.47984		3.83878	*	3.4333	*
rs28447582	ENSG00000162591	MEGF6	G/A	G	3.02967	0.0024488	*	1.70208		1.07413		1.7575		0.927698		1.20992		0.293527
rs7144204	ENSG00000092108	SCFD1	T/C	T	-3.02916	0.002452	*	-3.47443	*	-1.67064		-2.66073		-2.59977		-1.24494		-1.50165
rs2296330	ENSG00000137288	UQCC2	G/A	A	-3.02884	0.0024536	*	-3.59619	*	-3.07409	*	-3.23787	*	-3.10639	*	-4.27256	*	-2.92742	*
rs12881760	ENSG00000214548	MEG3	G/C	G	-3.02664	0.0024716	*	-2.01433		-1.17849		-0.846052		-0.297427		-3.43764	*	-0.413419
rs10406857	ENSG00000197128	ZNF772	G/A	A	3.02608	0.0024781	*	3.28627	*	3.49796	*	2.85887	*	4.28886	*	3.83962	*	5.13863	*
rs62065702	ENSG00000171595	DNAI2	G/A	A	3.0204	0.0025261	*	1.64333		1.104		-0.682047		1.45917		1.01248		1.12953
rs10744177	ENSG00000175727	MLXIP	G/T	G	3.01771	0.0025478	*	-0.898613		0.789854		-0.577497		1.78524		-2.77995	*	0.777335
rs3786941	ENSG00000205784	ARRDC5	G/A	A	3.01471	0.0025732	*	4.17625	*	4.56988	*	4.59227	*	3.23454	*	2.83688	*	2.85046	*
rs1774847	ENSG00000163444	TMEM183A	T/C	C	-3.01448	0.0025732	*	-0.622699		-1.44613		0.435047		-0.0035504		-0.323033		0.351345
rs7547787	ENSG00000084072	PPIE	G/A	A	-3.01262	0.0025885	*	-3.48563	*	-2.90775	*	-0.786286		-2.98614	*	-2.05226		-2.48825
rs1373036	ENSG00000109452	INPP4B	A/G	G	-3.01109	0.0026022	*	-2.22307		-1.64685		-1.31486		-0.434806		-0.960048		-0.991213
rs9989424	ENSG00000213918	DNASE1	G/C	C	-3.00961	0.0026142	*	-2.53355		-1.57501		-1.07772		-0.887258		-2.28332		-2.66162
rs12767995	ENSG00000150347	ARID5B	T/G	G	3.00906	0.0026211	*	4.21459	*	2.2364
rs1515950	ENSG00000153563	CD8A	C/T	T	-3.00899	0.0026211	*	-2.79979	*	-2.82385	*	-3.43704	*	-2.04982		-3.02506	*	-2.45929
rs62016793	ENSG00000067141	NEO1	C/G	G	-3.00854	0.0026245	*	-3.62558	*	-2.61398		-2.47094		-2.60096		-2.00608		-2.71583
rs11672077	ENSG00000171817	ZNF540	C/T	T	-3.00591	0.0026471	*	-1.90521		-0.992143		0.595955		-0.646653		-0.553699		0.611247
rs4302451	ENSG00000168152	THAP9	A/G	G	-3.00184	0.0026821	*	0.135905		-1.05211		0.659819		-0.772697		0.537218		-0.514089
rs1403294	ENSG00000164930	FZD6	A/G	G	-3.00138	0.0026874	*	-3.64772	*	-1.71994		-3.1403	*	-1.3823		-2.20382		-0.607485
rs7574871	ENSG00000189362	TMEM194B	A/G	G	-3.00128	0.0026874	*	-1.91429		-4.79786	*	-3.10192	*	-3.54604	*	-2.44746		-3.53821	*
rs111334631	ENSG00000214063	TSPAN4	G/A	A	3.00104	0.0026909	*	2.28493		1.66519		0.829895		0.888257		1.01158		0.742876
rs4973397	ENSG00000156966	B3GNT7	T/C	C	-3.00088	0.0026909	*	-2.06933		-0.750198		-1.15172		0.29571		-2.12887		-1.58867
rs6671255	ENSG00000117425	PTCH2	T/C	C	3.00042	0.0026963	*	-1.06193		-0.401602		1.17317		-0.864517		-0.731182		-0.956203
rs1785930	ENSG00000134759	ELP2	A/G	G	2.99811	0.0027176	*	1.73913		2.65276		0.7474		-0.314111		1.26364		0.636583
rs11649155	ENSG00000075399	VPS9D1	C/G	C	2.99779	0.0027211	*	3.72318	*	1.12434		3.41017	*	2.46659		0.659319		3.54877	*
rs3646	ENSG00000154930	ACSS1	C/G	G	-2.99645	0.0027301	*	-0.192126		0.241485		0.192953		0.225649		0.156588		0.183316
rs1465701	ENSG00000129347	KRI1	T/C	T	-2.99536	0.0027409	*	-2.17678		-2.25308		-1.4886		-2.42604		-2.42144		-1.45129
rs2715	ENSG00000089063	TMEM230	T/C	T	-2.99508	0.0027426	*	-1.16403		-1.86393		-1.99151		-0.939989		-2.0212		-3.72246	*
rs6578678	ENSG00000132274	TRIM22	C/T	T	2.99147	0.002777	*	2.06394		-0.509919		2.06578		0.386057		1.74248		0.957782
rs380779	ENSG00000230438	RP11-420G6.4	T/C	C	2.98949	0.0027953	*	2.88029	*	3.11568	*	1.96121		0.742028		1.11396		1.39956
rs1290650	ENSG00000104973	MED25	A/G	A	2.98864	0.0028026	*	0.648412		0.423466		0.558928		-0.233362		2.96751	*	1.31636
rs11588675	ENSG00000135862	LAMC1	C/T	T	-2.9871	0.0028155	*	-2.95319	*	-3.26509	*	-3.38542	*	-3.24741	*	-5.33802	*	-4.08289	*
rs308036	ENSG00000088256	GNA11	A/G	A	2.98582	0.0028284	*	2.37335		2.61868		1.56584		1.80776		1.43756		1.60608
rs6502892	ENSG00000186594	MIR22HG	T/C	T	-2.97998	0.0028825	*	-1.44897		-1.45531		-1.18234		-1.26689		-1.36456		-0.242581
rs6691985	ENSG00000058453	CROCC	T/C	T	-2.97876	0.0028938	*	-1.63546		-2.02566		1.06126		-0.236549		-0.0986853		-1.06347
rs1412444	ENSG00000107798	LIPA	C/T	T	2.97774	0.0029051	*	2.57185		3.56772	*	0.945389		1.46703		2.60764		2.79439
rs80066670	ENSG00000184986	TMEM121	C/A	A	-2.9762	0.0029165	*	-3.76602	*	-6.04351	*	-2.23526		-6.48566	*	-1.96964		-4.12611	*
rs4919511	ENSG00000107815	C10orf2	G/A	A	-2.97453	0.0029337	*	-1.82492		-1.50459		-0.893069		-0.538668		-1.80803		-2.31088
rs3758410	ENSG00000229124	VIM-AS1	G/C	C	-2.97324	0.0029452	*	-2.46199		-3.95134	*	-1.97944		-0.784461		-2.37273		-4.77662	*
rs524204	ENSG00000152760	TCTEX1D1	A/G	G	2.9721	0.0029587	*	2.17963		3.46548	*	1.58938		4.31166	*	2.07938		3.06918	*
rs12731546	ENSG00000232995	RP11-267N12.3	A/G	G	-2.9715	0.0029625	*	-1.1776		-2.30517		-0.215096		-3.9968	*	-2.42562		-3.88853	*
rs3764092	ENSG00000165475	CRYL1	A/G	G	-2.97138	0.0029645	*	-0.706068		-1.17984		0.387643		-0.949959		1.75148		-0.916429
rs36045731	ENSG00000164465	DCBLD1	A/C	C	-2.96927	0.0029838	*	-4.35352	*	-1.50946		-1.65844		-0.838985		-1.98717		-1.33344
rs571449	ENSG00000167210	LOXHD1	C/T	T	2.96844	0.0029935	*	0.706807		3.1554	*			2.99054	*	2.35315		1.18816
rs5751391	ENSG00000242247	ARFGAP3	G/A	G	2.96568	0.0030209	*	1.56467		0.870303		0.882421		1.02319		0.755528		1.38749
rs13274039	ENSG00000182319	SGK223	A/G	G	2.96509	0.0030268	*	0.917473		0.717831		0.654074		1.30905		0.912643		1.59301
rs2742946	ENSG00000117318	ID3	T/C	C	2.96436	0.0030347	*	0.905914		1.25244		2.69054		2.53437		1.54296		2.09129
rs17496232	ENSG00000115457	IGFBP2	T/C	C	2.95866	0.0030904	*	4.16018	*	0.480656		2.78594	*	1.14853		6.01417	*	2.03732
rs11053653	ENSG00000173391	OLR1	A/T	A	-2.95737	0.0031025	*	-0.661017		1.12602		-0.594894		-0.214765		-0.499007		-1.82977
rs1860434	ENSG00000171792	RHNO1	G/A	G	-2.95716	0.0031045	*	-2.75856	*	-2.78219	*	-2.05597		-3.58522	*	-2.62484		-2.27406
rs7258689	ENSG00000125651	GTF2F1	T/C	C	-2.95707	0.0031045	*	-4.05569	*	-2.55971		-0.0104808		-0.678752		-2.81798	*	-2.20979
rs11882108	ENSG00000161031	PGLYRP2	A/G	A	-2.95686	0.0031065	*	-0.724023		-2.27657		-1.63151		-2.0849		-2.46321		-0.895897
rs61354040	ENSG00000014138	POLA2	C/T	C	-2.95513	0.0031247	*	-1.45599		-1.93071		-0.851394		-2.40918		-0.562011		-1.94486
rs3118761	ENSG00000175787	ZNF169	C/T	T	-2.95463	0.0031287	*	1.17426		0.182782		-0.700636		-0.0663928		-0.142817		0.0900482
rs113525195	ENSG00000222028	PSMB11	A/C	A	2.95158	0.0031634	*			1.37657				0.623636				1.23175
rs12763978	ENSG00000148468	FAM171A1	C/A	A	2.95134	0.0031654	*	0.997544		2.46505		1.09233		1.61207		0.425309		1.76043
rs7096692	ENSG00000107611	CUBN	G/A	A	2.94813	0.0031984	*	3.43624	*	5.59779	*	4.06484	*	4.5944	*	2.6211		4.05578	*
rs28643368	ENSG00000138796	HADH	T/G	T	2.94813	0.0031984	*	1.65359		2.20788		1.18512		1.14985		3.59307	*	0.540389
rs77732533	ENSG00000145022	TCTA	G/C	G	-2.94644	0.0032129	*	-3.18452	*	-3.35232	*	-2.13268		-2.73904		-4.01286	*	-2.44564
rs7731626	ENSG00000164512	ANKRD55	A/G	A	-2.94383	0.00324	*	-3.35117	*	-5.5573	*	-1.84917		-4.68354	*	-3.65973	*	-4.61126	*
rs395601	ENSG00000128923	FAM63B	G/C	C	2.94306	0.0032505	*	2.65773		0.530683		1.22891		0.870626		1.58835		0.631562
rs3765115	ENSG00000140386	SCAPER	T/C	C	2.94056	0.0032779	*	3.28887	*	3.54054	*	1.46017		3.85694	*	0.724945		0.987086
rs9311361	ENSG00000163807	KIAA1143	T/G	T	2.94056	0.0032779	*	1.27359		0.563061		0.899095		-1.2114		1.42734		-1.27939
rs114632901	ENSG00000204371	EHMT2	T/A	T	-2.9368	0.0033162	*	-0.213037		-0.384523		1.28192		0.126495		-0.823368		-1.4641
rs3118667	ENSG00000148290	SURF1	C/T	T	-2.93582	0.0033247	*	-5.40356	*	-5.67587	*	-4.52006	*	-4.82991	*	-3.7281	*	-5.41381	*
rs2680848	ENSG00000116106	EPHA4	T/G	T	-2.93459	0.0033398	*	-2.79446	*	-4.69896	*	-2.05962		-4.35237	*	-1.45694		-2.24246
rs498432	ENSG00000186184	POLR1D	T/C	T	2.9318	0.00337	*	1.64667		1.0038		2.09833		1.6304		2.67932		0.811047
rs2073438	ENSG00000262089	RP11-589P10.5	G/A	A	-2.9315	0.0033722	*	-6.36827	*	-2.15941		-2.84659	*	-2.99332	*	-3.13408	*	-3.45463	*
rs9607821	ENSG00000100418	DESI1	C/T	T	-2.92866	0.0034027	*	-2.34775		-1.13634		-3.26616	*	-1.83289		-2.67705		-1.21239
rs10509554	ENSG00000204020	LIPN	T/C	T	2.92837	0.0034093	*	1.33694		0.559178		0.688559		0.411594		1.66539		1.67712
rs370156	ENSG00000186818	LILRB4	G/A	A	2.92697	0.0034247	*
rs8012	ENSG00000105607	GCDH	G/A	A	-2.92587	0.0034335	*	-2.171		-2.17227		-2.33012		-0.602605		-1.72797		-1.22469
rs11609591	ENSG00000185344	ATP6V0A2	T/A	A	2.92211	0.0034779	*	0.908977		2.93468	*	0.641961		1.04776		1.17038		2.57523
rs10170340	ENSG00000115310	RTN4	T/C	T	2.92175	0.0034824	*	0.684456		0.671858		1.38084		0.418673		1.35548		0.673789
rs10885579	ENSG00000099204	ABLIM1	T/C	C	-2.91948	0.0035048	*	-2.30835		-2.60932		-3.16272	*	-3.35388	*	-2.46166		-2.13383
rs9903806	ENSG00000264364	DYNLL2	G/A	G	2.91826	0.0035206	*	0.94015		1.73722		2.10087		-0.814098		1.87181		0.989319
rs737170	ENSG00000183826	BTBD9	C/T	T	-2.91429	0.0035637	*	-3.44177	*	-3.19219	*	-2.7127		-4.20425	*	-2.81532	*	-3.04816	*
rs9688728	ENSG00000226445	XXyac-YX65C7_A.2	A/C	C	2.914	0.0035683	*	0.840624		3.5742	*	3.59967	*			-0.184206		3.18251	*
rs588770	ENSG00000144580	RQCD1	T/C	T	-2.91329	0.0035752	*	-2.84949	*	-3.91731	*	-3.19207	*	-1.30736		-2.94723	*	-1.69771
rs7155717	ENSG00000165934	CPSF2	C/T	C	-2.90727	0.0036445	*	-3.72535	*	-3.3136	*	-4.97214	*	-3.2114	*	-4.00782	*	-1.62564
rs2468418	ENSG00000111581	NUP107	T/C	C	-2.90597	0.0036608	*	-4.09459	*	-6.28618	*	-3.22718	*	-4.47851	*	-2.33524		-4.35989	*
rs3809055	ENSG00000149548	CCDC15	C/T	T	2.90358	0.0036913	*	0.829203		4.98991	*
rs11736177	ENSG00000138669	PRKG2	A/C	C	-2.90305	0.0036937	*	-1.03197		-2.17268		0.367519		-2.04535		-1.04511		-0.636432
rs34075897	ENSG00000105323	HNRNPUL1	A/G	G	2.90303	0.0036961	*	3.87272	*	3.99503	*	3.31194	*	4.35223	*	4.03019	*	2.32119
rs41292543	ENSG00000173660	UQCRH	A/G	G	-2.90148	0.0037126	*			-1.49844								-3.45333	*
rs1739	ENSG00000119943	PYROXD2	G/A	G	-2.90137	0.003715	*	-2.57615		-5.6479	*	-2.03515		-3.77261	*	-2.47662		-3.58916	*
rs1799525	ENSG00000089053	ANAPC5	C/A	C	-2.89988	0.0037316	*	-3.8567	*	-3.46444	*	-2.76566		-1.46459		-1.84999		-0.433542
rs4951523	ENSG00000082512	TRAF5	T/G	T	2.89781	0.0037579	*	1.89117		3.26342	*	1.01237		2.3294		1.19621		2.02324
rs632080	ENSG00000132670	PTPRA	A/G	A	2.89342	0.003811	*	-0.583813		2.41726		0.280846		1.24347		0.243052		0.721849
rs121308	ENSG00000180917	CMTR2	C/A	A	2.89269	0.0038207	*	2.23685		3.27068	*	1.48254		1.7088		3.52961	*	2.67585
rs2651838	ENSG00000064201	TSPAN32	A/T	A	-2.89245	0.0038207	*	-2.58747		2.16844		-2.47701		2.19608		-1.7121		2.09811
rs547698	ENSG00000226328	CTA-217C2.1	C/T	T	-2.89157	0.0038329	*	-2.2865		-2.54993		-3.04852	*	-2.04967		-1.54645		-3.1936	*
rs11669972	ENSG00000198342	ZNF442	C/T	T	-2.89101	0.0038377	*	-1.47108		-0.396161		-1.35786		-2.89166	*	0.0760583		-0.502983
rs226042	ENSG00000103316	CRYM	G/C	C	-2.88995	0.0038524	*	-1.42717		-0.26841		-1.97499		-0.928392		-3.57327	*	-1.52976
rs250735	ENSG00000181104	F2R	A/G	A	-2.88965	0.0038549	*	-2.57057		-0.637725		-2.37529		-0.72857		-2.99679	*	-2.30389
rs12734946	ENSG00000163875	MEAF6	G/A	A	-2.88906	0.0038622	*	-0.844833		-2.2818		-0.522578		-2.02897		-1.14137		-3.80438	*
rs3934983	ENSG00000169689	STRA13	C/A	A	2.8888	0.0038696	*	3.58901	*	5.53286	*	3.83052	*	3.89472	*	4.78524	*	2.55364
rs34696	ENSG00000229666	MAST4-AS1	A/C	C	-2.88667	0.0038918	*	-0.736804		-0.678265		-0.172508		1.99044		1.7318		0.0711346
rs7102285	ENSG00000158483	FAM86C1	C/G	G	2.88674	0.0038943	*	2.71914		3.83099	*	2.75798		4.61232	*	2.90828	*	3.60748	*
rs1045051	ENSG00000183474	GTF2H2C	T/G	G	2.88667	0.0038943	*	2.88378	*	3.54205	*	2.23056		0.155174		2.35937		2.92896	*
rs62265703	ENSG00000181847	TIGIT	A/G	G	2.88558	0.0039092	*	-0.0709213		0.313203		0.169426		0.343132		-0.520729		-0.106098
rs3745477	ENSG00000126467	TSKS	G/T	T	2.88508	0.0039141	*	1.64376		4.43036	*	1.85605		3.08811	*	2.43766		2.29386
rs12897338	ENSG00000176473	WDR25	C/T	C	-2.88451	0.0039191	*	-4.39894	*	-3.02601	*	-3.81273	*	-3.22457	*	-3.83828	*	-2.73708
rs9393851	ENSG00000196331	HIST1H2BO	A/T	T	2.88154	0.0039591	*	1.32067				0.821801				-0.42941		-0.62951
rs9606619	ENSG00000183307	CECR6	T/C	T	-2.88111	0.0039616	*	-1.0507		-0.840955		-0.917768		-1.76979		0.900653		1.08909
rs6603041	ENSG00000169609	C15orf40	A/C	C	2.88004	0.0039768	*	1.63173		3.76584	*	1.47059		3.25871	*	1.29469		4.01183	*
rs1290026	ENSG00000111615	KRR1	T/A	T	2.87807	0.0040021	*	2.52545		0.519779		-1.21678		-0.642564		-0.769903		0.908163
rs2070107	ENSG00000213246	SUPT4H1	G/C	C	2.87794	0.0040046	*	-0.209964		1.13169		-0.433091		0.869805		0.540469		1.01202
rs10949946	ENSG00000197008	ZNF138	A/G	A	2.87546	0.0040352	*	0.0525026		2.9764	*	0.537968		1.62144		0.62613		0.43125
rs6761921	ENSG00000196151	WDSUB1	C/A	A	-2.87386	0.0040531	*	-3.22447	*	-1.79765		-1.45352		-3.97713	*	-0.795589		-0.871263
rs58256061	ENSG00000165060	FXN	G/A	A	-2.87295	0.0040659	*	-0.203308		-2.37631		0.353722		-0.996408		1.44433		-1.63922
rs715012	ENSG00000260135	RP11-212I21.2	T/C	T	2.87287	0.0040685	*	6.54028	*	4.54005	*	3.86475	*	2.4027		4.90377	*	3.08897	*
rs1045282	ENSG00000137720	C11orf1	A/C	C	-2.87147	0.004084	*	-2.51608		-1.55699		-2.96578	*	-0.927407		-1.97344		-0.0854808
rs9908352	ENSG00000108510	MED13	A/C	C	-2.86971	0.0041073	*	-0.46612		1.81019		0.939297		1.01979		-0.474584		-0.134833
rs231485	ENSG00000108852	MPP2	G/A	A	2.86957	0.0041125	*	1.87576		0.248481		2.55339		3.05164	*	1.98651		2.1864
rs12229020	ENSG00000225231	AC091814.2	C/G	G	2.86893	0.0041203	*	1.4359		-0.315871		0.465234		2.04572		0.275763		2.12853
rs4805123	ENSG00000185897	FFAR3	A/T	T	2.8669	0.0041464	*	1.56031		-0.670251		0.63206		-0.385979		0.377892		-0.434108
rs10777512	ENSG00000177889	UBE2N	C/T	C	-2.86663	0.0041464	*	-1.45759		-0.751093		-2.1597		-1.50627		-2.12111		-1.4392
rs4801177	ENSG00000198046	ZNF667	C/T	C	-2.86483	0.0041701	*	-3.1959	*	-2.71253		-2.22669		-5.26872	*	-2.69924		-2.72058
rs1736184	ENSG00000172006	ZNF554	G/A	A	2.86178	0.0042151	*	2.86835	*	1.12651		1.66064		0.342927		1.71525		0.970766
rs1063429	ENSG00000240288	GHRLOS	A/T	T	2.86167	0.0042151	*	2.12824		3.60881	*	3.19583	*	3.21279	*	3.28052	*	2.50709
rs11155242	ENSG00000112414	GPR126	A/C	C	-2.86151	0.0042151	*	0.191067		-2.36118		-0.395258		-1.30556		-0.383142		0.352902
rs256744	ENSG00000226686	AC012309.5	A/G	A	2.86075	0.0042284	*	-0.112306		-0.273728		-0.73633		0.967486		-0.259458		0.969784
rs1612895	ENSG00000142583	SLC2A5	A/G	G	-2.85838	0.0042578	*	2.17481		0.0744599		-0.401042		0.384933		-0.471715		-2.10593
rs67915940	ENSG00000047188	YTHDC2	G/A	A	2.85692	0.0042794	*	3.93252	*	1.55883		2.51867		1.95547		2.94182	*	1.27825
rs687914	ENSG00000171132	PRKCE	G/T	T	2.85677	0.0042821	*	1.13071		0.459753		0.625007		2.53696		2.23537		2.42892
rs12125901	ENSG00000043514	TRIT1	T/C	C	-2.85584	0.0042902	*					-0.514655		-0.726213		-0.413866		-1.78427
rs35257323	ENSG00000166925	TSC22D4	T/C	C	-2.85496	0.0043037	*	-0.614007		-1.21977		0.682072		-0.228673		-0.0479091		-0.128704
rs3785017	ENSG00000140943	MBTPS1	A/G	G	2.85382	0.00432	*	0.996506		1.67066		0.888477		2.22276		0.785855		1.2935
rs2076172	ENSG00000198755	RPL10A	C/T	C	2.85364	0.0043227	*	3.42487	*	2.63152		2.75753		2.83526	*	3.73873	*	1.8559
rs6558532	ENSG00000253982	CTD-2336O2.1	C/G	C	-2.85305	0.0043281	*	-0.890761		-0.644611		-1.10986		-1.26713		-0.0305583		-0.627279
rs35002543	ENSG00000087338	GMCL1	A/G	G	2.85291	0.0043336	*	0.427423		0.315468		1.66194		0.477444		0.0009245		-0.19374
rs10180760	ENSG00000171055	FEZ2	T/G	G	2.85201	0.0043445	*	1.12661		1.23626		1.97172		0.916706		1.44256		1.15328
rs56375707	ENSG00000225873	LINC00694	G/T	T	-2.85193	0.0043445	*
rs1624814	ENSG00000074935	TUBE1	C/T	T	-2.85003	0.0043692	*	-4.0393	*	-0.696248		-2.79927	*	-2.26047		-1.78813		-0.697547
rs131748	ENSG00000205559	CHKB-AS1	A/G	G	2.84999	0.0043747	*	1.13885		3.82128	*	2.56716		3.63855	*	1.17789		4.19551	*
rs8129616	ENSG00000156265	MAP3K7CL	G/A	G	2.84529	0.0044384	*	1.99722		2.11854		0.517618		1.24277		0.199817		0.36137
rs7943302	ENSG00000137507	LRRC32	G/C	C	-2.84442	0.0044467	*	-1.2571		1.29459		0.0285969		-0.626364		-1.25441		0.032535
rs2303038	ENSG00000197043	ANXA6	C/T	T	2.8438	0.0044607	*	4.31019	*	4.09005	*	3.33372	*	3.48921	*	3.97164	*	2.26473
rs7128044	ENSG00000185627	PSMD13	A/G	G	2.8406	0.0045029	*	6.76554	*	-0.692015		6.8599	*	2.50328		7.92519	*	1.78509
rs4239895	ENSG00000184068	RP5-821D11.7	G/C	G	2.84048	0.0045057	*	1.83397		3.32775	*	2.24018		2.12418		2.61804		1.46868
rs61759532	ENSG00000213859	KCTD11	C/T	T	2.84001	0.0045114	*	3.72696	*	3.21872	*	4.19651	*	3.94012	*	1.37702		1.00611
rs78565598	ENSG00000167912	RP11-25K19.1	T/G	G	2.83992	0.0045142	*	1.0806		1.72551		-0.469525		-0.301666		0.780541		0.306984
rs15951	ENSG00000103174	NAGPA	A/G	G	-2.83973	0.0045142	*	-0.810655		0.104172		0.364138		-1.60888		-0.160508		-1.07403
rs79625420	ENSG00000112208	BAG2	G/A	A	2.83776	0.0045454	*	2.51509		2.10624		2.8778	*	0.716215		0.617417		0.684613
rs3742500	ENSG00000100908	EMC9	G/T	T	-2.83603	0.0045654	*	-3.94489	*	-1.39728		-3.06497	*	-0.298882		-3.72598	*	-1.43454
rs55684765	ENSG00000136710	CCDC115	G/A	A	2.83586	0.0045711	*	0.205825		4.21582	*	0.691223		1.60979		0.488074		2.32249
rs9489520	ENSG00000111860	CEP85L	G/A	A	-2.83448	0.0045883	*	-1.1558		-0.382945		-2.25035		-0.379798		0.198675		0.0740805
rs10105876	ENSG00000259820	AC083843.1	C/T	T	-2.83343	0.0046027	*	-1.93761		-0.384294		-2.37664		-1.99357		-1.38102		-0.491409
rs2016942	ENSG00000166452	AKIP1	A/G	G	2.83244	0.00462	*	2.23509		1.34706		1.60232		2.5532		1.78377		0.869133
rs7186889	ENSG00000155393	HEATR3	G/A	G	-2.83233	0.00462	*	-2.024		-2.75712	*	-1.56878		-1.78286		-1.54377		-1.44405
rs35215812	ENSG00000115486	GGCX	G/A	A	2.83155	0.0046345	*	2.43468		2.62913		2.82916	*	2.20033		2.28231		1.67541
rs654317	ENSG00000140320	BAHD1	T/C	C	-2.83008	0.0046519	*	-1.97829		-0.594976		-0.520114		0.282222		-0.753267		-0.582754
rs62266124	ENSG00000169379	ARL13B	A/G	G	2.82938	0.0046665	*	-0.312613		1.01754		1.18583		0.577614		2.06871		0.151637
rs2242663	ENSG00000174080	CTSF	T/C	C	2.82803	0.004684	*	2.92598	*	2.76054	*	2.62017		2.17447		2.90067	*	2.72157
rs114629030	ENSG00000204525	HLA-C	C/T	C	-2.82737	0.0046928	*	-3.65915	*	-2.72741		-3.11653	*	-2.38393		-3.03444	*	-2.74717
rs2377995	ENSG00000204161	C10orf128	C/A	C	-2.8273	0.0046928	*	-2.88352	*	-2.87482	*	-1.93843		-1.4601		-2.42902		-4.09939	*
rs1480000	ENSG00000160972	PPP1R16A	C/T	T	2.82603	0.0047133	*	2.09542		3.32673	*	2.68926		1.56545		1.14359		2.83885	*
rs58113650	ENSG00000122482	ZNF644	A/G	G	-2.82367	0.0047458	*	-0.8366		1.47327		-1.07442		-0.4794		-1.13371		-1.53449
rs11960799	ENSG00000173926	MARCH3	T/C	T	-2.82202	0.0047695	*	-2.97155	*	-2.56555		-1.64522		-1.36661		-2.48446		-0.855279
rs11047696	ENSG00000060982	BCAT1	T/C	C	2.8201	0.0048024	*	1.03025		0.0930413		1.59011		0.516181		0.932073		0.626205
rs7146558	ENSG00000125375	ATP5S	C/A	C	2.81752	0.0048414	*	1.53436		2.09367		3.16719	*	2.52791		0.727826		0.0685672
rs77976420	ENSG00000147536	GINS4	T/C	C	-2.81718	0.0048444	*	-5.69325	*	0.389143		-4.69147	*	-1.73166		-5.0819	*	-2.13432
rs888531	ENSG00000084112	SSH1	C/T	C	2.81659	0.0048565	*	1.11647		-0.560078		0.17178		-0.420746		1.3948		-0.326337
rs4281980	ENSG00000268340	RP3-477O4.16	T/C	C	2.8132	0.0049082	*	2.47081		2.82323	*	0.375818		1.70344		1.9394		2.60907
rs1112001	ENSG00000114544	SLC41A3	A/C	C	2.81302	0.0049082	*	3.17373	*	3.68492	*	3.58155	*	4.09965	*	1.74315		2.89625	*
rs79476744	ENSG00000116521	SCAMP3	T/C	C	2.81254	0.0049173	*	0.0026783		1.9798		0.429839		1.18902		1.24222		1.1905
rs4693	ENSG00000162231	NXF1	T/C	T	2.81007	0.0049541	*	2.41991		2.10031		2.26875		1.22143		2.60657		1.49944
rs1040803	ENSG00000111906	HDDC2	C/T	C	2.80851	0.0049788	*	2.7161		4.11843	*	2.12101		2.65641		3.70424	*	3.07611	*
rs4239895	ENSG00000100147	CCDC134	G/C	G	-2.8083	0.0049788	*	-5.53977	*	-3.01862	*	-2.44793		-3.35551	*	-4.0988	*	-2.90645	*
rs1827701	ENSG00000267475	CTD-2538C1.2	C/T	T	-2.80802	0.0049819	*	-1.74652		-0.829678		-0.901678		-1.08017		-1.8236		-0.0953285
rs12235416	ENSG00000131669	NINJ1	T/C	C	-2.80762	0.0049881	*	-3.34375	*	-2.75202		-3.76006	*	-3.05764	*	-2.71051		-1.67368
rs7771058	ENSG00000183137	CEP57L1	G/A	A	-2.80687	0.0050005	*	-2.09138		0.95904		-0.623476		-0.251549		-2.13183		0.0605712
rs11718115	ENSG00000113971	NPHP3	C/T	T	-2.80523	0.0050254	*	-2.47938		-4.84435	*	-2.72338		-4.85147	*	-5.4638	*	-4.5635	*
rs10734250	ENSG00000166689	PLEKHA7	A/G	G	2.80469	0.0050379	*	1.22968		1.05418		0.888639		-0.636678		-1.12479		-0.0569622
rs35287851	ENSG00000105372	RPS19	G/A	A	2.80373	0.0050536	*	0.807842		-0.324442		0.243105		-0.0527902		0.730416		1.25557
rs971207	ENSG00000115718	PROC	T/C	T	-2.803	0.005063	*	1.0481		0.912667		-0.485881		0.612683		-1.90369		-0.650791
rs591728	ENSG00000114354	TFG	T/C	C	2.79617	0.0051739	*	-0.937791		-0.646747		-0.171608		-0.531062		3.14222	*	0.642032
rs395878	ENSG00000106018	VIPR2	C/T	C	-2.79579	0.0051771	*	-2.51056		-1.444		-1.24365		-1.47605		-1.67151		-1.61681
rs11579366	ENSG00000198483	ANKRD35	C/G	G	-2.79545	0.0051803	*	0.219329		-0.75405		-0.707883		-0.421326		0.881981		0.686785
rs862710	ENSG00000152433	ZNF547	A/C	C	2.794	0.005206	*	2.81068	*	1.33354		1.20545		2.63091		1.43007		0.230025
rs10250837	ENSG00000158528	PPP1R9A	C/T	T	2.79327	0.0052189	*	4.27613	*	4.44297	*	2.46108		4.05252	*	2.23188		2.63485
rs754012	ENSG00000015153	YAF2	G/C	G	-2.78962	0.0052741	*	-1.7276		-1.9818		-1.75449		-0.896281		-2.69849		-1.59663
rs57564009	ENSG00000130695	CEP85	A/T	T	2.78805	0.0053035	*	1.66068		2.66455		2.50173		1.68004		1.54224		1.53158
rs12609167	ENSG00000160352	ZNF714	G/A	A	2.78764	0.00531	*	2.28425		1.49512		2.36875		3.06781	*	1.59667		1.1599
rs9299216	ENSG00000229314	ORM1	T/A	T	-2.78738	0.0053133	*	-0.544968		-0.0892203		-2.55425				-0.0899723		-1.25438
rs1035388	ENSG00000257704	PRR24	G/A	A	2.7863	0.005333	*	2.02125		2.40814		0.907143		2.4145		2.71414		3.60446	*
rs660396	ENSG00000245498	RP11-677M14.7	T/C	C	2.78618	0.0053363	*	0.393415		0.352369		-0.0756404		-1.02536		-0.365822		-1.05202
rs103197	ENSG00000196236	XPNPEP3	A/G	A	-2.78484	0.0053528	*	-4.73246	*	-4.42204	*	-5.3891	*	-4.57302	*	-5.00242	*	-2.15381
rs11633608	ENSG00000138592	USP8	G/A	A	-2.78271	0.0053892	*	-0.546191		-0.919926		-1.12289		-2.19596		-2.17614		-2.73746
rs681321	ENSG00000182919	C11orf54	G/A	A	2.78271	0.0053925	*	6.53707	*	5.90003	*	2.45843		4.49371	*	3.44248	*	0.563056
rs10788630	ENSG00000122378	FAM213A	C/T	T	2.78101	0.0054192	*	0.684458		1.50792		0.0521538		2.47001		-0.88659		1.06563
rs60876998	ENSG00000069424	KCNAB2	T/A	T	2.7785	0.0054627		1.57018		0.899868		2.54984		0.595933		0.998926		0.458884
rs6565646	ENSG00000262580	RP11-334C17.5	T/C	T	2.77475	0.005527		1.00212		3.00343	*	2.85848	*	2.6528		3.72442	*	4.08637	*
rs8066107	ENSG00000181031	RPH3AL	A/G	G	2.77301	0.0055542		2.21563		3.90259	*	3.9266	*	2.28677		2.1878		2.19785
rs3798352	ENSG00000124562	SNRPC	A/T	A	-2.76949	0.0056125		-0.544712		-1.29811		-1.92511		-0.426869		-1.2208		-1.85096
rs476350	ENSG00000254685	FPGT	C/T	T	-2.76737	0.0056505		-3.15295	*	-2.66523		-4.38984	*	-1.43261		-2.71616		-1.34181
rs11723339	ENSG00000145220	LYAR	T/C	C	2.76505	0.0056923		1.33872		1.86965		2.28414		1.43988		3.22544	*	2.47763
rs7213436	ENSG00000267080	ASB16-AS1	G/A	A	-2.76469	0.0056958		-3.22816	*	-4.59836	*	-2.45317		-2.87731	*	-4.24372	*	-3.66585	*
rs4570678	ENSG00000111266	DUSP16	C/T	T	-2.76227	0.0057378		-3.25444	*	-1.7414
rs10957691	ENSG00000154589	LY96	A/G	G	2.76064	0.0057695		0.213415		-0.704026		0.364335		-0.381511		-0.0340925		-1.14991
rs74701187	ENSG00000172738	TMEM217	A/G	G	-2.76053	0.0057695		-3.42359	*	-3.30195	*	-3.39231	*	-0.540249		-5.75496	*	-1.00896
rs2024229	ENSG00000099968	BCL2L13	G/T	G	-2.7589	0.0057979		-0.174202		0.189685		1.04663		-0.374193		0.82048		-0.159254
rs749981	ENSG00000267767	CTC-523E23.4	G/A	A	-2.7589	0.0057979		0.770443		-1.41597		3.6763	*	-0.968569		1.02376		0.207433
rs4891872	ENSG00000263417	GTSCR1	G/A	A	2.75879	0.005805		1.27545		1.56196		2.49695		1.36431		1.93208		0.74432
rs7372	ENSG00000135587	SMPD2	A/G	G	2.7574	0.0058299		3.68844	*	1.56259		3.58819	*	0.319318		3.57153	*	2.29862
rs4064	ENSG00000026103	FAS	G/C	C	-2.75626	0.0058441		-1.7837		-1.03861		-1.59996		0.658676		-2.57587		-0.751125
rs11665580	ENSG00000178184	PARD6G	T/C	T	2.75582	0.0058549		4.32328	*	2.45033		2.81375	*	1.81612		4.97916	*	2.12484
rs1294866	ENSG00000122679	RAMP3	C/T	T	2.75337	0.0059016		1.89936		2.05827						2.9035	*
rs10412426	ENSG00000099797	TECR	T/C	T	2.75333	0.0059016		1.51943		0.462601		0.589777		0.186379		-0.768784		-1.00157
rs10500316	ENSG00000170909	OSCAR	C/T	T	2.75203	0.0059233		2.03983		1.08715		0.606219		1.29135		0.272735		2.41667
rs1580833	ENSG00000087250	MT3	C/A	A	-2.75113	0.0059377		0.0656076		-3.09516	*	-2.07282		-2.05852		0.345875		-1.35489
rs2537184	ENSG00000106633	GCK	A/G	G	2.75073	0.0059486		1.85851		1.71033		1.12429		2.79239		1.55845		3.44588	*
rs1580833	ENSG00000125148	MT2A	C/A	A	-2.74607	0.006029		-4.41117	*	-1.8078		-3.47561	*	-1.5877		-3.46376	*	-1.10805
rs9859117	ENSG00000114626	ABTB1	G/C	C	2.74492	0.0060548		-0.14946		0.536896		-0.778199		0.959804		0.319913		-0.455012
rs2118960	ENSG00000259330	LINC00984	A/G	A	2.74356	0.0060807		3.05183	*	1.78898		3.27099	*	0.434519		2.40087		0.601158
rs757223	ENSG00000105258	POLR2I	C/T	C	2.74262	0.0060955		2.29615		3.10156	*	1.08871		1.36046		2.06891		2.3685
rs36034627	ENSG00000112812	PRSS16	G/T	T	2.74253	0.0060992		2.35832		0.466009		-0.002668		1.2085		3.37312	*	0.122866
rs6941991	ENSG00000137393	RNF144B	C/T	T	-2.73851	0.0061701		-1.61684		0.165237		-2.27933		-1.3172		-1.43135		-1.21274
rs9940094	ENSG00000125124	BBS2	C/A	A	-2.73748	0.0061889		-4.06722	*	-3.50532	*	-4.53662	*	-1.67822		-3.75472	*	-2.842	*
rs4796224	ENSG00000108278	ZNHIT3	A/G	G	2.73383	0.0062608		1.87862		0.44842		1.01092		2.63871		4.04612	*	2.59764
rs9273462	ENSG00000196735	HLA-DQA1	G/A	A	2.73351	0.0062684		1.7818		5.18311	*	2.06844		2.53168		1.51812		1.95723
rs12751530	ENSG00000179862	CITED4	A/G	G	2.73207	0.0062951		1.53464		1.73774		0.608012		1.50349		1.36473		1.36054
rs1882917	ENSG00000155307	SAMSN1	G/T	T	-2.72791	0.006372		-2.40374		-2.88113	*	-3.4011	*	0.0808768		-2.54235		-1.50122
rs9469532	ENSG00000096433	ITPR3	A/G	A	-2.72594	0.0064107		0.0569533		-0.417542		0.0575633		-2.05033		-2.66254		-2.34345
rs142139086	ENSG00000079739	PGM1	T/G	G	-2.72418	0.0064457
rs1715453	ENSG00000149573	MPZL2	C/T	C	2.72016	0.0065282		5.7448	*	3.65223	*	4.39347	*	4.56087	*	3.62843	*	2.30672
rs11620231	ENSG00000120696	KBTBD7	T/C	T	2.72002	0.0065282		-0.488155		2.87095	*	0.934746		-0.309587		2.12368		1.83612
rs10405036	ENSG00000171649	ZIK1	C/A	A	-2.7143	0.0066396		-2.28088		-1.41673		-2.9589	*	-2.57823		-2.91599	*	-1.08299
rs4538825	ENSG00000147419	CCDC25	G/C	C	2.71222	0.0066838		2.60858		4.07375	*	1.98336		4.43447	*	-0.0085229		4.19796	*
rs2046814	ENSG00000151726	ACSL1	G/T	G	2.71006	0.0067283		2.77898	*	0.303899		1.24754		0.442751		1.38088		0.921814
rs57832572	ENSG00000166527	CLEC4D	G/A	A	2.70893	0.0067527		3.66278	*	3.35241	*	2.31882		2.41425		1.99874		2.11929
rs492574	ENSG00000167272	POP5	G/A	A	2.70692	0.0067935		2.02256		3.17814	*	1.94652		1.98672		2.62189		2.31869
rs59633892	ENSG00000145996	CDKAL1	T/C	C	-2.70621	0.0068017		0.317235		-2.92451	*	-0.61656		-0.130717		-0.480668		-0.942474
rs7201610	ENSG00000174177	CTU2	T/C	T	-2.70607	0.0068058		-1.33419		-0.652517		-1.86669		-1.38388		-2.0833		-1.06591
rs2842972	ENSG00000120437	ACAT2	C/T	C	2.70608	0.0068099		0.168394		-0.406891		1.51591		-1.40134		0.249864		-1.2101
rs1556259	ENSG00000215845	TSTD1	G/A	G	-2.7036	0.0068593						-4.40349	*	-4.35921	*	-5.35139	*	-4.24127	*
rs13012793	ENSG00000196975	ANXA4	C/G	G	-2.70314	0.0068675		-3.08668	*	-0.753627		-1.20118		-1.40154		-2.47636		0.490527
rs4949655	ENSG00000154027	AK5	T/C	C	2.70301	0.0068717		3.40275	*	3.34857	*	3.21199	*	1.27415		4.27725	*	0.606533
rs8139091	ENSG00000215012	C22orf29	G/C	C	2.70264	0.0068799		3.27065	*	2.44207		2.1383		1.944		3.27061	*	3.83451	*
rs57130162	ENSG00000174130	TLR6	G/A	A	2.70227	0.0068882		0.0837152		-1.23201		0.176703		1.08841		0.465128		-0.614118
rs2829806	ENSG00000154719	MRPL39	G/T	T	-2.70217	0.0068882		-4.57053	*	-3.86254	*	-1.72274		-1.75835		-2.90555	*	-2.89568	*
rs12551364	ENSG00000165272	AQP3	A/G	A	2.70025	0.0069298		2.1377		2.97031	*	1.6777		1.49465		1.32401		0.742952
rs11668681	ENSG00000130304	SLC27A1	C/T	T	-2.69994	0.0069339		-2.60304		-3.15238	*	-1.04329		-2.51988		-1.80563		-0.978915
rs811316	ENSG00000174137	FAM53A	C/T	T	2.69901	0.0069548		2.71621		2.54561		1.00022		2.13525		0.595787		1.06012
rs2294514	ENSG00000116212	LRRC42	G/A	A	2.69819	0.0069757		2.92587	*	2.73332		0.75282		0.321099		1.2007		-0.145358
rs164749	ENSG00000167523	SPATA33	T/G	G	2.69718	0.0069967		2.82214	*	2.85099	*	3.52719	*	3.88474	*	2.16495		1.7575
rs68139049	ENSG00000268362	CTD-2017D11.1	A/G	G	2.69703	0.0069967		3.24807	*	4.4753	*	3.59795	*	3.42642	*	2.29715		3.71994	*
rs9568734	ENSG00000136108	CKAP2	G/A	G	2.69635	0.0070136		4.18199	*	2.79641	*	3.0974	*	2.39724		3.12066	*	3.49653	*
rs853599	ENSG00000107560	RAB11FIP2	T/G	G	-2.69615	0.0070136		-0.565723		-1.16686		0.071406		-2.565		-0.706948		0.317433
rs643753	ENSG00000130595	TNNT3	A/G	A	-2.695	0.0070346		-1.91942		-2.18856		-3.04795	*	-2.63444		-1.68954		-1.9979
rs3747562	ENSG00000134283	PPHLN1	A/G	G	2.69264	0.0070897		0.581347		1.10136		1.35759		0.781108		1.44211		2.24631
rs6122859	ENSG00000124216	SNAI1	A/T	T	-2.68986	0.0071452		-0.901744		1.78471		-0.034292		1.76403		0.100005		-0.516101
rs77764310	ENSG00000197497	ZNF665	T/C	T	2.68979	0.0071538		2.41529		1.52903		1.28739		0.997602		0.824871		0.9861
rs4619875	ENSG00000164144	ARFIP1	C/T	T	2.68759	0.0072011		3.45062	*	1.97602		1.70264		1.82056		2.5728		1.03928
rs1672928	ENSG00000158234	FAIM	C/A	C	-2.68479	0.0072573		-1.61167		-0.998931		-1.20428		-3.21825	*	-3.60421	*	-2.49268
rs10168942	ENSG00000144357	UBR3	T/C	C	-2.68478	0.0072573		0.522977		2.0258		0.527972		1.18078		0.29896		-0.225549
rs9470155	ENSG00000096063	SRPK1	A/G	G	2.68378	0.0072834		-0.325424		0.950838		0.563033		0.618273		1.58995		1.13455
rs6945636	ENSG00000178381	ZFAND2A	T/A	T	2.68323	0.0072921		4.06497	*	7.7179	*	3.32988	*	6.95838	*	3.34256	*	5.6513	*
rs2020436	ENSG00000177426	TGIF1	G/A	A	2.6829	0.0073009		1.02242		-0.508997		1.40097		-1.55913		-0.626598		-2.30221
rs2306683	ENSG00000139370	SLC15A4	G/C	C	2.68127	0.0073359		2.89771	*	1.93314		2.67915		0.811263		2.50475		0.969175
rs79643459	ENSG00000035720	STAP1	A/G	A	2.67956	0.0073754		1.17822		0.90533		0.437494		2.61224		1.69485		1.25572
rs13111957	ENSG00000109762	SNX25	T/C	T	-2.67789	0.0074063		-4.93557	*	-4.0316	*	-4.30986	*	-2.95089	*	-4.89237	*	-2.30373
rs34538474	ENSG00000067057	PFKP	A/G	G	2.67735	0.007424		2.52243		1.52652		3.02855	*	2.21914		3.49341	*	1.84015
rs12639750	ENSG00000138780	GSTCD	A/C	C	2.67734	0.007424		1.37203		2.49297		2.80133	*	1.96787		2.86865	*	2.30855
rs16832210	ENSG00000142937	RPS8	A/G	G	-2.67423	0.0074863		-2.96864	*	-2.03224		-2.6529		-2.43317		-2.99888	*	-1.76499
rs12294943	ENSG00000166341	DCHS1	T/C	C	2.67362	0.0075042		1.37203		1.61348		1.46327		1.55182		1.96961		0.958545
rs11936454	ENSG00000163697	APBB2	G/A	A	2.67175	0.0075491		0.759939		5.64375	*	1.02225		5.11985	*	3.83089	*	5.12239	*
rs58451339	ENSG00000231365	RP11-418J17.1	G/A	A	-2.66998	0.0075851		-4.01023	*	-3.31279	*	-3.27991	*	-3.44636	*	-3.43174	*	-2.05625
rs13053505	ENSG00000221890	NPTXR	G/T	T	2.66994	0.0075896		3.88985	*	3.3083	*	2.55195		2.99958	*	2.59815		2.48245
rs1520195	ENSG00000114770	ABCC5	G/A	G	2.66939	0.0076032		1.21664		3.75999	*	1.35728		1.73349		1.59444		0.540415
rs10758432	ENSG00000137054	POLR1E	C/T	T	-2.66842	0.0076168		-2.58787		-2.39218		-1.06739		-3.0773	*	-1.80508		-0.740744
rs862707	ENSG00000256060	TRAPPC2P1	A/G	G	-2.668	0.0076259		-2.82096	*	-3.36993	*	-3.67267	*	-2.0685		-4.39958	*	-3.46007	*
rs2298242	ENSG00000165233	C9orf89	G/A	G	-2.66762	0.007635		-2.01985		-2.50165		-1.90773		-0.914857		-3.46306	*	-2.09917
rs735571	ENSG00000105404	RABAC1	C/T	C	-2.66591	0.007676		-2.82433	*	-2.7561	*	-2.16959		-2.35137		-1.4867		-1.88856
rs3795438	ENSG00000162511	LAPTM5	C/T	T	-2.66514	0.0076943		-0.7038		-0.293339		-0.85609		-1.12775		-1.03247		-1.47148
rs7487	ENSG00000166340	TPP1	A/G	G	-2.6646	0.0077034		-2.24878		-2.74284		-0.402073		-2.16837		-0.0932806		0.901856
rs13233747	ENSG00000106077	ABHD11	G/A	A	-2.66379	0.0077263		-0.555696		-0.773256		-0.962876		-1.44718		-1.69116		-1.49483
rs73209563	ENSG00000102189	EEA1	A/G	G	2.66354	0.0077355		-0.273886		1.24078		0.169665		0.251399		0.65693		2.31171
rs9489004	ENSG00000153975	ZUFSP	G/T	T	-2.66303	0.0077401		-0.432744		-2.00979		-0.178119		-1.84228		-0.488547		-1.90647
rs11053802	ENSG00000134545	KLRC1	T/C	C	2.66282	0.0077493		2.28772		2.70211		1.87914		3.19103	*	3.08189	*	3.48981	*
rs2245801	ENSG00000145335	SNCA	C/T	T	2.66242	0.0077586		0.685689		2.6946		0.704024		0.939903		0.314525		-0.242034
rs193607	ENSG00000003393	ALS2	G/A	A	-2.66159	0.007777		-1.71178		-3.18557	*	-2.49694		-2.91862	*	-1.73749		-2.65055
rs12269882	ENSG00000149256	TENM4	A/G	G	2.66043	0.0078048										1.23798
rs485878	ENSG00000110060	PUS3	G/A	A	-2.65875	0.0078419		-0.765276		-1.81029		-2.44092		-2.82898	*	-2.04958		-1.58487
rs12612942	ENSG00000155368	DBI	A/G	G	-2.6585	0.0078466		-1.79239		-0.284808		-1.10055		0.52784		-0.579352		-0.388399
rs2255336	ENSG00000213809	KLRK1	C/T	T	-2.65783	0.0078606		-4.81737	*	-3.34938	*	-4.69309	*	-5.65655	*	-4.24061	*	-4.12341	*
rs11655036	ENSG00000260563	RP13-516M14.1	G/A	A	2.65722	0.0078793		2.48122		1.25356		1.2065		1.58937		1.53368		3.14692	*
rs931794	ENSG00000041357	PSMA4	G/A	G	2.65371	0.0079638		3.25131	*	2.19753		1.62647		-0.594208		2.0971		2.14066
rs2162229	ENSG00000076554	TPD52	C/T	C	-2.65265	0.0079827		-1.95726		-1.42656		-1.61679		-2.66744		-1.4105		-1.66329
rs2875040	ENSG00000152990	GPR125	T/C	T	-2.65018	0.0080444		-1.69769		-1.82944		-1.5964		-1.19042		-0.28442		-0.316473
rs12609148	ENSG00000268518	CTD-2545M3.8	T/C	C	2.64823	0.0080922		1.74708		1.80796		2.42002		2.27988		4.66852	*	1.48638
rs237802	ENSG00000154429	CCSAP	T/G	G	2.64737	0.0081161		4.49209	*	4.69706	*	5.21374	*	3.86742	*	4.07026	*	1.78245
rs10063135	ENSG00000165810	BTNL9	T/G	G	-2.64712	0.0081161		-0.146323		-1.53513		-2.74996		-1.68742		-2.74205		-3.32251	*
rs73000759	ENSG00000256229	ZNF486	G/C	C	2.64395	0.0081981		1.5589		1.3684		0.190283		0.361817		1.39781		2.18469
rs9739031	ENSG00000257495	RP11-641A6.2	T/C	C	2.64347	0.0082078		1.04494		2.69391		1.07111		3.07652	*	1.12432		2.31102
rs1197473	ENSG00000100629	CEP128	T/A	T	-2.64336	0.0082078		0.695		-3.55977	*	-2.75453		-1.42843		-1.26032		-2.72373
rs6827269	ENSG00000072201	LNX1	C/T	C	-2.64308	0.0082127		-2.34083		-2.22667		-3.76857	*	-2.62881		-3.37582	*	-1.91878
rs11754268	ENSG00000027697	IFNGR1	C/T	T	-2.64027	0.0082808		-3.60031	*	-3.13259	*	-3.63312	*	-0.482271		-2.51447		-1.84313
rs6445358	ENSG00000164088	PPM1M	C/G	G	-2.6391	0.0083102		-3.72481	*	0.0070212		-2.22749		-0.81224		-4.64653	*	-0.962916
rs10932786	ENSG00000135925	WNT10A	C/T	T	-2.63861	0.00832		-3.24404	*	-0.974263		-2.97637	*	-0.47817		-0.259138		-1.05274
rs147362369	ENSG00000135968	GCC2	T/C	T	-2.6367	0.0083692		-2.6799		-4.5901	*	-2.08755		-3.99078	*	-0.990891		-1.18666
rs10518140	ENSG00000163743	RCHY1	T/C	C	-2.63657	0.0083742		-0.535277		0.523514		-0.862045		-0.0482919		-0.93193		1.3553
rs4853830	ENSG00000186487	MYT1L	G/A	G	2.63192	0.0084934		1.85458		1.59418		2.58586		0.861575		0.31247		0.220842
rs1058383	ENSG00000108559	NUP88	C/T	T	2.63119	0.0085134		-1.57674		-0.784451		-1.26614		0.0259941		-0.179986		-0.424243
rs1466114	ENSG00000141219	C17orf80	G/C	C	-2.6307	0.0085184		-4.12469	*	-2.69721		-2.50035		-1.85436		-2.15456		-1.01947
rs299302	ENSG00000113328	CCNG1	C/T	T	2.63043	0.0085284		2.90865	*	1.51371		0.91222		-0.228246		2.47899		1.27358
rs12655443	ENSG00000131507	NDFIP1	C/A	C	2.62597	0.0086446		2.5775		2.22336		1.30576		2.57247		2.65987		0.295552
rs75552581	ENSG00000196358	NTNG2	G/C	C	2.62153	0.0087569		1.39295		2.4299		1.39692		2.00097		2.64266		3.21978	*
rs11188397	ENSG00000059573	ALDH18A1	C/A	C	-2.61974	0.0087981		-2.47211		-3.4018	*	-0.510664		-0.748193		-2.33043		-2.18947
rs10746563	ENSG00000130653	PNPLA7	T/C	T	-2.6193	0.0088085		-1.60771		-1.44908		-2.1296		-1.0308		-2.26563		-3.73723	*
rs13014521	ENSG00000119147	C2orf40	G/C	C	-2.619	0.0088136		-2.97685	*	-1.91974
rs1835372	ENSG00000240875	LINC00886	C/T	C	2.61842	0.0088343		-0.395529		1.98997		0.242592		3.74786	*	1.94151		4.67401	*
rs3828485	ENSG00000123737	EXOSC9	G/A	A	2.61615	0.0088967		3.46755	*	1.52415		2.06073		1.3636		2.81885	*	1.13278
rs3857178	ENSG00000109519	GRPEL1	G/A	G	-2.61417	0.0089437		0.658499		0.756273		0.0304474		-0.0468191		-1.04679		-0.871748
rs10818486	ENSG00000119403	PHF19	C/T	C	-2.61052	0.0090384		-2.9388	*	-3.86163	*	-2.30114		-2.7164		-2.01908		-2.88986	*
rs4873815	ENSG00000183309	ZNF623	C/T	T	2.60951	0.0090701		0.696574		0.200283		-0.285454		1.72103		0.547363		-0.471804
rs11219822	ENSG00000154134	ROBO3	A/C	C	2.60788	0.0091126		2.05794		1.38223		3.15528	*	1.29623		2.95195	*	1.40559
rs11622838	ENSG00000205659	LIN52	G/A	A	2.60769	0.0091179		1.95855		1.89782		1.74551		2.30366		1.94462		3.56183	*
rs67658905	ENSG00000149527	PLCH2	G/T	T	2.6068	0.0091446		2.9183	*	1.89643		2.5909		3.6585	*	0.714651		0.637637
rs251856	ENSG00000105193	RPS16	G/A	G	2.60411	0.0092143		1.13304		1.91796		1.56911		2.12797		2.83001	*	3.40745	*
rs2842550	ENSG00000196586	MYO6	G/A	G	-2.60361	0.0092197		-1.73643		-0.997378		-0.578596		-0.241944		-1.53317		-2.21495
rs6703348	ENSG00000179639	FCER1A	C/G	G	2.59805	0.0093768		2.43811		0.0072028		1.03647		-0.372469		2.44381		0.0101201
rs7935082	ENSG00000166927	MS4A7	C/T	T	-2.59726	0.0093932		-5.07691	*	-1.98325		-4.88099	*	-1.92087		-5.86448	*	-1.52091
rs4832255	ENSG00000068615	REEP1	G/T	T	2.59731	0.0093987		1.90926		0.342661		1.94658		-0.166711		2.55848		2.84933	*
rs7848226	ENSG00000230537	RP11-305L7.1	C/G	G	-2.59533	0.0094481		-4.38487	*	-1.91331		-3.39722	*	-0.954553		-3.64965	*	-1.31996
rs16832524	ENSG00000152904	GGPS1	A/G	G	2.5945	0.0094756		0.572418		2.53944		1.3256		1.23718		0.638274		0.3545
rs3731912	ENSG00000123989	CHPF	T/C	T	2.59408	0.0094866		1.35738		0.694971		1.93219		1.51569		3.63296	*	2.56035
rs817359	ENSG00000101161	PRPF6	A/C	C	2.5937	0.0094977		2.90814	*	3.40859	*	5.00261	*	4.48055	*	2.8838	*	3.20109	*
rs114991667	ENSG00000204580	DDR1	G/A	A	-2.59165	0.0095475		-2.21181		-0.552709		-1.93064		-3.03466	*	0.579114		-0.834481
rs9956536	ENSG00000128791	TWSG1	G/A	G	2.59101	0.0095697		2.26758		1.85178		2.82589	*	3.39329	*	2.72452		2.68727
rs12033074	ENSG00000159189	C1QC	C/G	G	2.58988	0.0096032		1.7138		2.9502	*	0.709426		2.23011		0.52514		2.89634	*
rs12731764	ENSG00000184588	PDE4B	A/G	G	2.58474	0.0097492		2.22475		1.21196		2.70881		1.67171		2.28712		1.13267
rs729460	ENSG00000027847	B4GALT7	T/C	C	-2.58445	0.0097492		-2.92967	*	-3.61584	*	-3.55224	*	-3.8536	*	-2.36797		-2.80916
rs10906857	ENSG00000152465	NMT2	A/G	G	-2.584	0.0097662		-3.77454	*	-4.39956	*	-0.420668		-4.11481	*	-1.74965		-4.23239	*
rs10918242	ENSG00000143149	ALDH9A1	A/G	G	-2.58185	0.009823		-0.949731		-2.83788	*	-1.60639		-1.22751		-2.50202		-2.90172	*
rs1194104	ENSG00000260233	SSSCA1-AS1	C/T	T	2.58032	0.0098743		3.0867	*	3.20796	*	2.69562		0.963765		2.96826	*	1.2693
rs1946583	ENSG00000104290	FZD3	T/C	T	-2.58008	0.0098743		-1.88116		-0.802335		0.171527		-1.4908		-2.86637	*	-2.0436
rs1718066	ENSG00000085063	CD59	G/T	G	2.57904	0.0099087		4.23244	*	3.18691	*	3.50394	*	2.51654		4.04846	*	2.9943	*
rs2855469	ENSG00000119950	MXI1	T/C	T	2.57681	0.009972		1.58912		1.67334		-0.259132		-0.684315		1.69475		-0.0653465
rs2890358	ENSG00000162444	RBP7	A/G	G	-2.57596	0.0099951		-2.11152		-1.02544		-1.81985		-2.705		-0.124228		-0.878653
rs11025029	ENSG00000177054	ZDHHC13	A/G	G	2.57579	0.0100066		3.45159	*	1.28795		1.55705		0.0503391		1.72317		0.078958
rs13323756	ENSG00000138495	COX17	C/T	T	2.57397	0.0100588		0.488111		-0.103707		2.24476		0.845658		1.69827		-0.93302
rs2965214	ENSG00000179115	FARSA	G/A	G	2.57332	0.0100763		3.11502	*	1.27925		3.16306	*	1.07548		3.1167	*	1.81729
rs17616389	ENSG00000141252	VPS53	G/A	A	-2.57126	0.0101288		-5.10141	*	-2.56719		-2.00506		-2.12786		-1.09609		-0.304033
rs9883363	ENSG00000178075	GRAMD1C	G/A	A	-2.57122	0.0101288		-3.85547	*	-2.63214		-1.96095		-1.22205		-1.71613		0.0661517
rs115269983	ENSG00000172965	MIR4435-1HG	T/C	C	2.56933	0.0101934		3.24784	*	5.66672	*	1.7534		5.76322	*	1.60685		5.58872	*
rs9929873	ENSG00000103479	RBL2	C/T	T	-2.56911	0.0101934		-4.33316	*	-4.40859	*	-3.19316	*	-2.96257	*	-1.86236		-1.192
rs10845503	ENSG00000070018	LRP6	G/A	A	2.56828	0.0102228		0.789882		0.949529		0.757005		1.17774		1.5678		0.327639
rs8104459	ENSG00000167671	UBXN6	T/C	C	-2.56746	0.0102405		-3.47754	*	-3.28152	*	-2.99382	*	-4.12643	*	-4.24043	*	-5.27265	*
rs828999	ENSG00000260879	RP11-483I13.5	G/A	A	2.56669	0.0102701		3.03735	*	3.92788	*	0.265574		2.65046		2.72338		2.30416
rs6893705	ENSG00000251450	CTC-459I6.1	C/T	T	2.56553	0.0103057		1.88703		3.35016	*	3.60031	*	0.706525		3.53484	*	1.07144
rs6591223	ENSG00000173621	LRFN4	C/T	T	-2.56537	0.0103057		-0.939176		-2.82571	*	-1.10943		-0.937656		-1.38797		-0.508533
rs6508823	ENSG00000187994	RINL	C/T	T	2.56449	0.0103354		2.1556		2.79841	*	0.0297821		1.09522		1.94304		3.41289	*
rs2009667	ENSG00000100360	IFT27	G/A	A	2.56383	0.0103533		1.86774		3.91352	*	2.25614		2.83664	*	1.70258		3.82497	*
rs11878476	ENSG00000141994	DUS3L	T/C	C	-2.56102	0.0104311		-3.00555	*	-3.47792	*	-3.95475	*	-4.38276	*	-2.92049	*	-3.86389	*
rs55794721	ENSG00000183726	TMEM50A	G/A	A	-2.5598	0.0104672		-5.39817	*	-1.98455		-3.6973	*	-2.86068	*	-4.74699	*	-1.8219
rs573345	ENSG00000255320	RP11-755F10.1	A/G	G	2.55865	0.0105095		1.80121		2.44844		3.32486	*	1.96553		2.0257		1.06581
rs79930974	ENSG00000172725	CORO1B	C/T	C	-2.55188	0.0107107		-1.23798		-2.96188	*	-1.77623		-3.49941	*	-1.44631		-4.13438	*
rs10425451	ENSG00000267838	AC008746.12	C/T	T	-2.55128	0.0107291		-6.92828	*	-6.23089	*	-4.42423	*	-5.8537	*	-4.53747	*	-5.1121	*
rs2735950	ENSG00000061337	LZTS1	G/A	G	2.55062	0.0107538		5.62458	*	4.46479	*	4.57118	*	4.19032	*	6.40025	*	3.17737	*
rs1650228	ENSG00000226381	RP11-119F19.2	T/C	C	-2.54933	0.0107908		-2.30656		-3.91156	*	-2.53626		-2.33184		-2.4351		-2.73617
rs2710882	ENSG00000188290	HES4	G/A	A	2.54882	0.0108094		3.03695	*	1.62382		2.58509		2.34573		2.86902	*	1.822
rs9890158	ENSG00000070731	ST6GALNAC2	G/A	G	-2.54819	0.010828		-3.59438	*	-1.25823		-2.93425	*	-2.93385	*	-2.9811	*	-2.00751
rs804261	ENSG00000154328	NEIL2	A/G	G	2.54487	0.010934		3.16713	*	1.33763		2.74223		3.21088	*	1.59535		1.44069
rs10774398	ENSG00000010278	CD9	T/C	T	2.54454	0.0109466		4.68244	*	1.52742		3.17356	*	1.7379		3.49489	*	2.44999
rs2270134	ENSG00000139180	NDUFA9	A/G	A	2.54393	0.0109654		1.84284		0.368662		2.33081		0.703221		3.76225	*	1.44289
rs2206252	ENSG00000124613	ZNF391	C/A	A	-2.54357	0.0109717		-1.02708		-3.28267	*	-1.12381		-4.52924	*	-2.43148		-2.17508
rs15797	ENSG00000188735	TMEM120B	C/A	A	2.54329	0.0109842		2.23549		1.32008		1.87398		0.0766473		3.29817	*	2.43335
rs214081	ENSG00000070081	NUCB2	G/T	G	2.54292	0.0109968		3.14234	*	2.82098	*	2.09879		3.17225	*	2.76257	*	2.22294
rs2454911	ENSG00000156886	ITGAD	C/T	T	2.54006	0.0110852		0.801283				1.51503		-0.32767		0.491989		2.29131
rs249585	ENSG00000139350	NEDD1	G/A	A	-2.53984	0.0110852		-1.83996		-0.935491		-1.05959		-1.9803		-0.286201		0.573922
rs12442894	ENSG00000103942	HOMER2	G/A	A	-2.53614	0.0112063		1.38385		-0.720556		2.55401		1.55968		0.258147		-0.454991
rs312825	ENSG00000266998	RP11-936I5.1	T/C	T	2.53609	0.0112127		1.99109		1.26251		2.71671		2.93284	*	2.68589		3.00066	*
rs7553871	ENSG00000174514	MFSD4	A/G	G	2.53475	0.0112576		0.808736		3.62168	*	-1.16032		0.935497		2.018		2.04235
rs11801382	ENSG00000218510	LINC00339	C/T	T	2.53393	0.0112833		7.08095	*	7.8315	*	6.29628	*	5.58745	*	8.21715	*	5.96047	*
rs12475126	ENSG00000132305	IMMT	G/A	G	2.53259	0.0113285		2.6693		2.77878	*	2.2071		1.36036		3.14329	*	2.6492
rs7092936	ENSG00000107614	TRDMT1	G/A	A	-2.52948	0.0114193		-2.69922		-3.58407	*	-1.93482		-1.03814		-2.60281		-2.08484
rs1057302	ENSG00000235750	KIAA0040	A/G	G	-2.52932	0.0114258		-3.46713	*	-2.72047		-1.66205		-4.85728	*	-3.03379	*	-2.52523
rs10018627	ENSG00000179979	CRIPAK	G/A	A	2.52899	0.0114453		3.61776	*	2.83743	*	1.43168		3.13616	*	1.41154		1.73846
rs7213734	ENSG00000267452	RP11-1018N14.5	A/C	C	2.52828	0.0114649		0.757731		1.77638		1.8805		1.59859		3.59171	*	2.76877
rs6838639	ENSG00000138741	TRPC3	G/A	A	2.52694	0.0115107		3.09958	*	3.8819	*	2.25779		3.33648	*	3.12605	*	2.66199
rs6437282	ENSG00000168395	ING5	C/G	C	-2.52586	0.0115369		-1.35934		-1.84405		-0.543856		-0.105086		-0.812845		-1.91393
rs11976480	ENSG00000136250	AOAH	C/T	T	-2.52461	0.0115764		-4.73428	*	-3.55117	*	-4.01121	*	-2.10656		-2.75208		-2.41621
rs907612	ENSG00000130592	LSP1	C/T	T	2.52477	0.011583		-1.56386		0.173769		-2.79246	*	-2.25455		-1.62632		-0.925619
rs113923834	ENSG00000123268	ATF1	C/T	T	2.52336	0.0116292		3.43741	*	1.51479		3.41349	*	0.136138		1.77813		1.20769
rs10909567	ENSG00000152082	MZT2B	C/T	T	2.52302	0.0116358		2.21135		2.98085	*	1.10648		1.32278		1.66077		2.55578
rs6839041	ENSG00000197701	ZNF595	T/G	G	2.52282	0.0116425		2.87867	*	2.99185	*	1.45935		2.20798		3.65712	*	2.5842
rs10141157	ENSG00000246451	RP11-894P9.1	T/C	T	-2.52199	0.011669		-1.32027		-1.69979		0.335656		-0.740536		-3.14561	*	-2.08775
rs2904577	ENSG00000128185	DGCR6L	A/G	A	-2.52033	0.0117222		-1.81688		-4.13064	*	0.45944		-1.82427		-1.27497		-3.30666	*
rs2159116	ENSG00000187741	FANCA	C/A	A	-2.5198	0.0117422		-1.92334		-3.82392	*	-0.710537		-1.95416		-2.89372	*	-3.7771	*
rs7089914	ENSG00000204149	AGAP6	A/C	C	-2.51977	0.0117422		-2.10883		-3.51681	*	-3.02031	*	-2.76977		-2.34779		-3.99763	*
rs11744539	ENSG00000180104	EXOC3	C/T	T	2.51915	0.0117689		0.739429		6.49	*	0.866764		4.05753	*	0.567761		1.93239
rs56207600	ENSG00000110063	DCPS	G/A	A	-2.51535	0.0118897		-3.38936	*	-2.27714		-2.8361	*	-2.94326	*	-1.9531		-2.84803	*
rs9916518	ENSG00000170921	TANC2	C/T	T	2.51445	0.0119235		1.71311		3.31225	*	1.00763		0.235564		1.16728		1.60021
rs1486339	ENSG00000094916	CBX5	A/C	A	2.51058	0.0120594		1.61711		3.18886	*	0.223538		1.03199		2.08355		1.32169
rs34894392	ENSG00000149499	EML3	G/A	G	2.51027	0.0120663		2.3143		1.86787		0.279082		1.75653		1.46063		-0.509653
rs4756561	ENSG00000121690	DEPDC7	T/C	C	2.50822	0.0121348		0.312588		0.159777		1.36857		2.28252		1.76326		0.721182
rs330887	ENSG00000174837	EMR1	T/C	C	2.50786	0.0121485		1.65165		2.09513		2.27134		0.925338		0.797672		1.39533
rs113867238	ENSG00000138439	FAM117B	G/A	A	-2.50739	0.0121623		-3.34661	*	-1.53197		-1.32773		-2.47217		-2.74976		-2.94832	*
rs12185416	ENSG00000132199	ENOSF1	T/C	T	2.50644	0.0121968		-1.77123		-0.170467		-1.70378		-1.2934		-1.16283		0.480582
rs56378871	ENSG00000181007	ZFP82	G/A	A	-2.50562	0.0122175		-2.70919		-3.49401	*	-4.10868	*	-2.81985	*	-2.24262		-0.921579
rs2363537	ENSG00000143119	CD53	T/G	G	2.5037	0.0122937		0.441418		-0.621597		1.82962		1.82981		1.67884		0.392847
rs62454870	ENSG00000106049	HIBADH	A/G	G	2.50064	0.0123983		1.8513		1.59778		3.05062	*	0.614133		2.36736		2.71024
rs13233747	ENSG00000225969	LINC00035	G/A	A	-2.49928	0.0124404		-1.42258		-3.42723	*	-1.526		-2.58443		-2.23276		-2.24942
rs12128955	ENSG00000198952	SMG5	C/T	T	-2.49035	0.0127599		0.0248326		-2.29659		-1.77679		-2.86962	*	-1.23027		-3.19927	*
rs4803967	ENSG00000204851	PNMAL2	C/T	T	2.48935	0.0128031		4.35102	*	3.97837	*	1.8258		3.99998	*	4.54721	*	5.44863	*
rs7133376	ENSG00000173208	ABCD2	G/A	A	-2.48843	0.0128247		-1.95494		-3.25992	*	-0.981415		-1.39646		-1.7462		-0.276604
rs2281836	ENSG00000165501	LRR1	C/G	G	2.48786	0.0128536		-0.990533		-3.06318	*	-1.25997		-2.68247		-0.604094		-3.39169	*
rs7336358	ENSG00000121742	GJB6	C/T	T	2.48755	0.0128681		-0.946414		2.39747		3.01762	*	1.56427		2.48278		1.04439
rs11071801	ENSG00000103671	TRIP4	T/C	C	2.48715	0.0128825		0.483472		0.966442		0.894314		0.491231		2.80159	*	3.22986	*
rs2755263	ENSG00000116704	SLC35D1	A/G	A	2.48708	0.0128825		2.46439		1.10623		3.50595	*	2.62157		4.84914	*	2.77379
rs6740563	ENSG00000174501	ANKRD36C	A/G	G	2.48661	0.012897		0.57044		1.66887		2.94987	*	1.00287		3.37559	*	1.94644
rs7536995	ENSG00000162722	TRIM58	T/C	C	-2.48632	0.0129043		-2.93085	*	-2.73947		0.640016		-0.699602		-0.379741		-0.750842
rs2496134	ENSG00000145979	TBC1D7	G/T	T	2.4842	0.0129916		2.64176		3.56106	*	3.04808	*	4.4777	*	3.18007	*	2.38505
rs1713427	ENSG00000198805	PNP	A/G	G	-2.48271	0.0130354		-2.82568	*	-1.24645		-1.66668		0.196524		-3.32122	*	-0.791172
rs4864483	ENSG00000163069	SGCB	G/T	T	-2.48264	0.0130354		-0.69312		-1.83201		-1.03405		-1.99771		-0.923486		-1.53072
rs7638117	ENSG00000183662	FAM19A1	T/G	T	2.48259	0.0130501		1.36464		2.99215	*	3.64876	*	3.4647	*	0.429504		2.66902
rs2519131	ENSG00000225756	DBH-AS1	G/C	G	-2.48205	0.0130574		-3.1687	*	-1.58792		-1.24352		-2.88033	*	-1.7461		-1.59758
rs12165489	ENSG00000100219	XBP1	A/C	C	2.48001	0.0131382		4.05058	*	3.00188	*	4.92399	*	1.0571		2.64973		2.64651
rs9573281	ENSG00000102554	KLF5	T/C	T	2.47707	0.0132492		3.38246	*	3.70643	*	3.90199	*	2.16414		3.01796	*	2.67896
rs7559380	ENSG00000170634	ACYP2	A/T	T	-2.47602	0.0132789		-3.76135	*	-4.13194	*	-5.43563	*	-3.84716	*	-6.44315	*	-6.0639	*
rs7099	ENSG00000204070	SYS1	C/A	C	-2.47543	0.0133013		-3.29705	*	-4.12971	*	-3.78516	*	-4.37966	*	-2.95376	*	-3.22978	*
rs1539553	ENSG00000226822	RP11-356N1.2	T/C	C	2.47453	0.013346		1.15375		1.44468		1.8913		3.34924	*	2.62902		3.2529	*
rs7631506	ENSG00000138468	SENP7	C/A	A	2.47326	0.0133909		3.80286	*	2.36351		2.88419	*	2.48426		3.11762	*	3.22226	*
rs1005901	ENSG00000158863	FAM160B2	A/G	G	-2.47292	0.0133984		-1.70653		-3.17602	*	-1.39017		-2.15094		-0.809983		-0.867373
rs11800561	ENSG00000236810	RP5-886K2.3	T/G	T	-2.4703	0.0134962		-2.77336	*	-1.69417		-1.29566		-0.399697		0.596661		-2.68345
rs4563249	ENSG00000217702	MGC10955	G/T	T	2.46958	0.013534		0.807201		2.66492		1.34738		3.24104	*	-0.0237684		1.08367
rs72940143	ENSG00000251637	RP11-119D9.1	A/G	G	-2.46909	0.0135416		-1.24041		-2.9769	*	-2.8466	*	-1.40446		-2.10721		-2.31687
rs8104276	ENSG00000121413	ZSCAN18	A/G	G	-2.46619	0.0136555		-1.66739		-1.80052		-1.05773		-1.95912		-2.31781		-2.65417
rs7110781	ENSG00000162174	ASRGL1	G/A	A	2.46572	0.0136784						0.498585				0.817341
rs1002777	ENSG00000149547	EI24	C/T	T	2.46439	0.0137319		1.21441		1.00201		1.99682		-0.680643		2.95512	*	1.79928
rs7098129	ENSG00000225830	ERCC6	T/G	T	-2.46323	0.0137626		-3.06358	*	-0.863246		-1.00602		-0.22842		-2.61957		-1.23548
rs2367944	ENSG00000188037	CLCN1	T/A	A	2.46285	0.0137857		2.44506		2.19642		2.11089		1.69619		0.862117		3.09508	*
rs11559147	ENSG00000136247	ZDHHC4	G/C	C	-2.46172	0.0138242		-3.19074	*	-4.80411	*	-4.65476	*	-4.66859	*	-3.93759	*	-5.61643	*
rs2007720	ENSG00000196839	ADA	A/G	G	2.45946	0.0139169		1.97183		1.34853		2.28655		2.13911		2.53536		1.03398
rs79016999	ENSG00000189114	BLOC1S3	C/T	T	2.45879	0.013948		4.42215	*	2.33905		1.72182		2.94015	*	2.9775	*	1.60603
rs60096034	ENSG00000180155	LYNX1	A/C	A	2.4587	0.013948		1.56329		1.35882		2.7161		-2.07023		1.27629		1.08528
rs2305441	ENSG00000166823	MESP1	A/C	A	-2.45782	0.0139713		-1.32067		-4.26127	*	-0.847329		-4.49289	*	-3.9967	*	-3.14149	*
rs6599293	ENSG00000250312	ZNF718	A/G	G	-2.45575	0.0140571		-1.99647		-1.00227		-0.27879		0.496771		-1.14864		0.524806
rs1007423	ENSG00000159267	HLCS	G/T	G	2.45368	0.0141434		2.42257		2.98217	*	2.08873		0.854984		2.26216		1.98016
rs10877014	ENSG00000123427	METTL21B	A/G	G	2.44517	0.0144852		2.60375		3.61263	*	3.32042	*	3.92179	*	3.1366	*	4.15914	*
rs9300	ENSG00000137876	RSL24D1	G/A	A	2.44428	0.0145174		4.5907	*	2.96803	*	3.33814	*	3.55385	*	4.01348	*	2.76023
rs11733779	ENSG00000169299	PGM2	G/T	G	2.44324	0.0145577		1.41551		2.2984		1.60273		0.334126		0.254773		0.412342
rs7020310	ENSG00000164967	RPP25L	A/G	G	2.44058	0.014671		2.20908		0.950395		1.60654		0.987963		1.88414		0.825244
rs2731750	ENSG00000070770	CSNK2A2	G/A	A	-2.43943	0.0147035						-5.92252	*	-3.82346	*	-4.48721	*	-2.82112
rs561	ENSG00000267855	NDUFA7	G/A	A	-2.43806	0.0147606		0.27464		-2.22899		0.129575		-0.311487		-1.61143		-1.4647
rs3735799	ENSG00000167632	TRAPPC9	A/G	G	-2.43747	0.0147851		-0.844188		1.07086		-1.15397		0.914691		0.517688		1.74484
rs9313402	ENSG00000113645	WWC1	C/A	A	2.43559	0.0148753		4.85226	*	2.1527		3.82815	*	1.48441		5.53286	*	0.735509
rs369167	ENSG00000187824	TMEM220	C/G	G	2.43543	0.0148753		4.80758	*	6.31662	*	2.88701	*	5.66417	*	4.04274	*	5.00685	*
rs11185932	ENSG00000226659	RP11-137H2.4	G/A	A	-2.43289	0.0149743		-5.16212	*	-6.80203	*	-3.46761	*	-5.91467	*	-4.72038	*	-6.38445	*
rs7995647	ENSG00000133103	COG6	T/C	C	2.42747	0.0152075		1.77427		2.45623		1.44368		1.68489		2.73723		3.92131	*
rs73850559	ENSG00000163507	KIAA1524	G/A	A	2.42719	0.0152243		-0.273681		0.873448		0.759622		0.0458944		0.802246		-0.371145
rs432206	ENSG00000250081	CTD-2116N20.1	C/G	G	2.42637	0.0152579		1.26956		4.95223	*			5.53794	*	1.98747		3.30161	*
rs7786505	ENSG00000066923	STAG3	G/T	T	2.42522	0.0153		0.435698		-0.396004		1.18357		1.52594		1.40496		0.905591
rs6509570	ENSG00000171051	FPR1	T/C	T	-2.42514	0.0153		-2.14361		0.248847		-2.12459		-1.3155		-2.35964		-2.33402
rs1261896	ENSG00000150477	KIAA1328	C/T	C	2.42496	0.0153168		3.70524	*	2.35679		2.53648		3.13914	*	1.55592		2.22319
rs11728389	ENSG00000151725	CENPU	T/C	C	-2.42468	0.0153168		-2.26046		-4.65506	*	-2.04507		-3.92027	*	-2.70596		-3.68759	*
rs11684785	ENSG00000152128	TMEM163	G/A	G	-2.42355	0.0153675		-1.54031		0.258045		-1.72587		-0.518979		0.273487		-1.02381
rs7559416	ENSG00000135926	TMBIM1	A/G	G	-2.42309	0.0153845		-2.22077		-2.50452		-1.91764		-1.83337		-2.25515		-1.72782
rs7221768	ENSG00000267364	RP11-47L3.1	C/T	T	-2.42195	0.0154354		-0.805075		-3.10104	*	-1.60252		-1.16933		-1.77948		-2.94999	*
rs6455672	ENSG00000197081	IGF2R	A/G	A	-2.42097	0.0154779		-0.208052		-1.22071		-0.997807		-0.287		-1.18674		1.17074
rs12327638	ENSG00000160321	ZNF208	C/G	G	-2.41953	0.0155376		-2.23231		-3.7932	*	-1.05684		-1.24178		-3.08722	*	-3.00985	*
rs4822241	ENSG00000100266	PACSIN2	A/T	A	2.41722	0.0156404		-0.0282718		1.10912		-2.02445		0.149258		-1.33746		1.75986
rs13413254	ENSG00000151665	PIGF	A/T	T	2.41679	0.0156662		2.49704		1.8695		2.83646	*	0.967411		-0.0308509		-0.281938
rs76958402	ENSG00000260077	RP11-254F7.2	G/A	A	2.41564	0.0157093		2.57443		3.56106	*	3.44337	*	2.31298		2.22666		3.51136	*
rs890551	ENSG00000253214	RP11-1149M10.2	A/C	C	2.41403	0.0157785		0.91298		4.6267	*	4.49755	*	4.76828	*	4.28954	*	4.13736	*
rs10926315	ENSG00000180875	GREM2	T/G	T	-2.41251	0.0158392		-2.94166	*	-2.09134		-3.35008	*	-1.47073		-3.35657	*	-2.47318
rs12812625	ENSG00000133858	ZFC3H1	G/A	A	2.41226	0.0158566		0.661735		1.13865		1.30518		-0.588808		3.29931	*	0.659448
rs12196247	ENSG00000146386	ABRACL	G/A	A	-2.41097	0.0159088		-2.7765	*	-2.26853		-2.77716		-1.04637		-2.32127		-3.13248	*
rs1062753	ENSG00000183066	WBP2NL	G/A	A	-2.41087	0.0159088		-2.23397		-2.56655		-2.38461		-3.80843	*	-2.99813	*	-2.60509
rs2227245	ENSG00000198734	F5	T/C	T	-2.40965	0.0159613		-5.06473	*	-5.76676	*	-4.64673	*	-5.79765	*	-4.50309	*	-5.09119	*
rs4917675	ENSG00000043591	ADRB1	T/C	C	2.40935	0.0159875		2.53156		3.82848	*	3.70582	*	3.65278	*	3.08088	*	2.98852	*
rs750606	ENSG00000164934	DCAF13	T/C	C	-2.4074	0.0160666		-3.82912	*	-2.96921	*	-3.07216	*	-2.27033		-1.74737		-1.09371
rs663465	ENSG00000116761	CTH	G/A	G	-2.40362	0.0162256		-2.76373	*	-3.03461	*	-2.38928		-0.948794		-2.24953		-1.35159
rs12748519	ENSG00000143248	RGS5	A/G	G	-2.40127	0.0163325		-1.19818		-3.86466	*	1.06382		-2.51544		-2.10328		-3.47079	*
rs1788955	ENSG00000137713	PPP2R1B	C/G	C	2.40041	0.0163772		3.95346	*	0.424562		2.08352		0.0892798		1.0902		1.13353
rs1474466	ENSG00000010810	FYN	A/G	G	-2.39963	0.016404		-1.33985		-1.61396		-2.85237	*	-1.34046		-2.45979		-2.10551
rs7009780	ENSG00000253210	RP11-809O17.1	T/C	C	-2.39899	0.0164399		-2.15337		-2.66004		-2.43559		-3.11528	*	-1.60392		-2.20143
rs655744	ENSG00000175334	BANF1	T/G	G	-2.39837	0.0164669		-1.3881		-1.64475		-2.24096		-1.74726		-2.22927		-2.78946
rs367035	ENSG00000254827	SLC22A18AS	A/G	G	-2.39764	0.0164939		-1.62765		-1.81978		-1.29612		-1.89174		0.0635301		-1.36303
rs8111222	ENSG00000198131	ZNF544	C/T	T	-2.39498	0.0166204		-1.20416		-2.08092		-3.33175	*	-1.05315		-0.950465		-0.948853
rs2393949	ENSG00000169813	HNRNPF	T/C	T	-2.39232	0.0167386		-0.236904		-0.270626		-0.255462		1.64294		-2.29231		-1.34772
rs6685187	ENSG00000159445	THEM4	G/A	A	-2.39009	0.0168392		-1.44654		-3.33688	*	-0.97733		-3.17695	*	-1.44433		-2.9117	*
rs7781880	ENSG00000126522	ASL	C/T	T	-2.38994	0.0168484		-0.229044		-2.36714		-1.39438		-2.2249		-2.44317		-3.73171	*
rs8192889	ENSG00000139684	ESD	T/C	C	-2.38781	0.0169403		-3.4158	*	-3.6041	*	-3.23648	*	-2.60712		-4.08126	*	-3.17505	*
rs9696384	ENSG00000188986	NELFB	G/A	G	-2.38702	0.0169773		-2.13546		-1.43957		-1.28886		-1.72536		-1.95613		-1.62439
rs62724461	ENSG00000156482	RPL30	G/A	G	-2.38639	0.0170142		-1.93788		-1.58207		-3.03414	*	-0.541447		-1.75871		-1.36056
rs4840568	ENSG00000136573	BLK	G/A	A	-2.38622	0.0170142		-3.29216	*	-3.73743	*	-3.22055	*	-3.63832	*	-3.48011	*	-3.91246	*
rs1710398	ENSG00000105383	CD33	A/C	C	2.38633	0.0170235		1.95099		2.46052		0.128618		2.97778	*	-0.389959		3.0022	*
rs1537461	ENSG00000236778	INTS6-AS1	T/C	C	2.38432	0.0171163		2.06923		2.89505	*	0.515824		0.5273		1.8244		3.83634	*
rs12953029	ENSG00000154035	C17orf103	C/T	T	-2.38033	0.0172939		-2.65223		-2.43683		-0.534585		-1.93766		0.0974229		-3.15818	*
rs2868371	ENSG00000106211	HSPB1	C/G	G	-2.3791	0.0173503		-0.960281		-2.30816		-1.31977		-3.53472	*	-2.38641		-1.85729
rs6899530	ENSG00000197442	MAP3K5	T/C	T	-2.37495	0.017549		-1.69909		-1.91579		-0.862561		-0.88948		-1.70611		-1.41841
rs4352559	ENSG00000130449	ZSWIM6	T/C	C	2.37499	0.0175585		2.55812		2.39696		3.87408	*	2.01924		1.36218		0.463944
rs2304977	ENSG00000198920	KIAA0753	G/A	A	-2.37375	0.0176061		-1.63431		-1.17831		0.291569		0.36		-0.0503329		-0.812117
rs12113233	ENSG00000168255	POLR2J3	C/G	G	-2.37325	0.0176252		-2.59629		-2.51561		-2.88299	*	-2.92941	*	-2.61047		-1.86405
rs1242331	ENSG00000121310	ECHDC2	G/A	A	-2.37247	0.0176634		-2.51422		-2.59898		-2.0991		-3.00435	*	-2.5259		-3.8757	*
rs6060677	ENSG00000171222	SCAND1	C/T	T	-2.36951	0.0178073		-1.88594		-2.75507	*	-2.24483		-3.77147	*	-2.43195		-4.1539	*
rs34721682	ENSG00000112357	PEX7	A/G	G	-2.36895	0.0178363		-1.38496		-3.73504	*	-1.202		-2.89464	*	-1.73881		-2.87947	*
rs131805	ENSG00000130489	SCO2	C/T	T	2.36588	0.0179912		1.24496		0.859991		-0.124153		2.62791		-0.110997		1.05179
rs2281212	ENSG00000101004	NINL	C/T	T	2.36545	0.0180106		4.03184	*	4.61178	*	2.63251		2.5155		2.8052	*	2.33565
rs10016129	ENSG00000056050	C4orf27	T/C	C	2.36188	0.0181865		2.06336		2.10127		3.21879	*	0.815756		3.21294	*	1.45459
rs2277798	ENSG00000160183	TMPRSS3	A/G	A	-2.36153	0.0181963		-2.18657		-3.14075	*	-0.142017		-3.12994	*	-2.14789		-2.11517
rs12434478	ENSG00000259062	ACTN1-AS1	A/G	G	2.3611	0.0182257		-0.308461		2.38658		1.44293		2.03195		1.14079		1.35195
rs4796532	ENSG00000261996	CTC-281F24.1	G/A	A	2.35796	0.0183836		-0.0489733		0.0934268		0.715292		1.10372		0.0009664		1.20951
rs3759800	ENSG00000196648	GOLGA6L20	G/T	G	2.3553	0.0185127		1.71987		2.33484		1.85219		3.08213	*	2.46985		0.0604042
rs4840568	ENSG00000154319	FAM167A	G/A	A	2.3541	0.0185726		-0.845315		2.06902		-0.133908		-1.30094		-0.93317		0.152061
rs698748	ENSG00000071626	DAZAP1	A/G	A	2.35173	0.0186929		2.56428		1.95324		2.10381		1.40021		2.56467		3.50591	*
rs9660157	ENSG00000171621	SPSB1	G/A	A	2.34932	0.0188138		2.58516		2.22703		1.82581		2.37246		2.88306	*	3.12069	*
rs73099903	ENSG00000111077	TENC1	C/T	T	-2.34844	0.0188441		-1.83828		-2.20615		-1.71885		-1.02733		-3.88212	*	-2.15372
rs3757100	ENSG00000124786	SLC35B3	C/T	T	-2.34609	0.0189659		-2.30287		-4.4475	*	-3.31358	*	-0.22559		-2.17012		-2.36472
rs253150	ENSG00000110852	CLEC2B	G/C	G	-2.344	0.0190782		-2.40093		-3.49815	*	-1.71204		-2.21189		-1.63438		-2.06818
rs35384169	ENSG00000227124	ZNF717	T/A	T	-2.34339	0.0191089		0.31081		-3.97116	*	-1.96247		-1.53456		-2.22933		-3.48821	*
rs4395444	ENSG00000173706	HEG1	A/G	A	2.33696	0.0194496		1.00469		0.901922		1.28695		0.954646		0.455067		0.644165
rs4367351	ENSG00000060762	MPC1	G/T	T	2.33663	0.01946		5.78705	*	2.03609		4.47493	*	4.37373	*	5.18864	*	2.434
rs11703867	ENSG00000100003	SEC14L2	A/G	G	2.3363	0.0194808		2.56171		1.65305		4.13434	*	2.33903		1.89463		1.95809
rs12739418	ENSG00000132781	MUTYH	T/C	T	-2.33349	0.0196167		-1.61699		-1.28715		-1.5278		-3.88525	*	-0.199437		-1.22784
rs7560296	ENSG00000163040	CCDC74A	T/C	C	2.33278	0.0196691		1.39146		4.87134	*	0.737801		3.06122	*	3.23516	*	4.21887	*
rs641104	ENSG00000110660	SLC35F2	G/A	A	-2.33187	0.0197007		-2.94894	*	-3.37792	*	-2.78071		-1.43724		-3.59565	*	-1.7202
rs894678	ENSG00000198851	CD3E	A/G	A	-2.32655	0.0199866		-1.32642		-0.922099		-1.25155		-0.851878		-0.838123		-1.38064
rs12594547	ENSG00000074603	DPP8	G/A	A	-2.32644	0.0199866		-3.22151	*	-0.530628		-1.53416		-1.67721		-2.11664		-1.61083
rs721426	ENSG00000263004	RP11-166P13.3	G/C	C	-2.32547	0.0200399		-1.71163		-3.69124	*	-2.64841		-1.81152		-1.92192		-2.84936	*
rs757352	ENSG00000167182	SP2	A/G	A	2.32477	0.0200934		1.0079		3.41815	*	0.864565		-0.429419		1.63237		-0.146372
rs28710291	ENSG00000177600	RPLP2	G/A	G	2.32428	0.0201148		0.919325		1.59425		1.40585		0.474768		2.20551		0.133556
rs2135213	ENSG00000175048	ZDHHC14	T/G	T	-2.32232	0.0202114		0.285665		0.450981		-1.00291		-1.08118		-0.607023		-0.659
rs62393075	ENSG00000234284	ZNF879	G/C	C	2.32132	0.0202761		2.94572	*	4.60477	*	1.08046		3.64044	*	3.51255	*	3.3486	*
rs6753739	ENSG00000158552	ZFAND2B	A/G	A	-2.31935	0.0203734		-0.979721		-0.733248		1.52899		-0.783368		-0.569065		-0.814002
rs1130222	ENSG00000131351	HAUS8	C/T	T	-2.31933	0.0203734		-2.25082		-2.88016	*	-1.11282		-2.2095		-3.44753	*	-1.45262
rs11973430	ENSG00000122565	CBX3	C/T	T	-2.31763	0.0204602		-3.19852	*	-2.67492		-1.68807		-3.67652	*	-0.682688		-0.811611
rs8048125	ENSG00000158717	RNF166	C/T	T	-2.31735	0.020482		-1.33759		-2.1205		-2.07151		-2.07684		-2.12529		-2.24236
rs3735609	ENSG00000241764	AC002467.7	C/G	G	2.31732	0.0204928		2.19044		6.50617	*	1.94657		3.06615	*	3.43633	*	3.43436	*
rs12704090	ENSG00000170260	ZNF212	A/G	A	2.31671	0.0205255		1.29368		1.14727		3.25461	*	0.660414		0.318935		0.639259
rs1545280	ENSG00000100744	GSKIP	T/C	C	2.31616	0.0205583		4.32032	*	4.93397	*	4.35049	*	4.40196	*	4.60062	*	3.46946	*
rs1893592	ENSG00000160185	UBASH3A	A/C	C	2.31595	0.0205692		-0.491383		-0.577832		-1.94657		0.697972		-0.107422		0.18851
rs10072	ENSG00000120158	RCL1	T/C	C	2.31499	0.0206239		2.38504		1.13395		2.18689		1.08481		0.111727		0.34322
rs499713	ENSG00000149577	SIDT2	C/T	T	-2.31405	0.0206568		-2.44978		-1.90515		-1.00142		-0.170506		-1.76094		-3.32809	*
rs11032695	ENSG00000121691	CAT	T/G	G	2.31336	0.0207116		5.50959	*	3.46512	*	4.07983	*	3.41838	*	3.32251	*	2.07467
rs9578952	ENSG00000180730	SHISA2	G/A	A	2.31131	0.0208218		2.90285	*	0.163473		0.529865		0.632121		0.57518		0.759007
rs10459916	ENSG00000132514	CLEC10A	G/A	A	2.31056	0.020866		1.04386		1.26112		0.826667		0.429558		2.6536		1.02788
rs249867	ENSG00000259806	CTD-2196E14.4	G/A	A	2.30868	0.0209658		3.73599	*	1.74451		2.69376		2.41158		2.7725	*	1.90029
rs1192778	ENSG00000204634	TBC1D8	G/A	A	2.30855	0.0209769		1.9676		2.29659		-0.0580462		3.00056	*	2.04951		2.29386
rs897804	ENSG00000167815	PRDX2	G/C	C	2.30462	0.021189		4.4268	*	4.55886	*	2.90399	*	3.42962	*	3.77562	*	1.81901
rs1991401	ENSG00000108654	DDX5	A/G	G	-2.30103	0.0213803		-3.08808	*	-2.04593		-3.78816	*	-2.70728		-2.67508		-1.14944
rs7663027	ENSG00000164342	TLR3	G/C	C	-2.30061	0.0214029		-0.955741		-1.85278		-0.697521		-1.03429		-3.16169	*	-2.50576
rs3093025	ENSG00000112486	CCR6	A/G	A	2.29937	0.0214936		3.71963	*	2.91529	*	3.87909	*	3.37976	*	3.09245	*	2.47179
rs7598328	ENSG00000163596	ICA1L	A/G	G	-2.29842	0.0215277		-1.77328		-1.2833		0.347967		-2.58815		-0.474106		-0.512401
rs2798657	ENSG00000052723	SIKE1	C/T	C	2.29651	0.021653		2.06255		-0.148889		1.71123		1.20892		0.573736		0.335892
rs563458	ENSG00000065802	ASB1	T/A	A	-2.29505	0.0217217		-2.76695	*	-1.05293		-2.89789	*	-1.43891		-4.0683	*	-2.95541	*
rs13235365	ENSG00000164535	DAGLB	C/T	T	2.29473	0.0217561		2.08585		1.77657		-0.0050458		1.62575		2.21535		1.82034
rs2276939	ENSG00000164032	H2AFZ	T/G	G	-2.29451	0.0217561		-3.56367	*	-2.00431		-2.9905	*	-1.98305		-2.63838		-1.29445
rs6817264	ENSG00000109814	UGDH	G/T	T	-2.29372	0.021802		-2.3808		-3.46391	*	-2.73497		-2.39929		-2.26229		-1.75475
rs2272587	ENSG00000100596	SPTLC2	C/G	C	2.28992	0.0220329		4.49569	*	2.24208		3.46174	*	1.49548		2.4493		1.00403
rs7301826	ENSG00000111450	STX2	C/T	C	-2.28922	0.0220561		-1.85723		-0.270816		-0.559869		-1.18822		-2.01373		-2.50316
rs10882942	ENSG00000155229	MMS19	C/T	T	2.28928	0.0220677		-0.952332		1.41268		0.694003		-0.206391		-0.132653		1.2146
rs2802	ENSG00000178935	ZNF552	G/A	A	2.28916	0.0220794		2.69171		6.40028	*	3.34994	*	3.57334	*	3.06763	*	5.01692	*
rs55717975	ENSG00000244459	RP11-1398P2.1	A/G	G	-2.28893	0.0220794		-0.398243		-0.427305		-1.31754		-2.15427		-0.884926		-1.30177
rs59133474	ENSG00000141337	ARSG	T/C	C	2.28612	0.0222543		2.20366		3.10876	*	2.36321		3.51286	*	4.4621	*	2.86038	*
rs7535162	ENSG00000054282	SDCCAG8	G/T	G	2.28174	0.022513		1.54987		1.9822		1.23682		2.0872		0.828599		2.70037
rs8082345	ENSG00000159202	UBE2Z	C/A	C	2.2815	0.0225248		3.35953	*	1.22687		1.98491		1.45108		1.60829		1.93476
rs2245365	ENSG00000004534	RBM6	A/C	C	-2.27946	0.0226314		-0.466372		-2.20716		0.494263		0.0237765		-0.186196		-1.91959
rs78685532	ENSG00000143387	CTSK	C/T	C	2.27795	0.0227385		1.72426		1.04879		2.25705		1.83204		1.72117		2.12654
rs3813686	ENSG00000112304	ACOT13	A/C	C	2.2766	0.0228101		2.26165		0.698843		2.95551	*	1.47824		2.13075		-0.0161282
rs41264285	ENSG00000143537	ADAM15	C/T	T	-2.27522	0.0228819		-2.151		-2.81465	*	-3.64497	*	-2.32786		-3.23048	*	-2.05091
rs569	ENSG00000196655	TRAPPC4	A/G	G	2.27511	0.0229059		4.28276	*	5.82334	*	4.20864	*	5.68107	*	6.83267	*	7.135	*
rs263042	ENSG00000180834	MAP6D1	A/G	G	-2.27403	0.022954		-2.81467	*	-3.36182	*	-0.523288		-1.93131		-1.28954		-2.6614
rs552653	ENSG00000161944	ASGR2	C/T	T	2.27401	0.022966		2.89924	*	-0.0956403		2.33196		0.62297		4.37583	*	0.626726
rs2626562	ENSG00000101421	CHMP4B	A/G	A	-2.27241	0.0230503		-2.47449		-2.30713		-0.771277		-2.01255		-1.48306		-2.00519
rs12350739	ENSG00000173068	BNC2	G/A	G	-2.27211	0.0230744		-4.78975	*	-3.61623	*	-3.32516	*	-1.78794		-4.54083	*	-1.21615
rs10516297	ENSG00000169762	TAPT1	C/T	T	2.27021	0.0231955		-0.983355		0.180106		0.442298		0.841476		0.345488		2.49329
rs10761614	ENSG00000182010	RTKN2	G/C	C	2.26945	0.023244		2.60448		3.01472	*	1.7422		2.52378		2.52389		1.44706
rs61298298	ENSG00000008311	AASS	G/A	A	-2.26919	0.0232562		-0.979924		-2.76016	*	-2.82613	*	-3.09413	*	-2.57665		-2.89921	*
rs6133282	ENSG00000088766	CRLS1	C/T	C	2.26665	0.0234147		1.49661		0.446412		0.46615		-0.382859		3.25064	*	1.53241
rs79763157	ENSG00000146859	TMEM140	C/T	T	-2.26638	0.0234269		-5.80586	*	-3.99957	*	-5.84506	*	-6.18795	*	-6.15195	*	-5.60446	*
rs71335276	ENSG00000197766	CFD	G/T	T	2.26358	0.023611		1.74229		4.03757	*	2.96218	*	3.43079	*	2.88286	*	2.26219
rs2402189	ENSG00000100600	LGMN	C/A	A	-2.2625	0.0236604		-1.85064		1.00119		-0.916152		0.410859		-0.637941		0.741817
rs6512183	ENSG00000160117	ANKLE1	G/A	A	-2.2603	0.0237964		-1.70073		-2.62114		-1.37842		-3.25988	*	-1.26801		-3.44765	*
rs7174119	ENSG00000170113	NIPA1	A/G	A	2.25565	0.0240957		2.37407		1.66946		2.17327		1.45743		1.53412		1.53719
rs3748825	ENSG00000157873	TNFRSF14	T/C	C	2.25517	0.0241333		3.14316	*	3.42467	*	2.58245		2.20654		2.92893	*	2.77502
rs4143571	ENSG00000138071	ACTR2	T/C	C	-2.25454	0.0241584		-0.908988		-1.4513		0.0205696		0.15772		-1.21949		0.0289917
rs3742004	ENSG00000257595	RP3-473L9.4	A/G	G	2.25361	0.0242213		0.11408		-0.359968		0.677972		-0.496551		0.549793		0.224704
rs12986387	ENSG00000171574	ZNF584	C/T	T	-2.25244	0.0242844		-4.22754	*	-3.62751	*	-3.6299	*	-3.15579	*	-4.54359	*	-3.21493	*
rs1023037	ENSG00000164530	PI16	G/A	A	2.2521	0.0243223		2.99262	*	4.07318	*	2.41752		3.12772	*	2.58561		5.06465	*
rs13100173	ENSG00000186792	HYAL3	G/A	A	-2.25128	0.0243602		-1.53195		-2.15566		-0.0091267		-4.16519	*	-2.55911		-0.509747
rs11673986	ENSG00000172878	METAP1D	C/T	T	2.25091	0.0243982		0.195487		1.47327		0.813996		0.984699		1.20507		0.700546
rs4683019	ENSG00000163812	ZDHHC3	C/T	C	2.24828	0.0245634		1.99538		0.335483		0.0851207		0.141467		2.2493		-0.0530228
rs7915431	ENSG00000198915	RASGEF1A	G/T	G	2.24748	0.0246145		2.94012	*	1.4593		3.05863	*	3.28929	*	3.32945	*	1.24866
rs660975	ENSG00000117597	DIEXF	A/C	A	2.2471	0.02464		1.81391		4.49713	*	1.65189		1.20687		1.82751		1.88632
rs730278	ENSG00000094975	SUCO	C/T	T	-2.24685	0.02464		-2.1931		-0.0538557		-1.6242		-0.611977		-0.897816		0.111284
rs1871121	ENSG00000244607	CCDC13	A/T	T	2.24604	0.024704		2.15804		2.21524		0.192268		3.68358	*	2.51596		1.2346
rs9958799	ENSG00000175322	ZNF519	G/C	C	2.24507	0.0247681		2.80482	*	2.5459		1.05917		3.62175	*	0.409523		3.51249	*
rs61888873	ENSG00000156603	MED19	G/A	A	2.24344	0.024871		2.04331		3.47108	*	2.92188	*	2.31884		4.83072	*	3.33026	*
rs28732372	ENSG00000260641	RP11-1299A16.3	C/T	T	2.24005	0.0250909		1.78159		1.55106		0.15692		1.91087		2.18717		3.21149	*
rs11208004	ENSG00000116641	DOCK7	G/A	A	-2.23806	0.025208		-4.20236	*	-2.98039	*	-5.54691	*	-4.31496	*	-5.34466	*	-2.72202
rs12155441	ENSG00000129103	SUMF2	C/T	T	2.23676	0.0253125		3.75395	*	5.27385	*	4.25771	*	4.76083	*	2.89143	*	4.98376	*
rs1001839	ENSG00000157470	FAM81A	G/A	G	-2.23623	0.0253256		-0.9291		2.48105		0.782117				-0.682587
rs1060584	ENSG00000255423	EBLN2	C/T	C	-2.23562	0.0253649		-1.29069		-2.36421		-3.22233	*	-2.40481		-2.80083	*	-2.07224
rs4660411	ENSG00000238287	RP11-656D10.3	A/G	A	-2.2353	0.0253911		-3.85247	*	-4.70763	*	-3.98668	*	-3.32014	*	-3.94	*	-4.61239	*
rs776299	ENSG00000234444	ZNF736	C/G	G	-2.23155	0.0256414		-2.92123	*	-1.49866		-2.20549		-1.5046		-2.26181		-1.91872
rs62134736	ENSG00000250565	ATP6V1E2	G/A	A	-2.23084	0.0256811		-1.82075		-4.11976	*	-1.11745		-2.11182		-1.70647		-4.62471	*
rs7772233	ENSG00000135318	NT5E	T/G	G	-2.23068	0.0256944		-1.85615		0.19549		-3.04355	*	1.16674		-2.82028	*	0.0990542
rs11543936	ENSG00000214106	PAXIP1-AS2	T/C	C	2.23013	0.0257474		0.982382		2.34083		3.30904	*	1.64589		2.70256		2.89873	*
rs35480808	ENSG00000157106	SMG1	C/T	T	2.22861	0.0258405		0.390343		0.251879		0.497613		-1.33405		1.43768		1.26905
rs61360582	ENSG00000177990	DPY19L2	C/T	C	-2.22693	0.0259473		-2.04995		-2.82132	*	-2.97382	*	-2.17969		-3.07636	*	-2.11739
rs73224403	ENSG00000104689	TNFRSF10A	G/T	T	2.22655	0.0259874		4.04386	*	4.01186	*	3.88949	*	6.1048	*	2.29989		1.67499
rs12605945	ENSG00000152242	C18orf25	A/G	A	-2.22552	0.026041		-3.92711	*	-0.10763		-0.729861		-0.784961		-0.604997		-0.543877
rs2455146	ENSG00000133398	MED10	G/A	A	2.22556	0.0260544		1.96188		1.39415		1.27233		2.20922		0.242835		0.679241
rs6560425	ENSG00000134996	OSTF1	C/G	G	-2.22415	0.026135		-1.39316		-0.583136		-1.96202		-0.982076		-1.36978		-0.398593
rs62385284	ENSG00000170469	SPATA24	C/T	T	2.2235	0.0261888		1.85358		3.74759	*	1.39474		1.6584		2.13124		2.12547
rs941479	ENSG00000165948	IFI27L1	A/G	A	-2.22314	0.0262023		-2.41798		-4.45819	*	-2.32311		-2.5089		-4.18796	*	-4.34469	*
rs67090011	ENSG00000172236	TPSAB1	T/C	T	-2.22275	0.0262293		-2.90433	*	-3.20416	*	-2.92663	*	-2.60359		-2.16817		-2.29762
rs10249231	ENSG00000146733	PSPH	T/C	C	2.22083	0.0263645		0.730176		3.37323	*	4.23578	*	0.47241		0.301575		0.84633
rs751229	ENSG00000162946	DISC1	A/G	G	-2.22016	0.0264052		-3.06557	*	-4.48739	*	-2.84426	*	-2.93559	*	-0.597564		-1.69809
rs9625066	ENSG00000225783	MIAT	C/A	A	2.21641	0.0266641		0.686337		0.0995412		1.45969		0.482915		1.40368		0.336414
rs2280160	ENSG00000239653	PSMD6-AS2	G/A	G	-2.21593	0.0266915		-1.12753		-3.44776	*	-2.47582		-0.835103		-1.65498		-2.61533
rs12094257	ENSG00000185436	IFNLR1	C/T	T	-2.21562	0.0267052		-0.565453		-0.168349		0.814294		-0.220297		-1.43599		0.0831045
rs1055138	ENSG00000109794	FAM149A	C/G	C	-2.21461	0.0267738		-2.65963		-2.76617	*	-3.75062	*	-2.23163		-1.51876		-1.28382
rs111731283	ENSG00000196388	INCA1	G/A	A	2.21065	0.0270635		0.26482		0.0827136		-0.236448		1.71978		1.42167		2.19116
rs7302837	ENSG00000060138	YBX3	C/T	T	-2.20977	0.027119		-1.78076		-1.88932		-2.11378		-0.224538		-3.12604	*	-1.26757
rs11669337	ENSG00000160961	ZNF333	G/A	A	-2.20851	0.0272025		-2.56029		-3.13126	*	-4.77928	*	-1.36038		-2.19576		-1.54386
rs7166358	ENSG00000137877	SPTBN5	C/A	A	-2.2083	0.0272164		-2.38957		-3.34789	*	-2.07956		-2.78702		-3.08679	*	-2.54321
rs2209307	ENSG00000154451	GBP5	G/A	G	2.20836	0.0272303		2.33014		1.5572		2.14179		3.04855	*	2.30046		2.30497
rs4839509	ENSG00000163393	SLC22A15	A/G	A	2.20802	0.0272443		0.634167		1.11823		0.896811		-0.108378		2.40915		0.970429
rs67876192	ENSG00000182141	ZNF708	A/C	C	-2.20794	0.0272443		-2.86907	*	-1.65482		-2.17336		-0.784608		-0.683576		0.410608
rs72850544	ENSG00000166471	TMEM41B	C/T	T	-2.20775	0.0272582		-3.39403	*	-4.76226	*	-3.506	*	-3.69015	*	-1.99514		-3.01622	*
rs9386528	ENSG00000014123	UFL1	G/A	A	2.20633	0.02737		3.96788	*	2.79553	*	3.63094	*	3.97683	*	1.45696		1.46863
rs16849309	ENSG00000163864	NMNAT3	G/A	A	-2.2054	0.027412		-1.40799		-2.10382		-3.16263	*	-3.3849	*	-2.35917		-2.23383
rs141086196	ENSG00000123600	METTL8	G/A	A	-2.19991	0.0278069		-4.52913	*	-6.30159	*	-2.04664		-5.05735	*	-3.70355	*	-5.00995	*
rs6686632	ENSG00000117862	TXNDC12	T/C	C	-2.19935	0.0278495						-1.02839		-2.4194		-2.40166		-2.53614
rs7945657	ENSG00000166441	RPL27A	T/G	G	2.1979	0.0279634		0.314701		0.580999		0.468922		0.145722		2.30145		1.07801
rs72837607	ENSG00000124383	MPHOSPH10	C/T	T	2.19537	0.0281493		-0.779986		-1.32922		0.247003		-0.996599		-0.463882		-0.156992
rs34359060	ENSG00000137710	RDX	G/A	A	-2.19228	0.0283506		-1.032		0.885914		-2.32075		-0.853293		-1.71673		-0.480229
rs4808873	ENSG00000105669	COPE	C/G	G	-2.19121	0.0284229		-3.06689	*	-1.54403		-2.28604		-1.64869		-2.87943	*	-1.91416
rs28449485	ENSG00000070540	WIPI1	T/G	G	-2.18959	0.0285533		-3.8053	*	-0.355499		-3.45656	*	0.0961828		-2.67116		-1.92227
rs1205344	ENSG00000078747	ITCH	A/G	G	2.18937	0.0285823		1.19721		2.57831		2.26965		-0.162244		1.13769		0.358507
rs16858573	ENSG00000075884	ARHGAP15	T/C	C	-2.18678	0.0287571		-2.76131	*	-4.02491	*	-4.28725	*	-3.16606	*	-4.81495	*	-3.24293	*
rs9652856	ENSG00000182628	SKA2	T/C	C	-2.17804	0.0293912		-0.717136		-0.414845		-0.487169		-0.426466		-0.744063		-1.28881
rs2254075	ENSG00000121895	TMEM156	G/A	A	-2.17614	0.0295403		-1.64968		-3.08299	*	-1.40103		-2.13072		0.107667		-1.81208
rs4255895	ENSG00000180089	TMEM86B	T/C	T	-2.17479	0.0296451		-0.231447		-0.270418		-0.0486034		-1.12956		-0.0374777		-2.04183
rs55975907	ENSG00000164344	KLKB1	C/T	T	2.17276	0.0298104		1.60916		1.09392		0.463996		0.234621		-0.901533		3.74183	*
rs9875088	ENSG00000174007	CEP19	G/C	C	-2.1715	0.0298858		-0.794315		-1.05986		-1.1138		-3.20463	*	-1.78547		-1.9486
rs35326382	ENSG00000140265	ZSCAN29	C/G	G	2.17111	0.0299312		1.07383		-0.0921052		1.037		-0.195088		1.81423		1.22206
rs680447	ENSG00000172867	KRT2	A/C	C	-2.17041	0.0299614		-2.78587	*	-1.91922		-2.19659		-1.58441		-2.23538		-1.70059
rs9814796	ENSG00000240137	RP11-103G8.2	G/A	A	2.17006	0.0300068		2.01189		2.74041		0.397258		2.80293		3.84552	*	2.96882	*
rs10898144	ENSG00000172893	DHCR7	A/T	T	2.17004	0.0300068		2.73484		-0.492934		2.67238		-1.41053		0.993302		-1.66953
rs331552	ENSG00000174136	RGMB	T/C	T	-2.16945	0.0300372		-1.70385		-2.17305		-0.614096		-1.53553		-1.71917		0.0665768
rs2883641	ENSG00000260052	CTC-527H23.3	T/C	C	2.16944	0.0300523		0.420632		2.444		0.564042		2.14497		0.356304		-0.233259
rs2914664	ENSG00000161618	ALDH16A1	T/C	T	2.16474	0.0304183		2.1317		3.72274	*	2.26841		2.48625		0.130165		2.47881
rs62190103	ENSG00000061676	NCKAP1	C/T	C	2.16338	0.0305258		2.52945		3.21588	*	3.09386	*	2.00826		0.592623		-0.19478
rs9299214	ENSG00000176386	CDC26	A/G	G	-2.16	0.0307727		-2.21788		-2.829	*	-2.56826		-3.31887	*	-1.69984		-2.36057
rs10747761	ENSG00000258317	RP11-603J24.5	A/G	G	2.15949	0.0308191		0.0089955		-1.47057		1.56642		1.50334		-1.59937		-1.56086
rs1278602	ENSG00000196458	ZNF605	A/G	G	2.1591	0.0308502		3.13406	*	2.31766		0.225828		1.33353		-0.324198		1.39469
rs4550189	ENSG00000075239	ACAT1	G/A	G	2.15888	0.0308657		2.26997		0.717395		2.9689	*	3.74069	*	2.48858		0.328429
rs76949836	ENSG00000197362	ZNF786	G/A	A	-2.15843	0.0308812		-3.1662	*	-4.58939	*	-2.56214		-4.27119	*	-3.36864	*	-3.52767	*
rs12139487	ENSG00000162490	DRAXIN	T/C	C	-2.15821	0.0308967		-2.81974	*	-0.702724		-1.8175		-1.20183		-2.40426		-0.0536445
rs2934814	ENSG00000154122	ANKH	C/T	C	2.15771	0.0309589		-1.08295		0.131266		0.616945		-0.790726		1.72979		1.01905
rs6036476	ENSG00000101439	CST3	C/G	G	-2.15747	0.0309589		-2.14078		-1.74847		-0.749349		-0.806058		-2.46171		-1.40614
rs12434539	ENSG00000259321	RP11-468E2.5	A/G	G	2.15682	0.0310213		2.49498		2.19048		3.09319	*	0.941057		3.77544	*	1.41023
rs12437806	ENSG00000168904	LRRC28	C/T	C	2.1552	0.0311462		2.21719		1.69143		0.0322751		-0.769162		1.3197		0.774776
rs2837008	ENSG00000182093	WRB	C/T	C	2.15426	0.0312245		1.26387		1.36161		1.36657		1.36423		2.17542		0.581696
rs1699599	ENSG00000261222	CTD-2006K23.1	C/G	G	-2.15298	0.0313187		-1.84656		-0.268786		-1.67537		-0.290596		-2.36124		-1.25555
rs12711513	ENSG00000123843	C4BPB	T/G	T	-2.15284	0.0313187		-2.51081		-2.25307		-2.23853		-3.83679	*	-2.69318		-1.83244
rs28454132	ENSG00000164111	ANXA5	C/A	A	2.15234	0.0313816		2.83952	*	2.44235		1.58722		1.40657		2.63778		1.86107
rs62187173	ENSG00000063660	GPC1	T/C	C	-2.15036	0.0315236		-2.29313		0.0698643		-1.48941		-0.214869		-3.44699	*	-1.1328
rs11668424	ENSG00000087088	BAX	G/A	A	-2.1475	0.0317455		-1.07451		-0.154875		-2.21087		-0.148975		-2.18141		0.529178
rs7498491	ENSG00000198156	NPIPB6	A/T	T	-2.14741	0.0317455		-1.77514		-3.16478	*	-1.43175		-1.89675		-2.72964		-3.62314	*
rs3749138	ENSG00000151353	TMEM18	A/G	G	2.14646	0.0318411		4.2225	*	4.07982	*	3.01182	*	4.11284	*	2.72173		4.14713	*
rs8109882	ENSG00000204524	ZNF805	C/G	C	-2.14517	0.0319369		-2.91749	*	-0.618208		-1.91758		-0.442025		-2.30035		-1.7124
rs57501568	ENSG00000151470	C4orf33	G/T	T	2.14493	0.0319688		3.89436	*	3.46987	*	3.81708	*	3.57425	*	3.79178	*	3.11122	*
rs7522056	ENSG00000117280	RAB7L1	G/A	A	-2.14443	0.0319848		-2.83246	*	-1.7691		-1.17479		-2.4822		-1.58962		-0.81771
rs2880181	ENSG00000164114	MAP9	A/G	A	-2.14395	0.0320329		-1.81717		-1.74137		-1.54535		-2.03312		-0.205809		0.422015
rs73232881	ENSG00000196355	AC021860.1	T/C	C	2.14213	0.0321935		2.53687		3.49007	*	3.62365	*	2.91925	*	3.6523	*	2.56796
rs6586	ENSG00000136932	C9orf156	C/T	T	2.14129	0.0322579		2.89397	*	1.91767		2.09785		2.07837		1.1577		1.92341
rs1003918	ENSG00000005156	LIG3	G/A	A	-2.14076	0.0322902		-2.63043		-2.57786		-1.94848		-2.19729		-3.96801	*	-2.94441	*
rs4943939	ENSG00000256633	RP11-169D4.2	C/T	T	2.13772	0.0325492		3.77315	*	2.21463		3.2408	*	0.724438		1.29638		1.32083
rs10149470	ENSG00000166165	CKB	A/G	A	-2.13727	0.0325655		-1.32267		-0.214367		-1.58692		-0.769589		-2.51309		-2.2349
rs6786855	ENSG00000168026	TTC21A	A/G	G	-2.13619	0.0326631		0.0491024		-1.63789		-0.148808		-2.64033		-1.14773		-2.37557
rs4507261	ENSG00000163519	TRAT1	A/G	G	2.13604	0.0326794		0.513124		2.52201
rs7743671	ENSG00000135549	PKIB	C/T	T	-2.13577	0.0326957		-2.75457	*	-2.90489	*	-4.36728	*	-2.78312		-3.61315	*	-4.0879	*
rs2150403	ENSG00000156253	RWDD2B	C/T	T	2.13366	0.0328755		0.775874		3.06768	*	0.548704		2.79442		1.7121		2.60217
rs861852	ENSG00000161179	YDJC	T/C	C	-2.13357	0.0328755		-1.32119		1.53002		0.342691		1.45311		-3.08449	*	0.60631
rs3813201	ENSG00000186891	TNFRSF18	T/C	C	-2.13345	0.0328755						-0.643824		-2.3415		-2.6541		-0.893086
rs1638670	ENSG00000165650	PDZD8	G/A	G	-2.13218	0.0329904		-3.42758	*	-2.31388		-2.69396		-3.42246	*	-1.3978		-1.02587
rs11639998	ENSG00000153406	NMRAL1	C/T	T	2.13201	0.0330068		2.46221		3.36852	*	3.49489	*	2.69812		2.50224		4.68907	*
rs2436340	ENSG00000176049	JAKMIP2	A/G	A	2.13091	0.0331056		2.793	*	-0.474614		0.59989		-0.0592227		4.47515	*	2.3252
rs2291900	ENSG00000154310	TNIK	G/A	A	2.12884	0.0332708		1.20765		0.373785		2.09756		1.16713		2.81886	*	1.2843
rs2232818	ENSG00000010165	METTL13	A/G	A	2.12463	0.03362		3.56712	*	4.21037	*	0.149416		0.338579		0.243312		1.95473
rs3795974	ENSG00000134324	LPIN1	T/C	T	-2.12359	0.0337036		-3.09929	*	-4.41312	*	-4.22143	*	-5.13587	*	-2.53699		-2.5655
rs6032531	ENSG00000101457	DNTTIP1	A/C	C	-2.12283	0.0337539		-5.50843	*	-4.02647	*	-5.07452	*	-3.63796	*	-3.4851	*	-1.42168
rs80164297	ENSG00000111371	SLC38A1	T/C	C	-2.12266	0.0337706		-0.986769		-2.4541		-1.04046		-0.472058		-1.45318		-0.155399
rs55791176	ENSG00000166428	PLD4	T/G	T	2.12201	0.0338377		2.49277		0.717193		2.11728		1.88822		2.53187		2.5522
rs59858465	ENSG00000267454	ZNF582-AS1	A/G	G	-2.12149	0.0338713		-1.58368		-5.32753	*	-3.09425	*	-2.73605		-2.98507	*	-3.1389	*
rs3758833	ENSG00000109861	CTSC	G/A	A	2.12142	0.0338882		5.54693	*	3.93373	*	6.07587	*	3.97256	*	4.93748	*	3.2406	*
rs1563617	ENSG00000070087	PFN2	C/T	T	2.11862	0.0341243		3.14767	*	3.77962	*	2.55322		2.60492		3.31213	*	3.55568	*
rs11140202	ENSG00000254473	RP11-522I20.3	C/T	T	2.11854	0.0341412		1.28685		3.19501	*	2.94443	*	1.63969		1.93502		1.86794
rs2227295	ENSG00000053371	AKR7A2	G/A	A	-2.11736	0.0342259		-1.06675		-0.995098		-0.893395		-0.827646		-1.8179		0.527829
rs3859140	ENSG00000268836	LA16c-OS12.2	T/C	T	-2.11712	0.0342429		-3.5527	*	-2.67479		-1.0832		-4.80793	*	-3.71991	*	-1.80203
rs6446205	ENSG00000178252	WDR6	G/A	G	2.11676	0.0342938		1.80047		1.5862		0.539132		2.18242		3.43586	*	3.36098	*
rs309344	ENSG00000181004	BBS12	G/A	A	2.11648	0.0343108		1.28145		1.03549		3.20229	*	1.7168		1.08831		0.208043
rs4698433	ENSG00000137441	FGFBP2	G/T	T	-2.11548	0.0343788		-2.82071	*	-1.7315		-2.3038		-0.696358		-1.86956		-0.911421
rs35045958	ENSG00000166394	CYB5R2	G/A	A	2.11535	0.0344129		4.32707	*	2.06781		2.85039	*	1.80403		2.53952		3.27403	*
rs1087924	ENSG00000111846	GCNT2	G/C	G	2.11477	0.0344641		2.00003		2.72617		2.87171	*	0.373116		2.49618		1.21902
rs3779758	ENSG00000178860	MSC	C/T	T	2.11472	0.0344641		0.818446		1.53374		0.696781		0.0044773		0.758897		1.4615
rs1525828	ENSG00000146674	IGFBP3	T/A	A	2.11281	0.0346179		1.82514		3.57439	*	0.658872		2.62884		2.79332	*	3.27647	*
rs11636031	ENSG00000140400	MAN2C1	T/C	C	2.11039	0.0348411		3.27351	*	2.81831	*	3.64725	*	2.81132		1.6622		2.15196
rs34181670	ENSG00000243147	MRPL33	T/C	C	-2.1102	0.0348411		-1.04468		-1.12957		-1.27138		0.0578982		-1.44953		-2.49015
rs2033528	ENSG00000156564	LRFN2	G/A	A	2.10938	0.0349273		2.92725	*	2.24362		3.12914	*	0.544753		2.17703		0.230992
rs968415	ENSG00000100373	UPK3A	G/A	A	-2.10742	0.0350656		-2.65613		-0.170679		-1.15428		-0.851366		-3.84723	*	-1.96326
rs768659	ENSG00000134690	CDCA8	A/C	C	2.10731	0.0351002		-0.940541		-1.9158		-0.644598		-0.698932		-0.554056		-0.380103
rs8110530	ENSG00000105370	LIM2	C/T	C	2.107	0.0351349		0.468471		0.195037		2.91686	*	0.871069		1.17494		1.31385
rs6772358	ENSG00000188958	UTS2B	A/T	A	2.10687	0.0351349		0.812893		3.3842	*	0.727725		0.849989		1.9336		0.533515
rs4783352	ENSG00000260905	RP11-105C19.1	A/G	G	-2.10546	0.0352391		-3.59324	*	-2.87558	*	-3.63903	*	-1.57715		-4.76163	*	-2.80695
rs10457850	ENSG00000120253	NUP43	G/C	C	-2.10427	0.0353436		-5.42338	*	-3.08615	*	-3.50678	*	-3.38103	*	-4.09229	*	-2.79771
rs1345098	ENSG00000206190	ATP10A	G/T	G	2.1038	0.0353959		1.15279		1.50275		3.31317	*	1.58438		1.99072		1.47206
rs6442020	ENSG00000181585	TMIE	G/T	G	2.10118	0.035641		0.115143		2.5118		0.917487		0.310748		0.208024		1.30289
rs237819	ENSG00000168118	RAB4A	T/C	C	2.10106	0.035641		3.07356	*	1.27502		1.98297		0.332356		0.931171		0.423005
rs1167830	ENSG00000135213	POM121C	C/T	T	-2.09969	0.0357464		-1.36258		-2.00396		-0.356546		-1.93955		-0.458682		-0.473478
rs1181573	ENSG00000106605	BLVRA	G/A	G	-2.09653	0.036029		-1.78791		-2.85385	*	-1.58494		-2.45972		-0.36148		-0.223032
rs2289506	ENSG00000114021	NIT2	C/T	T	-2.09612	0.0360645		-2.14086		-1.67294		-2.38204		-2.31468		-0.777731		-1.30756
rs7735794	ENSG00000051596	THOC3	G/A	A	2.09356	0.0363135		2.55461		3.33329	*	0.450939		0.368343		-0.230806		3.69379	*
rs3764648	ENSG00000064666	CNN2	C/T	T	-2.09297	0.0363492		0.412236		0.0973864		0.139245		0.984184		0.515895		-0.249342
rs4790253	ENSG00000161929	SCIMP	A/G	A	2.09284	0.036367		2.89219	*	1.8507		1.35856		4.34004	*	2.72849		1.32868
rs6548295	ENSG00000235688	AC116614.1	G/A	A	-2.09088	0.0365281		-0.670593		-1.18279		-1.70352		0.0449296		0.618579		1.61241
rs10035803	ENSG00000213585	VDAC1	G/A	A	-2.08976	0.0366358		-1.64553		-0.350322		-2.16198		-0.378735		-2.33209		-1.50491
rs2980083	ENSG00000226334	RP11-217B7.2	A/C	C	-2.0881	0.0367798		-1.98358		-0.586874		-1.83113		-0.428282		-3.34256	*
rs3828688	ENSG00000248367	CTB-129O4.1	C/T	T	2.08581	0.0369967		2.97388	*	2.06728		3.32152	*	1.51469		1.69324		0.774486
rs468222	ENSG00000197948	FCHSD1	G/C	C	2.08504	0.0370693		1.35974		2.36916		0.0801675		0.362302		-0.398825		-1.3709
rs2052204	ENSG00000133962	CATSPERB	G/A	A	2.08164	0.037379		2.51566		2.92052	*	1.06646		2.3617		1.70121		1.20358
rs10793446	ENSG00000196793	ZNF239	T/C	C	2.08036	0.0375072		0.821714		3.00289	*	1.48646		2.98291	*	2.85375	*	1.9464
rs11630497	ENSG00000140391	TSPAN3	C/T	T	-2.07897	0.0376174		-3.0851	*	-2.83625	*	-2.71512		-2.26146		-3.17967	*	-1.18712
rs11587831	ENSG00000162585	C1orf86	T/G	G	-2.07504	0.037968		-2.21739		-3.927	*	-2.78834	*	-2.25906		-3.62597	*	-5.69975	*
rs61530242	ENSG00000107263	RAPGEF1	C/T	T	-2.07235	0.0382282		-1.32247		-1.2171		-0.126625		-0.935419		-1.23171		-2.44303
rs1204504	ENSG00000242612	DECR2	T/C	C	2.07166	0.0383028		1.86873		1.97153		-0.204856		2.11782		2.98895	*	3.14472	*
rs2273088	ENSG00000158470	B4GALT5	A/G	G	-2.07138	0.0383214		-0.988997		-1.41591		-1.63094		-2.44902		-1.26526		-1.23172
rs2594836	ENSG00000254211	CTB-43E15.4	G/A	G	2.07116	0.0383588		0.165562		0.364124		2.7923	*			0.223101		-0.935606
rs7210770	ENSG00000154217	PITPNC1	A/G	G	-2.06734	0.0386965		-2.48365		-0.178944		-1.16691		-1.87368		-2.03		-2.2492
rs55650580	ENSG00000142330	CAPN10	T/A	A	-2.06607	0.0388096		-2.8336	*	-0.1813		-2.81248	*	-0.839723		-2.53051		-1.9424
rs236915	ENSG00000160613	PCSK7	G/A	G	2.06572	0.0388663		2.69224		1.79879		1.18427		0.966883		-0.397937		-1.39903
rs77732533	ENSG00000145029	NICN1	G/C	G	-2.06486	0.038923		-2.75361	*	-2.07858		-1.42618		-2.02699		-2.0398		0.144237
rs960996	ENSG00000196263	ZNF471	A/G	G	2.06486	0.0389419		2.05172		1.65477		1.54175		2.74341		0.979845		1.11419
rs8041057	ENSG00000248508	SRP14-AS1	C/T	C	-2.06388	0.0390177		-4.27607	*	-6.84126	*	-3.78413	*	-5.14802	*	-3.14145	*	-3.37803	*
rs4985155	ENSG00000179889	PDXDC1	A/G	G	2.06353	0.0390746		0.941759		1.41737		1.9268		1.09639		0.916318		1.75433
rs224178	ENSG00000122386	ZNF205	A/G	G	2.06247	0.0391697		2.02042		4.00337	*	0.625744		3.87586	*	2.75292		6.00352	*
rs9893243	ENSG00000141753	IGFBP4	T/A	A	2.06202	0.0392077		2.83124	*	0.99558
rs4871419	ENSG00000136960	ENPP2	G/A	A	2.06146	0.0392649		1.05304		0.0242936		0.1434		0.0422872		2.78343	*	-0.227491
rs10961673	ENSG00000175893	ZDHHC21	G/C	C	-2.05262	0.040092		-1.26116		-2.13533		-1.62986		-3.30282	*	-1.02114		-1.41064
rs664910	ENSG00000074416	MGLL	A/G	G	-2.05006	0.0403449		-1.70847		0.44167		-0.669034		-0.200364		-1.17594		-0.536654
rs55637375	ENSG00000167670	CHAF1A	A/G	G	-2.04967	0.040384		-4.28509	*	-3.26268	*	-2.68691		-2.57621		-3.00222	*	-3.77857	*
rs6675	ENSG00000162222	TTC9C	C/T	T	2.04941	0.040423		3.60994	*	4.97415	*	2.44985		3.09642	*	3.36025	*	1.32257
rs12726458	ENSG00000127125	PPCS	C/T	T	-2.04827	0.0405208		-0.887296		-0.660696		-0.845143		0.418088		-1.55725		-0.604182
rs1047334	ENSG00000109047	RCVRN	C/T	C	2.04749	0.0406188		0.586568		0.723229		3.10437	*	0.920679		1.86642		-1.07563
rs2286377	ENSG00000151062	CACNA2D4	T/C	C	-2.04671	0.0406777		-0.497457		-1.49412		-2.22978		-0.885781		-0.469147		-1.30631
rs6075364	ENSG00000232388	LINC00493	C/A	A	2.0467	0.0406974		2.54839		1.11238		0.274002		2.10597		0.669964		3.17108	*
rs7101785	ENSG00000255158	RP11-754B17.1	A/G	G	2.04595	0.0407761		2.21366		-0.12826		3.06181	*	-0.179049		1.85024		1.05489
rs7870053	ENSG00000148341	SH3GLB2	G/C	G	-2.04531	0.0408154		-1.92441		-2.42823		-2.8144	*	-1.7281		-0.529257		-1.05694
rs3827147	ENSG00000196476	C20orf96	A/T	T	-2.04385	0.0409535		-0.580269		-4.07336	*	-0.341853		-1.44038		-1.84188		0.145331
rs10793289	ENSG00000246174	KCTD21-AS1	C/A	C	2.0424	0.0411119		3.43314	*	6.18807	*	3.30155	*	6.75259	*	1.90989		5.38542	*
rs11676124	ENSG00000115604	IL18R1	T/C	T	-2.04051	0.0412906		-0.803026		-1.23909		-0.239151		-1.15962		-1.17166		-0.549211
rs3748256	ENSG00000077458	FAM76B	A/G	G	-2.03716	0.04163		-2.575		-2.30475		-0.532885		-2.46081		-0.953481		0.411775
rs6740485	ENSG00000186235	AC016757.3	T/C	C	2.0358	0.0417905		1.97037		4.58487	*	2.07193		4.08901	*	2.70389		4.93995	*
rs7683093	ENSG00000170917	NUDT6	C/G	G	2.03375	0.0419919		3.64032	*	1.40491		1.04381		2.32167		0.427325		-0.105872
rs11608811	ENSG00000182196	ARL6IP4	G/A	A	-2.03302	0.0420323		-1.21275		-3.78138	*	-1.47832		-3.39931	*	-3.0994	*	-2.84269	*
rs12578595	ENSG00000087448	KLHL42	C/T	T	-2.03168	0.0421739		-2.60987		-2.84808	*	-3.86628	*	-1.57669		-3.15657	*	-2.66119
rs6499157	ENSG00000167264	DUS2	A/C	C	2.03148	0.0422144		1.37955		0.0326204		-1.18565		1.71045		1.71337		1.5614
rs3212797	ENSG00000105639	JAK3	C/T	T	2.03029	0.0423362		1.18486		1.12794		1.13122		1.20556		2.17796		2.54624
rs79076822	ENSG00000170619	COMMD5	T/C	C	2.02998	0.0423769		2.57094		1.84954		3.18065	*	2.33969		0.799594		0.332819
rs3169914	ENSG00000167920	TMEM99	C/T	T	2.02843	0.0425194		1.89761		1.82011		3.13373	*	2.30979		3.45005	*	3.95429	*
rs13206168	ENSG00000122335	SERAC1	G/A	A	2.02723	0.042642		2.33737		3.1661	*	4.36746	*	3.02967	*	2.75638		2.58184
rs13327482	ENSG00000163975	MFI2	A/G	G	-2.02585	0.0427648		-2.76613	*	-0.625514		-1.76968		-0.439139		-1.84183		-1.46233
rs7713398	ENSG00000157107	FCHO2	A/G	A	2.02208	0.0431764		1.80457		2.19058		1.61177		1.35094		2.97319	*	1.26244
rs245105	ENSG00000113318	MSH3	T/C	C	2.02075	0.0433212		2.06664		2.90985	*	2.23091		3.91036	*	1.95411		0.679635
rs2384573	ENSG00000143994	ABHD1	C/A	A	-2.01834	0.0435496		-0.224348		0.430744		-1.10595		0.835051		3.04018	*	-1.50731
rs17742886	ENSG00000126775	ATG14	G/A	A	-2.01778	0.0436121		0.104065		-0.916707		-1.65339		-0.302781		1.4959		0.641077
rs667065	ENSG00000137494	ANKRD42	C/T	T	2.01777	0.0436329		-3.0662	*	-1.03206		-0.318523		-0.419934		-0.87438		-0.106799
rs11556528	ENSG00000127561	SYNGR3	G/T	T	2.01564	0.0438418		2.07755		3.24469	*	1.76897		5.32964	*	1.80963		4.28499	*
rs964611	ENSG00000128951	DUT	C/A	A	-2.01434	0.0439676		-4.28358	*	-4.34027	*	-3.3038	*	-1.63012		-3.96107	*	-3.71466	*
rs217374	ENSG00000136271	DDX56	C/G	G	2.01434	0.0439885		0.941116		2.68831		-0.279162		0.582761		2.50864		2.86716	*
rs10401347	ENSG00000088002	SULT2B1	A/G	G	2.01415	0.0440095		1.93043		2.56122		0.72092		2.90152	*	1.32018		1.88831
rs10760167	ENSG00000148180	GSN	A/G	G	2.01338	0.0440936		3.77695	*	1.62402		2.89966	*	2.64262		3.10599	*	2.62491
rs5750323	ENSG00000100365	NCF4	T/G	G	2.01142	0.0442832
rs7786376	ENSG00000106635	BCL7B	A/G	G	-2.00985	0.0444312		-2.4372		-1.63174		-1.61245		-2.21418		-2.11229		-1.59881
rs4922580	ENSG00000049449	RCN1	G/C	G	2.00942	0.0444947		3.44706	*	0.7482		3.15592	*	0.951541		1.73735		1.26312
rs7445	ENSG00000161180	CCDC116	C/T	T	-2.00929	0.0444947		2.76125	*	-0.517386						0.0515562		-0.817365
rs8003799	ENSG00000169413	RNASE6	T/A	T	2.00753	0.0447071		2.99991	*	1.46332		2.62669		2.02637		2.24122		0.948853
rs229662	ENSG00000126822	PLEKHG3	C/T	T	2.00751	0.0447071		1.77686		1.75944		0.779484		0.79702		-1.26697		0.639703
rs11663328	ENSG00000141759	TXNL4A	T/A	A	-2.00614	0.0448349		-2.24685		-1.29302		-0.883175		-3.54525	*	-0.167725		-1.14408
rs80163632	ENSG00000260274	RP11-817O13.8	A/G	G	-2.00582	0.0448562		-2.52082		-1.14049		-1.31917		-3.18732	*	-0.566846		-0.912862
rs7464821	ENSG00000181097	RP11-429J17.2	C/T	C	-2.00539	0.0449203		-1.1851		-3.32113	*	-1.0284		-0.942823		-0.986064		0.441326
rs8111661	ENSG00000268713	CTC-444N24.8	C/G	C	-2.00451	0.0450058		-2.51824		-1.09455		-2.18433		-1.88416		-1.53171		-0.960443
rs4680257	ENSG00000174946	GPR171	C/T	T	-2.0039	0.0450701		-1.22834		-0.866586		-1.64589		-1.97096		-1.6354		-2.49642
rs2276834	ENSG00000168237	GLYCTK	A/G	G	-2.00331	0.0451344		-2.07387		-1.32219		-0.887797		-1.67941		-2.67716		-0.206023
rs210143	ENSG00000030110	BAK1	C/T	T	2.00311	0.0451773		0.839146		1.13129		1.93696		1.75298		2.90557	*	2.545
rs11217125	ENSG00000118181	RPS25	T/C	C	-2.00215	0.0452632		-1.77876		-2.05082		-1.65889		-1.9591		-2.5381		-0.647435
rs12212766	ENSG00000124784	RIOK1	G/A	G	-2.00067	0.0454139		1.04754		-1.24288		-0.707341		-0.235814		-0.827337		0.798894
rs769440	ENSG00000149806	FAU	G/C	C	1.99942	0.0455651		1.584		0.512607		0.538955		-1.53442		0.883255		0.75638
rs3857302	ENSG00000248275	TRIM52-AS1	G/C	C	-1.99881	0.0456084		-2.62163		-4.42637	*	-2.41665		-3.5567	*	-2.71864		-5.52826	*
rs11792305	ENSG00000155158	TTC39B	T/C	T	-1.99705	0.0458035		-2.8231	*	-0.615237		-0.189354		1.05811		-1.25468		-0.305597
rs9562397	ENSG00000023516	AKAP11	T/C	T	1.99534	0.0460211		3.43133	*	3.98213	*	3.51758	*	3.2185	*	2.52944		1.94649
rs10177970	ENSG00000115825	PRKD3	C/T	C	1.99529	0.0460211		5.31565	*	3.81419	*	3.00855	*	4.04507	*	2.53426		3.45856	*
rs3818978	ENSG00000187145	MRPS21	T/A	A	1.99254	0.0463272		2.46542		0.947779		1.45506		0.971833		2.63834		1.53154
rs74668140	ENSG00000198799	LRIG2	A/T	T	1.99083	0.0465029		1.65728		1.81755		0.402834		1.08322		1.7299		2.20107
rs11881243	ENSG00000099800	TIMM13	T/C	C	1.99032	0.0465689		2.21386		1.82709		3.42673	*	1.77804		1.94764		2.56031
rs12363575	ENSG00000205531	NAP1L4	A/G	G	-1.98928	0.0466571		-0.720103		-2.1338		-0.762981		-1.11866		-1.10274		-1.93367
rs12944058	ENSG00000175906	ARL4D	T/C	C	1.98746	0.0468781		2.04477		1.71689		2.0006		2.23066		2.94014	*	3.01309	*
rs74767935	ENSG00000213533	TMEM110	C/A	A	1.9854	0.0471222		2.33635		2.49687		2.94464	*	2.42707		2.81457	*	3.20064	*
rs6565505	ENSG00000261924	CTD-2561B21.5	T/C	C	-1.98472	0.0471667		-2.7522	*	-2.16842		0.792652		-1.94037		-0.48194		-1.06989
rs6076464	ENSG00000101255	TRIB3	T/C	C	1.98412	0.0472558		2.67132		2.82475	*	1.90116		3.19343	*	2.69903		2.73225
rs7332374	ENSG00000169062	UPF3A	T/C	C	1.98161	0.047524		3.43961	*	5.57368	*	2.97043	*	4.5288	*	3.4476	*	5.32008	*
rs763821	ENSG00000142621	FHAD1	G/A	A	1.98059	0.0476586		3.1075	*	0.855363		3.49674	*	2.29731		1.45051		1.10903
rs11718350	ENSG00000172113	NME6	T/G	G	-1.97692	0.0480416		-1.18115		-3.12425	*	1.64043		-1.45542		-1.22223		-1.42707
rs9396259	ENSG00000168116	KIAA1586	C/A	A	-1.97599	0.0481548		-1.47677		-0.732042		-1.15764		-0.501874		-0.755631		-1.29424
rs116186987	ENSG00000204713	TRIM27	C/T	T	1.97579	0.0482001		2.98399	*	2.46422		2.28142		2.52791		3.30743	*	1.65111
rs7234211	ENSG00000141655	TNFRSF11A	T/C	C	-1.9748	0.0482908		-2.3403		-1.27896		-3.23609	*	0.0948145		-1.87896		-0.531381
rs11084882	ENSG00000099817	POLR2E	G/A	A	-1.97333	0.04845		-3.97488	*	-0.771081		-5.14445	*	-2.85734	*	-4.34992	*	-1.88407
rs28594922	ENSG00000253320	KB-1507C5.2	A/G	G	-1.97244	0.0485412		-1.17115		-2.68798		-1.20407		-1.943		-1.94622		-2.87292	*
rs9646748	ENSG00000151690	MFSD6	G/A	G	-1.97205	0.0485868		-3.10774	*	-2.43396		-2.41982		-3.57517	*	-2.58293		-4.30011	*
rs17491647	ENSG00000112308	C6orf62	A/C	C	-1.97161	0.0486324		-2.33872		-1.63597		-2.50254		-1.91919		-0.690294		0.516637
rs4563861	ENSG00000147650	LRP12	G/C	C	-1.96943	0.0488842		-2.33546		-0.520162		-2.93226	*	-0.264896		-2.76045		-0.614118
rs12151119	ENSG00000130529	TRPM4	A/G	A	1.96912	0.0489531		0.732622		-1.65211		1.35032		-1.82973		2.21695		-0.0650899
rs5758511	ENSG00000100162	CENPM	G/A	A	-1.96764	0.0490911		-3.52494	*	-3.6309	*	-1.10585		-2.14641		-2.41592		-3.86421	*
rs8023040	ENSG00000071246	VASH1	G/T	T	1.96771	0.0491141		2.20662		-0.317599
rs671486	ENSG00000186275	NBPF12	A/G	A	1.96724	0.0491602		1.57562		1.70905		2.20065		2.84139	*	2.30941		1.23919
rs3785486	ENSG00000121057	AKAP1	A/G	A	-1.96498	0.0494142		-1.08294		-0.530999		-0.969231		-0.746778		-1.61968		-0.957991
rs5761703	ENSG00000244625	CTA-211A9.5	A/G	G	-1.96359	0.0495765		-2.84626	*	-3.35136	*	-1.4378		-2.01938		-2.14604		-3.02536	*
rs17034241	ENSG00000115446	UNC50	C/G	G	-1.96215	0.0497392		-4.00326	*	-3.46702	*	-3.91422	*	-2.0447		-4.17204	*	-1.61512
rs858520	ENSG00000141504	SAT2	C/T	T	1.95963	0.0500426		1.54236		1.7612		0.92114		1.8673		2.82308	*	2.31298
rs96603	ENSG00000131143	COX4I1	C/T	C	1.95963	0.0500426		1.07228		-0.13994		1.45066		1.32483		4.07992	*	0.855988
rs2267886	ENSG00000091129	NRCAM	A/G	G	-1.95648	0.0503945		-0.163447		0.5682		0.305609		0.45372		-0.0629876		2.64192
rs12654966	ENSG00000112977	DAP	A/C	C	-1.95408	0.0506776		-2.0305		-1.0855		-3.31451	*	-0.414048		-3.8295	*	-2.97867	*
rs3766236	ENSG00000142961	MOB3C	A/G	G	1.9528	0.0508433		0.346755		2.57829		-0.685747		3.22339	*	-0.629381		3.48904	*
rs77254326	ENSG00000178093	TSSK6	T/G	G	1.95167	0.0509857		1.51621		2.96214	*	0.211545		0.111604		0.628066		1.01665
rs4732769	ENSG00000168079	SCARA5	G/A	A	1.94804	0.051415		1.52566		3.35189	*	2.91186	*	2.72544		2.32464		0.49635
rs7983230	ENSG00000238121	LINC00426	G/A	A	1.94782	0.0514389		2.76365	*	1.5365		4.01604	*	2.44614		1.84786		0.351843
rs1278927	ENSG00000100852	ARHGAP5	C/A	C	-1.94406	0.0518713		-4.64249	*	-2.04971		-2.84897	*	-1.35545		-2.23248		-0.086659
rs4865166	ENSG00000269949	RP11-738E22.3	C/T	T	-1.93971	0.052404		-0.659546		-2.88971	*	-1.1983		-0.426161		0.1522		0.626144
rs3822263	ENSG00000163993	S100P	C/T	T	-1.93825	0.0525744		-1.82549		-3.22448	*	-3.0736	*	-3.08861	*	-3.07788	*	-2.86902	*
rs1000675	ENSG00000224635	RP4-564F22.5	C/T	T	1.93767	0.052672		3.40835	*	3.69579	*	1.18218		1.80956		1.70304		2.86568	*
rs12204494	ENSG00000124491	F13A1	G/T	G	1.93721	0.0527209		0.775159		-0.653454		1.91391		-0.891019		0.550604		1.39419
rs10283236	ENSG00000160932	LY6E	G/A	A	1.93698	0.0527698				0.0190068
rs78413824	ENSG00000082212	ME2	A/T	A	-1.93673	0.0527698		-3.9954	*	-1.58989		-0.700032		-1.51654		-2.05961		-1.13867
rs11225652	ENSG00000187240	DYNC2H1	T/C	C	-1.93575	0.0528922		0.311053		0.268286		-0.0877277		1.5159		1.17822		0.558929
rs9841	ENSG00000079257	LXN	A/T	T	1.9353	0.0529658		3.98385	*	2.93645	*	3.94991	*	2.31046		3.33915	*	1.93464
rs9837772	ENSG00000163961	RNF168	G/T	G	1.93485	0.0530148		3.5979	*	4.41004	*	4.23483	*	2.60148		1.86096		1.16158
rs1106724	ENSG00000151164	RAD9B	A/C	C	-1.92968	0.0536316		0.409943		2.06752		2.67286		1.21735		3.90774	*	1.37409
rs115715601	ENSG00000204301	NOTCH4	A/C	C	-1.92912	0.053706		-0.440285		-1.9822		-0.269271		-0.834303		1.16017		-0.22123
rs11757823	ENSG00000010030	ETV7	T/C	C	-1.92902	0.053706		-6.56504	*	-3.13551	*	-5.17722	*	-1.71512		-5.7291	*	-3.19503	*
rs1127101	ENSG00000115649	CNPPD1	A/G	A	-1.92856	0.0537805		-2.74236		-3.14184	*	-2.02308		-0.384157		-3.10319	*	-2.55285
rs146385050	ENSG00000011028	MRC2	C/A	A	-1.92463	0.0542544		-1.09127		-3.59954	*	-0.961878		-3.65248	*	-0.300332		-1.54167
rs1214749	ENSG00000171462	DLK2	A/G	A	-1.9239	0.0543546		-2.40279		-4.623	*	-2.81535	*	-3.03252	*	-3.58813	*	-1.81146
rs3782567	ENSG00000013583	HEBP1	C/T	C	1.92355	0.0544298		-0.692304		-1.22492		-0.750835		-1.46078		-1.48468		-0.895182
rs11078641	ENSG00000108590	MED31	G/C	C	1.92307	0.05448		0.422169		0.883461		0.452425		1.24754		1.87055		1.27373
rs825660	ENSG00000077232	DNAJC10	G/A	A	-1.92281	0.05448		-2.13441		-0.0246371		-0.844677		1.65071		0.661026		-0.534325
rs1800734	ENSG00000076242	MLH1	G/A	A	1.92291	0.0545052		1.93669		0.812948		1.40575		-0.272222		1.31783		-1.0651
rs256995	ENSG00000249249	AC010226.4	A/G	A	1.92262	0.0545303		2.13908		1.10721		1.49306		0.985201		3.91861	*	2.95274	*
rs11775241	ENSG00000184661	CDCA2	A/G	A	1.92221	0.0545806		-0.830922		0.981082		0.275915		0.539956		-0.599852		-0.556166
rs2376879	ENSG00000204991	SPIRE2	C/G	G	1.92183	0.0546309		2.46852		4.20987	*	2.65693		4.36374	*	1.43501		3.73821	*
rs11926545	ENSG00000170248	PDCD6IP	G/T	T	-1.92132	0.0546813		-3.31926	*	-1.91324		-2.77775		-1.89835		-0.619228		-1.12938
rs11991498	ENSG00000132561	MATN2	T/C	C	-1.92096	0.0547317		-0.691565		-1.31903		-0.0020414		-1.15029		-3.52399	*	-0.837279
rs1144708	ENSG00000204435	CSNK2B	C/T	T	1.92093	0.0547569		1.07398		1.59465		1.81639		2.8594	*	-0.0804541		-0.169555
rs12654399	ENSG00000151883	PARP8	G/T	T	1.92029	0.0548326		2.39496		2.84377	*	2.02692		1.93508		2.17055		1.65217
rs6606688	ENSG00000111237	VPS29	A/T	A	1.91982	0.0548832		3.78784	*	2.87386	*	2.87915	*	2.59383		3.25026	*	1.81192
rs255027	ENSG00000087116	ADAMTS2	A/G	A	-1.91638	0.0553142		-2.82408	*	-1.24628		-0.753451		-0.279375		-1.90637		-0.891946
rs77686669	ENSG00000166997	CNPY4	T/C	C	-1.9155	0.055416		-2.03319		-2.71196		-1.26936		-0.857596		-3.32	*	-3.2053	*
rs258341	ENSG00000131165	CHMP1A	T/C	T	1.91135	0.0559789		2.7018		2.56353		1.42345		1.8045		1.73847		4.54338	*
rs6742799	ENSG00000153250	RBMS1	A/C	C	-1.91048	0.056056		-0.586273		-0.423653		-2.38625		-0.960314		-1.22215		0.155301
rs657065	ENSG00000162377	COA7	G/T	T	1.91003	0.0561332		2.81192	*	1.71622		1.98188		2.08489		1.81309		2.26828
rs1981760	ENSG00000167207	NOD2	C/T	C	-1.90986	0.0561332		-1.87973		-0.18893		-2.40819		-2.70704		-2.90741	*	-1.53413
rs6451196	ENSG00000113494	PRLR	G/A	A	1.90873	0.0563137		3.11662	*	0.0074916		2.191		0.49869		2.1735		0.0636552
rs12953127	ENSG00000154263	ABCA10	C/G	C	1.90799	0.0564171		-0.737888		-0.748181		1.74542		-0.102552		1.46867		0.699629
rs11586632	ENSG00000176393	RNPEP	G/A	G	-1.90736	0.0564688		-3.06432	*	-1.49909		-1.85766		-2.13456		-3.0195	*	-2.21802
rs4887894	ENSG00000205078	SYCE1L	C/A	A	1.90028	0.0574069		1.41211		2.05596		-0.858403		1.10175		0.151672		2.40377
rs9392465	ENSG00000137267	TUBB2A	C/A	C	-1.89975	0.0574594		-2.71534		-2.3891		-2.37307		-4.56188	*	-2.83044	*	-2.16478
rs11046143	ENSG00000166523	CLEC4E	A/G	G	1.89897	0.0575908		1.61421		0.866831		1.06954		0.804868		0.315783		0.947917
rs12327732	ENSG00000213965	NUDT19	C/T	T	-1.89728	0.0577752		-1.09016		-2.07711		-1.68371		-1.828		-2.87797	*	-1.45678
rs2123460	ENSG00000089775	ZBTB25	C/A	A	-1.89595	0.05796		-2.55709		-1.02628		-3.22774	*	-0.755127		-1.77636		-0.0241141
rs8008602	ENSG00000140022	STON2	T/A	T	1.89541	0.0580394		0.835877		3.69589	*	0.993572		0.611506		-0.864387		2.6628
rs9909916	ENSG00000159210	SNF8	C/T	T	-1.89468	0.0581189		-1.56794		-2.01118		-0.691643		-0.335825		-1.06234		-2.00708
rs2239163	ENSG00000010626	LRRC23	C/G	G	1.89477	0.0581454		0.761638		4.51385	*	0.779534		3.9123	*	-0.0289946		3.2525	*
rs7256627	ENSG00000197124	ZNF682	T/C	C	1.89449	0.0581719		0.791482		1.71582		0.336785		1.27561		0.073722		0.133935
rs4727187	ENSG00000243566	UPK3B	C/A	A	-1.89135	0.058571		-1.42009		-4.48313	*	-2.2032		-3.99379	*	-2.67554		-3.7033	*
rs10917493	ENSG00000158747	NBL1	T/G	G	1.89038	0.0587312		3.75108	*	3.40552	*	3.7734	*	1.22102		4.41667	*	2.03012
rs1268403	ENSG00000092203	TOX4	T/C	C	-1.88727	0.0591065		-1.70486		-0.412194		-3.13836	*	-1.76074		-1.38272		-0.657778
rs3768460	ENSG00000134248	LAMTOR5	G/A	G	1.88732	0.0591334		2.83803	*	1.95983		2.94546	*	1.64651		2.33325		2.57421
rs2427373	ENSG00000101188	NTSR1	C/A	A	-1.88715	0.0591334		-3.11312	*	-2.11839		-2.63906		-2.89265	*	-1.20163		-3.74803	*
rs11602423	ENSG00000255026	RP11-326C3.2	A/G	A	-1.88655	0.0592141		-1.5798		-2.41637		-2.78611		-2.1852		-1.98352		-1.56743
rs1728922	ENSG00000115211	EIF2B4	A/C	C	1.88608	0.059295		1.0572		1.8896		-0.151917		0.743519		0.0404957		0.739959
rs301802	ENSG00000142599	RERE	T/A	T	-1.8849	0.0594298		-2.00018		-2.1237		-2.6656		-0.723419		0.388976		-0.624315
rs10794532	ENSG00000176083	ZNF683	T/C	C	-1.88371	0.059592		-2.66737		-2.99382	*	-2.36984		-2.20111		-3.00249	*	-3.90839	*
rs72770512	ENSG00000065809	FAM107B	A/T	T	1.88351	0.0596462		1.99474		1.18072		1.49763		1.20221		-0.10854		0.649863
rs11679380	ENSG00000244567	AC096772.6	C/T	T	-1.88305	0.0596733		-1.09482		1.37277		-0.730399		-1.76517		-1.02526		-0.412529
rs11073966	ENSG00000214432	AC068831.10	A/G	G	-1.88189	0.059836		-0.353257		-4.31992	*	-1.69407		-0.98011		-1.16322		-4.23995	*
rs1863837	ENSG00000163814	CDCP1	C/T	C	1.88082	0.0599991		1.01426		0.506014		3.28563	*	0.64453		3.46864	*	1.74517
rs2247193	ENSG00000123213	NLN	C/A	A	1.87998	0.0601353		1.89023		3.40648	*	1.77763		2.56449		-0.422379		1.45051
rs61878849	ENSG00000251381	LINC00958	C/A	A	1.87983	0.0601353		0.516371		0.0760226		2.74128		0.135898		1.16997		0.339443
rs1139538	ENSG00000114491	UMPS	A/G	A	-1.87969	0.0601353		-2.07295		-2.19818		-0.26068		-1.6494		-3.41654	*	-2.08442
rs3829037	ENSG00000147684	NDUFB9	T/C	C	1.87963	0.0601626		0.60647		0.818515		-0.354403		0.789176		1.263		1.06687
rs59522113	ENSG00000138413	IDH1	T/G	G	-1.87835	0.0603265		-1.27762		0.181285		-0.595761		-1.19055		-0.446709		-1.80008
rs4795718	ENSG00000176658	MYO1D	C/T	T	-1.87794	0.0603812		0.29637		2.46286		-0.0232639		1.32867		0.847954		2.85095	*
rs2008758	ENSG00000128487	SPECC1	C/T	T	1.87771	0.0604359		0.375502		1.44951		0.434142		3.28846	*	0.188875		2.16658
rs62246267	ENSG00000134077	THUMPD3	G/A	A	-1.87636	0.0606004		-2.36786		-1.59992		-3.03644	*	-1.12026		-1.23698		-0.667761
rs12895433	ENSG00000183576	SETD3	A/G	A	-1.87557	0.0607102		-1.69339		-0.590792		-2.25707		-0.112344		-2.86409	*	-0.143437
rs511131	ENSG00000131778	CHD1L	T/A	A	1.87469	0.0608478		0.348168		1.933		0.857423		2.86904	*	0.895845		1.09275
rs10740734	ENSG00000122870	BICC1	A/G	G	-1.87441	0.0608478				-1.37511				-4.16649	*	-1.5956		-1.8693
rs138265226	ENSG00000158623	COPG2	T/C	C	-1.87402	0.0609029		-0.7743		-3.52177	*	3.14302	*	-1.0989		0.704051		-2.57929
rs7165446	ENSG00000140284	SLC27A2	A/G	G	1.87303	0.0610684		1.31508		0.481193		0.56879		-0.0128665		1.03775		1.29924
rs9895749	ENSG00000108448	TRIM16L	G/A	A	1.87204	0.0612066		2.2356		0.747672		0.381746		3.04239	*	4.54134	*	2.45879
rs3760298	ENSG00000011295	TTC19	A/G	G	1.86915	0.0616228		2.95788	*	2.69449		0.428147		1.27407		3.50315	*	2.4472
rs5750669	ENSG00000100221	JOSD1	A/T	A	-1.86879	0.0616506		-2.47734		0.23857		-2.5746		-0.670539		-3.06501	*	-1.42392
rs4979655	ENSG00000182154	MRPL41	T/C	C	1.86868	0.0616785		0.854		0.703573		0.29281		0.842993		1.71548		1.03011
rs552244	ENSG00000121577	POPDC2	G/C	C	1.86763	0.0618178		1.00094		-1.74419		0.379809		0.672857		0.189743		0.650693
rs77083006	ENSG00000111325	OGFOD2	T/C	C	1.86573	0.0620973		0.95002		-0.693546		0.725064		0.590237		-1.60783		0.918369
rs12369114	ENSG00000167535	CACNB3	C/T	T	1.86463	0.0622375		-0.216529		2.22615		-0.583432		1.48128		0.635717		2.91665	*
rs1875231	ENSG00000198417	MT1F	A/C	C	1.86406	0.0623217		2.78722	*	1.94253		2.25069		1.65496		1.29299		1.22188
rs7798694	ENSG00000122783	C7orf49	G/A	A	1.85903	0.0630271		4.36536	*	1.32183		3.38337	*	1.66885		4.35058	*	2.54325
rs2279196	ENSG00000125089	SH3TC1	G/A	A	-1.85817	0.0631406		-3.70468	*	0.127917		-3.46605	*	-0.583866		-3.49835	*	0.624888
rs4086049	ENSG00000168004	HRASLS5	T/C	C	-1.8569	0.0633112		-2.22107		-2.81318	*	-0.573749		-2.25262		-1.89134		1.17211
rs4794451	ENSG00000002919	SNX11	G/A	A	-1.85573	0.0634821		-3.41258	*	-2.81008	*	-4.41505	*	-3.97051	*	-3.50255	*	-3.02929	*
rs7093039	ENSG00000156374	PCGF6	G/A	G	1.85483	0.0636248		-0.647762		1.12381		-0.474315		2.82745	*	1.19579		2.7888
rs11604809	ENSG00000168040	FADD	C/T	T	1.85419	0.0637392		1.56278		1.95024		0.155729		2.87253	*	1.40762		1.35523
rs2270769	ENSG00000213123	TCTEX1D2	C/G	C	1.85239	0.0639971		2.86831	*	3.81128	*	3.02391	*	2.15164		2.76777	*	1.98435
rs1837774	ENSG00000166821	PEX11A	G/A	A	1.85175	0.0640833		3.02664	*	2.76936	*	0.823711		0.888311		3.09233	*	1.35605
rs9940038	ENSG00000102910	LONP2	T/C	C	-1.85095	0.0641696		-2.4016		-1.65025		-1.9088		-2.60946		-1.81834		-2.2369
rs56281704	ENSG00000228486	LINC01125	C/T	T	-1.85048	0.0642271		-0.17994		0.572285		3.5572	*	1.31486		-0.0136723		2.92832	*
rs2293793	ENSG00000258376	RP4-647C14.2	T/C	C	-1.85048	0.0642271		-1.52616		-3.17414	*	-2.08355		-0.806629		-1.62481		-1.05115
rs954149	ENSG00000052749	RRP12	G/A	A	1.85048	0.0642559		2.83741	*	1.94552		1.40067		2.46495		2.30758		1.9982
rs4936229	ENSG00000166105	GLB1L3	A/G	G	-1.84864	0.0644867		-1.07414		-1.06448		0.318465		-2.99189	*	0.500445		0.272469
rs1128952	ENSG00000186283	TOR3A	C/T	T	-1.84718	0.0647182		-2.14107		-2.3576		-1.28505		-1.51222		-0.525467		-4.44693	*
rs1202437	ENSG00000204947	ZNF425	C/T	T	-1.84587	0.0648922		-0.493816		-0.960593		-2.19587		-2.94265	*	0.408164		-2.81828
rs34198449	ENSG00000163902	RPN1	G/A	A	1.84182	0.0655044		1.00567		1.22999		1.2447		1.09798		1.57857		1.56017
rs2074634	ENSG00000105771	SMG9	A/G	G	1.84135	0.0655923		2.60746		0.454017		2.47715		2.35129		1.45301		3.20057	*
rs11235746	ENSG00000054967	RELT	G/T	G	1.83923	0.0658858		2.29502		1.23201		0.731965		2.95122	*	1.40333		3.03586	*
rs4926198	ENSG00000160877	NACC1	T/C	C	-1.83749	0.0661214		-1.19802		0.994547		-2.6372		0.117002		-2.55008		-0.889254
rs6955702	ENSG00000198286	CARD11	A/G	G	1.83608	0.0663577		0.957387		0.974201		0.896307		0.355834		0.97798		1.92943
rs3198697	ENSG00000183793	NPIPA5	C/T	T	1.83476	0.066565		2.84135	*	5.75769	*	3.86893	*	4.41445	*	5.15403	*	3.32838	*
rs6985508	ENSG00000022567	SLC45A4	G/A	A	-1.83381	0.066654		-0.997393		-3.27137	*	-1.19321		-3.38331	*	-0.224758		-1.80763
rs8017358	ENSG00000186648	LRRC16B	G/A	A	-1.83306	0.0667728		-3.14532	*	-0.389328		-2.46536		-0.68952		-4.59479	*	-1.97608
rs6489722	ENSG00000010295	IFFO1	A/G	G	-1.82594	0.0678503		-1.28296		0.443921		-2.62664		-0.287183		-2.95062	*	-0.39493
rs544788	ENSG00000265975	CTB-41I6.2	C/A	A	1.82593	0.0678804		-1.46744		1.26209		0.541519		-1.21597		-1.86717		-0.75072
rs12973580	ENSG00000267470	ZNF571-AS1	T/G	G	-1.82552	0.0679105		-3.48171	*	-2.04066		-2.60925		-0.725534		-2.80196	*	-1.96359
rs11242808	ENSG00000124570	SERPINB6	T/C	T	-1.82442	0.0680614		-3.43145	*	-3.38626	*	-3.56329	*	-3.35418	*	-3.21636	*	-1.51472
rs10013658	ENSG00000154447	SH3RF1	A/C	C	-1.82426	0.0680916		-0.674307		-0.6979		-0.891842		-2.0481		-0.855469		-1.50357
rs34105255	ENSG00000070882	OSBPL3	C/T	T	-1.82423	0.0680916		-1.65867		-3.25257	*	-2.02282		-1.66031		-0.799971		-1.48265
rs7404003	ENSG00000166501	PRKCB	A/C	C	-1.82358	0.0682126		-2.03112		-3.49867	*	-1.78029		-1.4498		-0.660114		0.11448
rs1799894	ENSG00000104936	DMPK	G/A	A	-1.82208	0.0684246		-0.815052		-0.906003		-3.93503	*	-1.8449		-0.742591		-0.662902
rs9621047	ENSG00000185339	TCN2	A/G	A	1.82162	0.0685157		1.79916		1.36644		2.71945		0.459543		3.01474	*	1.97952
rs3219023	ENSG00000143799	PARP1	T/C	C	1.82159	0.0685461		0.382586		1.91409		0.542081		0.282158		0.834106		1.85746
rs61942868	ENSG00000185684	EP400NL	T/G	G	-1.82032	0.0686981		0.0129307		-3.61189	*	-1.81117		-1.48598		-2.6668		-1.09457
rs62565779	ENSG00000165118	C9orf64	A/G	G	1.81895	0.0689419		0.926864		2.45413		2.31821		0.381295		0.27296		1.25418
rs7597228	ENSG00000143924	EML4	C/G	C	1.81848	0.069003		1.76597		2.62799		1.80452		2.55976		2.52348		3.64216	*
rs10261806	ENSG00000196511	TPK1	A/G	A	-1.81759	0.0691253		-2.37466		-3.9448	*	-2.09134		-3.63279	*	-3.27975	*	-3.65705	*
rs11264060	ENSG00000233621	LINC01137	G/A	A	-1.81736	0.0691559		-1.78766		-0.670697		-1.17005		-1.05134		-2.9072	*	-4.0081	*
rs12924698	ENSG00000051108	HERPUD1	T/G	G	1.81725	0.0691865		2.0145		1.99632		0.475783		1.58048		1.42827		1.24127
rs6940020	ENSG00000172469	MANEA	T/C	C	1.81707	0.0692171		2.30906		4.42346	*	2.40458		2.21377		0.46363		1.53166
rs75429956	ENSG00000101493	ZNF516	T/G	G	-1.81568	0.0694011		-3.29111	*	0.74171		-2.92014	*	-1.58802		-1.90304		-1.08267
rs7355594	ENSG00000228389	AC068039.4	G/T	T	1.81221	0.0699553		5.12228	*	3.57941	*	4.41612	*	3.69092	*	3.89169	*	4.48633	*
rs4806187	ENSG00000126267	COX6B1	A/G	G	-1.81194	0.0699862		-4.25495	*	-3.25838	*	-5.74714	*	-4.57198	*	-3.63295	*	-2.69393
rs6493470	ENSG00000081014	AP4E1	G/A	A	1.81198	0.0700171		2.99698	*	1.24429		3.00878	*	2.97499	*	2.89686	*	0.497383
rs913431	ENSG00000260992	DOCK9-AS2	A/G	A	1.81087	0.0701718		-0.378953		-2.1527		0.0048342		-3.15315	*	0.089857		0.0430531
rs3176926	ENSG00000197165	SULT1A2	C/G	G	1.80908	0.070451		1.09542		3.01552	*	3.14231	*	2.20855		0.160291		2.80329
rs356454	ENSG00000171604	CXXC5	C/T	T	-1.80813	0.0705754		-1.67102		-1.07399		-1.3187		-2.01505		0.17629		0.75661
rs11048911	ENSG00000152944	MED21	G/C	C	-1.80753	0.0706688		-2.43263		-2.5363		-1.21152		0.568284		-1.56193		-1.34935
rs661603	ENSG00000001084	GCLC	C/T	C	-1.80556	0.0709808		-1.45316		0.335605		-0.372538		-0.797914		-0.780217		-0.166803
rs75920505	ENSG00000137880	GCHFR	G/C	C	-1.80464	0.071106		-0.591348		-1.36812		-0.954841		-0.32618		-0.0778246		-1.00729
rs914347	ENSG00000227920	RP1-153P14.5	C/A	A	1.80403	0.0712313		3.37099	*	1.48436		1.61485		1.37717		2.58254		1.41506
rs132735	ENSG00000100336	APOL4	G/T	T	1.80183	0.0715769		2.89514	*	1.20672		1.13122		0.533137		0.755544		0.759509
rs983149	ENSG00000173875	ZNF791	A/G	A	-1.79744	0.0722404		-2.39911		-1.97467		-0.64042		1.14353		-1.0456		-0.568783
rs114810457	ENSG00000204304	PBX2	A/G	G	1.79651	0.0724309		3.13131	*	2.40852		1.9523		1.56607		1.57174		0.494731
rs7731626	ENSG00000134352	IL6ST	A/G	A	-1.79532	0.07259		-0.304575		-0.641503		-2.4461		-1.10969		-1.87819		-1.2419
rs10993768	ENSG00000123453	SARDH	T/C	T	1.79518	0.0726537		1.60968		0.779005		2.65942		0.966297		2.66083		0.438819
rs11654879	ENSG00000108950	FAM20A	G/A	A	-1.79489	0.0726537		-1.41487		-3.3823	*	-1.12486		-3.27388	*	-0.89599		-2.32465
rs6479483	ENSG00000227603	RP11-165J3.6	G/A	A	1.79463	0.0727175		1.92475		2.17209		0.737014		4.08915	*	3.82063	*	3.63981	*
rs7081029	ENSG00000196326	AKR1CL1	C/T	T	-1.79424	0.0727493		-1.83167		-1.49514		-3.26368	*	-0.446797		-2.46982		-1.73167
rs11243180	ENSG00000096696	DSP	G/A	G	-1.7938	0.0728451		-1.65815		-2.88636	*	-1.13789		-0.488414		-1.79807		-1.83643
rs7478978	ENSG00000050165	DKK3	A/T	T	-1.79364	0.0728451		-2.5113		-2.42164		-3.14512	*	-2.17217		-2.61804		-1.74226
rs6599528	ENSG00000071894	CPSF1	A/C	C	-1.79174	0.073165		-1.84308		-2.18608		-3.93468	*	-2.16455		-1.81013		-1.87711
rs1680529	ENSG00000132141	CCT6B	T/C	C	1.79016	0.0734539		0.886413		2.10272		0.267108		1.85093		2.92749	*	2.53762
rs10258989	ENSG00000105967	TFEC	G/A	A	1.78995	0.0734861		-0.0089544		1.69508		-1.26005		1.86091		-0.1096		0.118664
rs1831105	ENSG00000136816	TOR1B	A/G	G	-1.78935	0.0735504		-2.29247		-0.11645		-0.769427		-0.0734173		-0.763017		0.454323
rs4424910	ENSG00000177946	CENPBD1	C/A	C	1.78462	0.0743262		2.01677		1.42488		2.37951		-0.281393		2.13508		1.35483
rs7572505	ENSG00000055044	NOP58	G/A	A	1.78372	0.0744887		1.29356		2.49298		1.31594		3.60224	*	1.56214		1.51505
rs2158799	ENSG00000153814	JAZF1	C/G	C	1.77936	0.075207		2.01138		2.0336		0.546172		1.03195		-0.134347		-1.26977
rs11711485	ENSG00000233276	GPX1	G/T	T	1.77397	0.0760962		0.334105		1.82368		1.1051		0.726493		1.61622		0.784505
rs13137732	ENSG00000172007	RAB33B	T/C	C	-1.7727	0.0762619		-3.13983	*	-3.13346	*	-2.18285		-1.96243		-3.08123	*	-2.92532	*
rs12347453	ENSG00000099139	PCSK5	G/T	T	1.77245	0.0763282		1.7914		0.647212		1.78905		0.771683		1.04049		1.77523
rs10232729	ENSG00000106089	STX1A	T/C	C	-1.77084	0.0765607		0.940494		-0.773329		0.210243		0.0774048		-0.462861		-0.476762
rs11936560	ENSG00000163138	PACRGL	C/T	C	1.77072	0.0766272		0.351557		0.307538		2.81084	*	2.43193		1.18346		0.0630659
rs2307022	ENSG00000103056	SMPD3	G/A	A	-1.76846	0.0769607		-3.47787	*	-1.20688		-1.16464		-1.04704		-3.18494	*	-3.30308	*
rs12199346	ENSG00000124762	CDKN1A	C/A	A	1.7678	0.0770943		1.37614		-0.0886033		1.54582		1.01189		2.08024		-1.11726
rs329272	ENSG00000173852	DPY19L1	G/A	A	-1.76745	0.0771278		-3.11192	*	-1.02725		-1.08791		-1.75232		-1.75817		-1.42382
rs4655226	ENSG00000158825	CDA	C/T	T	1.76697	0.0772617		2.50735		1.4191		1.94284		1.70597		1.7197		1.42527
rs10392	ENSG00000101447	FAM83D	G/A	A	-1.76676	0.0772617		-1.96057		-0.0362697		-2.51283		-1.39933		-2.86437	*	1.25497
rs7259683	ENSG00000126456	IRF3	T/C	C	1.76641	0.0773288		2.52586		1.45002		2.81242	*	2.33276		4.08939	*	3.09331	*
rs10851475	ENSG00000156958	GALK2	G/A	A	-1.7655	0.077463		-0.782787		-1.7351		-2.27944		-2.17792		-0.963764		-0.643947
rs544178	ENSG00000163746	PLSCR2	G/T	T	1.76399	0.0777657		2.24006		1.28445		0.626314		1.57594		-0.047477		3.21966	*
rs12463076	ENSG00000197714	ZNF460	G/A	A	1.76279	0.077968		1.36276		3.19377	*	0.792771		0.0618254		0.391164		0.672906
rs35422477	ENSG00000175324	LSM1	A/G	G	-1.76186	0.0780693		-1.18912		0.26928		-1.70233		0.147033		-1.51313		0.683726
rs6756847	ENSG00000143891	GALM	G/A	A	-1.75441	0.0793278		-0.792287		-1.10637		-1.63719		-0.0873507		-2.24296		-0.658093
rs9535883	ENSG00000136098	NEK3	G/C	G	-1.7522	0.0797394		-1.16714		-1.68074		0.426419		-0.887958		0.797024		-0.574838
rs535334	ENSG00000143333	RGS16	C/T	T	1.74766	0.0805333		2.59676		-1.48769		0.378908		0.64328		1.70118		0.35007
rs11777808	ENSG00000241852	C8orf58	A/C	C	1.74691	0.080672		0.778272		-0.152667		0.913083		-0.057033		2.81937	*	-0.646665
rs17668357	ENSG00000095485	CWF19L1	G/C	C	1.746	0.0808457		1.69478		1.83588		3.70791	*	2.53417		1.47335		1.90032
rs4820005	ENSG00000187860	CCDC157	T/C	C	-1.74339	0.0812638		-1.93078		0.0604613		0.0480516		0.270941		-2.85272	*	-1.02334
rs11078801	ENSG00000170310	STX8	G/C	C	1.74339	0.0812987		1.46055		3.32084	*	2.07402		2.65703		1.84203		2.22789
rs872786	ENSG00000234222	RP11-315I20.1	A/T	T	1.7427	0.0814035		-0.717435		2.84355	*	1.06239		-0.202936		2.88904	*	1.55399
rs11119340	ENSG00000227591	RP1-28O10.1	T/A	A	1.74181	0.0815434		1.7075		-0.126442		2.10359		2.02269		0.838706		1.50168
rs12822733	ENSG00000002016	RAD52	C/G	G	-1.74172	0.0815434		-3.61128	*	-3.69559	*	-1.46812		-2.21521		-3.05997	*	-2.1923
rs6503893	ENSG00000108395	TRIM37	G/A	G	-1.74108	0.0816485		-3.64512	*	-6.1829	*	-2.49634		-3.98574	*	-2.38374		-3.59084	*
rs2822502	ENSG00000185272	RBM11	G/A	A	1.74076	0.0817537		1.52778		4.38345	*	1.17299		3.90564	*	2.29937		2.86108	*
rs4902336	ENSG00000176153	GPX2	C/T	T	1.73904	0.0820348		-1.57829		-0.45149		-1.39401		-2.3052		-0.0177713		0.499887
rs3803643	ENSG00000103168	TAF1C	T/G	G	-1.73861	0.0820699		-2.88506	*	-3.0963	*	-4.01066	*	-3.0858	*	-3.41587	*	-2.61457
rs3756663	ENSG00000249572	CTD-2203K17.1	C/A	A	-1.73818	0.0821756		-2.95008	*	-1.36336		-2.70074		-0.609733		-1.77314		-3.50394	*
rs8044354	ENSG00000083799	CYLD	A/G	A	-1.73743	0.0822813		-2.45347		-0.881342		-1.88811		-0.195057		-1.56745		-0.314461
rs12590195	ENSG00000187630	DHRS4L2	G/C	C	-1.73722	0.0823166		-2.47865		-3.44139	*	-2.89112	*	-2.29628		-2.96468	*	-2.48148
rs9676777	ENSG00000268001	CTC-241F20.3	G/A	A	-1.7365	0.0824578		-5.62147	*	-6.86585	*	-4.98124	*	-6.12154	*	-2.45654		-5.34508	*
rs112239920	ENSG00000198113	TOR4A	A/G	A	-1.73512	0.0827054		-0.590984		-1.00651		-0.731524		-0.0803254		-0.624677		0.240108
rs4353229	ENSG00000165806	CASP7	T/C	C	-1.73509	0.0827054		-2.65989		-4.07332	*	-2.60743		-2.6982		-3.01326	*	-2.69394
rs7165012	ENSG00000128928	IVD	A/G	A	-1.73348	0.0829891		-1.89481		-2.91141	*	-1.10361		-1.0144		-1.54557		-1.22305
rs2729779	ENSG00000103642	LACTB	T/C	T	-1.73333	0.0830246		-0.832458		-2.53468		0.456718		-1.64017		0.288558		-0.969563
rs10886384	ENSG00000107581	EIF3A	T/C	T	-1.7308	0.0834874		-1.17853		0.115713		-3.05158	*	-3.25664	*	-0.791716		0.309924
rs702841	ENSG00000162520	SYNC	C/T	T	1.73016	0.0836303		2.11106		3.04817	*	2.62262		2.41752		1.96126		2.14952
rs696095	ENSG00000238142	RP11-108M9.4	G/A	G	1.72938	0.0837733		3.20436	*	3.53138	*	5.04369	*	3.57245	*	4.90286	*	2.70717
rs534135	ENSG00000181754	AMIGO1	T/C	T	-1.72775	0.0840241		-2.45358		-1.09827		-1.05257		-1.93203		-2.65379		-1.08813
rs113056502	ENSG00000127952	STYXL1	G/A	A	1.72757	0.0840959		3.19055	*	3.5887	*	4.13738	*	4.22675	*	2.5813		2.43815
rs4577484	ENSG00000172340	SUCLG2	T/C	C	1.72699	0.0842036		0.954652		1.40147		3.09396	*	-0.478337		2.73256		1.48842
rs13130041	ENSG00000170509	HSD17B13	C/T	T	1.72635	0.0843114		-0.060752		3.56147	*	0.258646		1.89007		3.31744	*	3.2926	*
rs4796168	ENSG00000205020	CCL4L1	G/A	A	1.72534	0.0844914		2.27406		2.16104		2.17983		2.16317		2.3637		2.88144	*
rs470929	ENSG00000197971	MBP	C/T	T	-1.72307	0.0848524		-3.42221	*	-1.48393		-2.20973		-2.08947		-1.7658		-1.97276
rs8064882	ENSG00000166263	STXBP4	C/T	T	1.72265	0.0849609		1.67543		2.93655	*	1.35971		2.57758		1.10891		1.50043
rs37759	ENSG00000184903	IMMP2L	C/T	C	-1.72153	0.085142		-0.75315		-2.89614	*	-1.00501		-1.60886		-0.166015		-2.41885
rs3766398	ENSG00000130775	THEMIS2	A/G	A	1.72107	0.0852508		4.05528	*	1.79482		4.91347	*	2.0131		2.9203	*	1.85498
rs2583394	ENSG00000254531	AP001816.1	C/T	T	-1.72001	0.0853961		-0.979485		-2.11236		-1.29428		-3.35926	*	-0.846865		-1.70479
rs10496175	ENSG00000124380	SNRNP27	T/C	C	1.71889	0.0856508		4.47775	*	4.60673	*	3.95241	*	3.3224	*	2.88635	*	4.5283	*
rs10864038	ENSG00000136643	RPS6KC1	C/T	T	-1.7154	0.0862353		-1.02319		-1.33718		-2.79062	*	-0.0938101		-0.477002		-0.827715
rs11265908	ENSG00000187764	SEMA4D	T/C	C	1.71546	0.0862719		3.22158	*	1.87796		3.86335	*	1.60914		3.82721	*	2.6957
rs11636147	ENSG00000140323	DISP2	C/G	G	1.71391	0.0865655		1.75125		2.19586		1.47646		3.63938	*	0.68431		1.56235
rs62585226	ENSG00000130560	UBAC1	T/C	C	-1.713	0.0867125		-0.0964468		-0.738789
rs2534722	ENSG00000139190	VAMP1	T/G	T	1.71269	0.0867862		3.63023	*	3.08992	*	1.38178		1.49463		3.62811	*	2.0149
rs1778484	ENSG00000137338	PGBD1	A/G	G	-1.71145	0.0869704		3.14356	*	-0.467122		-0.0190658		-1.33821		-0.0366117		-0.513137
rs10042124	ENSG00000197822	OCLN	G/A	A	1.71057	0.0871919		2.60214		2.42003		2.40686		1.10061		2.28187		2.15753
rs57534080	ENSG00000198171	DDRGK1	C/T	T	-1.7077	0.0876735		-3.25197	*	-2.61902		-2.10723		-2.50251		-1.67052		-2.18859
rs5759624	ENSG00000100218	RTDR1	C/A	A	1.70555	0.0881198		0.287762		2.1145		-0.111849		3.32861	*	0.949562		-1.75679
rs1514831	ENSG00000052126	PLEKHA5	T/C	T	-1.70217	0.0887179		-2.64039		-3.08496	*	-2.38176		-1.99168		-2.53007		-2.68266
rs3822328	ENSG00000213523	SRA1	T/G	G	-1.70173	0.0887929		-0.979708		-3.65321	*	-2.19647		-2.09097		-0.984612		-2.83294	*
rs76986958	ENSG00000145358	DDIT4L	G/A	A	1.69861	0.0893946		3.48008	*	-0.502587		4.85054	*	1.65392		4.349	*	1.06373
rs957716	ENSG00000104412	EMC2	G/C	C	-1.6968	0.0896967		-0.651451		-2.49901		1.28852		0.629767		0.122432		-0.68311
rs2277947	ENSG00000104979	C19orf53	A/G	A	-1.69672	0.0897345		-0.296564		0.218464		0.346624		-0.107631		-0.909536		-0.154793
rs12929829	ENSG00000140750	ARHGAP17	C/A	A	-1.69631	0.0898102		-2.86941	*	-0.220619		-0.973148		1.32511		-1.39621		-1.64876
rs6777106	ENSG00000053524	MCF2L2	C/G	G	-1.69575	0.0899238		-3.46775	*	-4.83691	*	-2.28028		-2.9948	*	-2.04065		-1.11244
rs4980499	ENSG00000110583	NAA40	G/A	A	1.6935	0.0903794		2.66162		2.38663		1.35408		1.2415		0.240739		0.676318
rs445493	ENSG00000267571	AC104532.4	G/A	A	-1.69246	0.0905316		-3.83337	*	-0.338468		-2.68395		-2.96935	*	-0.988422		-2.17582
rs12270702	ENSG00000152270	PDE3B	G/A	A	1.69178	0.0907223		2.01851		2.07807		2.5128		0.53242		3.847	*	2.76895
rs7255218	ENSG00000267106	C19orf82	T/C	C	1.6906	0.0909515		3.15236	*	2.90695	*	1.18701		1.58998		0.638952		1.46894
rs61629858	ENSG00000163606	CD200R1	C/A	A	1.68975	0.0911045		3.19694	*	4.88015	*	1.78002		2.37767		2.81022	*	2.39829
rs3735840	ENSG00000160948	VPS28	G/A	G	-1.68894	0.0912194		-2.98002	*	-3.7013	*	-0.919433		-2.74684		-1.48069		-2.74706
rs1357726	ENSG00000107362	ABHD17B	T/C	T	1.68821	0.0913728		3.49306	*	1.9831				1.18931		2.41933		-0.494822
rs9676435	ENSG00000269343	ZNF587B	G/A	A	-1.68429	0.0921044		-0.702968		-1.91413		0.0917913		-0.656365		0.0112422		-0.238348
rs138514	ENSG00000075240	GRAMD4	A/G	G	-1.68369	0.0922203		0.228938		1.73062		-0.648566		0.730876		0.863378		0.150151
rs12625157	ENSG00000100997	ABHD12	G/A	A	1.68369	0.092259		-0.307235		1.13703		0.64444		0.842062		2.77049	*	1.4822
rs165352	ENSG00000123643	SLC36A1	T/G	G	-1.68243	0.0924526		0.522631		2.25342		1.1492		1.45728		0.790866		1.66293
rs1956905	ENSG00000139899	CBLN3	G/C	C	-1.6815	0.0926464		-2.34465		-7.04134	*	-1.92561		-5.56086	*	-2.16481		-3.89584	*
rs1231281	ENSG00000105538	RASIP1	G/A	A	1.68034	0.0929184		0.314719		0.820765		0.495654		0.361509		3.26103	*	1.30993
rs10964806	ENSG00000188921	PTPLAD2	G/A	A	1.67931	0.0931131		-0.950954		-2.03282		1.26954		-0.9381		0.0684644		-1.37815
rs7292074	ENSG00000183741	CBX6	C/A	A	-1.67914	0.0931131		-0.0402209		-0.588395		-0.49437		-0.685982		-0.598525		-1.35418
rs2470940	ENSG00000237513	RP11-325F22.2	A/C	C	1.67808	0.0933471		2.31115		1.69824		4.57366	*	1.97057		2.02177		0.584483
rs936898	ENSG00000109436	TBC1D9	G/A	A	-1.67786	0.0933471		-2.72878		-1.49509		-1.00214		-0.277368		-1.5457		-1.77811
rs55828715	ENSG00000048544	MRPS10	G/C	G	-1.67752	0.0934252		-1.96373		-3.94239	*	-2.3027		-3.27402	*	-1.74279		-2.09373
rs1032070	ENSG00000108784	NAGLU	C/T	T	-1.67537	0.0938558		0.752525		-0.259507		0.711833		-0.711845		0.305672		-1.53678
rs59803789	ENSG00000222009	BTBD19	C/T	T	-1.67189	0.0945243		-0.684352		-0.859443		0.531757		-0.750818		-0.900995		-0.496679
rs10814623	ENSG00000165275	TRMT10B	C/G	C	1.67078	0.0948007		0.339477		1.19448		1.47318		-0.544935		1.68819		2.57026
rs66496937	ENSG00000054219	LY75	G/A	A	-1.66811	0.095276		-3.67531	*	-1.33629		-2.8546	*	-2.0819		-1.63159		-0.739857
rs6080761	ENSG00000125844	RRBP1	G/A	A	1.6671	0.0955144		2.56629		0.849817		1.88825		0.500308		2.60214		-0.0125547
rs11699953	ENSG00000100994	PYGB	C/G	C	-1.66575	0.0957533		0.384507		-2.20162		-2.28078		-1.8785		-2.78709	*	-1.40043
rs2121116	ENSG00000196670	ZFP62	G/A	A	-1.66514	0.0958729		-2.12008		-2.85482	*	-1.44544		-1.59411		-0.678333		-1.51058
rs7725831	ENSG00000152503	TRIM36	G/A	G	-1.66442	0.0959926		0.987246		1.3586		-2.06392		1.87769		1.52752		2.14604
rs290200	ENSG00000137501	SYTL2	G/A	A	-1.66306	0.0962724		-2.67172		-1.94908		-2.563		-2.11796		-1.35713		-0.88868
rs12586772	ENSG00000119655	NPC2	A/T	T	-1.66284	0.0963124		-0.234971		0.138012		-0.318473		0.0741201		-0.857774		1.25106
rs4146916	ENSG00000115137	DNAJC27	G/A	A	-1.66199	0.0965128		-3.44645	*	-0.869857		-0.198041		-0.214923		-0.781515		0.309084
rs12936976	ENSG00000265148	BZRAP1-AS1	A/G	G	-1.66149	0.096593		-0.23349		-1.55101		-1.19575		-0.64868		-0.681937		-0.186275
rs2289247	ENSG00000114902	SPCS1	G/A	A	1.6614	0.0966331		1.20483		-0.017294		3.1523	*	2.04149		1.90574		0.867717
rs115807384	ENSG00000197712	FAM114A1	A/C	C	1.65904	0.0971158		0.199431		0.626897		-1.44627		0.706488		-1.3878		1.76999
rs839758	ENSG00000066322	ELOVL1	G/A	G	1.65772	0.0973982		0.489442		0.318988		-0.84233		0.473388		0.135613		0.826193
rs57634456	ENSG00000174516	PELI3	A/C	C	-1.65649	0.0976004		-1.38778		-3.47577	*	-1.86954		-1.36118		-2.10113		-1.66557
rs8051696	ENSG00000161981	SNRNP25	G/C	C	-1.65579	0.0977623		-2.81511	*	-1.86846		-1.49635		-2.19042		-1.88875		-2.57691
rs10122480	ENSG00000238058	RP11-432J22.2	G/C	C	1.65565	0.0978029		5.85348	*	2.60223		5.80281	*	0.746134		5.3529	*	1.17691
rs1180943	ENSG00000162396	PARS2	G/C	C	1.65514	0.0979245		2.84163	*	0.941747		0.547345		1.11564		0.62149		2.31039
rs6509214	ENSG00000213889	PPM1N	G/T	T	-1.65492	0.0979245		-3.57405	*	-1.70501		-2.19556		-2.44123		-2.55792		-2.2306
rs2002444	ENSG00000042493	CAPG	A/G	G	-1.65417	0.0980869		-0.990335		0.463354		-1.16967		-0.134072		-2.02305		-0.224902
rs8182102	ENSG00000153048	CARHSP1	A/G	A	1.65019	0.0989429		1.7151		3.37493	*	0.697511		2.3331		-0.87464		0.263921
[truncated: 1,621 more rows]

## Sheet: CD4T
SNP	Gene	Gene symbol	SNP type	Effect allele	bulk-like_ut_z	bulk-like_ut_p	bulk-like_ut_fdr	z_CD4T_3hCA	fdr_3hCA	z_CD4T_24hCA	fdr_24hCA	z_CD4T_3hMTB	fdr_3hMTB	z_CD4T_24hMTB	fdr_24hMTB	z_CD4T_3hPA	fdr_3hPA	z_CD4T_24hPA	fdr_24hPA	z_CD4_Memory_3hCA	fdr_CD4_Memory_3hCA	z_CD4_Memory_24hCA	fdr_CD4_Memory_24hCA	z_CD4_Memory_3hMTB	fdr_CD4_Memory_3hMTB	z_CD4_Memory_24hMTB	fdr_CD4_Memory_24hMTB	z_CD4_Memory_3hPA	fdr_CD4_Memory_3hPA	z_CD4_Memory_24hPA	fdr_CD4_Memory_24hPA	z_CD4_Naive_3hCA	fdr_CD4_Naive_3hCA	z_CD4_Naive_24hCA	fdr_CD4_Naive_24hCA	z_CD4_Naive_3hMTB	fdr_CD4_Naive_3hMTB	z_CD4_Naive_24hMTB	fdr_CD4_Naive_24hMTB	z_CD4_Naive_3hPA	fdr_CD4_Naive_3hPA	z_CD4_Naive_24hPA	fdr_CD4_Naive_24hPA
rs1131017	ENSG00000197728	RPS26	C/G	G	-12.426	1.8885e-35	*	-13.0642	*	-13.4472	*	-12.272	*	-14.0607	*	-14.214	*	-13.4463	*	-12.9528	*	-12.8496	*	-12.1089	*	-13.6525	*	-14.1397	*	-13.4086	*	-14.3716	*	-13.5885	*	-13.3347	*	-14.1863	*	-14.2829	*	-14.0309	*
rs2074219	ENSG00000170291	ELP5	A/G	A	12.3681	3.89397e-35	*	8.39537	*	6.70765	*	9.95459	*	6.46363	*	9.50663	*	6.89678	*	7.91644	*	4.88435	*	9.542	*	6.06661	*	9.34661	*	3.79453	*	7.01339	*	4.52318	*	7.25182	*	5.07614	*	6.24691	*	6.24032	*
rs10760117	ENSG00000226752	PSMD5-AS1	T/G	T	12.2709	1.29963e-34	*	12.8353	*	12.7798	*	11.6336	*	10.5411	*	13.0235	*	11.1392	*	12.6634	*	12.5292	*	11.3999	*	10.2331	*	12.9722	*	10.9371	*	12.0419	*	11.3311	*	11.162	*	10.4512	*	11.9788	*	9.0617	*
rs61894839	ENSG00000166435	XRRA1	G/A	A	11.9155	9.83928e-33	*	10.8343	*	11.2924	*	11.1882	*	9.3614	*	11.4289	*	8.93234	*	11.47	*	11.0636	*	10.8205	*	9.7517	*	10.3885	*	7.73216	*	7.75246	*	9.94182	*	8.95582	*	8.40986	*	10.0898	*	9.04438	*
rs9349050	ENSG00000112139	MDGA1	T/C	T	10.9118	1.01232e-27	*	7.85114	*	9.5966	*	8.42195	*	7.11068	*	8.53267	*	7.35634	*	7.9298	*	9.07402	*	7.78546	*	5.91901	*	7.48704	*	6.21338	*	3.22019	*	5.53046	*	3.42834	*	5.99259	*	5.54283	*	5.26899	*
rs2910686	ENSG00000164308	ERAP2	C/T	T	-10.706	9.51893e-27	*	-3.13309	*	-8.45351	*	-2.91541		-8.96443	*	-2.60594		-7.94857	*	-2.7853		-8.72446	*	-2.40955		-8.05207	*	-2.70802		-7.25388	*	-3.60378	*	-7.93685	*	-2.15398		-8.49075	*	-1.82483		-7.46746	*
rs9271520	ENSG00000237541	HLA-DQA2	A/G	G	10.3686	3.44535e-25	*	5.72454	*	6.73361	*	4.90746	*	3.14358	*	6.92659	*	3.27574	*	5.37043	*	6.13407	*	3.54226	*	3.61581	*	6.57992	*	3.02319		-0.591496		0.452005		-1.52704		1.01777		1.98315		-0.430304
rs8141807	ENSG00000212939	RP1-29C18.10	G/C	C	10.3622	3.6839e-25	*	5.7838	*	7.04458	*	6.92342	*	6.75521	*	4.66988	*	3.85905	*	5.68797	*	6.25321	*	5.03404	*	5.78317	*	3.38853	*	3.65582	*	3.84465	*	5.32582	*	5.30779	*	4.90731	*	3.66189	*	2.95059
rs7309189	ENSG00000013573	DDX11	G/A	G	10.346	4.36337e-25	*	10.6332	*	11.4442	*	8.9173	*	8.80692	*	9.19062	*	8.78974	*	9.26584	*	9.36149	*	8.09137	*	6.15655	*	8.20087	*	7.89785	*	7.55157	*	8.8824	*	6.67841	*	7.09045	*	6.16356	*	6.06315	*
rs35188965	ENSG00000113504	SLC12A7	C/T	C	10.2043	1.89879e-24	*	5.73925	*	2.74157		7.09782	*	5.5734	*	6.53422	*	4.66446	*	6.16504	*	3.21292	*	6.46139	*	6.20449	*	7.35114	*	5.37932	*	2.55594		-0.642974		1.73242		1.32468		1.854		1.60797
rs7806458	ENSG00000106565	TMEM176B	G/A	G	9.99543	1.59641e-23	*	1.13118		0.566113		0.961774		0.467507		-0.640565		-1.02401		0.298495		0.128287		2.37815		-0.23004		0.437883		-1.28235		0.810939		0.786132		-0.284063		-0.18879		-1.51763		-0.386202
rs4147638	ENSG00000183172	SMDT1	G/A	A	-9.97831	1.89498e-23	*	-11.6571	*	-11.4174	*	-10.7163	*	-10.3587	*	-12.3441	*	-11.3866	*	-10.8353	*	-10.2825	*	-10.3561	*	-9.34051	*	-11.7322	*	-10.0025	*	-10.9649	*	-10.9165	*	-10.9903	*	-9.92839	*	-12.1392	*	-10.1884	*
rs2532233	ENSG00000214401	KANSL1-AS1	C/T	T	9.93445	2.94946e-23	*	10.2973	*	10.7636	*	9.45692	*	9.31287	*	10.2989	*	10.2979	*	9.31381	*	10.9052	*	9.20014	*	9.03197	*	9.58447	*	9.78266	*	6.10318	*	8.96973	*	8.1664	*	8.75123	*	9.18487	*	8.54031	*
rs817352	ENSG00000196421	LINC00176	C/T	T	9.83125	8.26283e-23	*	8.78148	*	11.236	*	8.62803	*	9.75586	*	9.36245	*	10.4275	*	7.40249	*	9.48709	*	7.07689	*	9.23364	*	6.89272	*	9.12789	*	7.7966	*	10.6566	*	7.60873	*	7.89738	*	8.46033	*	8.40068	*
rs11541855	ENSG00000132507	EIF5A	T/C	C	-9.79321	1.20185e-22	*	-8.68319	*	-6.75186	*	-7.30986	*	-7.56134	*	-9.4556	*	-6.97978	*	-8.28666	*	-5.80811	*	-6.58648	*	-7.5211	*	-8.64107	*	-7.22839	*	-6.96884	*	-6.57591	*	-7.51225	*	-6.70872	*	-8.71791	*	-6.75568	*
rs7806458	ENSG00000002933	TMEM176A	G/A	G	9.75742	1.71495e-22	*	-0.552135		0.524785		0.322933		1.87049		-0.930108		-1.21274		-1.12743		0.270314		-0.554318		0.512067		0.299669		-1.60865		0.307914		-0.0635151		0.991918		2.00653		-0.564591		-1.15121
rs35228013	ENSG00000254859	RP11-661A12.5	G/A	A	9.65557	4.66336e-22	*	4.94787	*	7.39743	*	5.17302	*	6.80135	*	6.22798	*	5.00409	*	2.83108		6.17546	*	4.46342	*	5.24905	*	3.82235	*	2.37354		2.48266		4.18825	*	3.67667	*	4.95698	*	3.98061	*	4.43436	*
rs12648821	ENSG00000260265	RP11-44F21.5	G/A	A	9.58678	9.10355e-22	*	3.72359	*	7.52129	*	2.72435		8.50721	*	2.11139		7.24067	*	3.04484	*	6.65308	*	1.30621		6.36347	*			5.36233	*	2.55141		5.15891	*	3.52121	*	4.97912	*	3.90379	*	4.72967	*
rs2741159	ENSG00000167768	KRT1	C/A	C	9.39107	5.94333e-21	*	8.85626	*	10.1939	*	7.34922	*	8.22773	*	8.52629	*	8.62017	*	8.90483	*	10.5081	*	7.63753	*	8.32983	*	8.72466	*	9.43346	*	3.52055	*	5.72416	*	3.21413	*	5.11215	*	4.60834	*	3.92678	*
rs7215297	ENSG00000141698	NT5C3B	C/T	T	9.3681	7.39199e-21	*	5.62633	*	6.68711	*	5.78355	*	5.36241	*	6.18996	*	5.88266	*	5.74941	*	6.27729	*	6.38277	*	4.76815	*	6.02394	*	5.69383	*	3.32918	*	4.31315	*	2.23841		3.11464		4.9073	*	2.79547
rs11772922	ENSG00000158525	CPA5	G/T	T	9.28705	1.58698e-20	*	7.59783	*	9.6733	*	6.70389	*	9.20968	*	7.31769	*	8.64566	*	5.86322	*	8.81717	*	6.35389	*	8.50327	*	5.4883	*	7.51416	*	5.14489	*	8.62413	*	3.91563	*	7.48079	*	5.97886	*	6.81224	*
rs66817580	ENSG00000183844	FAM3B	G/T	T	9.22647	2.7988e-20	*	1.72297						-0.624734		0.465286		0.612569		0.582708						-1.2386		0.632928
rs17184588	ENSG00000188529	SRSF10	T/C	C	-9.07293	1.15784e-19	*	-6.16507	*	-7.18125	*	-4.87446	*	-4.8075	*	-5.52289	*	-5.65002	*	-5.69769	*	-6.37125	*	-5.30921	*	-4.53637	*	-5.97578	*	-4.89195	*	-5.64591	*	-4.78819	*	-3.27592	*	-3.66175	*	-4.54316	*	-3.80295	*
rs7039222	ENSG00000164978	NUDT2	A/G	G	9.03521	1.63703e-19	*	7.85223	*	8.37291	*	7.2839	*	8.74242	*	7.97894	*	8.67059	*	6.53094	*	7.00817	*	6.45056	*	6.84319	*	6.52219	*	7.01739	*	6.40818	*	7.51732	*	5.6263	*	7.47354	*	6.36881	*	7.18487	*
rs2136600	ENSG00000240344	PPIL3	C/T	T	-9.03437	1.64905e-19	*	-7.50796	*	-8.29548	*	-7.10932	*	-6.93312	*	-7.15391	*	-7.36574	*	-5.59412	*	-6.85028	*	-6.23816	*	-5.31928	*	-4.6248	*	-4.75466	*	-6.9013	*	-6.16035	*	-6.5544	*	-6.66469	*	-6.27308	*	-7.09078	*
rs416568	ENSG00000204644	ZFP57	T/A	A	9.01174	2.03072e-19	*	2.82904		8.31217	*	4.14334	*	7.20266	*	1.77393		7.51452	*	2.51635		7.92429	*	2.62385		6.96395	*	0.402245		5.14594	*	1.8684		3.77587	*	2.42696		3.63419	*			4.20698	*
rs4970777	ENSG00000134202	GSTM3	C/T	C	-9.00976	2.06433e-19	*	-10.0231	*	-10.3011	*	-9.70726	*	-9.17692	*	-10.2026	*	-8.53083	*	-9.41637	*	-8.837	*	-8.66254	*	-7.39797	*	-9.97132	*	-7.41046	*	-7.74613	*	-8.33792	*	-8.77676	*	-7.06102	*	-8.18751	*	-7.37663	*
rs432206	ENSG00000123219	CENPK	C/G	G	8.86904	7.38057e-19	*	10.4815	*	12.7278	*	10.5127	*	11.9224	*	11.4443	*	10.9589	*	9.41119	*	11.6762	*	8.5739	*	10.7727	*	9.82582	*	10.3445	*	11.0165	*	11.0352	*	10.2836	*	9.81679	*	11.5366	*	9.07538	*
rs2281780	ENSG00000120675	DNAJC15	G/T	T	-8.86612	7.56845e-19	*	-7.98571	*	-9.35996	*	-7.54002	*	-8.6446	*	-8.46091	*	-7.83267	*	-8.52371	*	-8.68034	*	-7.11126	*	-8.19106	*	-7.69051	*	-7.95422	*	-6.1958	*	-7.80359	*	-6.61356	*	-6.28322	*	-6.54504	*	-5.63063	*
rs6007595	ENSG00000100376	FAM118A	C/G	G	8.83212	1.0282e-18	*	9.64307	*	9.63721	*	9.41651	*	9.13791	*	9.82146	*	9.30581	*	9.71165	*	9.61261	*	9.34989	*	9.1764	*	9.85057	*	9.29266	*	9.56343	*	9.66192	*	9.44342	*	9.13791	*	9.74935	*	8.44036	*
rs6908428	ENSG00000135541	AHI1	A/G	G	-8.81402	1.20543e-18	*	-7.55641	*	-5.73369	*	-6.99985	*	-4.79528	*	-8.50672	*	-4.37061	*	-7.43202	*	-5.6418	*	-6.43497	*	-4.76248	*	-8.30922	*	-3.8505	*	-5.22067	*	-4.12297	*	-5.49807	*	-3.70166	*	-6.24011	*	-3.36062	*
rs9306156	ENSG00000160305	DIP2A	T/C	C	8.74496	2.23411e-18	*	1.59649		1.52515		2.42685		0.841274		0.989707		0.802124		2.97564		2.28708		2.65942		2.13529		1.98866		1.49144		-0.125598		0.531868		2.17248		0.646106		0.432133		1.09774
rs2276683	ENSG00000236682	AC068282.3	C/G	G	8.73304	2.48005e-18	*	7.01776	*	5.62873	*	5.89856	*	5.41152	*	6.14277	*	4.71199	*	6.19572	*	3.97025	*	4.85402	*	4.53614	*	5.81089	*	5.4931	*	4.98662	*	4.49779	*	4.00709	*	2.45418		4.21744	*	3.09708
rs9612520	ENSG00000184674	GSTT1	T/G	G	-8.70551	3.15899e-18	*	-6.24601	*	-7.71538	*	-6.8144	*	-5.76869	*	-5.74197	*	-5.45829	*	-5.23627	*	-7.50723	*	-4.96687	*	-5.13031	*	-5.5199	*	-4.42675	*	-4.34835	*	-6.65753	*	-5.41205	*	-6.07388	*	-3.57738	*	-5.39145	*
rs1437891	ENSG00000138381	ASNSD1	A/G	A	-8.68193	3.88869e-18	*	-1.19466		-2.23547		-3.01218	*	-4.58014	*	-1.60233		-1.82939		-1.68878		-2.39357		-3.13441	*	-4.10128	*	-1.82493		-2.32526		0.362911		-2.43391		-1.61264		-2.80245		0.113325		-0.810904
rs36053285	ENSG00000270127	RP11-526I2.5	T/C	C	-8.67027	4.30605e-18	*	-5.52881	*	-4.46508	*	-6.33851	*	-4.65869	*	-4.57673	*	-3.75991	*	-4.54862	*	-2.60804		-5.30468	*	-3.06642		-4.01745	*	-3.68084	*	-5.14106	*	-5.00443	*	-4.93796	*	-3.25504	*	-1.97253		-1.23342
rs7045416	ENSG00000204001	LCN8	G/C	C	8.54456	1.29206e-17	*							1.1112
rs9306156	ENSG00000160307	S100B	T/C	C	8.45164	2.87338e-17	*	1.57827		0.372059		0.285187		2.04444		1.10013		0.269601		3.52925	*	2.90796		3.63092	*	0.673634		2.39923		-1.87939		1.02485		0.873677		-0.233496		1.13852		-0.0417268		-0.366783
rs9357006	ENSG00000186470	BTN3A2	A/C	C	-8.44492	3.04045e-17	*	-8.44495	*	-9.25052	*	-7.53552	*	-8.56106	*	-7.13063	*	-7.18058	*	-8.14413	*	-8.91226	*	-7.42987	*	-8.33544	*	-6.33825	*	-7.50625	*	-6.74924	*	-9.26888	*	-6.67052	*	-8.28832	*	-6.99672	*	-6.46544	*
rs884181	ENSG00000165730	STOX1	T/C	C	8.30308	1.01515e-16	*	6.03612	*	8.04272	*	6.40249	*	6.61813	*	5.71256	*	5.21049	*	6.38126	*	6.46826	*	6.26999	*	6.50651	*	5.32382	*	4.58996	*	2.17792		6.11762	*	4.12695	*	3.71139	*	4.06291	*	4.0168	*
rs62480001	ENSG00000036448	MYOM2	G/C	C	8.26042	1.45185e-16	*	3.04081	*	1.63764		3.93499	*	0.284925		3.57895	*	3.3096	*	2.91716		2.42019		3.96733	*	0.554232		3.77247	*	3.30257	*	2.35393		0.60069		0.952823		0.633459		1.42549		1.30763
rs62224180	ENSG00000182362	YBEY	G/C	C	8.06817	7.1459e-16	*	5.20916	*	5.60582	*	4.61491	*	5.42153	*	7.56994	*	7.64688	*	4.06225	*	4.42704	*	4.2982	*	4.27158	*	6.71131	*	6.45388	*	5.43805	*	4.4514	*	4.42649	*	4.98768	*	6.80159	*	5.03922	*
rs16967494	ENSG00000133392	MYH11	C/T	T	7.93196	2.15992e-15	*	5.77483	*	6.49866	*	7.40258	*	6.80202	*	7.82239	*	4.22879	*	4.88056	*	5.10886	*	6.49473	*	5.4778	*	6.52876	*	3.34731	*	4.25788	*	5.0052	*	3.36439	*	6.3961	*	4.61077	*	3.23038
rs2346586	ENSG00000226124	FTCDNL1	T/C	T	7.90186	2.74904e-15	*	4.281	*	4.36895	*	1.13804		5.22305	*	4.26224	*	3.10153	*	2.79633		2.95597		1.01912		3.37051	*	3.10466	*	2.74677		2.80717		2.89744		1.36186		5.00022	*	3.06178		2.53051
rs949055	ENSG00000149403	GRIK4	C/T	C	7.88145	3.23733e-15	*					0.442839				0.255896												1.06179
rs9890200	ENSG00000006282	SPATA20	A/C	C	-7.87223	3.47902e-15	*	-4.34523	*	-4.4249	*	-2.97134		-4.35704	*	-3.83276	*	-2.90219		-2.66642		-2.61619		-2.84853		-3.87378	*	-4.16758	*	-2.16498		-2.56374		-3.71121	*	-1.86343		-2.17208		-2.2791		-2.52492
rs2246577	ENSG00000141560	FN3KRP	T/C	T	-7.86086	3.81079e-15	*	-4.45866	*	-6.44025	*	-4.86913	*	-6.47657	*	-5.35134	*	-5.1911	*	-3.34266	*	-4.49702	*	-4.17555	*	-6.30358	*	-5.2052	*	-4.83971	*	-3.78556	*	-4.71399	*	-2.8642		-4.08962	*	-2.67621		-4.0354	*
rs7546268	ENSG00000236624	CCDC163P	T/C	T	7.83377	4.74095e-15	*	6.02605	*	9.8143	*	6.01662	*	6.81174	*	7.14292	*	8.04394	*	5.42781	*	7.48125	*	6.19997	*	5.97494	*	6.63247	*	6.77459	*	3.17833	*	7.05832	*	2.76228		4.72756	*	3.8823	*	5.17494	*
rs113162983	ENSG00000228857	AC104653.1	C/A	C	-7.79292	6.54366e-15	*	-3.07218	*	-4.07316	*	-3.7353	*	-4.87421	*	-4.88421	*	-5.33352	*	-1.44543		-2.4406		-2.2603		-3.17381	*	-2.91587		-3.01869		-3.14773		-2.56774		-3.0301		-4.2436	*	-3.86904	*	-4.25609	*
rs11648403	ENSG00000129925	TMEM8A	C/T	T	-7.73218	1.05704e-14	*	-6.05603	*	-6.88557	*	-4.7844	*	-5.36716	*	-5.79958	*	-6.93855	*	-5.64395	*	-5.21193	*	-3.54716	*	-4.08634	*	-4.10589	*	-5.98018	*	-4.84465	*	-5.74507	*	-4.7013	*	-5.86186	*	-6.10986	*	-4.45309	*
rs3806160	ENSG00000116791	CRYZ	T/C	T	7.72865	1.08736e-14	*	7.94696	*	7.46959	*	6.49504	*	3.6396	*	7.13383	*	5.41016	*	7.25541	*	6.28877	*	6.39382	*	3.74892	*	5.7943	*	4.83042	*	4.81592	*	4.89281	*	3.88828	*	1.00909		4.42746	*	3.52843	*
rs10276099	ENSG00000196683	TOMM7	A/G	A	-7.5707	3.70933e-14	*	-6.46629	*	-8.20994	*	-6.38468	*	-5.62302	*	-8.36103	*	-10.0892	*	-5.31572	*	-7.50071	*	-5.93128	*	-4.46393	*	-7.08205	*	-8.75158	*	-7.54144	*	-9.74289	*	-7.39902	*	-7.06287	*	-9.42592	*	-9.78096	*
rs7077538	ENSG00000180817	PPA1	T/G	G	7.49667	6.54945e-14	*	9.66488	*	8.52968	*	7.79572	*	7.15898	*	8.28098	*	8.45019	*	7.59162	*	6.35607	*	6.31572	*	5.46505	*	6.7323	*	6.30322	*	9.80953	*	8.08499	*	8.23527	*	7.23755	*	8.43679	*	8.51849	*
rs6598075	ENSG00000177963	RIC8A	C/G	G	7.49317	6.73169e-14	*	6.34246	*	0.276437		6.73546	*	2.61382		7.30887	*	1.53869		6.14092	*	0.361914		7.35296	*	1.44874		7.5805	*	2.1152		2.63813		1.37106		2.90673		2.60827		2.72668		1.16252
rs11246065	ENSG00000251661	RP11-326C3.11	A/G	G	7.47931	7.47764e-14	*	3.1139	*	4.72192	*	3.58283	*	5.62826	*	3.76977	*	5.00928	*	2.51657		3.73596	*	2.09872		5.53254	*	1.26809		4.74005	*	1.74961		4.8039	*	3.13829		3.83011	*	4.09494	*	2.90341
rs17700376	ENSG00000108107	RPL28	A/G	G	-7.45569	8.93242e-14	*	-6.44854	*	-5.87032	*	-5.84515	*	-4.74523	*	-5.94945	*	-4.75024	*	-5.11824	*	-3.64728	*	-4.69267	*	-3.77209	*	-4.64806	*	-3.52567	*	-8.722	*	-7.41695	*	-7.36757	*	-5.37227	*	-7.83057	*	-5.21814	*
rs6458200	ENSG00000188056	TREML4	G/T	T	7.39773	1.38668e-13	*	2.05891		-0.27602		-1.0654		1.73594		1.94905		0.201141		2.85538		-0.0970399		-0.577542				1.64527						-0.03613		-0.868188		1.41166		1.41756		-0.677134
rs3824729	ENSG00000107796	ACTA2	G/A	A	7.35459	1.91787e-13	*	5.78147	*	5.93753	*	4.76171	*	4.78594	*	3.25036	*	3.038	*	4.32882	*	5.52757	*	3.9271	*	5.30811	*	2.56575		2.78807		4.14507	*	2.79724		2.71509		2.85191		3.86452	*	2.86695
rs636049	ENSG00000197345	MRPL21	A/C	C	-7.35132	1.96141e-13	*	-3.00506	*	-4.94096	*	-1.0126		-2.04462		-2.62541		-3.17074	*	-2.52448		-3.78812	*	-1.00418		-1.97877		-1.561		-2.30902		-1.63407		-3.51219	*	-0.526044		-2.22963		-2.3226		-2.68784
rs7187776	ENSG00000178952	TUFM	A/G	G	7.31206	2.63195e-13	*	4.4206	*	5.66568	*	2.74239		5.17883	*	5.53374	*	5.75222	*	3.28174	*	5.02524	*	2.28482		4.78256	*	4.72899	*	4.90553	*	4.79685	*	4.26896	*	2.40838		5.19876	*	5.54768	*	5.44303	*
rs11580138	ENSG00000143184	XCL1	C/T	T	7.28673	3.17875e-13	*	0.739039		1.12774		2.68053		-0.169571		2.17554		1.17295		2.53393		1.66402		4.0667	*	1.81054		3.18553	*	0.502496		-0.661744		0.43934		-0.0312658		-0.297895		0.719816		1.90886
rs11070457	ENSG00000171763	SPATA5L1	A/C	C	7.27187	3.54729e-13	*	3.66989	*	2.42734		2.53587		0.427785		2.48545		2.54765		4.41801	*	3.12832	*	1.82056		-0.603837		2.56695		2.38717		0.664354		-0.369281		0.859397		-0.3772		0.0935632		1.80766
rs10819317	ENSG00000160408	ST6GALNAC6	A/G	G	-7.2718	3.54729e-13	*	-5.902	*	-5.68322	*	-5.58299	*	-4.68998	*	-5.21752	*	-3.87466	*	-6.54658	*	-5.0018	*	-5.75169	*	-5.09033	*	-5.67801	*	-2.91114		-2.89296		-3.81731	*	-2.7327		-3.12312		-2.15883		-4.73907	*
rs13140099	ENSG00000245954	RP11-18H21.1	G/A	A	-7.25987	3.8709e-13	*	-8.06069	*	-7.92115	*	-9.18723	*	-7.6931	*	-9.46772	*	-8.37517	*	-7.30237	*	-7.2685	*	-8.23474	*	-7.554	*	-9.02306	*	-9.14138	*	-7.3164	*	-6.31183	*	-8.30773	*	-7.05426	*	-8.00741	*	-6.91524	*
rs252893	ENSG00000155542	SETD9	T/C	T	-7.25309	4.07038e-13	*	-6.40416	*	-5.58582	*	-5.59623	*	-4.05242	*	-7.05777	*	-5.26201	*	-5.72583	*	-4.72258	*	-5.41784	*	-3.27778	*	-6.00273	*	-4.91524	*	-4.27455	*	-3.30573	*	-3.16837		-3.03246		-4.06591	*	-2.60913
rs9790789	ENSG00000240005	RP11-293A21.1	C/A	A	7.23362	4.70356e-13	*	2.14892		3.20439	*	4.19551	*	1.28838		3.41127	*	4.53662	*	2.41399		4.06678	*	4.43384	*	0.719842		3.44819	*	2.84109		1.12529		0.746037		3.05311		2.44836		0.057416		3.34744	*
rs1059264	ENSG00000197119	SLC25A29	C/T	T	7.22846	4.88717e-13	*	3.19352	*	7.50044	*	5.12147	*	4.16182	*	6.00802	*	2.78933		3.06965	*	6.78759	*	4.80802	*	4.57278	*	4.5702	*	1.0226		-0.593369		4.72636	*	2.96176		2.75003		4.54665	*	1.96327
rs479777	ENSG00000236935	AP003774.1	T/C	C	7.16736	7.65472e-13	*	5.0172	*	7.70791	*	4.76668	*	5.74193	*	7.23699	*	5.31988	*	3.48789	*	6.0065	*	4.31972	*	5.39522	*	6.54059	*	4.77721	*	2.68085		6.11636	*	3.38373	*	2.94887		3.84484	*	3.05383
rs345781	ENSG00000248905	FMN1	A/G	G	7.12432	1.04687e-12	*	7.92312	*	7.8435	*	6.04588	*	8.33134	*	6.1998	*	5.31902	*	8.02455	*	7.44193	*	4.80353	*	8.63725	*	6.99163	*	6.68917	*	6.18231	*	4.6149	*	4.23481	*	4.62621	*	1.50174		1.55903
rs5756736	ENSG00000100079	LGALS2	G/A	G	7.12181	1.06527e-12	*	2.34433		1.69054		0.28642		-1.92472		0.244413		0.351075		1.98206		1.43333		0.333869		-1.05957		0.987237		0.256356		1.79283		2.49695		-0.229815		-1.66528		-0.322494		0.648768
rs7605964	ENSG00000236213	AC006369.2	T/C	T	7.07989	1.44363e-12	*	5.6573	*	3.84414	*	5.67607	*	2.2379		5.04271	*	3.54949	*	5.20258	*	4.14082	*	4.94814	*	1.60113		4.53321	*	3.94959	*	1.99217		0.506158		1.35333		-0.122607		1.08436		-1.43168
rs968567	ENSG00000134824	FADS2	C/T	T	7.05616	1.71364e-12	*	3.61983	*	7.13459	*	4.0149	*	6.17371	*	4.3802	*	6.72881	*	2.47396		7.30155	*	1.88107		7.21497	*	4.51952	*	6.6645	*	2.67971		2.216		2.67521		3.23496	*	-0.108762		2.11292
rs2395943	ENSG00000124587	PEX6	A/G	A	-6.99831	2.58902e-12	*	-4.46166	*	-7.5301	*	-3.0648	*	-4.1019	*	-3.08642	*	-5.01243	*	-3.4037	*	-6.11525	*	-2.80064		-3.06898		-1.14618		-3.73818	*	-2.27545		-5.12541	*	-2.15603		-3.07903		-2.88347		-3.11982
rs6955367	ENSG00000121716	PILRB	A/G	G	6.99705	2.61501e-12	*	7.31195	*	7.40327	*	6.87503	*	5.7144	*	4.68459	*	3.69258	*	7.44755	*	6.39442	*	6.7944	*	5.24946	*	3.74397	*	2.56697		5.29129	*	6.61397	*	5.65028	*	5.66102	*	4.10672	*	4.3585	*
rs12878578	ENSG00000100448	CTSG	G/A	A	6.98176	2.91837e-12	*	1.44607								-0.136831
rs10500316	ENSG00000189068	VSTM1	C/T	T	6.96113	3.37866e-12	*	-0.741886		-2.11955		-0.128426		1.17431		0.190695		0.922864		-1.17275		-2.37057		-1.03272		0.918254		0.296851		1.06258				-1.84172		-0.0495322				-0.240772		0.406472
rs835044	ENSG00000184752	NDUFA12	T/C	T	6.88795	5.66618e-12	*	6.9548	*	6.59684	*	6.57376	*	5.8225	*	9.17126	*	6.93259	*	6.53234	*	6.55635	*	5.46173	*	5.35049	*	8.66972	*	6.41539	*	6.06268	*	4.91208	*	6.22622	*	5.0916	*	6.52975	*	5.08753	*
rs7632486	ENSG00000170293	CMTM8	G/A	G	6.88594	5.74637e-12	*	3.41478	*	2.45028		2.20059		2.96029		2.83895		3.09319	*	3.94601	*	2.8024		2.75378		2.4395		2.21029		3.20692	*	3.42753	*	2.55645		2.31074		2.76709		2.85877		4.07328	*
rs7856656	ENSG00000137106	GRHPR	C/T	T	6.81043	9.73277e-12	*	4.75708	*	6.1259	*	5.52432	*	6.81173	*	6.83702	*	7.38029	*	4.22366	*	6.20769	*	4.58769	*	5.39696	*	6.59164	*	5.48809	*	3.99545	*	3.22556	*	4.14297	*	6.49179	*	5.39519	*	5.70298	*
rs11636944	ENSG00000182253	SYNM	T/G	G	-6.71641	1.86014e-11	*	-7.53161	*	-8.01472	*	-6.20842	*	-7.69966	*	-7.80934	*	-7.58572	*	-6.70724	*	-7.19637	*	-5.11104	*	-6.75197	*	-6.61208	*	-6.66928	*	-5.84539	*	-5.78561	*	-5.53813	*	-6.02319	*	-7.07745	*	-6.25655	*
rs1978713	ENSG00000174652	ZNF266	C/G	G	-6.66987	2.55803e-11	*	-5.39653	*	-4.54147	*	-5.41078	*	-3.07256	*	-6.3049	*	-5.08567	*	-4.83434	*	-2.93706		-4.25826	*	-2.44282		-4.33445	*	-2.9557		-4.04231	*	-4.16833	*	-4.05016	*	-2.36438		-4.05763	*	-3.05637
rs2300077	ENSG00000112299	VNN1	T/C	C	6.62466	3.4819e-11	*	-0.124007		-1.61477		1.80483		1.54786		0.467384		-0.258874		0.627348		-0.874058		1.31635		0.299042		-0.539175		-0.656582		-0.31348		-1.03565		1.86886		2.32072		-0.254835		0.18296
rs7136238	ENSG00000127337	YEATS4	G/T	G	6.62347	3.51029e-11	*	2.67887		2.61987		3.05341	*	0.91306		3.83968	*	4.24778	*	3.30248	*	3.30805	*	2.42703		1.21235		3.67156	*	4.32741	*	1.54043		2.04599		3.18		1.04244		2.81839		3.42677	*
rs4498009	ENSG00000129055	ANAPC13	C/G	C	-6.62064	3.5726e-11	*	-4.44159	*	-5.04033	*	-5.09717	*	-4.46987	*	-5.75138	*	-5.2014	*	-4.27663	*	-3.04145	*	-4.44462	*	-2.65888		-5.05014	*	-3.96391	*	-2.91609		-4.06652	*	-4.31126	*	-4.98884	*	-3.26003	*	-2.34913
rs2516835	ENSG00000135951	TSGA10	C/T	T	-6.61672	3.67058e-11	*	-5.4864	*	-7.30016	*	-5.33881	*	-5.25348	*	-6.59642	*	-8.0953	*	-3.65989	*	-5.06334	*	-4.72234	*	-4.882	*	-4.70299	*	-6.1738	*	-4.77593	*	-6.19911	*	-3.72353	*	-4.2342	*	-6.57707	*	-3.7523	*
rs12525110	ENSG00000234147	RP3-460G2.2	G/A	G	6.60504	3.97517e-11	*	-0.559364		1.79171		1.86281		-0.129388				-1.54503		0.512608		1.31493		1.83099		-1.53848				-1.15754						1.18336		0.42248				-1.08576
rs3751325	ENSG00000166896	XRCC6BP1	A/T	T	-6.58845	4.43993e-11	*	-3.94619	*	-5.4175	*	-3.17577	*	-3.67686	*	-3.42243	*	-6.52392	*	-1.80966		-2.94295		-3.58789	*	-2.64319		-2.00395		-5.2786	*	-4.32741	*	-5.596	*	-1.22733		-3.43369	*	-2.10955		-3.47693	*
rs9273493	ENSG00000179344	HLA-DQB1	C/T	T	6.54358	6.01357e-11	*	4.71617	*	3.17254	*	4.31374	*	2.27254		3.7974	*	1.73032		4.98507	*	3.64542	*	4.94506	*	3.22603	*	4.65234	*	1.84535		2.57097		1.80555		-0.262921		-0.623833		-0.397444		-0.86592
rs2847256	ENSG00000260302	RP11-973H7.1	T/A	T	-6.54004	6.14366e-11	*	-1.72271		-0.526889		-0.394202		-0.886945		-1.63842		0.319218		-1.82063		-1.32942		0.117451		-0.387759		-1.61123		-0.656478		-1.59838		-1.3507		-0.427927		-0.32293		-0.659843		1.74555
rs8062041	ENSG00000257017	HP	C/T	T	-6.53164	6.49839e-11	*	-0.46964				-0.604674		0.132131		-1.13829				-1.07766		-1.72618		-0.616805								-0.518647
rs1615243	ENSG00000168038	ULK4	T/C	C	6.53175	6.50708e-11	*	4.18261	*	5.14929	*	4.91493	*	2.24173		3.15777	*	2.38863		3.18457	*	3.41815	*	4.01891	*	2.53876		3.05889		1.76374		3.40386	*	3.32886	*	3.19149	*	0.630762		2.98033		2.0846
rs35797125	ENSG00000108384	RAD51C	G/A	A	6.51928	7.06834e-11	*	2.6885		3.6423	*	1.95762		0.507787		3.70915	*	2.0385		1.6156		2.23697		1.9334		1.94059		3.2039	*	1.50332		2.39282		2.44423		-0.0656135		-0.337608		2.05692		1.54375
rs3966782	ENSG00000141503	MINK1	T/C	C	6.51269	7.3861e-11	*	3.50816	*	3.97304	*	3.95054	*	4.8254	*	3.82669	*	5.05037	*	3.16391	*	3.56724	*	3.38281	*	2.96367		3.65101	*	4.28588	*	1.40227		1.98898		1.71291		2.68757		0.451499		3.30375	*
rs17305311	ENSG00000170889	RPS9	T/C	C	-6.51243	7.3861e-11	*	-5.7699	*	-5.22097	*	-4.95597	*	-3.22934	*	-6.09615	*	-4.03336	*	-5.26828	*	-4.41555	*	-5.51121	*	-2.77111		-6.30834	*	-4.15562	*	-6.88363	*	-5.80304	*	-6.44006	*	-4.11658	*	-7.45789	*	-6.58813	*
rs3099936	ENSG00000176209	SMIM19	C/T	T	6.50768	7.63609e-11	*	1.61297		4.31537	*	2.58127		2.03276		3.21474	*	2.43446		1.8569		2.93547		2.73306		1.31416		3.44053	*	2.83242		0.585451		2.80228		2.51991		2.35248		2.46193		0.109656
rs816868	ENSG00000156113	KCNMA1	C/T	T	-6.49437	8.3365e-11	*	-0.109942		1.37584		1.21268		-0.817596		-0.550296		-0.578747		-1.16218		0.819877		0.104756		-1.71827		0.324228		-0.43549		-0.190298		1.31373		0.995097		0.138833
rs7605824	ENSG00000035115	SH3YL1	G/A	A	-6.47507	9.46864e-11	*	-9.07339	*	-9.07474	*	-8.30429	*	-7.7395	*	-10.4342	*	-8.22414	*	-8.17113	*	-8.05849	*	-7.07902	*	-6.1532	*	-8.89449	*	-6.70807	*	-9.44811	*	-7.99922	*	-10.2421	*	-6.70763	*	-10.7887	*	-7.71146	*
rs4338909	ENSG00000197020	ZNF100	T/G	T	6.47443	9.51894e-11	*	6.60644	*	8.46668	*	6.59569	*	4.0373	*	6.67277	*	5.26357	*	6.79981	*	6.28925	*	4.6994	*	3.55821	*	5.97568	*	5.06455	*	3.91892	*	7.30011	*	4.55275	*	2.9158		4.43619	*	2.84838
rs1651887	ENSG00000175221	MED16	G/A	A	6.46871	9.8915e-11	*	3.19303	*	2.15415		3.76774	*	1.65003		5.46172	*	3.45292	*	3.12335	*	2.17657		3.11245	*	2.17632		4.81855	*	3.73854	*	1.40008		1.14643		1.43338		1.05406		3.54616	*	2.90217
rs10242703	ENSG00000146574	CCZ1B	G/A	A	-6.46779	9.944e-11	*	-6.00321	*	-5.54358	*	-4.30243	*	-5.78827	*	-5.61496	*	-5.12744	*	-4.60231	*	-5.32245	*	-4.80877	*	-4.60997	*	-3.56341	*	-4.05087	*	-4.80758	*	-3.98424	*	-2.86613		-3.88931	*	-5.50775	*	-3.65376	*
rs11150882	ENSG00000187624	C17orf97	G/A	A	6.46088	1.04151e-10	*	8.48723	*	12.1598	*	9.29034	*	10.6764	*	8.32623	*	8.22675	*	4.94941	*	8.99242	*	5.94566	*	8.65242	*	6.69634	*	6.66497	*	7.10518	*	9.75482	*	6.01241	*	7.703	*	6.66632	*	6.51601	*
rs10110952	ENSG00000129295	LRRC6	G/T	T	-6.44959	1.12146e-10	*	-1.74289		-1.84089		-2.10779		-2.76172		-3.21873	*	-2.29751		-1.35657		-0.520929		-3.28031	*	-2.18727		-1.85639		-1.05242		-1.13246		-1.8475		0.680608		-1.61726		-2.26938		-2.09169
rs11935989	ENSG00000251022	THAP9-AS1	A/T	T	-6.4335	1.24617e-10	*	-5.80608	*	-5.32628	*	-5.92581	*	-3.87931	*	-4.42962	*	-4.65456	*	-4.7051	*	-4.84585	*	-3.78961	*	-3.08423		-4.16638	*	-3.33114	*	-4.49726	*	-3.60323	*	-4.52401	*	-3.07054		-3.31736	*	-3.23346
rs3008111	ENSG00000172785	CBWD1	A/T	A	6.42172	1.34849e-10	*	5.96846	*	3.13091	*	7.79681	*	4.02625	*	7.68801	*	5.04837	*	5.99786	*	2.89979		6.61845	*	4.3345	*	7.65488	*	4.5771	*	4.12325	*	2.141		5.29288	*	1.90832		6.20696	*	3.3728	*
rs6708265	ENSG00000115687	PASK	A/G	G	-6.4203	1.35917e-10	*	-8.4076	*	-6.71791	*	-7.35623	*	-7.30307	*	-6.69409	*	-7.21332	*	-7.51669	*	-6.15507	*	-6.80383	*	-6.95268	*	-6.86463	*	-6.9853	*	-6.84873	*	-5.89182	*	-6.62676	*	-5.72836	*	-5.50295	*	-5.96228	*
rs489941	ENSG00000162620	LRRIQ3	C/A	A	-6.41872	1.37353e-10	*	-4.72095	*	-6.20106	*	-2.68979		-6.55277	*	-3.72916	*	-4.56639	*	-4.48933	*	-2.6558		-1.90136		-4.41655	*	-3.0154		-3.39945	*	-2.66486		-6.03455	*	-2.4677		-5.77254	*	-1.95529		-2.83812
rs11608938	ENSG00000120647	CCDC77	G/T	T	-6.37153	1.87066e-10	*	-1.29621		-2.50779		-3.62405	*	-1.79788		-1.84958		-2.07759		-0.0079109		-2.04674		-2.49285		-1.66364		-0.375397		-1.99793		-2.2615		-1.64687		-2.12906		-1.26245		-0.752623		-1.07843
rs1293299	ENSG00000079459	FDFT1	A/C	C	-6.35934	2.02543e-10	*	-4.65728	*	-3.22572	*	-1.80427		-2.43189		-3.83685	*	-4.71689	*	-3.9608	*	-2.13891		-1.23245		-1.58498		-2.63667		-2.44971		-3.29976	*	-3.14494	*	-2.85829		-1.14654		-3.93619	*	-4.71775	*
rs9022	ENSG00000182372	CLN8	C/A	A	-6.35336	2.10607e-10	*	-5.16676	*	-2.27266		-4.60164	*	-2.85567		-4.92115	*	-1.63231		-4.1026	*	-0.696306		-3.84531	*	-1.8994		-3.79074	*	-0.267668		-5.10552	*	-2.91003		-5.29058	*	-3.25021	*	-5.38258	*	-2.77545
rs1044213	ENSG00000142188	TMEM50B	C/G	C	-6.34957	2.15876e-10	*	-4.90997	*	-7.25212	*	-4.62018	*	-6.88675	*	-5.57683	*	-6.33687	*	-3.96693	*	-6.80843	*	-4.55293	*	-5.36377	*	-4.44588	*	-5.48041	*	-3.0841		-5.2236	*	-2.01197		-6.11301	*	-3.43317	*	-5.32961	*
rs8629	ENSG00000165171	WBSCR27	C/T	T	6.34562	2.2156e-10	*	3.00481	*	5.6523	*	2.26233		4.60548	*	3.56648	*	5.05909	*	1.73644		4.1689	*	0.857496		2.74202		2.67991		4.36315	*	0.792373		2.75708		1.62686		3.15124		2.9647		2.05074
rs2303260	ENSG00000135698	MPHOSPH6	C/G	G	-6.33586	2.35807e-10	*	-6.38748	*	-4.97382	*	-2.82932		-4.79855	*	-3.39961	*	-5.29474	*	-5.07333	*	-4.11432	*	-2.36792		-3.78125	*	-1.93043		-3.77707	*	-3.01305		-3.68394	*	-3.29369	*	-2.76779		-3.80303	*	-4.36491	*
rs75500402	ENSG00000169710	FASN	A/G	G	6.32328	2.56201e-10	*	7.31143	*	1.24705		7.28831	*	0.413582		8.5075	*	0.872925		7.18862	*	1.39799		7.45709	*	0.874136		8.27437	*	0.9395		6.31643	*	-1.10641		4.32468	*	-0.385389		5.8836	*	0.300737
rs2278180	ENSG00000242550	SERPINB10	A/G	G	6.29968	2.98415e-10	*	0.857934		-1.33268		-0.446496				-0.519995				0.325883								-0.519995								-1.0665				0.356463
rs34034499	ENSG00000214087	ARL16	G/C	C	-6.25254	4.03675e-10	*	-4.18674	*	-5.07674	*	-3.26659	*	-5.33827	*	-3.30099	*	-5.53674	*	-3.78382	*	-4.16383	*	-3.18643	*	-3.36504	*	-3.10515	*	-5.39728	*	-3.1607		-4.29241	*	-2.70337		-3.54224	*	-2.85601		-2.32799
rs948636	ENSG00000134779	TPGS2	G/C	C	-6.24505	4.23258e-10	*	-3.5923	*	-5.32898	*	-1.62588		-3.62325	*	-2.07072		-4.2488	*	-2.74021		-4.25123	*	-0.8397		-3.52044	*	-2.07539		-3.29497	*	-0.971697		-4.50365	*	-2.40077		-2.64225		-0.842089		-2.94268
rs117521606	ENSG00000185829	ARL17A	T/C	C	6.23505	4.51778e-10	*	5.92313	*	4.73758	*	5.56159	*	3.86268	*	4.71095	*	3.7028	*	5.91918	*	4.42755	*	5.91393	*	3.49126	*	4.95569	*	3.16854	*	3.27904	*	3.06897	*	3.42633	*	3.49161	*	3.29139	*	2.49486
rs4233115	ENSG00000198756	COLGALT2	G/A	G	-6.22257	4.88983e-10	*	-2.08143		-2.17693		-2.69419		0.634433		-1.74517		-2.22954		-2.64239		-2.44324		-2.60295		-0.9588		-2.47798		-1.72212		-0.591108		-0.581041		-2.39801		0.117249		0.528585		-2.70484
rs4073738	ENSG00000183092	BEGAIN	T/C	C	-6.20653	5.41432e-10	*	-3.05029	*	-2.57898		-1.66484		-2.63067		-3.98513	*	-2.60368		-2.26228		-2.14159		-2.16266		-3.49974	*	-3.02805		-2.84838		-1.45888		-1.65765		-0.85751		0.490537		-2.72458		-1.06414
rs7662433	ENSG00000251580	RP11-539L10.3	G/A	A	-6.2001	5.63915e-10	*	-5.90894	*	-7.5549	*	-3.63892	*	-5.85882	*	-3.83205	*	-6.17032	*	-4.74334	*	-6.06078	*	-3.37904	*	-4.38781	*	-4.09721	*	-4.16464	*	-4.03542	*	-5.36446	*	-3.18376		-4.6526	*	-2.41714		-3.59846	*
rs7917584	ENSG00000240291	RP11-499P20.2	G/A	A	6.19441	5.85075e-10	*	3.88403	*	1.13896		3.12052	*	3.57726	*	2.93868		2.23192		2.61946		0.504106		2.53437		2.97965		2.44719		3.04691		2.76268		2.52375		1.70699		1.91906		-0.11942		0.689771
rs34495	ENSG00000248489	CTD-2007H13.3	G/T	T	6.17971	6.42642e-10	*	4.4387	*	5.6409	*	4.56252	*	3.02359	*	4.77039	*	4.93056	*	4.5215	*	4.25086	*	4.10342	*	2.82167		5.10135	*	4.67094	*	2.75785		5.28437	*	1.67039		0.520415		1.49047		2.16896
rs846808	ENSG00000117595	IRF6	C/T	T	6.12931	8.8322e-10	*	1.39139		3.36064	*	2.40191		1.4533		2.20038		1.06882		0.818794		2.05213		1.6476		2.2669		2.14497		0.535896		1.44207		1.62494		0.347928		0.284982		1.6921		1.04063
rs7143764	ENSG00000258289	CHURC1	A/G	G	6.08114	1.19435e-09	*	2.77806		3.72935	*	3.06549	*	4.27909	*	2.89425		3.28485	*	2.09913		2.71011		3.34184	*	3.07153		2.15101		1.81734		3.6773	*	3.34076	*	3.11751		5.07038	*	3.20213	*	2.83852
rs147446876	ENSG00000136682	CBWD2	C/T	T	-6.0798	1.20333e-09	*	-4.76998	*	-5.06206	*	-4.30921	*	-4.70711	*	-5.33044	*	-2.84951		-4.34461	*	-4.98262	*	-4.48632	*	-2.5258		-4.24862	*	-2.19052		-3.83643	*	-2.82892		-2.06003		-2.84973		-3.91855	*	-0.83049
rs2731670	ENSG00000246334	PRR7-AS1	A/C	A	-6.06482	1.31954e-09	*	-3.72423	*	-6.4981	*	-5.15995	*	-6.81118	*	-6.7149	*	-7.05833	*	-2.79626		-5.50335	*	-1.88474		-6.02466	*	-4.46861	*	-5.70761	*	-3.23767	*	-4.26806	*	-5.49886	*	-4.71373	*	-4.21716	*	-5.03928	*
rs2267989	ENSG00000140092	FBLN5	G/A	A	-6.03163	1.62143e-09	*	-7.78844	*	-8.36299	*	-6.94354	*	-9.07029	*	-8.13335	*	-8.94779	*	-5.43779	*	-7.54333	*	-5.23139	*	-8.49948	*	-6.22305	*	-7.02837	*	-7.47604	*	-7.63717	*	-6.3051	*	-7.56987	*	-7.65248	*	-8.47917	*
rs138616686	ENSG00000124588	NQO2	A/G	G	-6.02805	1.65796e-09	*	-4.20205	*	-4.85662	*	-3.31525	*	-4.17046	*	-5.09912	*	-5.05221	*	-3.83304	*	-5.39993	*	-3.64817	*	-4.03843	*	-3.65051	*	-5.22416	*	-2.66497		-1.72355		-2.09924		-2.44425		-4.82799	*	-3.29841	*
rs4753126	ENSG00000110218	PANX1	C/T	T	6.02347	1.70791e-09	*	2.82587		2.59704		3.44042	*	0.833383		3.20013	*	0.557118		3.33887	*	2.33219		3.6025	*	2.53518		1.76249		-0.320156		-0.0549875		1.55798		1.68328		-1.55044		1.32325		1.3517
rs1809668	ENSG00000233930	KRTAP5-AS1	G/A	G	6.01906	1.75498e-09	*	2.81822		4.24919	*	0.930434		2.26649		1.28064		4.2951	*	2.20269		3.20057	*	1.40506		2.27403		1.66348		3.40039	*	0.795838		1.87124				0.34098		0.128023		2.37272
rs2732275	ENSG00000172728	FUT10	G/A	G	6.00673	1.89454e-09	*	4.16362	*	3.41051	*	4.62464	*	4.63886	*	2.89308		3.28396	*	4.17067	*	4.30886	*	5.32675	*	4.06219	*	2.82707		1.8769		2.27261		1.98058		2.61779		4.13025	*	3.08067		2.58958
rs730078	ENSG00000104835	SARS2	A/G	A	5.99037	2.09583e-09	*	2.96106	*	3.12554	*	5.19792	*	3.56355	*	3.65854	*	2.8046		3.08208	*	2.01356		4.52948	*	2.50502		3.52336	*	3.07929		2.07023		2.62739		3.78814	*	2.83007		0.451307		1.26001
rs2869492	ENSG00000234719	RP11-166B2.1	C/T	C	5.98945	2.10617e-09	*	4.13805	*	5.0912	*	2.57327		5.02332	*	4.904	*	5.7143	*	2.99869		3.2639	*	0.771348		3.588	*	3.10457	*	4.20536	*	3.81119	*	3.49425	*	1.91011		3.53655	*	3.72699	*	4.44562	*
rs6538421	ENSG00000198015	MRPL42	C/T	T	-5.96548	2.43737e-09	*	-5.09718	*	-3.17425	*	-6.51259	*	-2.47009		-3.94308	*	-1.99362		-4.94111	*	-2.75097		-5.50358	*	-2.43959		-4.50947	*	-1.07104		-3.23581	*	-2.54507		-3.6057	*	-2.12942		-0.985462		-2.6688
rs9634292	ENSG00000251301	RP11-81H14.2	T/A	T	-5.95951	2.52856e-09	*	-0.91893		-4.19922	*	-0.612343		-1.95272		-0.240068		-0.252307		-1.5897		-4.63781	*	-0.153112		-1.78634		-1.6834		0.220362		-2.01117		-1.02778		-0.591009		-0.520987		1.79212		-0.606196
rs4984808	ENSG00000261505	LA16c-358B7.3	C/T	C	5.95405	2.61667e-09	*	4.12842	*	3.79477	*	4.83653	*	2.44562		4.05483	*	2.85814		2.71611		3.22084	*	3.46145	*	0.900522		4.30148	*	0.817992		2.68356		1.95635		3.50452	*	1.94783		2.71913		2.52964
rs6720375	ENSG00000197927	C2orf27A	G/C	G	-5.92023	3.2116e-09	*	-4.75235	*	-6.50688	*	-4.97221	*	-5.50804	*	-4.92841	*	-2.93527		-3.7322	*	-5.63414	*	-4.79034	*	-4.40311	*	-3.47915	*	-2.47015		-4.27581	*	-3.19582	*	-3.02769		-3.11517		-3.62011	*	-1.4508
rs2632277	ENSG00000144182	LIPT1	C/T	T	-5.90828	3.45446e-09	*	-2.13397		-1.59808		-2.3139		-1.89328		-3.32897	*	-3.78829	*	-1.3884		-1.47		-1.47371		-0.924206		-2.43841		-3.58708	*	-1.45674		-0.887684		-1.36653		-1.43548		-2.41596		-2.65301
rs11039337	ENSG00000109920	FNBP4	T/C	C	-5.87762	4.15755e-09	*	-7.15504	*	-3.35159	*	-4.58582	*	-2.16942		-3.87524	*	-3.36018	*	-6.08712	*	-3.10284	*	-4.31254	*	-3.20246	*	-4.06342	*	-3.78043	*	-6.09077	*	-2.96912		-4.41402	*	-1.49954		-3.5344	*	-2.84557
rs2236472	ENSG00000182871	COL18A1	C/T	T	-5.84627	5.02325e-09	*	-7.77158	*	-5.49048	*	-6.78584	*	-5.26324	*	-6.46997	*	-4.58014	*	-6.45869	*	-3.6295	*	-5.42606	*	-3.17119	*	-4.69103	*	-3.48452	*	-7.2816	*	-4.51496	*	-7.51244	*	-4.87502	*	-6.55691	*	-4.01202	*
rs12277188	ENSG00000177042	TMEM80	T/C	T	-5.84219	5.15159e-09	*	-6.87877	*	-3.47328	*	-6.04118	*	-3.84834	*	-4.5194	*	-3.69462	*	-7.18854	*	-3.06541	*	-5.47092	*	-2.98264		-4.70672	*	-3.15554	*	-3.93639	*	-2.66509		-5.01877	*	-2.82451		-1.79281		-1.32166
rs4504745	ENSG00000197958	RPL12	A/G	A	-5.8387	5.25781e-09	*	-5.59597	*	-4.90796	*	-3.56495	*	-3.54215	*	-4.06151	*	-5.26369	*	-4.76555	*	-5.28569	*	-3.81665	*	-3.60052	*	-3.2238	*	-4.40906	*	-7.31458	*	-5.6373	*	-6.19659	*	-4.6378	*	-6.67846	*	-7.79806	*
rs11612245	ENSG00000139610	CELA1	T/C	C	5.82725	5.6365e-09	*	5.26571	*	4.76585	*	3.377	*	4.4809	*	4.96474	*	4.30138	*	3.31865	*	1.65046		1.35544		2.42765		1.50537		3.12521		4.62427	*	3.67021	*	3.01056		4.02914	*	5.13042	*	2.84889
rs9527	ENSG00000166275	C10orf32	C/T	T	-5.82227	5.80085e-09	*	-4.47581	*	-4.6236	*	-3.66414	*	-3.78911	*	-4.6787	*	-4.47305	*	-4.08013	*	-4.363	*	-2.81087		-2.7754		-3.73317	*	-4.72257	*	-3.23247	*	-1.3956		-2.49309		-3.75711	*	-3.92612	*	-2.92909
rs3734618	ENSG00000124780	KCNK17	A/G	A	5.82117	5.84966e-09	*
rs10889104	ENSG00000184292	TACSTD2	C/G	G	5.79585	6.79963e-09	*	-1.56372		1.57203		-0.047692		-0.920661		-0.969307		0.40868		-1.78501		1.76632		-0.327326		-1.59143		-1.60849		0.553761		-0.554501		0.217105		0.245657		-0.353501		-0.572312		-0.0546924
rs1473807	ENSG00000185808	PIGP	G/A	A	5.78547	7.234e-09	*	3.76277	*	3.67446	*	4.95322	*	3.73543	*	4.57334	*	4.96689	*	2.65797		2.22492		3.85893	*	2.41928		3.13582	*	3.75105	*	3.80926	*	2.89124		4.86999	*	3.12404		4.22058	*	2.93848
rs1662955	ENSG00000172954	LCLAT1	T/C	C	5.78307	7.33801e-09	*	4.31478	*	4.82817	*	2.10816		2.56248		3.57493	*	2.75449		3.83576	*	3.88213	*	2.58441		3.1276	*	4.41833	*	3.07388		3.32584	*	3.57628	*	0.805138		0.883791		0.79176		1.57828
rs55775354	ENSG00000184898	RBM43	G/A	G	5.77265	7.80576e-09	*	3.56008	*	5.64739	*	3.5544	*	3.60932	*	4.03679	*	3.39147	*	3.02522		5.70528	*	2.44267		3.09982		3.43611	*	2.18551		3.53229	*	2.88598		3.35551	*	2.97539		3.28818	*	3.05279
rs6843595	ENSG00000168824	NSG1	A/G	G	-5.76317	8.25339e-09	*	-4.53007	*	-6.79359	*	-3.9819	*	-3.85009	*	-3.33784	*	-6.21297	*	-3.56325	*	-5.37314	*	-3.40281	*	-4.13273	*	-3.14062	*	-5.88145	*	-2.94729		-4.48375	*	-2.32404		-3.39733	*	-2.76351		-2.90832
rs17698176	ENSG00000176681	LRRC37A	T/G	G	5.74224	9.34543e-09	*	-0.0586375		1.61283		2.54672		2.53242		1.33058		2.00674		-1.05669		1.27226		2.25517		1.4498		1.30133		2.12927		0.581978		0.77336		-0.426901		1.96856		0.37992		1.46019
rs57371943	ENSG00000120645	IQSEC3	G/C	C	5.73707	9.63683e-09	*	0.257218		3.99777	*	2.0807		3.44295	*	0.948851		1.73904				1.00239		-0.704772		3.62381	*	0.955377		0.639259		0.559864		3.82871	*	3.40955	*	2.1011		0.609374		1.94343
rs9348724	ENSG00000153157	SYCP2L	G/C	C	5.71957	1.06901e-08	*	-0.738462		0.214251						1.24915		-0.385637		-0.0171301								1.24915				-0.994101										-1.01969
rs2640738	ENSG00000110723	EXPH5	C/T	C	-5.70518	1.16207e-08	*	-2.36957		-3.25229	*	-1.29487		-3.65957	*	-2.48032		-0.545006		-1.69458		-1.13912		-0.675818		-2.01786		-2.93921		-1.28937		-1.56285		-2.53224		-0.683408		-3.53343	*	-1.29992		-0.366308
rs6719488	ENSG00000226806	AC011893.3	G/T	G	5.68109	1.33909e-08	*	-0.240096				0.904631				1.82774		-0.99018		-0.492293				1.07641
rs4623482	ENSG00000147421	HMBOX1	C/G	G	-5.67727	1.36757e-08	*	-4.66935	*	-5.46691	*	-2.66584		-4.15656	*	-1.28462		-1.72741		-4.00692	*	-5.044	*	-1.90136		-4.59077	*	-2.03569		-1.12238		-3.49852	*	-3.81233	*	-2.63973		-3.36966	*	-0.0963171		-1.42644
rs8130507	ENSG00000237945	LINC00649	T/C	T	-5.66701	1.4515e-08	*	-6.00603	*	-5.98366	*	-5.92782	*	-4.13745	*	-7.25904	*	-5.88966	*	-5.7059	*	-5.92522	*	-5.26198	*	-3.10704	*	-5.71378	*	-5.59169	*	-4.28715	*	-5.4175	*	-4.88653	*	-4.38302	*	-5.69015	*	-4.30766	*
rs504781	ENSG00000259715	CTD-3110H11.1	T/C	C	5.64635	1.64033e-08	*	2.69701		2.70926		3.53775	*	5.21942	*	2.68949		2.34767		1.52823		2.35656		3.7483	*	5.13831	*	1.90407		1.66971		3.02935		1.35055		2.40246		2.08946		1.43089		1.59135
rs1628955	ENSG00000166839	ANKDD1A	T/C	T	5.64359	1.66724e-08	*	3.73765	*	7.94678	*	3.14104	*	4.16948	*	2.71549		3.38821	*	1.9916		5.73909	*	1.55056		4.84971	*	1.73808		2.89213		1.81855		4.12507	*	1.85804		1.56012		1.73971		1.87484
rs1133328	ENSG00000163576	EFHB	G/T	T	5.62237	1.88541e-08	*	1.7331		0.87102		0.884311		4.45165	*	1.04201		4.89746	*	0.497491		0.487662		0.318046		2.53211		0.615372		3.89697	*	2.03645		2.05066		0.906792		3.20164	*	1.50477		3.57721	*
rs10020773	ENSG00000151552	QDPR	A/C	C	-5.6144	1.97245e-08	*	-3.42587	*	-2.22454		-2.30542		-2.88358		-2.59433		-1.77858		-3.42069	*	-2.98182		-2.28086		-3.17149	*	-1.60805		-2.22856		-1.15539		-1.33478		-0.928774		-0.902952		-1.56186		-0.0885715
rs568617	ENSG00000172543	CTSW	C/T	T	-5.60873	2.03734e-08	*	-8.07437	*	-6.58599	*	-7.10787	*	-5.07895	*	-6.09835	*	-6.10577	*	-6.01051	*	-4.87688	*	-4.33063	*	-4.54713	*	-5.43697	*	-5.28196	*	-4.96142	*	-3.94174	*	-6.24798	*	-4.81192	*	-5.52683	*	-3.94709	*
rs10194024	ENSG00000135919	SERPINE2	C/A	C	5.6039	2.09703e-08	*	3.18178	*	2.61169		4.11779	*	3.665	*	4.52635	*	4.21753	*	1.65899		0.819675		3.5045	*	3.94358	*	3.03022		1.64671		2.92494		1.98261		3.44334	*	2.63546		5.05291	*	4.94004	*
rs12886130	ENSG00000165502	RPL36AL	C/T	T	-5.57214	2.51542e-08	*	-7.72257	*	-5.89498	*	-6.08368	*	-4.70946	*	-8.29585	*	-7.42425	*	-6.09008	*	-4.94605	*	-5.24457	*	-3.85208	*	-6.4814	*	-5.75819	*	-7.71329	*	-8.36239	*	-6.30588	*	-5.40928	*	-8.3598	*	-7.75113	*
rs4727187	ENSG00000188372	ZP3	C/A	A	-5.56203	2.66395e-08	*	-4.75286	*	-2.94047	*	-4.26844	*	-2.98743		-5.13597	*	-3.14019	*	-3.52185	*	-4.50213	*	-4.11386	*	-2.25321		-4.66396	*	-2.03339		-3.62432	*	-0.07553		-3.47184	*	-2.02796		-2.67199		-3.1732
rs3009576	ENSG00000142856	ITGB3BP	T/C	C	5.56175	2.67312e-08	*	4.87405	*	7.11345	*	4.246	*	5.09218	*	5.6558	*	5.85328	*	3.80516	*	6.36667	*	3.35754	*	4.16468	*	4.55043	*	4.84268	*	3.20306	*	5.34382	*	4.35423	*	4.37788	*	5.04499	*	4.38851	*
rs71347129	ENSG00000173272	MZT2A	G/A	A	5.54864	2.87966e-08	*	5.88655	*	6.42456	*	4.64975	*	5.23171	*	6.55383	*	5.73424	*	5.07175	*	6.02247	*	4.48249	*	5.07455	*	6.18163	*	4.68168	*	6.33067	*	6.37595	*	3.80698	*	3.94397	*	6.14613	*	5.51337	*
rs1512740	ENSG00000138757	G3BP2	T/C	C	-5.5385	3.04899e-08	*	-5.25109	*	-5.14995	*	-6.0857	*	-3.84167	*	-5.92883	*	-3.38673	*	-5.19788	*	-5.19074	*	-5.538	*	-4.33925	*	-5.88488	*	-4.0475	*	-3.2755	*	-3.74115	*	-5.24744	*	-2.91079		-5.60991	*	-2.76894
rs2972632	ENSG00000267053	CTD-3162L10.1	A/G	A	5.53725	3.07346e-08	*	3.2509	*	1.96275		1.67637		2.31452		1.51779		1.7421		3.1031	*	1.66459		2.55753		2.56718		2.1085		1.48129		1.55947		1.15851		0.0230045		0.868672		0.24264		1.8045
rs10402601	ENSG00000161265	U2AF1L4	G/C	C	5.53467	3.11939e-08	*	2.06749		4.15418	*	3.1053	*	3.61707	*	2.89842		4.3143	*	1.97656		3.41517	*	2.47879		4.02932	*	1.56186		3.84281	*	1.79524		3.71685	*	3.52091	*	2.78386		3.15965	*	3.31721	*
rs2279692	ENSG00000198468	FLVCR1-AS1	C/T	C	-5.51846	3.41711e-08	*	-4.26573	*	-6.21148	*	-3.909	*	-6.46709	*	-5.51871	*	-6.05971	*	-3.4691	*	-6.67574	*	-3.20701	*	-4.27297	*	-5.38463	*	-4.70448	*	-4.9393	*	-2.99372		-2.73245		-5.40362	*	-4.74678	*	-4.45922	*
rs11580138	ENSG00000143185	XCL2	C/T	T	-5.50933	3.60059e-08	*	-1.45397		-0.880588		-2.50739		-1.08921		-1.00253		-1.37338		-3.01573		-0.856537		-2.47511		-2.11862		-1.94011		-1.8795		0.0662672		-0.397581		-0.036156		-0.18229		0.453275		-0.779431
rs5753106	ENSG00000241528	RP1-130H16.16	A/G	G	-5.50702	3.64586e-08	*	-3.0798	*	-2.79759		-3.47519	*	-2.14258		-3.64361	*	-2.07017		-2.09179		-1.76072		-3.3756	*	-0.570925		-2.55927		-2.0317		-1.74478		-3.52402	*	-1.08752		-1.48879		-1.93034		-0.925301
rs60648747	ENSG00000089169	RPH3A	G/A	A	5.50295	3.73806e-08	*	0.860609		-0.738327		2.2677				-0.765858						-0.738327						-0.637495				0.312638				2.33417				0.343938
rs11242109	ENSG00000197375	SLC22A5	G/T	T	-5.50244	3.74231e-08	*	-3.76655	*	-1.98093		-3.93182	*	-2.6993		-4.44969	*	-1.62737		-3.01828		-2.05161		-2.80252		-1.6892		-3.82651	*	-0.558792		-1.43458		-1.70587		-2.31065		-3.32606	*	-3.67531	*	-1.5976
rs12676438	ENSG00000104497	SNX16	C/T	C	5.49402	3.9293e-08	*	5.69474	*	4.42496	*	5.26063	*	2.49426		4.01326	*	3.86182	*	4.85366	*	3.39919	*	4.12731	*	2.30796		2.92769		2.28549		3.29526	*	3.60553	*	2.55951		0.268385		4.20135	*	3.92786	*
rs6689461	ENSG00000269175	AC093157.1	A/G	G	5.49015	4.01934e-08	*	4.60937	*	6.54322	*	4.25084	*	4.94508	*	5.92602	*	4.15824	*	3.27582	*	5.83444	*	3.31362	*	3.27407	*	3.2332	*	3.1506	*	3.77391	*	4.53427	*	4.0872	*	2.38435		4.51971	*	3.77543	*
rs6073624	ENSG00000101109	STK4	T/C	C	5.47973	4.26288e-08	*	4.39706	*	1.5111		4.1865	*	0.673459		5.09069	*	-0.66855		4.84924	*	2.12111		4.88237	*	0.998779		5.91941	*	0.584958		3.22904	*	1.76829		2.83161		1.06714		4.2164	*	-0.682974
rs2847256	ENSG00000267654	RP11-973H7.4	T/A	T	-5.46698	4.57716e-08	*	-2.60384		-0.73373		-2.22819		-1.14961		-1.02608		-1.59382		-1.38675		-0.81487		-1.55106		-1.54273		-1.68218		-0.761183		-1.83252		-0.586649		-1.8358		-0.127471		-1.08044		-0.445702
rs620476	ENSG00000106772	PRUNE2	C/A	A	5.45854	4.80444e-08	*	-1.38102		-0.169621		-0.243944		1.59676		-0.842735		-0.0727731		-1.38102		-0.180606		-0.243944		1.59356				-0.0288414										-0.449528
rs62066723	ENSG00000233483	CTD-2020K17.4	T/C	C	-5.45626	4.85885e-08	*	-6.70553	*	-4.98486	*	-6.08082	*	-5.14653	*	-4.72792	*	-4.28488	*	-5.70531	*	-3.84523	*	-5.15437	*	-4.62002	*	-3.97152	*	-2.55921		-4.05283	*	-4.27566	*	-3.40004	*	-3.26216	*	-4.54512	*	-3.82092	*
rs9520848	ENSG00000041515	MYO16	T/C	C	5.45372	4.93602e-08	*	3.04742	*	5.14254	*	2.39385		4.87257	*	2.48027		3.83902	*	3.18923	*	4.20814	*	2.75338		3.70935	*	3.33001	*	3.30373	*			3.6641	*			2.47143		0.231221		1.16679
rs7261003	ENSG00000054793	ATP9A	C/T	T	-5.4499	5.03698e-08	*	0.871121		0.626772		-0.128293		0.529608		-1.85477		1.26151		-0.424478		0.224272		1.01084		-0.0552509		-1.78535		1.22724		-0.098576		-0.387559				1.34201		-0.727579		0.13576
rs171531	ENSG00000049192	ADAMTS6	A/G	G	5.43548	5.46736e-08	*	7.65075	*	6.08734	*	5.75555	*	5.84443	*	4.72276	*	2.92644		5.45061	*	3.82558	*	3.8952	*	3.82367	*	3.09317	*	1.70502		6.52413	*	4.71791	*	3.98374	*	4.18832	*	5.25141	*	1.184
rs8048206	ENSG00000131634	TMEM204	T/C	C	5.43372	5.52283e-08	*	5.54727	*	3.59039	*	4.98123	*	3.54661	*	5.00493	*	2.54112		5.49108	*	4.22575	*	4.9156	*	4.2496	*	5.61508	*	1.9172		4.97154	*	2.71288		5.32543	*	1.62434		4.23335	*	3.30277	*
rs36040835	ENSG00000125743	SNRPD2	T/G	G	-5.4292	5.66072e-08	*	-6.07011	*	-4.01477	*	-5.2599	*	-5.40374	*	-5.22072	*	-3.89493	*	-4.98472	*	-2.58538		-5.03282	*	-3.94264	*	-4.52393	*	-2.5893		-5.94852	*	-4.65174	*	-4.59788	*	-5.54377	*	-4.11763	*	-4.6748	*
rs2241976	ENSG00000125637	PSD4	G/A	G	5.42563	5.77602e-08	*	1.42871		0.189098		1.31424		0.478036		1.11096		-0.710016		1.22173		-0.873448		1.23593		0.515928		1.77085		-0.0734661		0.189919		-0.0468572		0.893046		-0.671078		0.777043		-0.0795823
rs11101980	ENSG00000168765	GSTM4	T/G	G	-5.42358	5.84105e-08	*	-0.873651		-6.21851	*	-3.15676	*	-5.80591	*	-3.91937	*	-5.3277	*	0.0125194		-6.29327	*	-2.25991		-5.89525	*	-2.22337		-4.5497	*	0.0406037		-3.95269	*	-2.0851		-4.16511	*	-3.36155	*	-2.93391
rs12051245	ENSG00000103253	HAGHL	T/C	C	5.4208	5.93329e-08	*	3.28022	*	4.40859	*	3.46969	*	4.03389	*	3.41275	*	4.97671	*	2.6112		3.66763	*	3.28206	*	2.7882		2.78941		5.03107	*	1.88744		2.77574		2.41898		3.89502	*	1.98862		3.77037	*
rs34196120	ENSG00000080573	COL5A3	T/C	T	-5.41879	6.00004e-08	*	-2.61626		-1.86568		-2.49425		-0.809006		-1.68657		-0.994791		-2.71949		-2.8861		-2.37887		-2.05998		-1.82524		-1.69341				0.242132				1.03921				0.334306
rs10819317	ENSG00000106992	AK1	A/G	G	-5.38975	7.05361e-08	*	-5.07883	*	-4.86232	*	-4.20825	*	-3.92636	*	-4.00335	*	-3.3536	*	-4.42517	*	-4.04086	*	-3.36296	*	-4.222	*	-2.36102		-2.94119		-2.53391		-1.90123		-3.01405		-2.16182		-3.30646	*	-2.71813
rs17718122	ENSG00000146707	POMZP3	A/G	G	5.38685	7.17232e-08	*	4.84881	*	3.26551	*	3.48044	*	2.8321		3.60884	*	2.91081		3.1681	*	2.57199		2.29701		3.78571	*	3.30117	*	1.97072		2.38397		2.94586		3.32231	*	0.864991		2.69589		1.2883
rs2243977	ENSG00000139192	TAPBPL	C/T	T	5.37997	7.45686e-08	*	3.80406	*	5.09109	*	1.6999		4.13173	*	2.15347		3.77852	*	3.05592	*	4.32916	*	0.0126504		3.57607	*	1.05394		2.44883		0.505632		2.16249		1.8309		3.59177	*	2.05848		3.80136	*
rs7314691	ENSG00000139044	B4GALNT3	G/A	A	5.37969	7.46515e-08	*	2.73562		5.27524	*	1.94747		2.90949		3.35982	*	1.47566		2.50432		5.28194	*	1.71227		3.98537	*	2.7225		0.817956		1.99278		1.57264		1.57004		1.1151		1.52		1.17496
rs4988374	ENSG00000100290	BIK	C/A	A	-5.37089	7.83012e-08	*	-2.31376		-2.87028		-2.42305		-1.65023		-3.9108	*	-3.32177	*	-2.36411		-1.97098		-0.580067		-1.4619		-2.82557		-2.93519		-0.682208		-0.649376		-2.53459		0.17043		-2.59326		-1.07939
rs4275	ENSG00000260065	CTA-445C9.15	A/G	G	5.36891	7.92623e-08	*	1.14576		3.12143	*	1.84439		3.3418	*	2.93498		2.68412		1.18797		2.76231		1.28337		2.51842		2.48204		2.09214		1.1347		0.27603		2.21568		1.05127		1.34923		1.94179
rs1022088	ENSG00000173917	HOXB2	A/T	T	-5.36588	8.05019e-08	*	-7.04578	*	-6.39663	*	-6.65904	*	-6.58611	*	-7.21702	*	-6.49416	*	-6.95571	*	-6.06952	*	-6.71189	*	-6.01875	*	-7.04118	*	-6.4188	*	-4.58004	*	-5.62537	*	-4.35243	*	-5.77262	*	-4.38892	*	-4.60647	*
rs56084453	ENSG00000196653	ZNF502	A/G	G	5.35565	8.5273e-08	*	4.27061	*	4.5964	*	4.56794	*	4.12564	*	4.61415	*	5.46324	*	2.27815		3.43991	*	4.06692	*	3.85259	*	4.21206	*	4.67098	*	3.14956		3.45768	*	2.80669		1.95847		3.99076	*	2.68952
rs10852891	ENSG00000233223	AC113189.5	G/A	A	-5.34806	8.88333e-08	*	-4.05676	*	-5.38428	*	-2.44367		-5.81115	*	-3.3397	*	-4.86256	*	-3.63106	*	-4.06443	*	-2.61129		-4.99303	*	-2.76156		-3.5025	*	-1.74058		-3.26201	*	-1.84682		-3.53083	*	-2.74831		-3.68018	*
rs2069235	ENSG00000100321	SYNGR1	G/A	A	5.33704	9.4497e-08	*	2.18645		2.52869		0.571375		1.25613		0.904331		0.0475359		1.81657		4.1197	*	1.89592		3.97156	*	0.415797		-0.197571		1.31897		1.39576		0.807296		0.256094		1.5883		-0.551589
rs10772397	ENSG00000247157	RP11-434C1.1	C/T	C	5.31367	1.0748e-07	*	1.41752		4.08742	*	0.966677		2.96727		2.45725		2.94718		0.550926		2.79684		0.758983		3.11228	*	2.33686		2.25222		1.37445		2.66251		1.37084		0.80325		2.81205		3.19095
rs77111187	ENSG00000176485	PLA2G16	T/G	G	5.30064	1.15423e-07	*	2.23961		3.7404	*	1.87576		3.03782	*	2.53853		2.34812		1.90509		2.65051		1.275		2.58147		2.12075		2.3396		0.700224		2.09612		-0.103411		2.07885		0.850002		0.369937
rs731835	ENSG00000083845	RPS5	T/C	C	-5.29498	1.19016e-07	*	-5.59463	*	-2.8865		-4.6474	*	-4.23747	*	-5.38539	*	-4.29425	*	-6.07179	*	-3.78658	*	-5.63955	*	-4.78077	*	-5.3946	*	-4.67824	*	-7.94894	*	-4.47187	*	-7.09367	*	-6.26972	*	-6.4206	*	-6.01001	*
rs36047207	ENSG00000144791	LIMD1	C/A	A	5.28987	1.2245e-07	*	4.53021	*	6.63127	*	2.50947		5.65832	*	3.53428	*	5.37464	*	2.45448		3.71329	*	0.437014		4.14905	*	2.61575		5.81553	*	2.92358		5.25831	*	1.30078		4.7585	*	3.19924	*	3.73159	*
rs9909256	ENSG00000171916	LGALS9C	G/T	G	-5.28791	1.23661e-07	*	0.670289		0.17442		-1.77996		-0.369259		-2.31048		0.294827		0.307515		0.17442		-0.946787				-1.79182		0.028281		0.218385				-0.848665		0.0522654				0.169502
rs835342	ENSG00000116157	GPX7	A/G	G	5.26467	1.40495e-07	*	0.110938		0.697047		1.59119		2.12322		1.38094		1.39145		0.0671333		0.741143		2.65566		1.65307		1.16948		1.09173		-0.215851		0.499847		0.483749		0.783485		1.25145		0.626205
rs992035	ENSG00000128534	NAA38	C/T	C	5.26229	1.42342e-07	*	3.16257	*	3.20684	*	2.03639		1.10764		1.98576		2.41851		2.45157		2.80389		1.72931		-0.69169		1.17458		1.72944		3.38348	*	3.34563	*	1.85758		2.99458		1.99466		2.542
rs1715456	ENSG00000160588	MPZL3	G/A	G	-5.25978	1.44212e-07	*	-5.16857	*	-4.30503	*	-5.10218	*	-2.64611		-3.7318	*	-3.95856	*	-5.12594	*	-3.66654	*	-4.59384	*	-2.56422		-3.60877	*	-3.71164	*	-3.42808	*	-2.40854		-2.70606		-1.35688		-1.91835		-2.52365
rs13030124	ENSG00000163599	CTLA4	G/A	G	-5.24867	1.53093e-07	*	-6.79572	*	-6.66929	*	-5.21518	*	-4.35373	*	-5.18126	*	-5.46165	*	-6.39943	*	-5.44193	*	-5.74268	*	-4.05124	*	-4.81812	*	-3.92494	*	-3.71496	*	-4.22663	*	-2.72356		-2.18235		-2.54643		-2.9595
rs2300141	ENSG00000173262	SLC2A14	T/C	C	5.23484	1.65164e-07	*
rs12656825	ENSG00000182230	FAM153B	A/G	G	-5.21526	1.83421e-07	*	-5.15739	*	-5.23041	*	-4.98936	*	-4.30327	*	-6.28193	*	-5.05638	*	-4.57795	*	-4.22696	*	-3.54881	*	-3.88965	*	-5.88651	*	-4.19227	*	-4.15428	*	-3.52177	*	-4.91845	*	-2.09912		-4.21419	*	-3.72976	*
rs7924483	ENSG00000142102	ATHL1	T/A	T	-5.20681	1.91918e-07	*	-2.14488		-1.86567		-2.72666		-2.50767		-2.81267		-2.8876		-1.21759		-0.427138		-1.89309		-3.20126	*	-1.51498		-2.05701		-2.41854		-2.57057		-2.59893		-1.00389		-4.06887	*	-1.94438
rs880033	ENSG00000177570	SAMD12	C/T	C	5.19971	1.99718e-07	*	4.10881	*	4.93073	*	2.51861		2.42594		3.39801	*	2.42861		4.40442	*	4.68524	*	2.56845		3.3074	*	2.95445		1.81857		2.54539		3.67685	*	1.2233		2.72876		1.5413		2.35572
rs2246809	ENSG00000205809	KLRC2	G/A	A	-5.19755	2.01878e-07	*	0.0007609		-1.71634		-2.63312		-2.19457		0.16123		-1.03264		-1.02874		-2.65112		-3.44836	*	-1.9805		-0.785215		-0.385203		-0.973391		-0.466784		-1.00517		-1.1725		0.278473		1.03034
rs11826681	ENSG00000152219	ARL14EP	G/C	C	-5.19467	2.0494e-07	*	-6.4576	*	-8.12038	*	-5.21701	*	-7.074	*	-4.65085	*	-5.60373	*	-5.27997	*	-6.94106	*	-5.22444	*	-5.44364	*	-4.50068	*	-4.59356	*	-6.31534	*	-6.92705	*	-4.24429	*	-6.23107	*	-4.27678	*	-5.45619	*
rs4786384	ENSG00000262370	RP11-473M20.9	T/C	C	5.19265	2.07377e-07	*	2.97531	*	4.46341	*	2.92884		3.20389	*	3.28115	*	2.34518		2.97717		3.52208	*	1.40194		2.26745		3.73568	*	2.41992		-0.10236		3.34672	*	2.52561		1.27643		0.836056		0.542759
rs3093949	ENSG00000198563	DDX39B	C/T	T	-5.18692	2.13709e-07	*	-2.53655		-1.17628		-1.74765		-0.927072		-2.57579		-2.56795		-2.18413		-1.22999		-1.91041		-1.38642		-2.74552		-2.41359		-2.31495		-1.55207		-1.21151		-0.344389		-2.08596		-1.78656
rs80002576	ENSG00000128408	RIBC2	A/G	G	-5.18139	2.20227e-07	*	-2.87096				-2.54006		-2.12094		-1.05022		0.212796		-2.38752				-2.11466		-1.35794		-0.984256		0.212796						-1.71528				1.39761
rs2351245	ENSG00000153113	CAST	G/T	T	5.17048	2.33593e-07	*	0.812753		2.72662		0.587727		3.74331	*	1.58144		3.08223	*	0.195127		2.97908		0.443967		3.73014	*	1.16667		2.73243		0.868121		2.56933		1.49412		4.51405	*	1.84034		3.87051	*
rs12570348	ENSG00000203791	METTL10	G/T	G	5.16964	2.34596e-07	*	2.10444		2.64271		2.2108		2.7564		2.1762		3.37433	*	1.93008		2.11779		2.78086		2.70459		2.4597		2.91134		1.69481		1.93038		2.3717		1.42721		1.46576		2.65052
rs6796	ENSG00000136240	KDELR2	T/C	C	-5.16513	2.40182e-07	*	-5.90909	*	-5.16618	*	-5.89059	*	-4.13115	*	-6.73201	*	-5.06274	*	-5.63523	*	-4.34703	*	-5.95244	*	-3.63311	*	-7.13481	*	-4.60468	*	-4.00358	*	-4.96966	*	-3.87998	*	-3.99358	*	-4.45574	*	-4.6771	*
rs5760119	ENSG00000099977	DDT	C/G	G	-5.16246	2.43543e-07	*	-5.66799	*	-4.67843	*	-5.28411	*	-4.77397	*	-3.51803	*	-3.2628	*	-4.16132	*	-2.84255		-4.08695	*	-3.70464	*	-3.25864	*	-1.99973		-5.29438	*	-4.57257	*	-3.96617	*	-3.91112	*	-2.88122		-2.56889
rs9356478	ENSG00000198818	SFT2D1	T/C	C	-5.14935	2.61321e-07	*	-4.03579	*	-5.22845	*	-4.66589	*	-3.17498	*	-4.02606	*	-3.8949	*	-4.44791	*	-5.50431	*	-5.28445	*	-3.97991	*	-4.45022	*	-3.60178	*	-2.01744		-2.26507		-1.9615		-0.457647		-1.26908		-0.942774
rs10166776	ENSG00000130414	NDUFA10	G/A	A	-5.14866	2.62158e-07	*	-3.20123	*	-2.91797	*	-2.44615		-2.86105		-1.78358		-2.43901		-2.54772		-2.44105		-2.73774		-2.12663		-1.08717		-2.24746		-2.09928		-2.70192		-2.00351		-2.82147		-1.53076		-1.40667
rs12443580	ENSG00000198848	CES1	T/C	C	-5.14825	2.62718e-07	*	-0.64509		0.350588		-1.44646		0.904512		-0.145286		-0.763987		-2.4222		0.548352		-1.11576		0.440158		0.717823		-0.191733		0.857985		-0.005213		-0.454922		1.07684		-1.56482		-0.171851
rs55954660	ENSG00000183281	PLGLB1	C/T	T	5.1434	2.70098e-07	*	4.09398	*	4.47188	*	3.00296	*	3.24523	*	3.03448	*	1.95914		3.21022	*	4.15577	*	1.34347		3.83146	*	2.74857		1.60021		2.1008		1.69774		1.80894		1.5652		0.891118		1.06077
rs221045	ENSG00000142632	ARHGEF19	T/C	C	5.13533	2.81844e-07	*	2.44479		4.15133	*	0.639604		1.60168		1.77601		2.59912		2.05737		3.76342	*	2.85421		2.41164		0.50553		2.42415		0.897391		0.753209		-0.513898		-0.203709		0.557494		1.34141
rs13133517	ENSG00000038002	AGA	C/T	C	-5.12932	2.90667e-07	*	-3.45368	*	-2.58255		-2.21813		-2.5818		-3.64012	*	-4.6503	*	-4.15561	*	-1.26609		-1.35894		-1.27597		-3.03747		-3.92108	*	-1.28315		-2.48639		-2.44115		-1.931		-2.55961		-3.07689
rs367070	ENSG00000170866	LILRA3	G/A	G	-5.11593	3.12083e-07	*	0.182757		-0.149099		0.807542		-0.98947		-1.19303		-1.60806		-1.17426		0.5966		-0.494422		-0.692307		-0.495039		-1.52478		1.29525		-1.08511		1.27229		-1.52026		-1.23462		-0.339606
rs2604874	ENSG00000188493	C19orf54	A/C	C	5.10734	3.26968e-07	*	1.93789		3.20808	*	0.761995		2.13846		0.84363		1.6426		2.76999		2.42222		0.0622744		0.707216		0.885123		1.22667		1.02551		2.51348		1.3498		2.82151		0.160547		1.24181
rs3848528	ENSG00000181027	FKRP	G/T	G	5.1039	3.329e-07	*	1.49276		1.94828		3.27111	*	3.80494	*	0.838075		3.19152	*	1.0745		0.189675		2.39074		3.29708	*	0.890122		2.22455		1.29642		2.53619		2.2331		1.5663		0.389596		1.45287
rs10412005	ENSG00000185198	PRSS57	C/T	C	-5.09973	3.40013e-07	*	2.55616		1.71265		-1.3874		0.341205		-1.25563		-2.15936		1.26572				0.884756		0.408784		-1.1698		-1.60256		2.25902		1.62702		-2.01527		0.827975		-0.858903		-0.794082
rs61511730	ENSG00000113595	TRIM23	C/A	A	5.0973	3.44714e-07	*	2.78421		5.4136	*	1.89397		3.13751	*	2.89208		1.77462		3.3669	*	4.59093	*	1.38604		2.17879		2.91397		0.477375		1.15394		2.48264		0.415897		2.72871		1.66917		2.73452
rs11849114	ENSG00000165410	CFL2	C/T	T	5.08491	3.68014e-07	*	6.35181	*	5.535	*	4.54118	*	4.50199	*	3.5173	*	3.1505	*	4.32512	*	5.2567	*	2.67942		3.42738	*	1.91574		2.05755		5.77296	*	5.16988	*	4.36382	*	4.07161	*	4.49535	*	2.50841
rs72832987	ENSG00000167914	GSDMA	A/C	C	5.0817	3.74269e-07	*			1.24818				2.04087		-0.0107961		2.07836				2.40507		1.43547		1.95011		-0.830392		2.74717				0.207629				0.98289		0.70775		0.365346
rs7126061	ENSG00000166387	PPFIBP2	G/A	G	-5.07794	3.81429e-07	*	-6.76108	*	-7.80299	*	-5.6657	*	-4.9408	*	-5.55664	*	-4.68082	*	-5.26446	*	-4.80067	*	-4.29586	*	-2.66633		-4.84666	*	-1.61241		-5.54913	*	-5.87507	*	-4.90528	*	-3.48149	*	-4.60729	*	-4.92111	*
rs6461691	ENSG00000230658	KLHL7-AS1	G/A	A	5.07664	3.84249e-07	*	1.92411		1.55505		1.77697		1.57692		2.07164		1.36328		1.78688		0.0674197		0.291023		2.01787		0.782744		0.0003501		1.09857		1.70654		2.05605		0.607154		1.92395		2.14508
rs2007031	ENSG00000231621	AC013264.2	A/G	G	5.06445	4.09689e-07	*	5.90988	*	8.13961	*	5.16046	*	6.12673	*	5.55764	*	7.04301	*	5.37641	*	7.8278	*	4.07168	*	5.34407	*	4.7003	*	6.28578	*	3.78191	*	4.59746	*	3.32973	*	3.74636	*	3.67518	*	3.8674	*
rs4849179	ENSG00000125618	PAX8	C/T	T	-5.06015	4.18817e-07	*	-2.89759		-3.4898	*	-1.84812		-3.53563	*	-2.30197		-2.17186		-3.14193	*	-2.84877		-0.84285		-2.32095		-1.42943		-1.51408		-1.8576		-3.09307	*	-2.63329		-2.59484		-0.969307		-1.23912
rs2711897	ENSG00000164039	BDH2	C/T	T	5.05483	4.30842e-07	*	5.78344	*	4.77629	*	5.14427	*	3.26901	*	5.4732	*	5.06108	*	4.53771	*	4.10151	*	4.4209	*	3.54743	*	4.61897	*	4.37215	*	5.11933	*	3.86624	*	3.50615	*	3.11273		4.63493	*	2.58815
rs17529791	ENSG00000171806	METTL18	A/C	C	-5.04688	4.48801e-07	*	-4.3083	*	-5.24245	*	-2.56615		-4.51573	*	-3.84064	*	-4.38207	*	-4.65756	*	-3.93508	*	-2.62493		-3.06941		-3.29085	*	-3.37293	*	-2.47551		-3.67129	*	-2.91738		-3.37703	*	-2.76911		-3.01951
rs9971029	ENSG00000079332	SAR1A	G/A	A	-5.02724	4.97175e-07	*	-5.54713	*	-7.83882	*	-5.18417	*	-6.39882	*	-2.75475		-4.70856	*	-5.44491	*	-7.2915	*	-3.87407	*	-5.6962	*	-2.57472		-4.67904	*	-4.75252	*	-4.74872	*	-4.37727	*	-4.36668	*	-1.59738		-2.41386
rs1757183	ENSG00000198937	CCDC167	C/T	T	-5.02215	5.10829e-07	*	-2.84165		-3.24134	*	-3.28391	*	-4.97632	*	-3.49904	*	-5.1717	*	-2.74325		-3.27608	*	-3.66667	*	-4.5992	*	-3.81461	*	-4.56488	*	-0.904161		-0.499515		-1.54483		-1.79128		-0.983103		-1.70759
rs1377586	ENSG00000145214	DGKQ	G/A	A	5.01867	5.20494e-07	*	3.27836	*	3.0809	*	3.59412	*	3.22919	*	2.88631		1.67016		3.29696	*	2.63285		3.70086	*	1.98779		1.74411		0.672871		2.28277		3.22724	*	1.73971		1.55905		2.85511		1.684
rs4355856	ENSG00000106829	TLE4	C/T	C	5.00839	5.49414e-07	*	4.78663	*	3.86478	*	3.70752	*	3.6124	*	3.99161	*	3.73108	*	4.11691	*	2.87369		3.39143	*	2.50213		3.09645	*	4.00789	*	3.46857	*	2.16242		2.01038		1.6937		3.84526	*	2.2959
rs171162	ENSG00000063854	HAGH	A/T	T	5.00469	5.59781e-07	*	3.128	*	3.07505	*	1.22614		2.55619		6.09614	*	4.55051	*	2.9752		2.47871		0.819739		2.30252		5.61244	*	4.04806	*	3.36406	*	2.96243		2.1213		3.23758	*	5.59144	*	4.5512	*
rs2237678	ENSG00000164597	COG5	T/G	G	5.00429	5.60945e-07	*	1.61246		6.13332	*	2.09735		3.77426	*	2.04507		3.48617	*	0.352101		5.38827	*	1.10543		3.83511	*	1.59753		3.95045	*	0.710524		2.91239		1.25934		0.865498		1.35988		0.751363
rs2314639	ENSG00000125534	PPDPF	T/C	T	-4.99862	5.76882e-07	*	-6.23876	*	-5.0385	*	-5.38328	*	-7.12724	*	-6.36605	*	-5.47047	*	-5.62539	*	-4.72639	*	-5.42125	*	-6.652	*	-6.0969	*	-5.24366	*	-5.32183	*	-3.97014	*	-4.25637	*	-6.22962	*	-5.24929	*	-4.03868	*
rs151232	ENSG00000176476	CCDC101	T/C	T	4.99558	5.87139e-07	*	4.38075	*	3.65724	*	3.9431	*	1.76348		4.59474	*	3.06599	*	3.36357	*	3.43642	*	3.73833	*	1.45536		5.20573	*	1.81834		2.24322		2.13735		2.20454		0.680316		2.19619		2.25142
rs11079797	ENSG00000141295	SCRN2	C/T	T	-4.98069	6.3322e-07	*	-1.25788		-5.50354	*	-2.25023		-4.69481	*	-1.93513		-4.46317	*	-1.9472		-4.68613	*	-0.557778		-3.68165	*	-1.82965		-3.16194	*	0.969044		-4.66427	*	-2.13132		-3.79494	*	-1.84263		-3.65554	*
rs3793735	ENSG00000185736	ADARB2	T/C	C	4.97945	6.37817e-07	*	6.08594	*	7.78085	*	5.09362	*	7.56487	*	5.78313	*	6.79909	*	2.92919		6.54574	*	2.29161		5.1084	*	3.87277	*	5.66405	*	5.0377	*	5.25098	*	3.85136	*	6.4811	*	3.48283	*	4.58091	*
rs254415	ENSG00000171530	TBCA	G/T	T	-4.97362	6.5653e-07	*	-5.60535	*	-1.73442		-4.39195	*	-1.22393		-6.21667	*	-3.86455	*	-4.32472	*	-1.19386		-4.97386	*	-1.09509		-5.19594	*	-2.34646		-5.16271	*	-3.44277	*	-2.81484		-1.5726		-4.58849	*	-4.76347	*
rs3767964	ENSG00000117505	DR1	C/T	T	4.97225	6.61974e-07	*	2.95543	*	2.62397		3.48718	*	1.31343		4.04106	*	5.57209	*	2.47028		2.2662		2.31143		0.695786		2.65317		4.62052	*	0.709742		2.6998		2.17496		1.46995		4.04523	*	2.536
rs2071951	ENSG00000103245	NARFL	T/C	C	4.96531	6.86303e-07	*	2.56662		2.89454	*	2.10413		1.87023		2.08577		1.95606		0.975521		3.79332	*	1.73792		1.20552		0.581278		1.89531		2.63332		2.4851		1.15057		1.25666		2.37083		0.996073
rs441346	ENSG00000100979	PLTP	G/C	G	4.96053	7.03482e-07	*	-0.922158		0.141185		1.1972		1.21861		1.8785		1.04474		-0.908324		0.876888		1.16235		0.690002				1.19117		-0.685425						1.62419		0.300288		-0.141729
rs11024614	ENSG00000110768	GTF2H1	C/T	C	-4.95957	7.06385e-07	*	-2.95791	*	-3.14962	*	-1.82449		-1.91425		-2.8501		-2.65103		-2.35042		-3.14618	*	-1.30021		-2.27286		-2.80156		-2.03924		-1.44662		-2.29249		-1.26312		-0.570716		-2.82029		-1.30069
rs2193535	ENSG00000139433	GLTP	A/C	A	4.94973	7.43662e-07	*	3.62448	*	3.11223	*	0.408388		3.48522	*	3.55774	*	2.5476		3.1291	*	2.48542		-0.102359		2.23996		2.0586		2.57784		2.19381		1.38308		1.38899		1.76049		4.59496	*	1.61839
rs2235910	ENSG00000117115	PADI2	G/T	G	-4.93193	8.13919e-07	*	-0.590239		0.619658		-0.135346		0.323679		-1.93134		0.590459		0.302719		0.339294		-0.0778681		0.000692		-2.02052		-0.295222		-0.0732869		0.335935		0.619308		0.545493		-0.836182		0.450739
rs658084	ENSG00000170486	KRT72	C/G	G	-4.93191	8.13919e-07	*	-4.88701	*	-3.9581	*	-3.58172	*	-2.99855		-3.46334	*	-2.7922		-3.42108	*	-1.0484		-2.31234		-1.46063		-0.750051		-1.42213		-3.93319	*	-3.74996	*	-2.80107		-2.21447		-4.51681	*	-2.43332
rs11682128	ENSG00000136717	BIN1	G/A	A	4.93068	8.19774e-07	*	5.03806	*	3.66228	*	4.22336	*	4.63383	*	4.34261	*	4.38942	*	4.3449	*	3.63654	*	3.74996	*	4.73102	*	2.63092		3.77237	*	3.94001	*	3.00053		4.16935	*	3.10688		5.00659	*	2.49867
rs2954654	ENSG00000161016	RPL8	A/G	G	4.92968	8.23982e-07	*	7.67317	*	7.78584	*	5.82847	*	5.65201	*	4.7126	*	6.52988	*	6.67793	*	5.86181	*	5.11192	*	3.92569	*	3.32441	*	4.01486	*	9.17013	*	8.90867	*	7.98065	*	7.49045	*	7.76054	*	8.29434	*
rs4931215	ENSG00000133687	TMTC1	A/G	G	4.90811	9.20099e-07	*	0.152162		0.336097		-1.85903		2.95088				-0.680087		1.25747				-0.917045						-0.432078		-1.03783		-0.188963				3.31066	*			-0.164299
rs62116613	ENSG00000204920	ZNF155	G/A	A	-4.90075	9.54472e-07	*	-4.73086	*	-4.32912	*	-3.76825	*	-4.40917	*	-3.52146	*	-4.56783	*	-4.63157	*	-4.10299	*	-3.61748	*	-3.51916	*	-3.22509	*	-3.0683		-3.32844	*	-2.83032		-1.36467		-2.40137		-2.45281		-3.435	*
rs9928759	ENSG00000260349	RP11-473I1.5	A/C	A	-4.89948	9.6032e-07	*	-4.6317	*	-4.79528	*	-3.2479	*	-2.68395		-2.52359		-3.78855	*	-3.39316	*	-3.61399	*	-3.31526	*	-1.78944		-2.9024		-2.66091		-2.04506		-2.13667		-1.9032		-2.93748		-0.508524		-3.48499	*
rs3745936	ENSG00000007129	CEACAM21	A/T	T	-4.89365	9.89074e-07	*	-2.61763		-6.10005	*	-3.88346	*	-3.67672	*	-3.04957	*	-4.02816	*	-2.52237		-5.50599	*	-2.54896		-2.30574		-2.08116		-3.68581	*	-2.57822		-3.82002	*	-3.33824	*	-2.55728		-2.54191		-2.69491
rs9271520	ENSG00000196126	HLA-DRB1	A/G	G	-4.88981	1.00836e-06	*	-3.4485	*	-3.11948	*	-2.3716		-3.80067	*	-2.91267		-3.07554	*	-3.40764	*	-4.06255	*	-2.81656		-4.37841	*	-3.4581	*	-4.32962	*	-2.151		-1.16485		-0.530888		-1.29769		-1.06007		-1.50768
rs17011636	ENSG00000225265	RP11-378J18.3	T/C	C	-4.88469	1.03534e-06	*	-1.71502		-2.69805		-1.13227		-2.40038		-0.726914		-1.07841		-2.29347		-1.26118		-1.07708		-0.986806		0.496121		-0.210562		0.91893		-1.85159		-1.61134		-1.46881		-0.942281		-1.69686
rs1827293	ENSG00000142794	NBPF3	G/A	A	4.87994	1.06193e-06	*	2.90271		5.04549	*	2.89106		2.15		3.15476	*	1.77831		3.53196	*	2.67329		2.50619		2.59261		3.2092	*	1.22016		-0.113467		4.11253	*	1.15001		1.03528		3.09537		1.27327
rs12806698	ENSG00000167325	RRM1	C/A	A	4.86979	1.11824e-06	*	2.64205		0.962842		3.52815	*	-0.586025		1.81458		-0.487366		2.85556		0.0248039		4.23966	*	0.810518		2.37681		-0.166712		2.94079		1.30085		1.55105		-0.847146		0.328238		-0.518349
rs34954129	ENSG00000198826	ARHGAP11A	A/T	T	-4.86859	1.12392e-06	*	-2.46985		-4.63281	*	-2.4083		-4.02488	*	-4.04266	*	-3.96852	*	-0.97642		-4.57745	*	-1.70742		-3.69499	*	-3.7535	*	-3.96151	*	-2.68731		-1.9993		-1.78184		-2.59778		-1.53558		-2.99209
rs393727	ENSG00000026297	RNASET2	T/A	T	4.85949	1.17742e-06	*	8.4116	*	4.647	*	6.68254	*	3.71917	*	8.47804	*	4.39478	*	7.3723	*	4.20538	*	5.58333	*	2.81649		7.23769	*	2.76985		9.644	*	5.20928	*	7.08922	*	5.05377	*	8.42001	*	5.00493	*
rs150458741	ENSG00000167618	LAIR2	T/G	G	-4.84987	1.23461e-06	*	-2.6892		-1.92695		-2.28937		-1.01176		-1.65231		-1.64977		-1.95748		-0.174093		-2.94525		-1.43349		-0.532536		-0.502347		-2.07361		0.474157		0.31478		-1.69507		0.407909		-0.0128059
rs34323	ENSG00000178878	APOLD1	G/A	G	4.84548	1.26357e-06	*	4.81446	*	4.72843	*	5.7539	*	3.84636	*	3.916	*	5.01459	*	5.22719	*	5.06907	*	5.45845	*	3.82265	*	3.75478	*	5.65883	*	1.61629		3.35695	*	4.13888	*	3.4836	*	2.45612		3.39592	*
rs62423804	ENSG00000189241	TSPYL1	T/C	C	-4.84015	1.29709e-06	*	-3.71368	*	-3.94765	*	-1.77994		-3.07436	*	-4.64351	*	-2.19235		-2.89918		-3.4075	*	-1.20564		-2.32778		-3.13098	*	-1.58781		-4.00504	*	-2.85674		-1.06178		-4.39033	*	-3.44742	*	-1.5556
rs62287198	ENSG00000172578	KLHL6	A/G	G	-4.83301	1.34356e-06	*	-0.893544		-1.85756		-0.921427		-1.12335		-2.89447		-1.93531		-0.627013		-1.31222		-1.1083		-1.11717		-2.54411		-1.79419		-0.704654		-1.41337		-0.564105		-0.733341		-1.22264		-0.0563426
rs1248645	ENSG00000151208	DLG5	T/C	C	-4.82918	1.37083e-06	*	0.380397		0.0502623		-1.34873		-0.638622		-0.605611		-0.698754		0.762382		-1.29384		-1.24753		-0.421422		-0.196136		0.831539		1.91272		0.730045		0.302488				-0.507095		-1.00634
rs4329748	ENSG00000139197	PEX5	C/T	T	4.8178	1.4515e-06	*	2.08128		2.3763		0.475133		1.4734		-0.710996		1.19088		1.9591		0.598393		-0.516495		1.11572		-1.46488		0.529015		-0.24443		2.52728		0.127969		1.28923		0.771075		1.16338
rs1199046	ENSG00000168071	CCDC88B	C/T	T	-4.81087	1.50177e-06	*	-4.52582	*	-1.38665		-2.97698		-2.69456		-3.24908	*	-2.96194		-4.14155	*	-0.394501		-3.28864	*	-2.21749		-3.11767	*	-2.5986		-3.2271	*	-2.42347		-2.87636		-2.12172		-2.65972		-2.37365
rs2270836	ENSG00000169715	MT1E	C/T	T	-4.81046	1.50478e-06	*	-7.76567	*	-2.93761	*	-7.68128	*	-3.43446	*	-9.08085	*	-3.67036	*	-7.45917	*	-2.85511		-7.01199	*	-3.16823	*	-8.68067	*	-3.13813		-7.34594	*	-2.20998		-6.71928	*	-3.59172	*	-8.47793	*	-0.734124
rs7214534	ENSG00000230148	HOXB-AS1	C/T	T	-4.80156	1.57403e-06	*	-6.48956	*	-5.85418	*	-4.474	*	-4.02559	*	-4.9869	*	-4.7585	*	-5.34381	*	-5.15005	*	-4.23915	*	-3.92785	*	-4.08159	*	-3.7217	*	-3.61309	*	-4.50193	*	-2.93143		-3.17638	*	-2.2912		-2.99356
rs144396788	ENSG00000246228	CASC8	T/C	C	4.79983	1.58824e-06	*									-0.97972				1.48525				-1.03782				-0.877982
rs1045291	ENSG00000156795	WDYHV1	T/C	C	-4.79959	1.58983e-06	*	-2.28393		-3.9168	*	-2.01015		-2.72635		-3.59793	*	-2.80229		-1.91612		-3.28505	*	-1.58146		-3.44816	*	-4.09564	*	-2.37141		-1.82149		-1.22829		-1.2988		-1.45728		-0.627506		-1.28784
rs858300	ENSG00000226816	AC005082.12	A/G	G	4.79816	1.60258e-06	*	2.31738		4.21434	*	3.20067	*	3.10024	*	4.30975	*	3.51124	*	0.894188		2.91174		2.67655		0.828411		1.80282		1.43201		2.6942		3.91038	*	1.84454		3.00038		4.16332	*	3.66485	*
rs4803	ENSG00000157992	KRTCAP3	A/G	G	4.78867	1.67949e-06	*	1.66329		3.85232	*	1.68358		2.93724		3.78369	*	2.71878		2.11229		2.36656		1.74399		2.96767		2.12978		2.37809		1.555		3.48982	*	0.885655		0.952204		2.45009		2.23635
rs4883149	ENSG00000205846	CLEC6A	G/A	G	-4.76636	1.87547e-06	*	0.245796		3.0932	*	-0.430221				0.429399		1.25798		0.465127		2.4228						-0.386508		1.53429										1.10315
rs12954962	ENSG00000264745	RP11-403A21.2	C/T	T	-4.7553	1.98054e-06	*	-4.56043	*	-4.74651	*	-3.6892	*	-4.5849	*	-4.18307	*	-4.3699	*	-4.97765	*	-6.20379	*	-4.94848	*	-4.99165	*	-5.24259	*	-6.52377	*	-1.39003		-1.82905		-1.26321		-1.93624		-0.392498		-1.25861
rs12666349	ENSG00000106341	PPP1R17	T/C	C	-4.74938	2.04021e-06	*	-0.748081		-0.0118791		0.16791		0.967998		-0.410853		-1.05795		-0.329772		0.181775		2.01914		0.178144		0.508128		-0.321748		-1.73357				-0.577701		1.41661		-2.50181		-0.53847
rs34514	ENSG00000166847	DCTN5	G/A	A	4.74571	2.07889e-06	*	1.8075		3.39119	*	2.64231		2.1345		2.69458		2.5106		0.618522		2.36877		2.31413		1.87851		2.48993		1.38836		2.23214		1.71939		1.39334		1.31015		1.28884		2.09597
rs4801230	ENSG00000152439	ZNF773	A/G	A	4.74108	2.12666e-06	*	3.1783	*	2.13256		2.04405		1.69663		2.15432		2.11924		2.48081		1.63056		1.12429		1.74846		2.5946		1.40878		0.720103		0.909322		2.64052		1.70356		1.09638		2.18156
rs12704823	ENSG00000135205	CCDC146	C/T	T	-4.73206	2.22099e-06	*	-2.85762		-6.15825	*	-0.410387		-4.85214	*	-3.8155	*	-3.35048	*	-3.43427	*	-4.3949	*	0.407335		-3.88029	*	-2.57862		-2.46967		-1.4752		-5.36083	*	-1.05535		-3.68085	*	-1.57665		-3.53154	*
rs1984357	ENSG00000074695	LMAN1	G/C	C	4.72316	2.32391e-06	*	3.31673	*	1.35182		2.18426		2.63735		1.71469		1.11889		2.61414		2.07858		1.92352		2.46682		1.44398		1.18524		3.18053	*	1.37338		1.22038		3.14004		1.54721		0.838593
rs6600214	ENSG00000103202	NME4	C/T	T	4.72264	2.32849e-06	*	2.28389		1.77388		2.42369		1.35521		1.1492		1.99742		3.43459	*	3.82115	*	2.63231		4.00199	*	2.25589		3.73357	*	0.866158		-0.75254		1.71469		0.589674		-0.540834		-0.326976
rs36111742	ENSG00000118777	ABCG2	A/G	G	4.7187	2.37473e-06	*	3.36084	*	4.34619	*	2.9101		3.26494	*	3.48573	*	3.27355	*	2.21248		3.71576	*	1.68727		3.52738	*	0.636548		2.88598		2.56719		5.14007	*	1.16306		3.17638	*	5.37179	*	2.99378
rs611676	ENSG00000183780	SLC35F3	A/G	G	4.71768	2.38643e-06	*	4.99969	*	8.41683	*	6.02555	*	6.70285	*	4.55595	*	5.39158	*	5.25956	*	8.02452	*	4.87719	*	4.90113	*	3.66896	*	6.12207	*	2.76631		5.97504	*	2.56631		4.84295	*	3.87966	*	5.37785	*
rs114089535	ENSG00000206503	HLA-A	T/G	T	4.69912	2.61438e-06	*	5.84056	*	4.85033	*	6.42493	*	3.90648	*	5.79983	*	6.55897	*	5.57984	*	5.18622	*	5.96004	*	3.85214	*	5.91914	*	7.24941	*	6.8366	*	4.9478	*	6.85615	*	5.02329	*	6.17302	*	7.132	*
rs1101799	ENSG00000258181	RP11-493L12.4	A/G	G	4.69365	2.68439e-06	*	2.17474		4.98937	*	3.36073	*	4.13562	*	4.06948	*	2.70394		1.6895		3.50692	*	3.26618	*	3.17046	*	4.12001	*	1.47945		1.902		3.56239	*	2.3668		3.92785	*	2.55553		1.55292
rs4390300	ENSG00000108064	TFAM	A/G	A	-4.68915	2.74275e-06	*	-0.532094		-3.84158	*	0.680584		1.48579		0.613026		1.10597		0.415202		-1.79234		0.67727		1.82092		0.818478		0.13908		-0.0881806		-2.78363		1.13407		0.34672		0.239399		1.37753
rs1471539	ENSG00000031691	CENPQ	A/G	G	4.68406	2.8133e-06	*	2.72151		3.57951	*	1.58418		2.95941		0.160859		1.13723		3.16683	*	3.126	*	0.619422		2.30451		-0.16358		1.81944		0.857106		1.54947		1.27312		0.68206		1.28771		0.570006
rs2064521	ENSG00000055211	GINM1	G/T	T	-4.68187	2.84089e-06	*	-2.05983		-3.37559	*	-2.84115		-1.53965		-1.37128		-3.07173	*	-1.68623		-3.19805	*	-2.34819		-0.898984		-1.45596		-1.47285		-0.465929		-2.49673		-1.71764		-1.24279		-0.457703		-1.86429
rs13381	ENSG00000135778	NTPCR	T/C	C	4.68013	2.86875e-06	*	2.69172		6.69367	*	4.20299	*	3.92078	*	2.34987		5.5559	*	1.94642		4.21891	*	2.91931		2.05726		2.21321		4.05184	*	1.59486		5.92813	*	2.43091		4.06226	*	1.57602		2.77575
rs12418562	ENSG00000254427	RP11-430H10.1	G/C	C	4.67021	3.00907e-06	*	3.63307	*	5.33116	*	5.07165	*	4.95331	*	3.5436	*	5.10513	*	3.25247	*	3.56835	*	3.13651	*	3.55099	*	3.48975	*	4.41381	*	2.02594		2.71661		3.41096	*	4.497	*	3.25708	*	4.35716	*
rs11546509	ENSG00000254682	RP11-660L16.2	G/A	A	-4.66739	3.05035e-06	*	-3.55529	*	-7.41562	*	-4.34975	*	-6.06126	*	-5.46972	*	-8.40897	*	-2.85136		-7.00383	*	-2.42778		-6.38698	*	-3.42269	*	-8.39632	*	-3.37363	*	-6.96425	*	-4.19478	*	-6.59722	*	-4.30522	*	-5.10305	*
rs3825546	ENSG00000182512	GLRX5	T/C	C	4.65018	3.31935e-06	*	3.44171	*	3.67223	*	3.85563	*	3.01725		3.6269	*	3.1506	*	3.06026	*	2.18239		3.06713	*	1.96594		2.73036		0.769831		1.53314		2.33132		2.69634		2.8954		2.177		4.43203	*
rs3740358	ENSG00000119969	HELLS	G/A	A	4.64507	3.40076e-06	*	2.66598		4.68999	*	2.53681		3.58954	*	2.1203		3.53125	*	2.53363		3.83608	*	2.02181		2.90241		-0.308511		2.50434		2.33973		4.3309	*	2.09659		4.21278	*	4.96693	*	4.60424	*
rs1249816	ENSG00000137968	SLC44A5	A/T	T	4.64361	3.4239e-06	*			4.48978	*	2.38903		3.37414	*	3.49409	*	4.14536	*			3.41338	*	1.57656		3.36486	*			3.34027	*			2.5162		1.94613		2.17628		1.66721		2.7631
rs2905	ENSG00000012963	UBR7	C/T	T	4.6428	3.43719e-06	*	3.3543	*	1.35062		3.10163	*	1.63911		2.00518		1.33988		2.46902		2.05345		2.70659		2.09112		2.30418		0.470137		3.01675		0.188427		1.74794		1.78737		1.65017		0.633831
rs62502366	ENSG00000155970	MICU3	G/A	A	4.64257	3.44385e-06	*	2.60503		1.94662		2.09404		1.43695		4.29759	*	2.03686		2.37309		3.41249	*	1.96123		0.839518		3.88803	*	2.64585		3.08289		0.581696		2.13832		0.908079		3.41812	*	2.15111
rs4802995	ENSG00000189190	ZNF600	G/C	C	-4.64223	3.44385e-06	*	-4.11755	*	-5.49275	*	-3.9013	*	-4.63654	*	-4.31559	*	-4.93663	*	-3.7152	*	-4.95794	*	-3.81115	*	-4.06478	*	-3.88082	*	-3.44853	*	-1.98435		-5.52695	*	-2.57533		-2.00746		-3.15909	*	-3.29149	*
rs2466076	ENSG00000157168	NRG1	G/T	T	4.64097	3.47063e-06	*	0.819852		1.72356		0.592935		0.69913		-0.198722		-0.919859		1.75202				0.941905		0.0985404		0.141761		-1.68212		-0.0584212		1.7931		0.519304		0.941349		-1.40086		-0.86826
rs55665119	ENSG00000117242	PINK1-AS	C/T	C	-4.63863	3.50438e-06	*	-2.1919		-3.03572	*	-1.81012		-1.72827		-0.935102		-2.3003		-0.69234		-2.56766		-2.45896		-0.829546		-1.17697		-1.89903		-2.48587		-2.60857		-0.539888		-1.233		-0.126976		-1.03754
rs7561215	ENSG00000152672	CLEC4F	A/G	A	4.63802	3.51797e-06	*	-0.515036
rs2805103	ENSG00000167136	ENDOG	A/T	T	-4.63542	3.55904e-06	*	-2.64631		-3.8264	*	-3.43323	*	-2.53198		-5.36259	*	-4.7549	*	-1.99287		-2.85527		-2.39577		-1.64476		-4.52445	*	-3.12664		-1.4022		-1.90496		-2.93723		-1.70435		-1.89934		-3.28184	*
rs9590403	ENSG00000130177	CDC16	C/T	T	4.63078	3.64608e-06	*	3.07713	*	4.39543	*	3.70532	*	2.5889		4.31672	*	4.94805	*	3.21202	*	3.19998	*	3.83813	*	1.75505		3.20076	*	3.94923	*	2.48734		1.98965		3.2286	*	1.7442		2.864		3.94555	*
rs9306156	ENSG00000160310	PRMT2	T/C	C	4.6305	3.6496e-06	*	0.62286		0.80612		0.390942		1.16146		-0.22705		-0.823067		1.65395		1.83212		0.380061		2.01743		0.598979		-0.651348		0.539426		0.010217		0.19018		0.617956		-0.412375		-1.3064
rs3118625	ENSG00000119383	PPP2R4	A/C	C	-4.62274	3.78595e-06	*	-1.66748		-1.16111		-1.31118		0.296121		0.305569		-1.04173		-0.409438		-0.842425		-0.489838		-0.679702		0.156902		-0.365752		-1.18727		-1.08262		-0.740253		1.28629		-0.068851		-2.01989
rs7258249	ENSG00000090661	CERS4	G/A	A	4.61567	3.91961e-06	*	2.66385		1.23594		1.90105		1.78002		2.46775		3.93057	*	1.72854		1.34138		1.40607		1.65281		1.93339		3.53439	*	2.77353		1.16784		2.40154		2.4036		1.31513		1.80056
rs8100232	ENSG00000130312	MRPL34	G/A	A	4.61166	3.99581e-06	*	0.0796534		1.39434		2.80701		1.92828		0.982845		1.59433		0.485504		1.94326		1.61892		1.37971		0.170103		2.28695		0.113641		1.20924		2.95868		2.13613		2.10943		0.376431
rs67594352	ENSG00000156110	ADK	T/C	C	4.60629	4.10094e-06	*	-0.467964		-1.26812		0.944307		0.596252		-0.467522		-0.540309		0.373458		0.0279504		0.280392		1.32408		-0.385961		-1.18229		-0.662932		-0.343885		1.34133		-0.0713083		1.16952		0.772764
rs12979151	ENSG00000141934	PPAP2C	G/C	C	4.60326	4.16048e-06	*	0.583728		4.23268	*	2.0142		1.72441		3.39614	*	1.47549		0.936257		3.8447	*	2.86547		2.67305		3.61599	*	0.892742		-1.03724										0.668187
rs1061810	ENSG00000149084	HSD17B12	A/C	A	-4.60208	4.18051e-06	*	-4.93562	*	-4.39007	*	-3.8269	*	-2.85875		-4.58772	*	-2.93182		-3.62722	*	-5.13132	*	-2.90027		-2.59649		-4.41474	*	-1.31069		-3.70895	*	-1.02874		-2.61323		-3.33961	*	-3.09693		-2.32685
rs2695284	ENSG00000111666	CHPT1	G/A	G	-4.60099	4.20467e-06	*	-7.35208	*	-7.48934	*	-6.54133	*	-5.87181	*	-6.90501	*	-6.43953	*	-6.5787	*	-5.97966	*	-5.61223	*	-5.47395	*	-6.09333	*	-6.45256	*	-3.79487	*	-6.32368	*	-6.1725	*	-4.64791	*	-5.9356	*	-4.33035	*
rs268157	ENSG00000154518	ATP5G3	G/A	G	4.57714	4.71691e-06	*	4.03883	*	1.56574		4.64658	*	0.559489		3.32915	*	1.81983		4.23467	*	1.32027		3.80049	*	0.590313		2.99321		2.22125		1.82445		2.1416		4.37284	*	0.732908		2.52096		1.69309
rs3736461	ENSG00000057608	GDI2	G/C	C	-4.56431	5.00925e-06	*	-3.44342	*	-3.17307	*	-1.63		-2.80833		-0.951074		-1.79197		-2.43837		-2.21327		-0.646241		-3.34974	*	0.317483		-1.11769		-3.31694	*	-3.73407	*	-1.6768		-1.83736		-0.93978		-1.54806
rs13334203	ENSG00000175643	RMI2	G/A	A	4.56309	5.04278e-06	*	2.79654		3.22142	*	4.93425	*	3.99596	*	3.91401	*	5.04787	*	2.51334		3.5168	*	1.99295		3.04925		2.70748		3.60402	*	2.40363		2.57867		4.36595	*	4.48982	*	2.34791		3.77146	*
rs11729857	ENSG00000145390	USP53	C/G	G	4.53988	5.63076e-06	*	5.21357	*	6.3082	*	5.032	*	5.42178	*	5.79334	*	4.66192	*	3.94619	*	4.67358	*	4.15637	*	3.42854	*	5.75279	*	4.26414	*	5.10904	*	5.65122	*	5.1687	*	5.1868	*	5.06133	*	4.54118	*
rs4759247	ENSG00000076067	RBMS2	T/G	G	-4.53928	5.64145e-06	*	-2.32165		-1.83733		-0.93274		-0.590938		-2.68268		-1.75945		-2.57269		-2.47252		-1.37125		-0.473418		-1.99912		-2.22442		-0.898162		-0.759193		-0.576281		-0.605746		-1.64473		-0.12423
rs1142981	ENSG00000225733	FGD5-AS1	T/C	C	4.53665	5.71684e-06	*	3.85391	*	3.13811	*	3.90177	*	1.65597		2.41447		0.853308		4.28032	*	2.71492		4.35615	*	1.42864		2.18292		1.32935		3.22564	*	1.38078		2.31223		1.30307		-0.131679		0.452887
rs11144225	ENSG00000106733	NMRK1	A/T	T	-4.51986	6.18396e-06	*	-4.66728	*	-5.27967	*	-6.16393	*	-5.27604	*	-5.66253	*	-4.66555	*	-3.54446	*	-4.73471	*	-3.90319	*	-4.9218	*	-3.51327	*	-4.02672	*	-3.03048		-3.76597	*	-4.58394	*	-3.75827	*	-5.29837	*	-2.53538
rs2522968	ENSG00000108264	TADA2A	G/A	G	4.5172	6.27219e-06	*	3.02987	*	3.47749	*	1.13474		1.67445		2.12944		1.91867		2.80074		2.47312		0.461072		1.05144		1.61669		0.450587		1.79528		3.57349	*	1.87378		2.41966		1.27208		0.7238
rs8058314	ENSG00000184939	ZFP90	A/G	G	-4.51431	6.34963e-06	*	-2.49351		-2.41049		-1.34746		-0.954867		-1.44773		-0.363912		-1.4523		-1.81493		-0.455986		-1.19326		-1.66852		-1.04014		-2.15353		-2.08114		-2.14955		0.617311		-1.82015		-0.51449
rs6122136	ENSG00000197457	STMN3	C/A	A	-4.51362	6.36763e-06	*	-1.90887		-0.741639		-3.58416	*	-1.93992		-1.78894		-1.23983		-2.02039		0.225606		-4.56405	*	-1.85415		-1.02419		-0.804979		-0.0912807		-1.26982		-1.18888		-2.42233		-1.09498		-1.67074
rs2306386	ENSG00000160959	LRRC14	C/T	T	4.50933	6.50725e-06	*	2.64484		5.01913	*	2.98629		2.83776		1.59444		1.83018		2.90202		4.26895	*	2.25425		2.19958		-0.126521		2.30964		1.66434		3.10715	*	1.31206		3.29834	*	2.60468		0.150994
rs6440683	ENSG00000144895	EIF2A	T/C	C	-4.50897	6.51339e-06	*	-4.10287	*	-4.7262	*	-3.53116	*	-3.61725	*	-3.79277	*	-4.19046	*	-3.68398	*	-4.11046	*	-3.38601	*	-3.84719	*	-3.63763	*	-3.93004	*	-3.60019	*	-5.27129	*	-4.14052	*	-2.69503		-3.41959	*	-4.03809	*
rs683039	ENSG00000091844	RGS17	G/T	T	4.50757	6.56268e-06	*	0.064225		1.65048		0.117451		0.120862		-1.81076		0.288386		0.290003		0.520858		-0.161344		0.198326		-0.911424		-0.269847		0.388124		0.790262				0.25735		-1.05118		1.16497
rs2058077	ENSG00000268030	AC005253.2	C/T	C	4.50532	6.63105e-06	*	3.59497	*	4.47138	*	3.75599	*	4.12704	*	5.01648	*	3.5649	*	2.29965		3.8568	*	2.40556		3.93718	*	3.39783	*	2.91113		1.89915		0.3801		1.92555		1.91451		4.27197	*	3.18524
rs1793398	ENSG00000158555	GDPD5	C/A	A	4.50128	6.75709e-06	*	3.06141	*	4.55114	*	2.99379		3.48622	*	3.20894	*	4.91448	*	3.75096	*	4.45836	*	2.94986		3.82583	*	3.4528	*	3.77916	*	1.30449		1.52369		1.4072		0.577962		0.836096		2.49324
rs7335866	ENSG00000152520	PAN3	G/A	A	4.48696	7.23009e-06	*	3.81336	*	3.68689	*	2.07919		2.33375		3.72162	*	3.23929	*	3.509	*	2.76477		1.16706		2.3088		2.20756		2.84286		3.75778	*	2.15174		2.7103		1.37469		2.26344		3.47037	*
rs13303068	ENSG00000242086	LINC00969	A/G	G	4.47955	7.48531e-06	*	3.67296	*	3.71006	*	3.71403	*	3.60166	*	2.99612	*	2.11821		3.66936	*	2.84375		3.17273	*	3.62238	*	2.52004		1.79178		3.60246	*	4.29807	*	2.77151		2.98158		2.92862		2.38134
rs5751776	ENSG00000218537	AP000350.4	C/A	A	-4.47867	7.50638e-06	*	-0.534286		-3.54498	*	-1.61423		-1.33853		-0.122917		-2.56661		-0.53436		-2.33955		-0.641709		-0.930699		-0.388676		-1.50264		-1.00591		-2.3622		-1.81518		-1.69365		0.003952		-1.63345
rs10242703	ENSG00000122674	CCZ1	G/A	A	4.47777	7.54869e-06	*	6.05335	*	3.19041	*	4.47209	*	5.03978	*	4.98799	*	4.42626	*	5.63078	*	2.64979		4.69044	*	4.84957	*	4.25672	*	3.72	*	4.3847	*	2.32915		2.64308		4.19717	*	3.09581		2.4445
rs76355614	ENSG00000111671	SPSB2	G/A	A	4.47036	7.81465e-06	*	6.28738	*	3.10552	*	3.9047	*	3.51804	*	5.16191	*	4.53017	*	4.27638	*	3.38845	*	2.49219		3.27088	*	3.05687		4.21114	*	4.86712	*	2.02898		3.51722	*	2.12842		4.60415	*	2.14197
rs4147594	ENSG00000143198	MGST3	C/T	T	-4.46836	7.88068e-06	*	-2.162		-3.92009	*	-3.50957	*	-3.50541	*	-3.06535	*	-4.05688	*	-1.70926		-4.11276	*	-3.66109	*	-3.44411	*	-2.60727		-3.43698	*	-3.51837	*	-3.62866	*	-2.34369		-3.98131	*	-3.19039	*	-3.13153
rs10910420	ENSG00000168275	COA6	G/C	C	4.45675	8.32698e-06	*	4.32538	*	3.67993	*	2.63964		4.63019	*	4.76974	*	4.96828	*	3.45211	*	3.19013	*	2.94345		4.46857	*	3.95957	*	3.91659	*	3.11168		2.72748		3.57381	*	4.1342	*	3.95102	*	4.47082	*
rs12490	ENSG00000145284	SCD5	C/T	T	4.45658	8.33475e-06	*	2.58709		3.54317	*	0.220169		2.477		3.56406	*	3.74543	*	3.47155	*	5.1171	*	1.34958		1.91132		3.28534	*	3.42704	*			1.74145		-0.759243		-0.870524		0.525332
rs12230244	ENSG00000172322	CLEC12A	A/T	T	4.45488	8.39714e-06	*	-0.223577		1.96985		1.92169		-0.54883		-0.257175		1.78212		-0.372117		2.81057		1.69359		-0.0421029		0.383036		0.946478		1.46475		0.627076		-0.0872305		-1.28102		-0.275814		2.32934
rs13093185	ENSG00000114670	NEK11	T/C	C	4.45359	8.45211e-06	*	0.182058		3.34317	*	-0.349384		1.73881		2.93306		0.349802		0.980527		1.6042		-0.774856		0.589496		1.24633		1.18129		-0.172543		1.49213		0.643724		1.41715		2.74144		-0.149448
rs60046962	ENSG00000152969	JAKMIP1	C/T	C	4.45044	8.57105e-06	*	-0.0678545		1.54181		2.8599		1.52254		1.48513		0.517223		0.724113		2.1616		2.07726		0.930198		-0.0568139		0.992719		0.0946678		1.06662		0.988362		0.113328		0.90479		-1.36126
rs41284471	ENSG00000237943	PRKCQ-AS1	G/A	A	-4.44944	8.60304e-06	*	-5.09732	*	-5.85541	*	-4.62285	*	-3.61368	*	-6.18925	*	-4.33434	*	-3.47115	*	-4.72936	*	-2.78641		-1.87051		-5.14459	*	-1.75357		-7.12686	*	-6.77033	*	-5.86786	*	-3.81144	*	-6.54329	*	-6.48709	*
rs57086064	ENSG00000197928	ZNF677	A/G	G	-4.43714	9.11366e-06	*	-4.32023	*	-4.88935	*	-3.83004	*	-4.44212	*	-3.93439	*	-4.09067	*	-3.95176	*	-3.48812	*	-3.1677	*	-3.26659	*	-3.71302	*	-2.6405		-3.17823	*	-3.68008	*	-3.58869	*	-4.29785	*	-2.73509		-3.58361	*
rs2321966	ENSG00000248810	RP11-362F19.1	T/C	T	-4.42569	9.60855e-06	*	-0.195445		1.35945		-0.95283		-0.289022		-1.3519		-0.0811501		1.14862		1.65277		-1.31288		-0.887524		-1.01762		-0.273687		-1.45877				0.27619		-0.949266		-1.41217
rs2289149	ENSG00000246898	LINC00920	C/T	C	4.4241	9.689e-06	*	4.96026	*	6.74552	*	2.77038		7.98515	*	4.40131	*	6.39046	*	2.35049		6.48712	*	2.46196		8.27579	*	1.87803		4.56447	*	4.39593	*	5.03288	*	2.00452		4.46925	*	3.48752	*	3.69536	*
rs11176120	ENSG00000127311	HELB	G/A	G	-4.42344	9.70697e-06	*	-5.15492	*	-0.245313		-4.30432	*	-1.80188		-3.52014	*	-0.526802		-5.28694	*	-1.18937		-4.58714	*	-2.36906		-3.63451	*	-0.893352		-2.64312		1.04195		-2.95363		-1.0338		-1.64809		0.219692
rs12224172	ENSG00000177030	DEAF1	G/A	A	4.41447	1.01291e-05	*	9.26731	*	5.22883	*	7.82432	*	5.9317	*	9.27894	*	7.21761	*	9.27851	*	4.75929	*	7.60719	*	5.38178	*	7.67503	*	5.84547	*	8.93605	*	4.42739	*	7.84773	*	4.76497	*	9.28851	*	5.21096	*
rs4463801	ENSG00000174194	AGAP8	C/T	T	4.41398	1.01572e-05	*	1.71478		2.26959		2.35775		1.91001		2.11336		1.06316		1.29807		2.24498		1.21024		1.03061		0.52119		1.21291		1.62224		1.33658		2.2559		1.76954		2.72929		0.741058
rs2719795	ENSG00000182621	PLCB1	G/A	A	-4.40179	1.07356e-05	*	0.482853		0.641891		0.164864		3.16289	*	-0.573945		1.01049		0.102286		2.07363		0.551971		2.88989		0.0192637		1.26385		1.22165		0.203376		0.777914		2.40351		-0.28541		0.719443
rs62215189	ENSG00000160284	SPATC1L	A/G	G	-4.39862	1.08851e-05	*	-4.20601	*	-6.95063	*	-4.19578	*	-5.92443	*	-4.35527	*	-7.02463	*	-3.35063	*	-6.26702	*	-2.90393		-5.97081	*	-2.25842		-4.70313	*	-3.65909	*	-6.25142	*	-3.18216		-3.3301	*	-4.91179	*	-4.83053	*
rs17093027	ENSG00000214078	CPNE1	A/T	T	-4.39636	1.10061e-05	*	-2.6456		-3.65651	*	-3.26321	*	-3.76274	*	-4.30153	*	-5.07708	*	-2.02147		-3.74093	*	-3.22506	*	-4.04777	*	-3.83592	*	-4.3102	*	-2.321		-2.28719		-2.0894		-2.43278		-3.18099	*	-4.45442	*
rs657259	ENSG00000167766	ZNF83	G/A	A	-4.39568	1.10366e-05	*	-5.00487	*	-4.51043	*	-3.92338	*	-2.91815		-3.27181	*	-2.67297		-3.848	*	-4.1277	*	-3.71787	*	-3.08688		-2.55792		-1.62522		-3.06272		-3.24706	*	-3.38092	*	-2.19252		-2.90451		-3.82072	*
rs34131947	ENSG00000170955	PRKCDBP	T/C	C	4.39515	1.10773e-05	*	-0.768184		-1.92232		0.235209		0.72558		1.39054		1.56366		-1.14922		-0.616091		-0.0112874		0.595718		0.899934		1.16978		-1.37679		-0.267589		1.7193		0.529934		0.500275		-0.244229
rs7127272	ENSG00000177697	CD151	A/G	G	-4.38915	1.13768e-05	*	-2.25219		-3.64898	*	-2.98924		-2.40937		-3.88888	*	-3.74648	*	-1.91927		-3.43294	*	-2.24974		-2.39028		-3.62029	*	-3.76269	*	-2.58653		-3.20313	*	-1.56698		-0.706469		-1.83829		-1.94307
rs6916947	ENSG00000203778	FAM229B	G/A	A	4.38	1.18679e-05	*	0.662578		2.09549		2.16208		0.468612		3.10811	*	0.0009528		0.230902		1.48998		2.23533		0.561289		2.8865		1.037		-0.13199		1.28725		0.431935		0.802542		1.46294		1.05068
rs1124397	ENSG00000107731	UNC5B	T/C	C	4.37503	1.21432e-05	*	-0.372915		0.247086		0.174902		0.207907		0.391712		-1.53275		0.346508				1.36946		1.10601		0.243185				0.228234		0.247086		-0.23197				0.709015
rs434371	ENSG00000105499	PLA2G4C	C/T	C	-4.37397	1.2199e-05	*	-3.59662	*	-3.38561	*	-4.05038	*	-1.07164		-1.85737		-3.23705	*	-3.55377	*	-2.71056		-3.45907	*	-2.00615		-1.40334		-3.13397		-1.50563		-0.848557		-2.14337		0.109247		-0.248684		-2.38181
rs171531	ENSG00000113593	PPWD1	A/G	G	4.37391	1.22102e-05	*	3.8646	*	6.01572	*	3.51968	*	4.15067	*	4.47596	*	1.42212		3.68502	*	5.09522	*	2.46128		3.44378	*	2.5052		1.58182		3.52304	*	4.10429	*	3.1745		3.38241	*	4.27691	*	2.20242
rs7707346	ENSG00000169230	PRELID1	C/G	G	-4.37325	1.22326e-05	*	-4.9077	*	-2.35967		-4.2746	*	-1.65355		-3.11523	*	-1.57999		-3.93486	*	-1.0421		-3.51452	*	-1.84179		-2.76166		-2.69436		-2.9464		-2.57352		-3.30965	*	-1.61101		-2.79775		-1.44538
rs2072448	ENSG00000171860	C3AR1	G/A	A	-4.3725	1.22776e-05	*	-0.77678		-0.246584		-0.160398		0.140326		-0.361692		-0.338826		-0.451293		0.111351		-0.472898		0.70597		-0.595358		-0.623953		-1.48114		0.381401		1.28964		-0.829978		-0.118492		-1.12006
rs7900024	ENSG00000120539	MASTL	C/A	C	4.37049	1.24019e-05	*	2.15008		-1.25365		0.916167		-0.484168		0.357965		-3.01987		1.982		-1.43415		0.959427		-1.59756		0.0536171		-2.00389		0.810228		-0.716023		1.42243		-0.644841		0.225673		-0.648066
rs62290601	ENSG00000196526	AFAP1	T/A	A	4.36951	1.24588e-05	*	3.21712	*	3.86441	*	0.795858		1.75989		0.15929		-0.223339		0.7769		2.94578		-0.22738		0.669247		-0.861381		-0.865352		3.62627	*	3.556	*	1.9671		2.06874		0.858203		2.69926
rs1904418	ENSG00000151150	ANK3	A/G	G	-4.36829	1.2516e-05	*	-2.34317		-5.67533	*	-4.30242	*	-4.5294	*	-2.908		-2.60644		-1.44793		-5.29943	*	-3.58523	*	-4.14116	*	-2.63626		-2.68536		-3.32412	*	-5.40979	*	-4.85013	*	-4.91767	*	-2.63134		-3.29612	*
rs447077	ENSG00000226524	RP1-102H19.8	C/T	C	4.36181	1.28997e-05	*	2.78546		3.75289	*	1.13485		0.265715		0.88876		1.7346		2.4169		2.44151		1.18592		2.26573		1.56084		2.24301		2.19347		3.46336	*	-0.105809		0.179696		0.98105		0.717776
rs2720022	ENSG00000139714	MORN3	C/T	T	4.35836	1.31137e-05	*	4.4794	*	5.03634	*	4.69239	*	3.16426	*	5.18308	*	5.21451	*	4.55169	*	4.5452	*	3.81661	*	1.93978		4.13443	*	3.97775	*	1.50979		3.81692	*	4.98354	*	3.62986	*	3.23153	*	3.94635	*
rs249491	ENSG00000129596	CDO1	G/A	A	4.35058	1.35889e-05	*	4.92996	*	5.02247	*	6.81148	*	5.12138	*	5.90169	*	4.37832	*	4.90355	*	5.04321	*	6.69543	*	4.56357	*	5.62401	*	4.29611	*	-0.144072		3.38286	*					1.90204
rs901854	ENSG00000235978	AC018816.3	G/A	G	-4.34586	1.38643e-05	*	-2.11674		-2.4914		-1.89584		-1.62037		-3.39749	*	-0.869867		-0.780221		-1.92674		-1.21644		-1.62877		-4.03664	*	-0.940917		-2.28516		-2.00756		-2.06935		-0.98912		-0.582339		0.307593
rs7424172	ENSG00000115956	PLEK	T/C	C	4.34387	1.40039e-05	*	1.14641		2.22022		0.788037		0.916922		0.150534		0.423232		0.921687		1.06074		0.177012		1.31066		-0.191881		0.897743		1.72826		2.14108		0.455136		-1.20866		-0.781888		-0.125616
rs10048321	ENSG00000101751	POLI	T/C	T	-4.3397	1.42612e-05	*	-4.34574	*	-3.28923	*	-3.6875	*	-1.95879		-3.46322	*	-3.81007	*	-4.38345	*	-4.24169	*	-2.52867		-1.40371		-2.67964		-3.25751	*	-2.75936		-2.56917		-3.93641	*	-1.58203		-2.87755		-3.13542
rs2290019	ENSG00000104731	KLHDC4	C/A	A	-4.33884	1.43133e-05	*	-3.18242	*	-2.55841		-2.64666		-2.40611		-2.72337		-2.82033		-3.3946	*	-0.848459		-1.67401		-2.17034		-2.5294		-1.73419		-1.3363		-2.12066		-2.61728		-1.71663		-2.22851		-2.23138
rs12975582	ENSG00000267265	CTC-550B14.7	G/A	A	4.33466	1.46025e-05	*	1.84352		2.09322		3.53942	*	2.93386		3.64403	*	3.08264	*	1.33435		0.897093		2.83558		2.49658		2.23322		2.83592		0.194287		2.31746		2.92838		3.26922	*	3.5577	*	1.56609
rs2413692	ENSG00000189306	RRP7A	T/C	C	-4.33363	1.46557e-05	*	-5.17495	*	-4.06798	*	-3.88747	*	-3.73275	*	-4.18567	*	-3.40604	*	-4.47024	*	-3.45593	*	-3.18598	*	-3.80203	*	-3.4386	*	-2.29753		-2.71646		-3.61128	*	-3.57159	*	-2.50735		-3.89992	*	-2.48155
rs11084686	ENSG00000131944	C19orf40	A/G	G	4.33265	1.47359e-05	*	1.74759		1.2442		1.08772		2.34106		2.57974		1.19908		0.837072		0.562071		-0.0817752		2.15504		1.41676		0.311468		1.55374		1.9564		0.949839		1.52595		1.91352		0.664764
rs2245344	ENSG00000115750	TAF1B	T/C	T	-4.33151	1.4803e-05	*	-4.04318	*	-4.0066	*	-4.28332	*	-3.51322	*	-2.56873		-2.44124		-3.84486	*	-3.66584	*	-3.72482	*	-2.6478		-3.22533	*	-3.49587	*	-1.90658		-2.10413		-2.61303		-2.93338		-0.73843		-0.377141
rs1008982	ENSG00000170430	MGMT	T/C	C	-4.32045	1.55606e-05	*	-4.31177	*	-4.357	*	-4.48947	*	-4.33285	*	-3.50878	*	-5.20067	*	-3.96787	*	-3.12716	*	-3.89321	*	-3.83008	*	-1.86221		-3.73497	*	-2.35495		-4.61778	*	-1.60911		-3.60345	*	-2.99745		-4.70858	*
rs6976714	ENSG00000237310	GS1-124K5.4	G/A	A	4.31289	1.612e-05	*	2.53457		3.9709	*	2.94467		3.76938	*	2.06186		1.92141		2.12032		3.96703	*	2.05486		2.67087		2.04806		1.09982		1.25915		1.62404		2.4387		2.40312		1.44892		1.29889
rs178931	ENSG00000205464	ATP6AP1L	A/T	T	4.31237	1.61638e-05	*	2.46532		5.56279	*	2.28385		2.76949		1.11832		3.91216	*	2.01407		4.65825	*	0.897991		3.28389	*	0.897077		2.58834		2.29479		2.90412		1.39389		1.53299		0.42491		2.58671
rs639268	ENSG00000111912	NCOA7	T/G	G	4.31116	1.62518e-05	*	3.86978	*	4.27555	*	2.1427		2.85173		3.08257	*	2.46391		3.92497	*	3.43545	*	2.56349		2.68397		4.62111	*	3.51723	*	1.82803		5.35931	*	0.406876		1.96093		0.0447515		0.274933
rs62492100	ENSG00000261455	LINC01003	G/A	A	-4.31096	1.62518e-05	*	-2.16248		-2.98868	*	-1.44963		-2.79798		-2.96709	*	-2.08221		-2.6347		-1.96131		-0.080827		-2.45509		-2.49323		-2.8261		-1.46126		-2.24686		-2.96764		-2.08501		-1.43507		0.0628246
rs11121529	ENSG00000054523	KIF1B	C/G	G	4.29995	1.70952e-05	*	1.33495		0.107463		-0.555356		-0.0564424		0.432559		1.70294		1.24111		0.556435		0.412799		-0.781031		0.683566		1.45037		1.18117		-0.506568		-0.890047		0.126665		0.353631		1.16898
rs79749098	ENSG00000257218	GATC	C/G	G	4.29859	1.72035e-05	*	3.55603	*	3.89833	*	2.2331		1.49044		2.52009		3.10482	*	3.74278	*	2.65527		1.34432		0.457042		1.17709		2.25402		1.75628		1.74959		2.37949		0.963164		1.77381		2.52916
rs62065493	ENSG00000176749	CDK5R1	C/G	C	-4.29365	1.75641e-05	*	-4.43683	*	-4.49251	*	-2.58577		-3.17124	*	-4.65625	*	-5.74993	*	-4.0588	*	-4.41194	*	-2.88302		-3.33991	*	-2.79181		-5.42644	*	-2.3768		-2.80269		-2.14492		-1.87046		-3.5646	*	-3.51731	*
rs3829658	ENSG00000254521	SIGLEC12	G/A	G	4.29042	1.78352e-05	*	-1.54371		1.39837		-0.626558		0.359975		-0.623986		0.635163		-1.47498		1.13876						-0.194167		0.612566								-0.177286				-0.310414
rs873458	ENSG00000116688	MFN2	G/A	G	4.28803	1.80289e-05	*	-1.10783		-1.01963		-0.345414		0.718976		0.0108189		-0.263853		-0.339931		-0.425098		-0.0337726		0.849239		0.109466		0.619902		-1.49646		-1.92718		-1.04224		-0.305246		-1.38346		-2.5693
rs9657360	ENSG00000147813	NAPRT1	T/C	C	-4.28474	1.82904e-05	*	-7.78456	*	-8.5551	*	-6.05206	*	-7.50304	*	-8.86487	*	-8.14955	*	-6.82863	*	-7.43959	*	-4.957	*	-7.17536	*	-7.67134	*	-6.57582	*	-5.15579	*	-6.30792	*	-4.47025	*	-6.21892	*	-6.8837	*	-7.30362	*
rs518204	ENSG00000111837	MAK	T/C	C	-4.28414	1.83398e-05	*	-1.08695		0.0463106		-0.899603		-0.142647		0.455264		-2.53245		-0.425664		-0.558109		-0.354093		-1.00525		-0.0859344		-0.534207		-0.96504		-0.395073		-1.11506		1.14857		1.0081		-1.26488
rs2297549	ENSG00000143466	IKBKE	A/G	G	-4.28414	1.83398e-05	*	-3.86844	*	-4.91298	*	-4.63731	*	-1.60006		-5.07716	*	-2.10836		-3.72533	*	-2.7611		-4.35023	*	-0.675068		-5.17903	*	-1.78081		-2.5406		-3.20286	*	-1.59679		-1.47117		-1.82862		-2.59839
rs35864669	ENSG00000142252	GEMIN7	G/A	A	-4.27382	1.91997e-05	*	-0.506106		-2.34924		-1.17154		-0.875607		-2.81346		-2.50664		-0.271907		-0.752981		-0.453904		-1.45927		-1.89451		-2.484		-0.506816		-2.28719		-0.757129		-0.47177		-2.47959		-2.43363
rs16967494	ENSG00000263335	AF001548.5	C/T	T	4.27223	1.93554e-05	*	1.83395		3.13141	*	1.72149		3.28667	*	1.40578		1.8591		1.46423		2.61482		1.02024		3.50541	*	0.439316		2.65307		1.41579		1.05954		1.33142		0.902374		1.96188		-0.735622
rs12566489	ENSG00000162692	VCAM1	C/T	T	-4.27127	1.9425e-05	*	-1.48203		-1.43787		-0.213414		0.292659		-0.649012		-0.758987		0.522457		0.448107		0.446924		-1.40691		-0.536072		-0.80149		-1.42168		-0.835443				1.24303		0.0264777
rs2365709	ENSG00000065268	WDR18	C/T	T	4.27078	1.94948e-05	*	3.99695	*	3.70131	*	3.90656	*	3.99263	*	6.34456	*	2.69413		3.93045	*	3.01032	*	3.52489	*	3.81466	*	5.09913	*	1.65164		2.67394		3.30645	*	3.05814		2.60545		4.21138	*	2.34361
rs60118647	ENSG00000174749	C4orf32	G/T	T	-4.259	2.0516e-05	*	-4.44	*	-4.03432	*	-3.4216	*	-2.50606		-4.0098	*	-3.73914	*	-2.38562		-3.16481	*	-2.22356		-1.06854		-3.07919	*	-2.81329		-4.98125	*	-4.29351	*	-3.484	*	-2.71785		-2.77742		-3.01462
rs260503	ENSG00000268516	CTD-3138B18.5	T/C	T	4.25574	2.08489e-05	*	0.41703		1.93412		1.77628		2.49789		3.40485	*	2.97872		0.396067		1.28552		1.28478		1.10431		2.45748		3.11708		-0.273244		1.00375		1.73328		2.76326		2.40055		0.820875
rs2428188	ENSG00000004809	SLC22A16	G/C	C	4.25513	2.09049e-05	*			0.0356626
rs3192882	ENSG00000157322	CLEC18A	A/T	T	-4.24985	2.13771e-05	*	-2.49018		-3.38201	*	-2.96971		-1.83613		-0.711431		-2.87686		-2.21012		-3.65657	*	-2.85682		-1.46474		-1.75765		-2.17536		-1.41582		-1.46178		-2.13462		-1.9738		-0.726657		-1.74978
rs3112526	ENSG00000166582	CENPV	T/C	C	4.24791	2.1588e-05	*	3.77571	*	0.829132		3.68714	*	2.07748		0.728216		2.52439		2.78368		-0.295662		3.38261	*	1.68758		-0.919666		2.57621		2.60324		1.02539		1.41487		1.71091		2.21605		1.52361
rs10885342	ENSG00000197142	ACSL5	T/C	T	4.24429	2.19375e-05	*	1.71748		1.28096		3.24648	*	-0.162988		2.02897		-0.769536		1.96679		2.14427		1.06956		-0.453846		1.26784		-1.25557		1.08755		0.598445		3.29437	*	1.90787		1.97183		0.309465
rs12041151	ENSG00000171517	LPAR3	A/G	G	4.24216	2.21537e-05	*	4.56014	*	2.19451		5.73597	*	3.73421	*	7.32758	*	3.20725	*	4.69297	*	1.84657		4.96552	*	3.45782	*	4.66867	*	1.42251		2.3084		0.884369		3.05108		2.83613		4.28278	*	3.05343
rs10908500	ENSG00000163468	CCT3	A/T	T	-4.23409	2.29367e-05	*	-3.8728	*	-5.05831	*	-5.09917	*	-4.50484	*	-3.79807	*	-4.35826	*	-3.06927	*	-4.24056	*	-5.6809	*	-3.73125	*	-3.20748	*	-3.39517	*	-3.55456	*	-4.6912	*	-3.10139		-4.56467	*	-4.17031	*	-3.30765	*
rs11685651	ENSG00000144362	PHOSPHO2	T/C	C	-4.2335	2.2998e-05	*	-0.982613		-4.14919	*	-1.35042		-2.31625		-1.76318		-3.17337	*	0.908292		-3.61231	*	-0.685936		-0.870249		-0.471477		-3.11282		-2.10232		-1.4654		-1.39588		-1.81995		-1.35851		-1.93145
rs12137878	ENSG00000097046	CDC7	G/T	G	4.21534	2.49557e-05	*	3.19102	*	4.01951	*	4.28493	*	2.10151		3.85569	*	1.56178		2.86884		3.38916	*	3.50599	*	2.21328		3.47842	*	1.26985		2.66824		0.436297		2.57062		-0.141041		1.73296		0.157215
rs10748568	ENSG00000228701	TNKS2-AS1	A/G	G	4.21162	2.53568e-05	*	1.16056		2.09139		-0.157993		0.768785		0.472138		0.638377		0.915888		0.978628		-0.361943		-1.25366		0.0311067		0.46085		1.4422		0.783949		0.167881		1.33004		1.24645		0.381877
rs2291004	ENSG00000188227	ZNF793	C/A	A	4.20321	2.63168e-05	*			3.23415	*	2.13442				4.49018	*	1.93957				1.99033		1.02849				4.57332	*	2.17783				1.74749		2.86574				2.11604		1.62566
rs67876192	ENSG00000197013	ZNF429	A/C	C	-4.20305	2.63168e-05	*	-3.13696	*	-3.54189	*	-1.85831		-3.90793	*	-4.217	*	-0.8595		-1.44302		-3.01482	*	-2.08992		-1.66779		-1.11676		-0.469569		-2.95133		-3.69344	*	-0.655719		-3.5804	*	-3.78191	*	-0.811252
rs58147624	ENSG00000182389	CACNB4	G/A	A	4.20081	2.65973e-05	*	-0.576881		0.185822		-1.15167		0.812976		-1.01673		-1.11659		-0.167376		0.760404				1.08528		-0.987302		-0.1124				-0.428855				0.589547		-0.123876		-1.43495
rs10820973	ENSG00000188312	CENPP	T/A	A	4.19615	2.7167e-05	*	2.25085		5.30489	*	1.78097		2.66298		2.1285		0.760553		0.57835		4.56864	*	0.501771		1.9581		1.43837		-0.740529		2.42726		4.00044	*	0.988219		2.02203		1.18255		1.29605
rs6605627	ENSG00000133739	LRRCC1	A/T	A	-4.19432	2.73595e-05	*	-0.258927		-2.64488		-3.19087	*	-1.02961		-0.209936		-1.99008		-0.651952		-2.67974		-1.95309		-1.92248		0.30312		-1.97713		-0.459548		-0.239875		-1.74582		0.61149		-0.719326		-1.72694
rs16947438	ENSG00000178607	ERN1	G/T	T	-4.19349	2.74562e-05	*	-0.164055		-2.68175		-1.02325		-1.25952		-1.74265		-1.90476		-0.127037		-3.09625	*	-1.45232		-1.78993		-2.52908		-3.2495	*	-0.536672		-0.541825		2.17368		-0.268046		-0.187265		-0.393302
rs9394985	ENSG00000180992	MRPL14	C/G	G	4.18264	2.88194e-05	*	0.824915		2.96774	*	0.556735		1.82032		1.31617		-0.0441493		0.130583		2.88191		1.78032		1.94505		1.02544		0.678192		0.834925		1.73102		0.370484		0.672924		0.343541		-0.748977
rs12945522	ENSG00000166750	SLFN5	A/C	C	4.18154	2.8972e-05	*	8.23147	*	7.48105	*	8.44848	*	5.62878	*	6.29815	*	4.6651	*	7.71911	*	7.44859	*	8.01793	*	5.81364	*	6.11091	*	4.19686	*	8.26257	*	7.04192	*	7.72634	*	4.15565	*	6.21047	*	4.54258	*
rs7345	ENSG00000189171	S100A13	G/T	T	-4.18022	2.90997e-05	*	-2.64544		-1.81249		-1.00333		-0.91906		-1.96879		-1.11377		-0.926408		-1.11014		-2.0329		-1.10397		-2.03815		-0.0476312		-2.68009		-2.62273		-0.21471		-0.371492		-0.554189		-0.444814
rs7842142	ENSG00000104427	ZC2HC1A	T/G	T	-4.17689	2.95379e-05	*	-4.20678	*	-3.58374	*	-3.03878	*	-3.87266	*	-3.68135	*	-3.3871	*	-4.12584	*	-3.25656	*	-2.18359		-3.02968		-2.51633		-2.76787		-0.4019		-1.03379		0.312082		-1.84954		-1.98794		-1.48799
rs4634868	ENSG00000183386	FHL3	G/A	A	4.17647	2.96159e-05	*	0.677675		2.66974		1.43185		3.57295	*	1.82971		1.13851		-0.475638		1.4949		1.90636		3.57286	*	1.52379		-0.353946		1.95742		2.98302		0.569		2.41638		1.06641		0.817964
rs11794029	ENSG00000186193	SAPCD2	G/C	C	-4.17426	2.98772e-05	*	1.55561		-0.464441		-0.666763		0.420691		0.27619		0.161783		2.3971		0.0456978		-0.465713		0.693629		0.0612322				-0.42556		-1.36394				0.162911		-0.0741888		-0.0324904
rs2641809	ENSG00000065457	ADAT1	G/A	A	4.17334	3.00351e-05	*	3.28456	*	3.44679	*	2.03784		2.34212		1.52177		0.527665		2.85077		2.57491		1.88399		1.43067		1.53381		0.998208		1.54595		1.79366		0.23285		2.40372		-0.27456		-0.880783
rs11263861	ENSG00000116871	MAP7D1	G/A	G	4.17327	3.00351e-05	*	1.72794		1.30026		1.01496		1.55307		-1.27265		0.0764736		3.00204		1.62511		1.19769		1.564		-1.1075		-0.125862		0.40298		0.666416		1.43112		0.0548112		-2.05406		0.566331
rs7634474	ENSG00000170837	GPR27	G/A	A	4.17234	3.01673e-05	*	-0.413658		-0.80654		1.29842		1.13386		0.38536		1.50691		0.307195		0.259765		0.641065		0.048717		1.08281		0.520449		-0.825915		-1.43715		0.971798		-0.0589904				1.16808
rs447259	ENSG00000096996	IL12RB1	T/C	C	-4.16567	3.10263e-05	*	-1.87603		-1.86065		-2.33363		-2.56739		-3.08519	*	-1.73653		-1.76028		-1.33272		-2.23729		-1.37023		-3.17057	*	-1.87135		-1.74569		-0.973989		-1.04625		-1.54955		-1.01444		1.14065
rs4891245	ENSG00000180011	ZADH2	A/G	G	-4.15937	3.19085e-05	*	-4.2989	*	-2.96774	*	-3.61979	*	-1.7637		-2.59212		-2.9106		-2.48075		-1.81581		-2.07661		-1.67143		-2.53953		-3.12705		-3.0722		-2.43444		-0.737476		-0.149912		-0.848718		-1.92381
rs3809112	ENSG00000142089	IFITM3	T/C	C	4.15911	3.19644e-05	*	4.7454	*	5.43023	*	4.08659	*	4.60251	*	3.35948	*	4.45443	*	4.22243	*	3.79865	*	3.09536	*	1.51213		2.97469		3.16339	*	3.45723	*	5.15703	*	3.97177	*	4.5845	*	2.43553		3.22267
rs11668882	ENSG00000167608	TMC4	C/T	C	-4.15743	3.21609e-05	*	-1.21568		-0.510111		0.634469		-0.882309		0.0413243		-0.0047499		-1.15612		-1.61927		1.34138		-0.117509		0.540698		-2.22867		0.778067		0.776612		-0.324798		-0.421579		-0.880675		1.7039
rs2906834	ENSG00000113658	SMAD5	T/C	C	4.15579	3.24435e-05	*	4.79481	*	5.37422	*	3.20566	*	4.51419	*	4.42188	*	4.37786	*	2.08128		3.52505	*	2.74512		4.12656	*	3.28123	*	3.79024	*	5.11997	*	4.56863	*	2.94877		3.32064	*	5.55987	*	3.91737	*
rs10752747	ENSG00000142606	MMEL1	G/T	T	-4.15424	3.26142e-05	*	-1.60467		-1.57266		-2.29673		-1.58842		-0.30818		-1.20528		0.132345		0.335997		0.0961755		-0.635366		1.58995		0.568354		-2.16541		-1.58871		-2.1788		-1.4233		-1.53709		-1.75501
rs1358714	ENSG00000143153	ATP1B1	G/A	A	-4.15349	3.27285e-05	*	-2.68001		-0.322662		-0.46581		-0.939429		-0.172278		-0.215103		-3.02995		-0.756488		-0.767709		-2.46927		-0.533254		0.386953		-0.554469		-0.823353		-0.600696		2.02475		-0.466608		0.0324027
rs2149275	ENSG00000164663	USP49	T/A	A	4.15028	3.32185e-05	*	1.85784		3.50335	*	0.664166		0.595306		1.8492		0.190028		0.990761		3.43986	*	0.336304		1.34548		3.29295	*	0.524893		1.60803		2.22336		1.9587		0.263848		0.533567		1.34631
rs118186458	ENSG00000238083	LRRC37A2	T/C	C	4.14367	3.41896e-05	*	2.44982		1.94013		2.88205		0.748416		3.64325	*	4.0047	*	3.02657		1.83191		2.59802		0.6999		3.4208	*	2.57812		0.386311		1.13452		1.35561		0.591161		2.34029		2.78284
rs73001522	ENSG00000104883	PEX11G	A/G	G	4.13934	3.48519e-05	*	-0.419218		0.309867		-2.39277		0.297889		-0.623481		0.209199		-0.359292		1.35483		-2.11623		-1.00925		-0.223018		1.19365		-0.0909095		0.477701		-1.57035		0.160871		-0.771143		-0.921725
rs7645759	ENSG00000254999	BRK1	C/T	T	-4.12335	3.73321e-05	*	-4.19614	*	-2.71203		-2.30184		-1.77172		-1.44707		-3.5358	*	-3.05043	*	-1.62008		-1.40605		-1.93806		-1.35194		-3.39296	*	-3.03621		-3.28864	*	-2.17159		-1.17117		-1.3266		-2.73433
rs12389	ENSG00000260708	CTA-29F11.1	G/A	A	-4.12271	3.74295e-05	*	-7.34646	*	-6.85768	*	-6.73993	*	-7.29691	*	-7.0156	*	-7.2814	*	-6.07373	*	-5.38223	*	-5.13325	*	-5.55312	*	-5.68526	*	-5.92021	*	-5.67005	*	-5.88262	*	-6.49571	*	-6.8431	*	-4.79439	*	-5.38178	*
rs6955792	ENSG00000122643	NT5C3A	G/A	A	4.1191	3.8052e-05	*	1.78117		1.81373		2.97422		2.99301		2.26395		2.89245		1.32512		1.1463		2.80729		1.94391		2.3709		2.33964		1.34218		2.17702		2.07961		2.81669		2.00218		3.06229
rs10942714	ENSG00000171617	ENC1	C/T	T	4.09504	4.22168e-05	*	2.52618		1.6853		2.78764		1.61734		1.57153		1.40305		2.42619		0.850575		2.33865		1.53571		0.420932		0.797918		2.75338		2.99513		1.83047		2.31791		0.412517		0.590291
rs5013920	ENSG00000107679	PLEKHA1	T/A	A	-4.09398	4.23994e-05	*	-7.65071	*	-4.49574	*	-5.58903	*	-2.3611		-4.84518	*	-3.63072	*	-7.5368	*	-3.20752	*	-5.2667	*	-2.65465		-5.06701	*	-3.41858	*	-4.29779	*	-5.27679	*	-4.18829	*	-1.91325		-4.23193	*	-2.6096
rs8660	ENSG00000126790	L3HYPDH	T/C	C	-4.09389	4.23994e-05	*	-1.16333		-2.04391		-1.16088		-0.0148806		-0.232035		-2.08611		-1.34725		-1.28053		-1.32002		-0.303046		-0.481687		-0.880002		-0.413684		-0.835583		-1.46754		0.515721		-0.250795		-2.50796
rs8110220	ENSG00000087076	HSD17B14	T/C	C	-4.08924	4.3249e-05	*	-4.56407	*	-4.18395	*	-1.9635		-3.87538	*	-4.01272	*	-2.92935		-2.52921		-2.96725		-0.427797		-2.26755		-1.82639		-0.763568		-4.25744	*	-3.31859	*	-2.4387		-3.02981		-3.53119	*	-3.04733
rs916963	ENSG00000050344	NFE2L3	G/A	A	-4.08881	4.33237e-05	*	-1.32351		-2.49539		-0.979971		-1.72333		-1.48647		-1.19591		-1.2221		-1.86502		-1.15561		-1.74147		-0.503318		-0.812041		1.09509		-1.66284		-0.846158		-2.0716		-1.62038		-0.401757
rs601838	ENSG00000240403	KIR3DL2	T/G	G	4.0886	4.34359e-05	*	2.48736		2.79505		4.14211	*	2.44213		4.74967	*	3.7675	*	2.35201		1.637		4.42704	*	0.727162		4.65743	*	3.29485	*	1.91966		3.01027		2.4814		1.64294		2.37537		1.55734
rs7207370	ENSG00000239672	NME1	A/G	G	4.07281	4.64513e-05	*	1.87129		4.27693	*	2.12266		4.50798	*	2.34152		4.05549	*	1.85085		3.05335	*	1.80619		1.84198		2.56059		3.49223	*	2.64234		4.74249	*	1.9717		5.2354	*	1.68232		3.51073	*
rs1256854	ENSG00000242498	C15orf38	T/G	G	-4.0727	4.64513e-05	*	-0.810372		0.93785		-0.901714		3.72884e-05				-0.764671		1.60141		-0.637443		-0.762127		-0.67323				-0.688629								0.166083				-0.667172
rs9309103	ENSG00000152527	PLEKHH2	G/A	G	4.06983	4.70535e-05	*	1.78322		2.33993		4.59861	*	3.49929	*	3.1766	*	3.54724	*	-0.0434415		0.513552		2.53811		1.55113		1.58869		1.06702		2.45581		2.50068		4.15764	*	2.63703		2.34152		3.64177	*
rs9562915	ENSG00000123179	EBPL	T/C	C	-4.06844	4.72965e-05	*	-3.8846	*	-4.46737	*	-4.84762	*	-3.84515	*	-4.11732	*	-5.59106	*	-3.22425	*	-4.46019	*	-5.24374	*	-3.40024	*	-4.13822	*	-4.42058	*	-4.42148	*	-3.79011	*	-2.79742		-3.57183	*	-3.61351	*	-4.80795	*
rs9288967	ENSG00000163607	GTPBP8	C/A	A	-4.06752	4.74998e-05	*	-2.63007		-2.29592		-2.04702		-1.16191		-2.30964		-2.01195		-2.18871		-1.35874		-2.55755		-1.02758		-1.79775		-2.41834		-2.3675		-1.6445		-1.54428		-1.10516		-2.13409		-2.28231
rs1168664	ENSG00000212694	AC084018.1	A/G	G	-4.0631	4.84045e-05	*	0.0955562		0.526977		-1.93617		0.538898		-0.653029		0.606694		-0.146615		0.737574		-2.34735		0.382143		-0.844865		0.72388		0.561523		0.998931		-0.733073		0.733695		-0.868497		0.673009
rs11900511	ENSG00000138095	LRPPRC	T/C	C	4.05414	5.03492e-05	*	3.04157	*	2.3787		0.974402		2.64161		1.09803		1.30637		2.53534		1.97985		1.53798		2.00077		1.18733		0.463168		2.5807		1.27716		0.301367		2.06104		0.0407674		1.13697
rs17317669	ENSG00000079691	LRRC16A	T/C	C	4.05181	5.08251e-05	*	3.50481	*	6.33172	*	5.41434	*	6.35542	*	4.17281	*	6.65033	*	2.77665		3.97706	*	3.12959	*	6.43866	*	3.55075	*	5.52256	*	3.09372		5.38746	*	4.77851	*	3.00709		3.13031		4.78782	*
rs36002025	ENSG00000184203	PPP1R2	C/T	T	4.04829	5.1613e-05	*	2.50715		-0.762741		-0.635345		1.12927		2.18385		0.207126		1.7733		-0.460836		-0.6215		0.889618		1.22029		0.0377244		4.07927	*	-0.617502		0.194778		0.440935		3.53508	*	0.425756
rs4801177	ENSG00000166770	ZNF667-AS1	C/T	C	-4.04507	5.22785e-05	*	-3.33152	*	-3.89747	*	-3.83337	*	-4.31055	*	-3.51873	*	-2.93264		-2.54872		-2.33385		-2.87303		-2.84473		-2.27655		-3.04821		-2.25853		-2.68464		-3.29946	*	-3.33701	*	-3.29593	*	-1.46862
rs2235338	ENSG00000128283	CDC42EP1	G/A	G	4.0442	5.25469e-05	*	0.612109		0.809464		2.47412		-0.733584		-0.230221		1.19249		1.18989		1.78994				0.0255881				0.706817				0.685804		2.47412		-0.972328		-1.10854		0.981739
rs7691791	ENSG00000198189	HSD17B11	C/T	T	4.04402	5.25469e-05	*	2.85405		2.53722		3.53711	*	3.22168	*	0.954767		1.67248		2.04806		1.26962		2.80796		3.0485		0.914479		2.54847		3.00001		2.76662		3.12479		2.55056		1.39049		1.37548
rs12936231	ENSG00000172057	ORMDL3	G/C	C	4.044	5.25469e-05	*	5.19448	*	3.7934	*	4.48809	*	3.98641	*	5.93637	*	2.56056		3.20679	*	3.48462	*	2.6112		3.16844	*	4.70622	*	1.26003		5.7487	*	3.2111	*	4.02649	*	3.94884	*	5.81144	*	1.89204
rs1749492	ENSG00000033122	LRRC7	T/G	G	4.04005	5.34512e-05	*	4.89816	*	5.72948	*	3.48123	*	2.97423		4.45074	*	1.72379		2.05613		2.14102		2.78514		0.870039		4.50197	*	1.88016		4.03943	*	5.14331	*	2.33943		3.60292	*	3.1354	*	1.6757
rs36110240	ENSG00000128039	SRD5A3	C/T	T	4.0378	5.39548e-05	*	4.32765	*	5.468	*	2.89415		4.23341	*	4.17442	*	2.73291		3.40528	*	4.9278	*	3.09386	*	4.81205	*	4.2414	*	2.56858		5.24096	*	4.05087	*	3.13166		3.4408	*	3.15986	*	2.36322
rs8072584	ENSG00000141556	TBCD	A/G	A	4.03762	5.40008e-05	*	7.0207	*	7.01021	*	6.20203	*	4.90695	*	5.44538	*	4.6204	*	6.10973	*	6.13009	*	4.38606	*	6.64433	*	4.66697	*	2.98046		4.50229	*	4.46975	*	3.75912	*	2.62914		4.18073	*	2.95027
rs7112397	ENSG00000198168	SVIP	A/G	A	-4.03606	5.43239e-05	*	-2.55869		-2.55669		0.111055		-1.68768		-2.66426		-3.61321	*	-1.48694		-1.49612		-0.0402108		-1.0185		-0.751318		-2.38054		-3.01575		-3.81335	*	-1.25621		-1.83025		-3.72297	*	-3.75752	*
rs7164602	ENSG00000171766	GATM	A/G	G	-4.02532	5.68785e-05	*	-0.962056		-2.52884		-1.18752		-2.19291		-0.807635		-2.25389		-0.905236		-0.952037		-0.370492		-0.0288042		-1.03953		-0.766389		-0.958163		-1.74263		-1.39424		-1.69912		-1.55836		-2.21099
rs823080	ENSG00000162877	PM20D1	G/A	A	-4.02343	5.73152e-05	*	-2.67882		-2.52793		-2.82714		-1.58661		-3.07095	*	-1.15467		-2.91583				-2.16457		-0.730902		-3.13734	*	-0.36611		-1.7746		-2.17414		-1.55567		-1.1408				-1.26302
rs60208666	ENSG00000169738	DCXR	C/G	G	4.02292	5.75103e-05	*	-0.138251		6.45828	*	-1.16301		4.38312	*	-0.0207715		5.60704	*	-0.501709		5.50758	*	-0.868454		2.86666		-0.242234		3.65681	*	1.25015		6.61404	*	-0.146755		4.70824	*	0.834776		5.06211	*
rs9901287	ENSG00000133193	FAM104A	A/G	G	-4.01681	5.89437e-05	*	-1.24875		-1.21759		-2.4787		-2.13799		-1.00447		-2.0166		-0.475892		-1.58102		-0.925376		-2.02717		-0.166529		-1.84917		-1.70662		0.0461296		-2.21661		-1.37423		-0.536211		-0.879638
rs7774697	ENSG00000065060	UHRF1BP1	G/A	G	4.01546	5.93451e-05	*	3.37951	*	2.85507		2.73042		2.97036		3.00053	*	2.61941		2.83281		1.76832		3.38746	*	3.53695	*	2.4949		0.802249		0.0877037		2.52389		0.492419		2.15356		2.38321		2.15967
rs6998012	ENSG00000164929	BAALC	A/G	G	4.01463	5.95467e-05	*	-0.984571		-0.733962		1.01141		-0.128456		1.65135		1.25742		-1.0813		-0.529407		2.15816		0.682715		1.67425		1.14017		0.629052		-0.648198		-0.22913		-0.541753		-0.0493444		1.23336
rs62286917	ENSG00000132406	TMEM128	T/C	C	4.01161	6.03086e-05	*	4.82194	*	3.73655	*	3.44462	*	4.0751	*	3.39659	*	3.00704		2.9216		3.75242	*	2.52788		2.66953		2.76727		2.24544		4.02563	*	2.88163		2.65614		4.41642	*	2.38437		2.77934
rs2290562	ENSG00000067836	ROGDI	A/G	A	4.00254	6.27032e-05	*	-0.530766		0.104036		-0.481005		-0.127137		0.550266		-1.66283		-0.959713		0.75231		-0.965129		1.18155		0.0682388		-1.44102		-0.0922452		0.134833		0.166716		-0.82454		0.186926		-0.802543
rs62074125	ENSG00000073969	NSF	A/C	C	-3.9949	6.46943e-05	*	-1.63102		-3.33482	*	-2.05073		-2.41117		-0.874111		-2.34064		-0.75627		-1.61795		-1.51718		-1.60687		-1.45748		-2.1439		-0.223004		-3.27787	*	-1.55672		-2.1494		-0.547267		-1.98269
rs1044656	ENSG00000263753	LINC00667	T/C	C	3.99427	6.49131e-05	*	1.83434		3.71518	*	0.217008		1.52339		2.4546		2.94611		2.14417		3.19674	*	-0.652139		2.06991		1.72722		1.9784		1.68073		2.95925		1.39849		0.0137051		1.95878		2.09915
rs115501141	ENSG00000137411	VARS2	A/G	G	-3.99343	6.50776e-05	*	-2.62181		-2.26013		-2.3096		0.158361		-1.3184		-2.33912		-2.81882		0.510446		-0.543251		-0.211434		-0.229682		-1.29252		-1.16907		-3.48326	*	-2.64964		-0.45136		-0.707849		-0.996094
rs179145	ENSG00000258572	RP11-1070N10.3	G/A	A	-3.98902	6.62965e-05	*	0.477668		-0.334851		0.0213684		-0.0380595		0.288766		-0.692461		0.925696		0.22565		0.877958		1.88288		1.27972		-0.472177		-0.645319		-0.753741		-0.542103		-0.855772		-0.104197		-0.153022
rs3133807	ENSG00000164933	SLC25A32	G/A	A	-3.98411	6.77078e-05	*	-2.27738		-0.338644		-0.193553		0.247596		0.343767		2.49209		-1.95167		-0.0423407		-1.33634		-1.86961		-0.286312		2.27179		-0.900252		0.500995		1.10803		1.7192		1.30581		1.40388
rs14142	ENSG00000124145	SDC4	C/T	T	-3.97976	6.89733e-05	*	-1.15155		-0.239933		-0.75726		0.641647		-0.233414		-0.640199		-0.726751		0.391405		-0.270513		-0.364783		0.0928954		-0.769839		-0.799432		-0.218191		-0.760377		1.5761		-1.1589		-0.294656
rs6754085	ENSG00000176720	BOK	T/C	C	-3.97646	6.99076e-05	*	-0.400533		1.0815		-0.0915967		-1.50796		-1.69111		-1.03274		-0.467537		0.681587		-1.58666		-2.32198		-1.61285		-1.05498		-0.799391								-0.280523
rs13445	ENSG00000171444	MCC	A/G	G	-3.97284	7.0973e-05	*	-3.46786	*	-3.9346	*	-4.50304	*	-4.37245	*	-3.62267	*	-3.34809	*	-1.99316		-2.99924	*	-2.73186		-4.95897	*	-2.90725		-4.11458	*	-2.9162		-3.11261	*	-2.77617		-1.81788		-1.17594		-1.40753
rs1695213	ENSG00000184619	KRBA2	C/T	T	-3.97259	7.10924e-05	*	0.587701		0.371652		-0.67034		-0.90476		-0.141902		-0.324734		-0.14269		-0.280416		-0.226023		1.23878		-0.137992		-0.858595		-0.351171		0.245343		-0.889781		-0.370256		0.327873		-0.593792
rs3797310	ENSG00000198865	CCDC152	C/T	T	3.96965	7.19934e-05	*	2.93078		3.35159	*	2.17265		3.69084	*	4.46113	*	3.26363	*	1.60916		3.03356	*	2.08468		3.85127	*	1.5341		2.20083		1.56299		2.64105		2.00336		2.74278		4.30643	*	1.73095
rs28372939	ENSG00000230513	THAP7-AS1	G/A	A	-3.96595	7.30889e-05	*	-4.34835	*	-5.95264	*	-3.34895	*	-3.03394	*	-4.32982	*	-3.83407	*	-3.06568	*	-3.89557	*	-1.22376		-3.25767	*	-3.54262	*	-3.46255	*	-2.81995		-5.56944	*	-2.92921		-1.10551		-2.8672		-1.64471
rs62180071	ENSG00000170035	UBE2E3	C/T	C	3.96462	7.35191e-05	*	1.99088		0.128079		2.19767		-0.171873		2.7193		2.37197		1.47624		0.118039		1.25697		0.290293		2.59727		2.11995		1.14648		0.0124942		1.60096		0.0948017		1.61153		0.888049
rs4614	ENSG00000256269	HMBS	G/A	G	3.96071	7.47617e-05	*	1.99171		1.74848		1.96068		2.5137		1.93236		1.85442		0.556252		1.62086		0.580932		2.288		1.40818		2.99325		0.909397		1.04668		1.89298		1.64144		0.369401		-0.875124
rs2245344	ENSG00000269973	RP11-95D17.1	T/C	T	-3.96049	7.47617e-05	*	-1.09762		-2.31157		-2.54304		-1.6503		-1.84634		-2.08603		-1.68639		-2.10341		-1.50524		-1.27864		-0.719624		-2.93232		-0.662968		-1.37742		-1.2575		-0.912018		-2.8154		-1.76145
rs3372	ENSG00000172922	RNASEH2C	G/A	A	-3.95575	7.6279e-05	*	-1.95501		-1.73962		-3.07933	*	-2.4125		-3.05576	*	-1.55729		-1.45896		-0.58343		-2.55689		-1.50377		-2.98953		-1.58579		-2.11605		-2.38434		-2.17994		-1.51353		-2.0996		-1.14186
rs10958704	ENSG00000077782	FGFR1	A/G	G	3.95234	7.7436e-05	*	2.77856		2.80753		1.14157		2.84951		1.68993		1.556		2.93411		2.95861		1.12218		2.74312		2.15224		1.66495		1.38369		3.27772	*	-0.364387		0.472996		0.32174		0.743856
rs428726	ENSG00000110619	CARS	G/A	A	3.95049	7.80207e-05	*	0.16805		2.94032	*	1.07407		2.44125		1.2952		3.22986	*	0.56058		1.59734		0.652261		2.30247		0.186193		3.70378	*	-0.947129		1.31993		0.0569308		3.2572	*	1.66083		1.14887
rs2108854	ENSG00000127399	LRRC61	T/C	C	3.94571	7.96004e-05	*	2.06975		3.52086	*	2.23507		3.97296	*	3.64933	*	4.60203	*	2.54975		3.16612	*	1.71292		3.09313		2.77608		3.79657	*	1.16233		2.08114		1.56813		2.96283		2.75443		3.6303	*
rs10772397	ENSG00000111215	PRR4	C/T	C	3.94478	7.99333e-05	*	0.818695		2.40048		1.61714		0.265096		2.6968		1.88418		1.45706		1.12772		1.10272		0.431812		1.92896		1.0367		-0.446041		2.61332		0.792775		-0.16228		2.07165		1.13113
rs34510112	ENSG00000169629	RGPD8	C/T	T	-3.94445	7.99333e-05	*	-2.08847		-2.84861		-2.44239		-1.67796		-1.61846		-1.57461		-2.28982		-1.71457		-1.9804		-1.86079		-1.16913		-0.763868		0.18045		-2.18646		-1.19067		-0.586025		-1.30362		-0.801945
rs16985368	ENSG00000105619	TFPT	A/G	G	-3.94228	8.06703e-05	*			-2.09142		-1.27042				-0.96186		-1.77907				-2.28626		-1.76945				-0.816298		-0.859732				-1.96429		0.0049988				-0.0450426		-1.40955
rs2471338	ENSG00000125388	GRK4	T/G	G	-3.93176	8.43122e-05	*	-2.63696		-1.43065		-0.554484		-1.20576		-0.954317		-1.74041		-2.57149		-2.13872		-1.22891		-1.68445		-2.61568		-1.73862		-1.37228		-0.9239		0.80037		-0.0482194		1.428		0.51819
rs4972729	ENSG00000128656	CHN1	T/C	T	-3.93114	8.45229e-05	*	-4.53129	*	-2.82594		-3.16702	*	-1.66285		-3.87562	*	-2.70692		-4.09039	*	-2.89788		-2.86032		-1.97264		-3.10766	*	-2.64589		0.50261		-2.05163		-1.08025		1.37268		-2.16188		-1.71364
rs11718493	ENSG00000180767	CHST13	C/T	C	-3.93059	8.47341e-05	*	-0.447101				-0.799786		1.06614		1.42824		-0.63713		-0.180961						1.0542		1.42824								-0.161184
rs11604720	ENSG00000175274	TP53I11	T/C	C	3.92891	8.53708e-05	*	0.914603		4.52415	*	0.975763		3.70737	*	1.72563		2.27803		0.749391		3.98992	*	1.28526		3.95294	*	0.845261		3.18361	*	1.55159		2.64372		1.00813		1.10211		0.527417		0.681012
rs2991003	ENSG00000133731	IMPA1	G/C	C	-3.92646	8.61551e-05	*	-3.05372	*	-1.55683		-3.51634	*	-1.00087		-1.99764		-1.82261		-1.15684		-0.791342		-2.13838		-1.53276		-1.85535		-1.06742		-2.45862		-2.99614		-2.52276		1.26406		-1.45619		-2.21586
rs17569412	ENSG00000099282	TSPAN15	A/C	A	3.92431	8.70184e-05	*	1.08294		0.892818		1.83993		3.25879	*	-0.599588		1.4883		1.37232		2.54421		3.2759	*	4.16749	*	-0.465332		-0.0647435		1.80815		-1.37952		0.495462		0.834074		-0.299301		2.52624
rs34270993	ENSG00000221947	XKR9	G/C	G	-3.91081	9.19148e-05	*	-5.80028	*	-5.04269	*	-2.88654		-3.73834	*	-5.37774	*	-3.83845	*	-5.03371	*	-4.89874	*	-2.22567		-3.86826	*	-3.62979	*	-2.38825		-2.34487		-2.77199		-2.62297		-2.79748		-2.84772		-4.16903	*
rs34040260	ENSG00000105185	PDCD5	A/C	C	3.90111	9.57962e-05	*	1.44219		2.78019		3.25703	*	3.80551	*	4.27544	*	1.3388		1.51805		2.65855		3.59943	*	3.89019	*	4.04009	*	1.53039		1.09787		2.12314		2.3102		2.69152		2.18436		0.0717506
rs6034535	ENSG00000089177	KIF16B	C/A	A	-3.89908	9.6511e-05	*	-4.18317	*	-4.22082	*	-1.99737		-4.11389	*	-1.90932		-2.85078		-3.42001	*	-3.98833	*	-2.29999		-3.88102	*	-2.871		-2.60533		-2.05564		-2.8175		-0.275381		-1.70423		-0.72947		-1.61639
rs6463247	ENSG00000196262	PPIA	T/C	C	3.89449	9.84421e-05	*	2.81444		4.45477	*	3.13155	*	4.32952	*	1.54922		2.00822		2.33975		3.58216	*	3.27792	*	3.76454	*	1.15282		1.55252		2.13127		3.82112	*	3.49818	*	3.50823	*	0.802454		2.69695
rs9912844	ENSG00000170298	LGALS9B	A/G	A	3.89144	9.96675e-05	*	-0.597897		0.10632		2.37209		-0.170386		1.50152		-0.129203		0.0827885		-0.324442		1.1762		0.996879		1.89124		-0.400936		0.050478		1.44453		2.49942				-0.0949375		0.737835
rs17046778	ENSG00000162994	CLHC1	T/G	G	3.88535	0.0001022	*	3.14826	*	3.84274	*	2.74141		3.76996	*	3.62869	*	3.66157	*	0.710842		3.42474	*	2.18042		3.39171	*	3.86338	*	2.18536		3.47646	*	1.95302		1.39694		3.05308		1.37075		3.08267
rs7658970	ENSG00000109272	PF4V1	T/C	T	3.88077	0.0001042	*			0.446889		-1.21746				-0.824738		-0.19863		-0.482862		1.21418		-0.737725				-0.941876						-0.166894		-0.690605				-0.0796446		0.366951
rs1780638	ENSG00000100075	SLC25A1	A/G	A	3.8746	0.0001068	*	4.43075	*	5.25946	*	4.30715	*	3.98093	*	3.10392	*	3.80596	*	3.46576	*	5.31251	*	3.3605	*	3.50372	*	3.45429	*	2.26938		3.02769		3.95212	*	1.76101		3.32252	*	2.56604		2.13459
rs4872277	ENSG00000173566	NUDT18	G/C	G	3.87441	0.0001069	*	3.9321	*	4.96896	*	1.84553		5.86053	*	2.35401		4.58846	*	2.08115		3.29568	*	1.33366		4.53712	*	2.17008		3.02832		2.97711		4.44524	*	2.50441		4.56357	*	2.00265		4.4882	*
rs3802622	ENSG00000107951	MTPAP	T/A	A	-3.86253	0.0001122	*	-2.01501		-3.5842	*	-1.17853		-1.73632		-1.41505		-1.87103		-0.998502		-3.35988	*	-0.719982		-2.16819		-1.307		-1.34928		-2.19257		-1.12523		-1.37309		-0.223592		-1.31807		-0.775629
rs2289965	ENSG00000179057	IGSF22	T/C	C	3.85912	0.0001139	*	3.48663	*	4.47395	*	4.50002	*	2.43596		4.21933	*	1.20364		3.19965	*	4.40398	*	4.57342	*	2.1388		4.45202	*	2.47033		2.08832		0.904099		1.42559		0.611559		1.71317		0.958458
rs117361304	ENSG00000188820	FAM26F	T/G	G	-3.85773	0.0001144	*	-3.79924	*	-4.98565	*	-4.22311	*	-3.79279	*	-3.88697	*	-3.84626	*	-1.83187		-3.24951	*	-3.01059		-2.2674		-4.06737	*	-2.61766		-3.74385	*	-5.08642	*	-2.96042		-4.20221	*	-2.4379		-3.55361	*
rs426065	ENSG00000183628	DGCR6	T/C	C	-3.85688	0.0001148	*	-3.53249	*	-4.76755	*	-2.0649		-3.39325	*	-3.97575	*	-2.61791		-2.59809		-3.99588	*	-1.55974		-3.23893	*	-2.88221		-3.1461	*	-2.50818		-1.81475		-1.91284		-2.30696		-2.48092		-1.45586
rs9895322	ENSG00000182853	VMO1	A/G	A	-3.849	0.0001186	*	-0.195669		-1.31832		-0.36103		0.485525		0.264066		0.331003		0.068076		-2.47169		-1.1668		0.548328		0.59367		0.477471		1.1277		0.259646		0.856736		-0.373036		0.0392445		-0.699194
rs2916061	ENSG00000196172	ZNF681	G/A	A	3.84647	0.0001199	*	3.55485	*	0.990191		2.39638		1.79633		1.33481		1.08911		2.72395		1.71947		1.58971		1.45369		-0.19405		0.700564		2.41995		0.249406		1.69193		1.44506		2.2179		1.83006
rs3860295	ENSG00000261000	RP11-534L20.5	A/G	G	-3.84502	0.0001205	*	-0.0387779		-3.03921	*	0.987118		-2.42171		-2.32769		-3.93059	*	-0.417528		-4.13111	*	0.446481		-2.61618		-2.44412		-2.52212		0.764806		-0.875232		0.881269		-2.0087		-0.0984986		-3.54462	*
rs2210913	ENSG00000160856	FCRL3	C/T	T	3.84002	0.000123	*	4.06058	*	2.60805		1.24922		3.44401	*	2.46702		1.91048		3.43686	*	2.47436		1.1749		4.45678	*	1.42816		1.54648		1.83757		0.978977		-0.227716		1.26116		1.34027		1.61978
rs56855990	ENSG00000189366	ALG1L	G/C	C	3.83922	0.0001234	*	3.57625	*	4.48785	*	4.41736	*	3.55083	*	1.9789		3.40464	*	2.40758		5.23496	*	2.65052		2.81501		1.63484		2.38311		1.95406		1.6809		2.61733		2.17654		0.458703		2.04672
rs6656451	ENSG00000116678	LEPR	C/T	C	3.83829	0.0001239	*	0.829567		0.152149		-0.0206248		1.96254		0.892827		0.788635		0.071182		0.313053		-0.210628		1.97441		-0.964118		0.381179		-0.0019599		-0.26273		-0.130706		1.40759		2.4839		1.69104
rs3810115	ENSG00000182986	ZNF320	C/A	C	3.83601	0.0001251	*	1.68547		2.72096		1.15375		3.14841	*	2.47157		2.47807		1.58379		1.91162		1.83109		2.20604		1.34488		1.32466		1.19933		1.09403		0.746993		2.29705		1.88739		2.80448
rs10166612	ENSG00000168899	VAMP5	A/G	G	-3.83358	0.0001263	*	-3.24673	*	-3.40903	*	-1.9977		-3.1054	*	-4.20764	*	-1.97398		-3.34388	*	-3.43741	*	-2.18976		-2.98912		-3.64541	*	-2.82409		-2.86599		-2.59202		-1.64603		-1.27432		-2.80605		-1.16506
rs7991142	ENSG00000032742	IFT88	C/T	C	3.83271	0.0001268	*	2.49184		3.38076	*	2.49685		2.63503		2.15266		3.52781	*	1.91719		2.19392		0.938262		2.90402		0.842268		2.73436		2.03337		2.98475		2.02747		1.61435		1.85281		2.94057
rs34672333	ENSG00000112874	NUDT12	A/C	C	-3.83251	0.0001268	*	-3.85077	*	-2.78371		-3.28321	*	-4.4677	*	-2.6509		-3.8552	*	-3.65355	*	-0.844686		-2.05908		-2.70964		-1.19244		-3.30168	*	-2.47329		-2.67081		-3.5425	*	-3.39658	*	-1.99494		-2.37848
rs7799097	ENSG00000146676	PURB	C/T	C	3.83138	0.0001275	*	3.05237	*	0.291675		3.926	*	1.34934		2.44732		0.839605		3.22019	*	0.985664		3.36043	*	2.64043		3.18627	*	0.673173		1.62368		-1.18524		1.64011		0.0250826		-0.48429		0.730812
rs2960831	ENSG00000229043	AC091729.9	A/T	A	3.82888	0.0001288	*	2.57624		4.98607	*	2.14873		2.94521		2.21659		4.01487	*	2.1913		3.65708	*	1.05348		1.56796		0.761785		3.65726	*	1.90867		3.27059	*	1.99398		2.64598		2.02068		2.57509
rs9901697	ENSG00000154229	PRKCA	A/G	G	-3.82604	0.0001301	*	-1.23955		-0.792599		-2.32262		-1.59483		-2.02872		-2.53223		-1.79165		-0.670889		-1.9366		-1.68362		-1.89971		-1.58712		-0.373123		-0.964708		-1.42759		-0.215372		-2.01426		-2.29362
rs4491733	ENSG00000019169	MARCO	A/G	G	-3.82153	0.0001326	*	-0.106703		-0.362645		-0.624181		-0.428053		-0.911773		1.28763		-0.39127		-1.37994		-0.480959		0.82127		-0.798622		0.954463		-0.207792		-0.218419		0.0500377		0.637064		0.301412		1.03771
rs2293449	ENSG00000134285	FKBP11	G/A	A	-3.81744	0.0001348	*	-3.30857	*	-4.08102	*	-3.19696	*	-4.15122	*	-4.75502	*	-3.57822	*	-2.32289		-3.23451	*	-2.18074		-3.56438	*	-4.09994	*	-3.52924	*	-2.6973		-3.94276	*	-2.75046		-3.07252		-3.06644		-2.27276
rs3890526	ENSG00000090920	FCGBP	A/C	A	3.81647	0.0001354	*	0.873402		2.49119		-0.0591982		2.48332		0.584824		3.08549	*	0.418412		3.09916	*	0.375847		1.89779		-0.087202		0.731263		3.33883	*	1.33172		0.059992		1.66294		0.468771		3.32067	*
rs7570624	ENSG00000188389	PDCD1	A/G	G	-3.81584	0.0001356	*	-2.15277		0.220471		-1.08411		-0.0307951		-3.22541	*	0.0769671		-3.04586	*	0.23845		-1.81844		0.311094		-3.77818	*	0.103912		0.40816		-0.73037		-2.32158		1.4734		-1.07067		-1.56358
rs41285310	ENSG00000164483	SAMD3	A/C	C	-3.81544	0.0001359	*	-6.49656	*	-7.9469	*	-4.88915	*	-6.69739	*	-7.19058	*	-8.02387	*	-5.58092	*	-6.57536	*	-3.88077	*	-4.33959	*	-5.75639	*	-6.21955	*	-4.4019	*	-5.76196	*	-1.98306		-6.30617	*	-5.26019	*	-6.69132	*
rs4782899	ENSG00000154099	DNAAF1	T/C	C	3.80999	0.0001391	*	-0.552916		0.35957		1.51616		-1.01346		-0.0438305		-0.690963		-0.884205		-0.744		0.676747		-0.0880555		-0.412583		-0.129924		0.560355		1.01185		0.359895		-1.66942		0.371645		-1.70091
rs4540217	ENSG00000170234	PWWP2A	C/T	T	3.80496	0.0001419	*	3.72251	*	3.5582	*	3.22995	*	3.10473	*	2.36965		2.342		3.43963	*	4.56391	*	2.80277		2.45227		2.46516		2.11293		1.3243		2.49664		2.31033		1.98773		1.81471		1.77268
rs12667978	ENSG00000158457	TSPAN33	C/T	C	3.80428	0.0001423	*	0.0909054		0.780332		1.48685		3.14265	*	0.120028		-0.315956		0.989856		-0.0640121		1.04227		3.30913	*	-0.0394529		0.404937		-1.32096		0.171441		0.625593		0.820431		1.57435		-1.20884
rs312069	ENSG00000125912	NCLN	C/G	G	3.7989	0.0001454	*	1.1742		1.6641		0.531031		0.967738		-0.647328		-1.49366		1.29835		0.949423		0.476147		0.463049		-0.376382		-0.628162		0.47618		1.40108		-0.567317		0.9007		-1.83083		-0.923213
rs2575859	ENSG00000129083	COPB1	C/T	C	-3.79607	0.0001469	*	-3.21129	*	-2.94886	*	-4.23124	*	0.104563		-5.28761	*	-2.25996		-3.04359	*	-1.88576		-4.15214	*	-0.294176		-4.86732	*	-1.36553		-0.815247		-1.07597		-1.14712		0.883323		-2.2692		-2.33328
rs10122788	ENSG00000196814	MVB12B	A/G	G	3.79533	0.0001475	*	2.28159		2.06396		1.62305		-0.120871		1.32398		2.37223		0.524247		1.00801		3.39763	*	1.02778		0.425997		1.53769		2.66024		0.863885		0.0469448		0.644369		2.14616		-0.978015
rs294180	ENSG00000173369	C1QB	C/A	A	3.79426	0.0001481	*	0.725263		0.267489		0.898081		0.600203		0.210316		1.01429		-1.08508		0.217772		0.382391		0.309308		-0.476724		0.259379		1.9638		1.06619		0.200967		0.21782		0.46771		1.25281
rs56108400	ENSG00000135437	RDH5	G/T	T	-3.79211	0.0001493	*	-3.43095	*	-4.31267	*	-1.37821		-2.29295		-3.73772	*	-3.62864	*	-2.22915		-3.97289	*	0.262769		-1.38576		-2.69522		-3.07939		-2.58369		-3.37652	*	-0.790018		-2.50567		-3.1282		-2.67042
rs7873862	ENSG00000119411	BSPRY	C/T	T	-3.79003	0.0001505	*	-1.95516		-0.694613		-0.944978		-1.24712		0.145611		-1.31353		-1.34682		-0.742325		-1.5554		-2.17512		-1.47021		-0.970502		-1.51827		-0.700026		0.172751		-0.623705		0.92579		-0.334263
rs789859	ENSG00000185112	FAM43A	G/T	T	-3.78948	0.0001509	*	-3.7797	*	-4.74579	*	-4.18985	*	-3.72066	*	-3.09829	*	-4.68178	*	-4.12876	*	-4.14113	*	-2.41847		-3.24109	*	-3.64184	*	-4.41088	*	-0.165347		-1.60325		-2.40015		-1.0665		-1.39375		-1.9031
rs8106451	ENSG00000104970	KIR3DX1	A/G	A	3.78906	0.0001513	*	0.707251		-0.703849		2.43357		-0.643881				1.6929		0.663642		0.314696		0.566183		0.228124		0.693681		2.48479		1.37437		-0.946512		0.431967		-1.02599				-0.4511
rs12587742	ENSG00000119599	DCAF4	G/A	A	3.78792	0.000152	*	0.836119		0.492113		1.18625		1.68661		2.59436		1.30088		1.88859		-0.684569		1.52291		1.40211		2.81944		0.646942		0.662756		1.1		-0.374295		1.83465		1.606		1.17496
rs4908864	ENSG00000158286	RNF207	C/T	T	-3.78419	0.0001542	*	-3.4694	*	-2.28626		-2.86733		-1.6803		-1.72245		-2.04667		-2.95365		-1.7789		-2.54289		-1.4566		-1.29791		-1.33053		-1.51375		-1.70961		-1.17761		-2.99253		-2.28747		-2.21799
rs3748136	ENSG00000248538	RP11-10A14.5	G/A	A	3.78091	0.0001563	*													0.211271
rs9928222	ENSG00000059122	FLYWCH1	T/C	T	-3.78066	0.0001563	*	-3.03304	*	-1.55006		-3.63867	*	-1.51242		-1.28262		-1.10587		-2.79702		-0.0967385		-3.29702	*	-1.65768		-1.23352		-0.902924		-1.14306		-2.53239		-1.44095		-0.716373		-0.877427		-0.678407
rs1621277	ENSG00000173727	AP000769.1	C/T	T	3.77906	0.0001575	*	1.87298		1.61609		0.682978		1.07014		-0.621664		2.05093		1.48933		0.944114		0.261295		-0.0342848		-0.848196		0.58673		1.36577		0.95929		1.12156		0.463671		-0.664689		2.10542
rs1129170	ENSG00000206573	SETD5-AS1	G/A	G	-3.77876	0.0001576	*	-4.62181	*	-3.42481	*	-4.47171	*	-3.95674	*	-5.24433	*	-3.40773	*	-5.36304	*	-3.61831	*	-4.8688	*	-2.63726		-5.24666	*	-3.12322		-2.30061		-1.73174		-2.96771		-3.65738	*	-3.39767	*	-1.74914
rs2729382	ENSG00000134809	TIMM10	C/T	T	-3.77811	0.000158	*	-2.52433		-2.89249	*	-1.8439		-3.80758	*	-2.69934		-3.35422	*	-2.14331		-2.8367		-1.1692		-2.26186		-1.73707		-2.65614		-2.66737		-2.98458		-1.85359		-4.2185	*	-1.9977		-1.76499
rs12977036	ENSG00000081665	ZNF506	T/C	C	3.77411	0.0001607	*	2.71129		2.25584		1.23338		2.56681		2.15418		2.95606		1.85582		1.54748		1.2965		2.32373		1.34123		1.86665		2.42303		2.52508		1.22012		1.89203		1.71184		3.30684	*
rs62052183	ENSG00000258839	MC1R	C/A	A	3.77294	0.0001614	*
rs6720415	ENSG00000198380	GFPT1	A/G	A	3.7729	0.0001614	*	1.38051		1.97058		0.528684		1.28666		2.45435		1.69018		1.21925		1.48811		0.771295		1.13911		2.53204		2.12454		1.12093		0.776948		0.73614		0.338693		2.23457		1.8754
rs56007654	ENSG00000170891	CYTL1	G/T	T	3.77064	0.0001629	*	1.62246		1.45351		0.77839		0.380736				4.25465	*	1.39608				-0.701688		0.526469				2.3485				2.18321		1.86173		0.545915				4.29143	*
rs496616	ENSG00000132740	IGHMBP2	G/C	C	3.76902	0.0001639	*	0.758347		2.79375		2.67101		3.99825	*	1.40283		1.30172		1.50691		2.10165		3.09266	*	4.31918	*	1.43555		2.35522		-1.56366		0.484013		1.68873		0.904252		0.650488		-0.439059
rs387083	ENSG00000126251	GPR42	G/A	A	3.76859	0.0001643	*	-0.447671		2.05675		1.32203				2.98132	*			0.207614				1.23617				3.29579	*			-1.00336								-0.252941
rs1283219	ENSG00000125247	TMTC4	T/C	C	3.76774	0.0001648	*	4.56496	*	3.67582	*	2.81003		2.75269		2.96815	*	3.3626	*	4.80805	*	3.15125	*	2.1772		3.00745		2.62299		3.82494	*	2.17952		2.76658		2.40773		1.88166		2.66927		1.12843
rs202629	ENSG00000100410	PHF5A	T/C	C	3.76697	0.0001654	*	1.59243		1.69745		2.96014		0.42937		2.24044		0.142017		0.745689		1.73866		2.71675		0.848849		1.3778		1.16173		0.959668		0.0957302		3.00593		-0.831374		1.91651		-0.944666
rs1476522	ENSG00000105928	DFNA5	C/G	C	-3.76018	0.0001698	*	-1.65661		-0.340007		-1.07552		-1.45747		-1.38919		-0.540923		-3.46609	*	0.0714494		-2.40935		-1.98352		-1.99416		-0.326902		0.0620353		-0.877853		0.841439		-0.0618956		0.195903		0.248225
rs77732533	ENSG00000145020	AMT	G/C	G	-3.75882	0.0001706	*	1.00221		-0.338849		-2.09085		0.87917		-1.25009		-0.716953		-1.0056		-0.905808		-1.8806		0.118727		-1.24007		-1.08068		0.196239		-0.309807		-0.358656		-0.195206		-1.32213		0.204116
rs2206968	ENSG00000231769	RP1-8B1.4	A/T	A	-3.75571	0.0001728	*	-0.511948		1.56114		-1.33751		1.37967		-0.0065088		1.53791		-2.01169		-0.0599627		-1.81878		0.778021		0.434386		0.825513		1.59002		2.42862		-0.319578		0.910613		-0.228067		0.827142
rs59950656	ENSG00000186049	KRT73	T/C	C	-3.75414	0.0001739	*	-3.61805	*	-4.34663	*	-3.37225	*	-2.84859		-2.20483		-3.89526	*	-2.32705		-3.13085	*	-0.932766		-1.57115		-2.08058		-1.68986		-3.16976		-3.84437	*	-2.9922		-3.19471	*	-1.59691		-3.64833	*
rs17810211	ENSG00000093167	LRRFIP2	T/C	C	-3.75196	0.0001754	*	0.647377		-0.451241		-1.19537		0.929049		-1.09068		-1.33704		0.10275		0.0886928		-1.37611		0.789293		-1.05129		-1.98666		1.03025		0.0850416		0.137899		1.26811		-0.477527		-0.26034
rs4820323	ENSG00000185022	MAFF	G/C	C	3.74909	0.0001775	*	0.19281		0.340616		1.03526		0.821241		2.36455		-0.85114		0.480228		-0.413729		1.65714		-0.0287926		1.99429		-1.20054		-0.170455		0.166953		-0.439182		1.64081		0.348094		-0.95026
rs12713147	ENSG00000119782	FKBP1B	T/C	C	3.74	0.000184	*
rs629710	ENSG00000133884	DPF2	A/C	A	-3.7379	0.0001855	*	-0.921916		0.492113		0.14857		-2.11365		-0.198285		0.179467		0.482247		0.181142		0.661062		-2.83202		-1.49652		0.280445		-2.3434		0.133614		-1.27697		-0.559011		0.684066		-1.20927
rs9890743	ENSG00000175711	B3GNTL1	C/T	T	3.7342	0.0001883	*	2.00788		2.41002		1.76809		1.95425		1.62434		1.24748		2.14782		2.07138		2.78614		1.30384		1.73879		1.65438		-0.551435		0.655397		-0.391361		0.642272		-0.629923		0.654103
rs10206788	ENSG00000237803	LINC00211	A/G	A	-3.73357	0.0001888	*	0.0337387		0.154242		-0.257735		0.74666		-0.0446639		0.711053		-0.836834				-0.883022		-0.125232		1.00894				0.971625				0.522959		1.31508		-0.900113
rs117521606	ENSG00000266918	RP11-798G7.8	T/C	C	3.73354	0.0001889	*	3.48887	*	2.82942		3.00513	*	1.31492		3.64194	*	1.48825		2.07939		3.05587	*	1.14853		2.20834		3.50255	*	0.561173		2.679		1.79935		2.25881		0.891337		1.64123		2.2063
rs11764792	ENSG00000132436	FIGNL1	C/T	T	3.73175	0.0001903	*	3.01571	*	3.20895	*	2.6644		3.32032	*	3.64621	*	2.79958		2.28088		2.4571		1.77426		3.16257	*	3.33662	*	2.82518		2.63581		1.47709		2.71435		2.23414		3.14937	*	2.03695
rs2287154	ENSG00000121380	BCL2L14	C/T	T	3.72991	0.0001916	*	2.88755		0.4752		3.32328	*	3.23679	*	3.99082	*	1.43671		2.76115		0.506112		2.48843		3.30914	*	2.04606		1.24617		1.98183		0.399274		3.56791	*	1.86556		3.75643	*	0.893356
rs8111526	ENSG00000105053	VRK3	G/C	C	-3.72908	0.0001921	*	-2.61477		-1.91686		-2.0837		-2.64395		-2.51581		-1.6594		-2.2492		-1.19226		-2.60814		-1.25344		-2.62255		-1.15829		-1.82816		-1.65498		-0.781844		-2.26448		-0.589099		-1.44188
rs1642796	ENSG00000129244	ATP1B2	T/C	C	3.72431	0.0001959	*	3.77861	*	-0.288757		2.16579		2.84669		1.22275		1.11975		2.40546				3.02143		1.47992		0.937884		0.207355		3.1488		-0.151537		2.61827		1.31482		0.445214		2.08981
rs1491823	ENSG00000149054	ZNF215	T/G	G	3.71877	0.0002003	*	2.54974		1.2463		0.887259		-0.279468		2.16104		1.93004		2.22459								2.41822		0.160823		1.83828				1.15428		-0.795459		-0.351034		2.48821
rs11930087	ENSG00000248049	UBA6-AS1	C/T	T	3.71324	0.0002047	*	0.644064		2.49445										1.29125		2.01178										-0.8858		0.79519
rs56294917	ENSG00000171262	FAM98B	T/C	C	3.70811	0.0002089	*	6.2596	*	7.93421	*	5.76301	*	3.83793	*	4.81261	*	4.25099	*	7.27808	*	7.07474	*	5.84472	*	3.76325	*	4.15999	*	4.17205	*	3.80215	*	5.65954	*	4.13633	*	3.49686	*	4.39659	*	3.31804	*
rs6502090	ENSG00000268852	AC132872.2	A/G	G	3.70639	0.0002104	*	0.577052		-0.141025		0.753628		0.768505		-1.70697		-0.061424		0.863574		-0.0100627		1.685		-0.260821		-2.34639		-0.859644		-0.225458		0.411279		-0.388793		0.662297		1.40039		0.231289
rs55748835	ENSG00000221926	TRIM16	G/T	T	-3.70328	0.0002127	*	-2.92983		-1.72476		-1.11013		-2.65131		-3.43913	*	-3.11199	*	-3.33888	*	-0.789263		-0.396168		-1.89742		-3.85033	*	-2.06617		-0.454163		-1.10621		-0.319504		-1.53245		-1.4838		-2.75609
rs11078476	ENSG00000108405	P2RX1	G/C	G	-3.70186	0.0002139	*	-0.81746		-0.696634		-1.21351		-1.4247		0.4666		-0.899781		-0.581607		-0.606984		-1.18732		0.0202721		0.941611		-0.131999		-0.236799		-0.358233		-0.51872		-1.23419		-0.127198		-1.61921
rs633607	ENSG00000110074	FOXRED1	C/T	T	-3.69833	0.000217	*	-2.48432		-2.65913		-0.633212		-3.03048	*	-2.33112		-1.09957		-2.11412		-0.512574		-1.4719		-2.15422		-2.24071		0.193943		-2.10944		-1.89815		-0.597453		-2.25762		-2.14069		-1.71895
rs2580344	ENSG00000115112	TFCP2L1	T/C	C	3.69632	0.0002189	*	-0.397409		-0.203048		0.875559		0.662318		1.19763				1.27124				0.46662		0.0318336		1.92139		-0.606392						0.402764				0.603681
rs2272983	ENSG00000116661	FBXO2	G/T	T	3.68964	0.0002246	*	1.43698		2.68867		0.70163		3.18948	*	1.83655		3.5509	*	2.05104		1.55279		2.15794		3.27856	*	2.47217		2.99048		1.79494		2.22575		-0.535435		1.50298		-0.547925		3.24289
rs10506258	ENSG00000184613	NELL2	T/C	C	-3.68742	0.0002264	*	-2.62037		-2.73847		-0.661724		-0.133278		-1.02258		-0.308109		-2.39264		-2.32379		-1.71205		0.218202		-0.758181		-0.852561		-2.64976		-2.17999		-0.391803		-0.669771		-1.07729		-0.496968
rs17548983	ENSG00000183542	KLRC4	T/C	C	3.68601	0.0002278	*	3.68419	*	3.00201	*	3.49184	*	3.16992	*	3.53904	*	2.08979		2.9071		3.85389	*	5.26296	*	2.41874		3.65958	*	1.31749		-0.0410668		0.301189		-0.373551		1.16596		0.422652		-1.21147
rs11108116	ENSG00000136014	USP44	G/A	A	3.68436	0.0002294	*	1.54118		2.41008		1.06735		2.24964		1.24781		0.819312		1.93054		1.73702		0.423028		2.39745		0.616051		0.711222		-0.366836		2.13005		0.202616		1.67266		0.692003		0.440326
rs7192268	ENSG00000223496	EXOSC6	C/T	T	-3.68356	0.00023	*	-1.57431		-1.44501		-3.90319	*	-0.987625		-3.32819	*	-1.97377		-1.31967		-0.638484		-3.35945	*	-1.84935		-3.58107	*	-0.41045		-0.71454		-1.04776		-2.49773		-0.331302		0.276296		-1.30384
rs61896141	ENSG00000149485	FADS1	A/C	C	3.68286	0.0002307	*	4.11042	*	6.06136	*	0.215382		5.03478	*	2.47648		3.51242	*	4.28368	*	6.82257	*	0.534348		5.44662	*	2.33304		3.84273	*	1.11723		2.70593		0.440239		2.20184		2.66652		3.76734	*
rs885070	ENSG00000107317	PTGDS	A/G	A	-3.67168	0.0002408	*	-2.36358		0.419018		-1.88423		-2.685		-1.23082		-1.99524		-2.06625		-0.0803819		-2.72249		-2.02173		-1.87539		-1.29995		-1.5057		0.4806		-0.660491		-1.09091		1.49836		0.363749
rs3826061	ENSG00000167515	TRAPPC2L	T/C	C	-3.66795	0.0002445	*	-1.61762		-2.88509		-1.56649		-2.67312		-2.65678		-5.02046	*	-1.78044		-2.4089		-0.788037		-1.8399		-2.87154		-3.88656	*	-0.196931		-1.75391		-0.831016		-2.43607		-1.23962		-2.50647
rs11543	ENSG00000165637	VDAC2	G/C	G	3.65762	0.0002546	*	3.42146	*	0.302997		2.40756		0.0722844		1.34429		-1.30172		2.67082		0.422532		2.28228		-0.0114267		1.40652		-0.571589		3.61807	*	0.398373		2.43991		0.320015		0.588318		-0.931535
rs17792777	ENSG00000070526	ST6GALNAC1	C/T	T	3.65087	0.0002614	*	3.83479	*	3.67809	*	3.7211	*	2.81959		5.54815	*	3.69726	*	4.61938	*	3.26151	*	5.04639	*	3.39172	*	6.71495	*	3.55679	*	0.834296		1.35707		0.25937		0.72328		0.779728		0.139412
rs11123823	ENSG00000170500	LONRF2	A/G	A	-3.64653	0.0002657	*	-2.62471		-2.00845		-2.2977		-4.10543	*	-4.95137	*	-2.70418		-2.59025		-2.22512		-2.57106		-4.09307	*	-5.07627	*	-2.80073						0.179576
rs10504389	ENSG00000066855	MTFR1	C/T	T	3.64416	0.0002684	*	2.11756		3.51845	*	1.81443		2.42157		1.94303		1.97051		2.01558		2.17586		2.04185		0.986911		1.6019		1.8244		0.0166342		2.91885		0.730617		1.89479		1.79158		1.65164
rs2276337	ENSG00000151694	ADAM17	G/A	G	3.64181	0.0002707	*	2.56566		3.4649	*	3.49343	*	3.37702	*	2.73564		1.34958		2.89364		2.20805		2.4965		2.00227		1.87152		1.04883		1.54331		2.45305		3.33327	*	1.95295		1.75836		1.02534
rs7294478	ENSG00000205885	C1RL-AS1	A/G	G	3.63671	0.0002763	*	1.21784		3.94881	*	1.59359		4.78515	*	1.77649		3.72968	*	0.261898		4.1364	*	1.09817		4.10951	*	0.415901		2.01456		0.584171		1.98824		1.09294		3.66604	*	1.26497		2.49348
rs3897473	ENSG00000152749	GPR180	T/G	T	-3.63475	0.0002782	*	-2.81382		-3.58995	*	-3.61201	*	-3.04457	*	-3.67267	*	-3.92936	*	-2.86656		-3.88502	*	-2.53404		-2.34425		-2.45873		-3.39638	*	-0.484207		-1.52321		-2.21038		-1.97823		-2.68753		-3.14222
rs2413769	ENSG00000259520	CTD-2651B20.3	A/C	C	-3.62774	0.0002858	*	-0.527565		-3.3535	*	-1.40693		-3.67195	*	-2.1863		-2.18755		-1.34794		-2.23994		-1.25057		-2.84888		-1.71075		-2.0045		-0.206708		-2.11097		-0.978708		-2.75532		-1.32234		-1.5248
rs9949776	ENSG00000060069	CTDP1	G/C	G	-3.62306	0.000291	*	-5.4085	*	-2.74631		-4.93694	*	-2.31685		-3.89123	*	-2.83291		-4.23729	*	-2.52754		-4.28332	*	-2.93408		-3.77334	*	-2.00484		-4.46772	*	-2.33944		-4.52922	*	-1.18024		-3.85568	*	-1.77535
rs751163	ENSG00000168874	ATOH8	A/C	C	3.62208	0.0002923	*	0.202278		-1.25344		-1.35289		-0.561508		-0.590502		-0.820976		-0.750953		-0.733927		-1.48687		-1.3468		-0.67004		-1.01671						-0.350206		-1.44056
rs4817775	ENSG00000159231	CBR3	A/C	C	-3.62016	0.0002944	*	-4.30689	*	-7.38087	*	-3.93176	*	-7.87771	*	-4.71187	*	-6.19696	*	-2.95819		-4.52979	*	-3.27147	*	-4.47352	*	-3.24448	*	-3.45676	*	-3.97386	*	-7.98415	*	-4.91433	*	-7.75089	*	-5.40146	*	-5.53794	*
rs76962482	ENSG00000196418	ZNF124	G/T	T	-3.61811	0.0002967	*	-1.63785		-2.49933		-0.500275		0.510249		-2.57409		-2.34939		-0.905398		-1.1185		-0.136669		-0.399064		-1.94436		-2.23208		-1.43864		-1.70202		-0.634416		1.17345		-1.72919		-1.07336
rs4390300	ENSG00000072401	UBE2D1	A/G	A	-3.61093	0.000305	*	-0.615774		-1.88216		-1.8264		2.86133		-1.55981		-0.894509		-1.12012		-2.12963		-1.66919		1.98237		-2.90201		-0.789331		-0.274942		-0.35812		-0.392004		1.11327		0.74889		-1.5081
rs78895138	ENSG00000166451	CENPN	A/G	G	3.60765	0.000309	*	1.15624		0.280938		0.0244276		0.887015		2.44765		1.3033		1.14605		0.236568		1.27245		0.211356		1.15357		-0.48918		-0.0998586		-0.512906		-1.27721		0.337407		1.44994		2.80272
rs168710	ENSG00000164182	NDUFAF2	G/C	C	3.60374	0.0003138	*	2.04523		-0.177942		-0.501805		0.0862471		0.9813		0.153293		1.26911		-0.169625		-0.731842		0.164523		0.932042		-0.353397		2.06757		-0.73774		-0.469197		0.890274		0.903254		1.4677
rs73164856	ENSG00000085662	AKR1B1	C/T	T	3.59876	0.0003199	*	0.93464		-0.661779		-0.577017		-0.908762		-1.22728		-1.69259		1.3405		0.820765		-0.394506		-0.229903		-0.253107		-1.70016		0.891243		-0.296004		-1.17778		-1.0094		-2.16828		-0.487202
rs5756825	ENSG00000189060	H1F0	C/T	C	-3.59349	0.0003261	*	-1.04899		-2.27816		-2.18272		-1.75584		0.185855		-0.514019		-0.156721		-0.902143		-2.23459		-0.467535		-0.120061		-0.293749		-1.63292		-1.02676		-1.44681		-2.27853		1.32069		-0.64262
rs7740107	ENSG00000198945	L3MBTL3	T/A	T	3.59225	0.0003279	*	2.0228		3.82129	*	2.87922		5.21591	*	2.85126		3.25146	*	2.54481		2.40519		2.87909		4.14106	*	2.85051		3.02083		-0.0066025		3.7371	*	1.61551		4.53684	*	1.64858		2.835
rs1330098	ENSG00000102804	TSC22D1	C/T	T	-3.58898	0.0003319	*	0.42372		-0.920002		0.748167		0.519263		0.0300967		-0.0186016		1.23966		-0.266684		0.447215		-0.367806		1.61728		-1.10719		1.47364		-0.471537		-0.970564		-0.412814		-2.00822		0.472437
rs7135208	ENSG00000180481	GLIPR1L2	C/T	T	-3.58817	0.000333	*	-4.89953	*	-6.15853	*	-2.88472		-3.33468	*	-1.95658		-4.17381	*	-2.07449		-4.66809	*	-1.06907		-2.4497		-0.328161		-2.67883		-3.88945	*	-5.17815	*	-2.36756		-2.116		-1.42426		-3.0053
rs4638703	ENSG00000178980	SEPW1	C/T	C	-3.58793	0.0003332	*	-1.73307		-1.37553		-1.34647		-2.11889		-2.83803		-2.29728		-1.75588		-1.76007		-1.9322		-2.14236		-1.80634		-2.05995		-0.213801		0.206217		-1.21737		-1.03972		-2.24305		0.416517
rs3768036	ENSG00000227533	SLC2A1-AS1	G/A	A	3.58333	0.0003394	*	3.91202	*	3.80812	*	3.22856	*	2.97258		3.74019	*	2.42175		3.48802	*	2.64911		0.286779		1.78423		0.78127		2.15557		2.54399		3.54373	*	3.6834	*	2.53959		4.72717	*	2.05579
rs1680030	ENSG00000196810	CTBP1-AS2	A/T	T	-3.58036	0.0003431	*	-4.47998	*	-2.57782		-4.05151	*	-0.934695		-3.25155	*	0.607173		-3.24543	*	-1.06812		-2.9965		-0.309681		-3.09962	*	0.365981		-2.0687		-2.62315		-1.89265		-1.61937		-2.21484		0.862022
rs666695	ENSG00000196954	CASP4	C/G	G	-3.5732	0.0003526	*	-1.2899		-1.12952		-0.307602		-0.949827		-2.36783		0.0896601		-0.879284		-1.2706		0.280846		-0.780768		-1.22236		0.101183		-1.82277		-0.454886		0.386169		-0.809818		-2.03996		0.167727
rs11713836	ENSG00000224660	SH3BP5-AS1	G/A	A	3.57132	0.0003553	*
rs3766748	ENSG00000122188	LAX1	C/T	T	-3.57059	0.0003562	*	-4.54043	*	-4.04682	*	-3.8445	*	-3.39335	*	-3.28424	*	-1.4274		-5.03399	*	-3.48408	*	-4.74754	*	-3.09243		-2.8205		-1.71497		-0.961318		-3.21525	*	-1.9843		-2.66255		-1.833		-0.92552
rs6598041	ENSG00000255328	RP11-326C3.12	C/T	C	-3.56894	0.0003583	*	-2.76809		-3.44902	*	-3.56821	*	-4.47447	*	-2.1699		-3.37755	*	-1.17714		-1.7351		-1.20469		-3.01804		-0.961333		-2.10106		-2.65255		-3.4522	*	-3.38101	*	-2.88069		-1.98982		-2.94467
rs3740040	ENSG00000232229	LINC00865	T/C	C	3.56743	0.0003605	*	0.944619		3.45191	*	0.541474		1.89548		3.6606	*	3.1852	*	0.113999		2.73554		-1.72891		1.29249		4.84007	*	1.81694		1.37905		3.31046	*	1.62659		2.30306		0.462141		1.84335
rs35707495	ENSG00000224137	AC079767.4	C/T	T	-3.56588	0.0003625	*	1.0988		-0.955723		-0.730034		-0.609541		-0.185855		-2.09685		0.282093		-0.673509		-0.967304		-0.872035		-0.660355		-2.19168		1.25901		-0.380875		0.401209		-0.218513		-0.853183		-1.59316
rs11136299	ENSG00000177335	C8orf31	T/C	C	-3.56509	0.0003636	*	-2.44899		-3.39707	*	-1.00602		0.561595		-1.32484		-1.75766		-1.91218		-2.20268		-0.76581		0.576563		-1.24243		-1.44192		-0.5698		-1.84874				0.865618		-0.922223		-1.31267
rs11246300	ENSG00000177685	EFCAB4A	C/T	T	3.56332	0.0003664	*	-0.0116555		1.70147		-0.444584		2.44167		-0.942878		2.14767		-0.728504		0.777918		-0.334901		1.37381		-0.797823		1.89583		0.601524		1.89592						0.323069		2.41258
rs6864309	ENSG00000145817	YIPF5	G/T	T	-3.56249	0.0003672	*	-3.47467	*	-2.89826	*	-3.37624	*	-1.56582		-4.03002	*	-2.27885		-5.04635	*	-3.20521	*	-4.72846	*	-1.24721		-5.22785	*	-3.13248		-2.19596		-0.423469		-1.22286		-1.71538		-1.60046		-0.481405
rs7517838	ENSG00000219481	NBPF1	C/T	C	3.56047	0.0003703	*	2.00974		2.85773		0.552512		2.87011		2.11456		2.33197		2.59124		2.53903		0.888736		3.02288		2.23696		1.10705		1.25598		1.65007		0.0637551		1.46407		0.549562		2.30303
rs35192046	ENSG00000163584	RPL22L1	A/C	C	-3.56032	0.0003703	*	-3.07531	*	-3.64132	*	-2.5482		-2.31142		-1.24879		-2.33239		-3.65368	*	-3.75512	*	-2.7559		-1.91585		-1.05343		-1.85878		-1.99414		-2.95997		-1.52853		-2.65951		-1.60232		-1.97255
rs6128399	ENSG00000254995	STX16-NPEPL1	C/T	C	3.55748	0.0003745	*	3.11451	*	1.8014		0.127791		0.436428		2.21631		1.74453		3.01139		2.29624		0.684478		-0.505285		1.32151		1.35108		2.26229		0.368362		0.340846		0.22408		1.95781		0.35822
rs56236118	ENSG00000161381	PLXDC1	A/G	G	3.55277	0.0003814	*	-0.463039		0.46417		0.877651		-0.970882		-1.20759		-0.130325		0.72088		0.674929		1.13751		0.0186781		-0.65323		-0.306605		-0.1439		-1.29308		-0.1628		-1.74858		-0.310072		-0.0596375
rs4630530	ENSG00000167186	COQ7	C/T	C	3.54931	0.0003864	*	3.07398	*	3.13236	*	1.84655		3.41388	*	2.60487		0.641095		3.08529	*	2.84247		1.67466		3.4161	*	1.85002		0.224369		2.00254		2.36546		1.3243		2.48651		1.70851		0.0666985
rs1905542	ENSG00000187164	KIAA1598	T/C	C	3.54834	0.0003879	*	0.392642		0.509268		-1.61782		1.25618		1.58723		-1.18499		1.53543		0.20265		-1.3031		1.26351		1.35389		-1.0227		-0.309549		-0.2642		-0.331742		-1.07614		1.5013		0.0716339
rs13381562	ENSG00000173482	PTPRM	A/G	G	-3.54272	0.0003959	*	0.287016		-2.16041		-0.629139		0.154783		-1.37793		-1.85779		-0.767531		-1.46683		-0.0697558		0.425429		-1.15799		-1.70172		2.06156		-1.13869		-0.905909		-0.182691		-0.479695		-1.27735
rs4693716	ENSG00000138639	ARHGAP24	C/A	A	-3.54014	0.0003998	*	0.0883632		1.41246		-0.152235		0.250081		-1.82436		-2.31576		0.520419		-0.149939		-0.588833		0.718102		-1.80959		-0.841428		-0.613328		2.19106		0.0605396		-0.610858		-1.42266		-2.95217
rs9928077	ENSG00000103260	METRN	C/T	T	3.53917	0.0004016	*	1.73817		3.70253	*	1.65935		2.75922		1.65636		1.6355		0.610776		1.32179		1.05346		0.431812		0.934099		0.324161		2.06211		3.04918	*	1.71172		2.3707		1.9013		0.94422
rs79925212	ENSG00000161326	DUSP14	A/T	A	3.53215	0.0004124	*	2.64732		1.22238		3.10095	*	0.6866		2.44477		2.62503		2.08386		1.23506		3.10648	*	0.30306		2.1849		1.30053		2.14051		0.648372		1.74241		0.976697		2.12243		1.63347
rs13294245	ENSG00000204930	FAM221B	T/C	C	-3.53045	0.0004146	*							0.782436												0.602321
rs731058	ENSG00000241837	ATP5O	A/G	G	-3.52863	0.0004174	*	-2.49125		-1.77063		-2.665		-0.760622		-0.664316		1.08509		-2.10059		-1.47076		-2.15623		0.266174		-0.917269		1.03616		-1.01425		-1.18198		-2.29236		0.105997		0.114988		0.242835
rs4583476	ENSG00000234171	RNASEH1-AS1	T/C	C	-3.52786	0.0004187	*	-2.9309		-2.02122		-1.92192		-2.43725		-2.48178		-3.17204	*	-0.606612		-2.31647		-2.00805		-2.56935		-0.927111		-1.82046		-3.49869	*	-1.28817		-0.910428		-1.53994		-1.9957		-3.08663
rs11248944	ENSG00000127580	WDR24	A/C	C	3.5273	0.00042	*	-0.0496379		-0.729982		-1.90068		-0.230332		-0.722774		-0.345536		-0.307872		-1.26452		-0.855243		-1.93887		-0.609672		-0.298332		-1.0609		0.231961		-2.59428		-0.182453		-0.63782		-0.0236437
rs76872378	ENSG00000180185	FAHD1	T/C	T	3.52353	0.000426	*	1.75322		2.50675		2.74205		2.71019		2.51515		2.10531		1.21765		1.57945		1.78779		1.893		1.20105		1.07453		1.26624		1.74299		2.38788		2.54657		2.77316		2.19059
rs1045599	ENSG00000214941	ZSWIM7	C/T	C	3.5184	0.0004345	*	2.15982		1.45522		2.05995		1.26961		2.11866		2.73291		2.38532		1.24265		2.49807		1.64466		0.282488		1.15345		1.382		0.636244		1.53319		0.804011		3.18836	*	2.70197
rs4443587	ENSG00000128607	KLHDC10	T/G	T	-3.51692	0.0004365	*	-3.72301	*	-5.04304	*	-2.18591		-2.78608		-3.03074	*	-2.02296		-1.97103		-4.79179	*	-2.00041		-2.1234		-3.4555	*	-1.24847		-2.84302		-3.05469	*	-1.58247		-1.64253		-0.174139		-2.02686
rs17813864	ENSG00000196584	XRCC2	T/C	C	3.51678	0.0004371	*	2.29217		3.87242	*	2.23176		1.38561		1.74507		2.09007		0.579779		3.95146	*	1.16534		1.3703		1.36094		1.04383		2.06305		2.19764		2.07617		0.302675		1.49801		0.827179
rs784600	ENSG00000116983	HPCAL4	C/T	T	3.51615	0.0004381	*	1.82242		2.65914		1.74485		3.84469	*	1.98287		2.63263		1.55939		3.07799	*	0.765559		3.67441	*	2.07253		2.10997		1.47721		2.42904		2.77544		2.7424		1.82734		0.826375
rs12627412	ENSG00000184385	C21orf128	C/T	T	3.51435	0.0004411	*
rs9402854	ENSG00000228439	TSTD3	T/C	C	-3.51114	0.0004461	*	0.298546		-3.39074	*	-1.92624		-2.46061		-3.19871	*	-2.1185		-0.201668		-1.91958		-1.89897		-2.22276		-2.61857		-2.67663		0.869174		-2.48976		-0.850572		-1.53004		-2.34732		-0.997622
rs175057	ENSG00000119718	EIF2B2	C/T	T	-3.51108	0.0004461	*	-1.0062		-2.93473	*	-0.709917		0.612808		-2.62299		-1.45516		-0.228051		-3.26104	*	-0.185714		-0.467454		-2.27238		-1.37627		-1.36576		-0.177595		-0.248127		1.31277		-0.830108		-0.405973
rs75551373	ENSG00000125952	MAX	G/C	C	3.51105	0.0004464	*	0.0687146		1.69059		2.20143		1.72611		0.432287		0.679805		0.483445		1.25333		2.55067		1.71449		-0.285288		0.807701		0.0010069		0.573644		0.802404		1.66502		-0.307848		0.111532
rs2233925	ENSG00000123685	BATF3	C/T	T	-3.51097	0.0004464	*	0.323512		0.485199		2.06377		-0.709654		-0.236889		1.40924		0.901638		0.764935		0.962635		-0.343787		-0.414759		1.00519		0.284118		-1.09628		1.67621		-1.9724		0.195886		0.78435
rs12151742	ENSG00000115523	GNLY	C/T	T	3.51084	0.0004468	*	0.894374		0.643661		1.10771		0.71621		0.772617		0.458242		2.53406		2.62132		1.85769		1.63548		1.29715		1.64971		0.681939		-0.788511		0.122572		-0.0796726		-0.248854		-0.236231
rs4883206	ENSG00000237248	LINC00987	C/T	T	-3.50993	0.0004481	*	-1.25888		-3.02042	*	-0.401697		-1.72919		-1.17741		-0.523153		-1.4562		-2.694		-0.426711		-2.68764		-1.4364		-1.43137		-1.51276		-1.5849		-0.450741		-1.56413		-0.643918		-0.208272
rs1635081	ENSG00000050327	ARHGEF5	A/G	A	3.50464	0.0004573	*	1.34766		2.48558		2.19131		2.06963		1.50426		0.57301		1.32654		1.77385		1.91893		1.95658		1.06272		-0.188127		1.33185		3.1558	*	1.25796		1.15547		1.05928		0.326168
rs6104154	ENSG00000269549	AL031663.2	G/A	A	-3.49776	0.0004691	*	1.67512		-2.02434										1.38252		-0.224192										0.85609		-2.08755
rs8255	ENSG00000035403	VCL	G/A	A	-3.49686	0.0004705	*	-6.24894	*	-5.0161	*	-6.53838	*	-5.33114	*	-5.15016	*	-4.35603	*	-5.67052	*	-4.2963	*	-5.51053	*	-4.99867	*	-4.66306	*	-3.48474	*	-3.30172	*	-4.16471	*	-4.45708	*	-4.49113	*	-3.82488	*	-3.71718	*
rs72678531	ENSG00000081985	IL12RB2	T/C	C	3.49608	0.0004723	*	1.63176		-1.68309		0.0238334		1.5758		1.8757		0.234019		0.771406		-0.523304		0.364625		1.48454		1.79397		1.39713		0.15265		-0.370001		-0.307608		0.435195		-0.866199		-0.283934
rs2584607	ENSG00000108592	FTSJ3	G/A	A	-3.49039	0.0004823	*	-2.9081		-2.48045		-5.04313	*	-2.54898		-3.66277	*	-2.95005		-3.1382	*	-2.26214		-4.85071	*	-2.35149		-4.15745	*	-3.4518	*	-1.93725		-1.57591		-2.54836		-1.61501		-1.05802		-2.49068
rs112413913	ENSG00000152348	ATG10	A/G	G	3.48762	0.0004874	*	3.56386	*	4.22623	*	2.14036		3.26926	*	2.56151		2.69279		1.93544		3.7873	*	1.62573		2.58435		0.702084		1.95681		2.03808		2.93392		1.36102		2.06188		2.51878		0.61612
rs57100050	ENSG00000181409	AATK	C/T	T	-3.48673	0.0004888	*	0.506908		0.434584		-0.683933		0.466694		2.99543	*	2.45485		-0.121614		1.02551		0.0841684		-0.221756		2.71596		0.289793		-1.41512		-1.3042		-1.26405		0.960642		1.38892		1.98141
rs2715633	ENSG00000154917	RAB6B	G/A	A	-3.48188	0.0004977	*	-1.49423		-1.32326		-0.445037				-1.46033		-0.547253		-2.27906		-1.06593		-2.76943		-0.794558		-0.846836		-0.0204655		0.314663		0.356453		0.299185						-0.254082
rs13163344	ENSG00000164265	SCGB3A2	G/A	G	-3.47931	0.0005025	*																							-0.29093
rs62192777	ENSG00000085982	USP40	T/C	C	-3.47637	0.0005082	*	-2.53612		-3.56359	*	-3.97109	*	-4.10916	*	-3.67363	*	-2.38669		-1.54678		-2.51534		-4.10909	*	-3.6573	*	-2.5922		-2.22785		-2.60595		-2.67227		-0.989051		-2.10167		-2.79186		-1.87729
rs7259841	ENSG00000131849	ZNF132	T/C	C	-3.47315	0.0005143	*	-4.18123	*	-3.00017	*	-1.77675		-1.92599		-2.57931		-1.03244		-3.17916	*	-2.43026		-2.07013		-1.38444		-2.55594		-1.60552		-2.17796		-1.94108		-1.41474		-2.26581		-0.924261		-0.898576
rs13057408	ENSG00000099949	LZTR1	G/C	C	-3.4681	0.000524	*	-1.67309		-2.08374		-1.11545		-2.50193		-2.87615		1.376		-1.49716		-1.48058		-1.30991		-2.98119		-1.09962		1.09148		-0.724963		-1.20573		-0.415446		-0.649123		-2.91462		-0.0013706
rs16924528	ENSG00000140319	SRP14	A/G	G	-3.46338	0.0005334	*	-4.33493	*	-3.05481	*	-5.00568	*	-6.06637	*	-4.75721	*	-2.45717		-4.0106	*	-3.21415	*	-4.04952	*	-4.21034	*	-4.99856	*	-2.55276		-3.90383	*	-2.2874		-4.34381	*	-4.84388	*	-4.2412	*	-1.83468
rs12993215	ENSG00000225234	TRAPPC12-AS1	C/T	C	-3.46066	0.0005386	*	-2.25808		-2.23573		-2.20462		-2.06583		-1.5349		-1.42157		-1.78494		-1.59864		-1.26906		-2.24113		-1.65509		-2.07109		-1.60067		-2.82722		-2.88966		-1.09641		-1.73905		-0.839857
rs7405130	ENSG00000103512	NOMO1	T/C	T	3.45752	0.0005454	*	-0.737503		0.327815		1.60104		-0.375652		-0.487119		1.04943		-0.0100249		-0.306546		1.53273		0.184522		0.138872		1.44932		0.567933		-0.0613116		-0.157682		-0.166519		-1.12832		0.0187841
rs7486703	ENSG00000139344	AMDHD1	A/G	A	-3.45554	0.0005491	*	-2.62168		-0.477		-1.64949		-1.35925		-0.483561		-1.02649		-2.83675		-0.388745		-0.476147		0.257211		-1.70738		-1.18987		-2.53221		-0.580652		-1.91164		-0.835292		-0.118219		-0.841611
rs12447392	ENSG00000130731	C16orf13	C/T	T	3.45516	0.0005503	*	1.93233		0.683494		1.61957		-0.322193		1.8063		1.87964		0.855089		0.412804		2.35257		-0.256397		0.173202		0.748206		2.06244		1.98902		1.29202		0.296086		1.67029		2.24903
rs6504662	ENSG00000136449	MYCBPAP	T/C	C	-3.44941	0.0005614	*	-2.80115		-4.20589	*	-2.648		-2.42064		-2.91445		-3.36311	*	-2.14214		-1.65084		-2.16498		-1.43019		-1.89032		-1.88882		-1.68274		-4.56209	*	-2.57997		-2.70692		-2.61881		-3.3364	*
rs2255828	ENSG00000160218	TRAPPC10	G/T	T	-3.44881	0.0005627	*	-3.34407	*	-2.42971		-3.42637	*	-0.930108		-4.13293	*	-1.59316		-2.59996		-1.9544		-3.18132	*	0.114337		-3.77456	*	-1.8152		-2.48913		-1.60609		-2.3046		-0.951607		-3.0524		-0.83789
rs4687210	ENSG00000152492	CCDC50	G/A	A	-3.44874	0.0005631	*	1.38477		0.156229		-2.64448		-1.42114		-0.55032		-0.184047		-0.0038856		-0.663733		-2.96011		-2.03867		-1.88942		-1.15866		-0.891759		-1.11218		-0.791183		-2.56449		-1.44504		0.101095
rs6438678	ENSG00000173226	IQCB1	T/C	C	-3.44683	0.0005668	*	-3.59471	*	-2.10009		-3.21232	*	-2.11799		-3.19233	*	-2.856		-3.05829	*	-1.93362		-3.69088	*	-2.14729		-3.02772		-3.18232	*	-1.7866		-1.84368		-2.61303		-0.841218		-1.37863		-1.29115
rs10119618	ENSG00000137145	DENND4C	C/T	C	3.44689	0.0005673	*	2.18104		1.48555		2.13156		1.22245		2.96507	*	1.36913		0.83645		1.14495		1.20811		0.683913		3.39537	*	0.911649		1.83616		1.05618		1.05688		1.41306		0.60152		1.12513
rs12631075	ENSG00000181458	TMEM45A	C/A	A	3.44669	0.0005677	*	-1.41363		1.73668		-0.46862		0.531096		1.77261		-0.11384				2.17681		0.348521		1.20294		1.62547		0.33355		-0.781502		-0.991958				-1.00989		1.00458		-0.688658
rs41293273	ENSG00000117481	NSUN4	T/C	C	3.44495	0.0005715	*	2.29897		3.18638	*	2.61859		2.16883		1.67922		1.76864		1.77859		2.11382		2.19371		1.1079		2.42971		1.36723		1.5292		3.41796	*	0.535831		1.36649		0.954978		0.604873
rs4789816	ENSG00000141580	WDR45B	C/A	A	3.44443	0.0005723	*	1.94151		3.0188	*	3.26221	*	1.02307		3.04874	*	3.02108		1.05966		1.37139		3.1919	*	0.280815		1.77362		2.3528		1.10452		2.63367		1.36489		2.22426		3.269	*	0.676565
rs62111759	ENSG00000185800	DMWD	T/A	T	3.44202	0.0005774	*	1.35528		2.93724	*	3.1718	*	3.54778	*	1.51774		0.570121		1.10565		2.56188		2.19476		3.11525	*	1.15205		0.0474174		1.4052		2.30066		3.00949		2.26785		-0.275527		1.29427
rs3935067	ENSG00000229153	EPHA1-AS1	G/C	C	-3.4419	0.0005774	*	1.67122		-1.82475		0.598495		0.22269		-0.914919		-1.12691		1.7478		-1.23954		-0.134318		0.461402		-0.0115347		-0.201144		0.218862		-2.16456		0.847182		0.643701		-1.46927		-1.5492
rs2949669	ENSG00000198821	CD247	C/T	T	3.44186	0.0005779	*	1.75294		0.861408		2.66133		1.38196		3.29662	*	2.85627		1.62363		0.54855		3.76108	*	2.03059		2.67831		3.31927	*	3.31585	*	0.257762		2.0882		0.788448		3.83693	*	2.82956
rs73489638	ENSG00000255468	RP11-867G23.8	C/T	T	-3.44006	0.0005813	*	-1.86708		-2.92052	*	-2.6152		-1.99502		-2.54224		-1.80919		-1.17012		-1.8907		-2.18632		-2.73523		-0.856148		-2.67226		-2.07739		-2.7574		-2.16951		-0.549503		-1.60486		-0.828239
rs2353192	ENSG00000138399	FASTKD1	G/C	C	3.43985	0.0005821	*	3.25146	*	3.1681	*	2.09923		2.21401		2.23564		2.99727		3.30922	*	1.64578		0.816195		2.1448		1.07179		2.91065		1.65662		2.90136		1.61852		1.59929		1.97822		1.33872
rs4821544	ENSG00000100362	PVALB	T/C	C	-3.43961	0.0005821	*	0.739515		0.762497		-0.747314		-1.31378		0.0691022		-1.22405		0.869109		1.08111		-0.685145		0.223088		1.26727		-0.381361		-0.107007		-0.494669		0.051099		0.464257		-1.37537		-1.05986
rs34848020	ENSG00000168653	NDUFS5	G/A	A	-3.43743	0.0005869	*	-0.548073		-2.65134		-0.999783		-1.9943		-0.857789		-3.47405	*	0.0158519		-2.43208		-1.01399		-2.14856		-0.245593		-3.2882	*	-1.26331		-1.10432		-1.03546		-1.38787		0.0443647		-2.588
rs1610041	ENSG00000158104	HPD	T/C	C	3.43728	0.0005878	*	-0.376043		0.429565		0.786888		-0.0930935		-0.754124		0.415153		-0.383411		0.172089		-1.73413		0.150482		-0.530271		-0.196929		-0.0841629		0.100396		2.15456		1.04586		-0.28757		0.874093
rs145323148	ENSG00000196565	HBG2	C/T	C	3.43586	0.0005908	*	0.61155		0.573855		2.21491		-0.342907		1.17264		-0.366643		0.806801		1.07937		0.337765		-1.04923		0.552737		-0.561598		0.598137		-0.792645		1.44005		0.421928		0.69552		-1.10314
rs45500192	ENSG00000167077	MEI1	A/G	G	3.43557	0.0005917	*	1.11357		0.75552		2.05809		0.61541		2.27557		0.887554		1.98686		0.0924937		2.78015		0.0876652		1.71493		1.30639		-0.317235		0.687777		1.91413		-1.94348		0.770034		-0.770396
rs2279827	ENSG00000174255	ZNF80	G/A	A	-3.43514	0.0005921	*	-1.54017		-2.75745		-1.24408		-1.45071		-1.49441		-0.527134		-1.09795		-3.19937	*	-1.28711		-2.2663		-2.00947		-0.84691		-0.783539		-0.0786499		-1.10348		-1.42801		-0.928099		0.626726
rs7533985	ENSG00000203666	EFCAB2	C/T	C	3.43336	0.0005965	*	2.50399		2.6423		3.32636	*	1.53067		3.30964	*	2.97687		2.97787		1.77204		3.01737		0.853712		2.48098		1.7039		0.9875		0.610399		2.39362		1.18967		2.64896		2.79966
rs440500	ENSG00000134905	CARS2	A/G	G	-3.43245	0.0005978	*	-0.999548		0.643424		-1.34885		-0.76712		-0.519366		-0.683441		-1.46414		0.0250429		-0.813074		-0.417078		0.562983		-0.246933		0.603657		-0.859252		-0.804245		-0.274088		-2.03702		-0.74625
rs2381277	ENSG00000107020	PLGRKT	A/G	A	3.42977	0.0006045	*	1.97063		3.28116	*	2.7633		3.57385	*	3.24973	*	2.74229		2.62671		2.41865		3.04028		2.69784		2.58418		1.60662		2.49924		4.18753	*	2.49713		1.99058		3.95987	*	2.91454
rs72794132	ENSG00000196743	GM2A	C/T	T	3.42814	0.000608	*					1.24764		0.977352		1.41342		2.74401						1.45285		0.0874146		0.663266		3.61213	*					-0.135097		0.369287		0.999097		0.485567
rs10790214	ENSG00000254528	RP11-728F11.4	T/C	T	-3.42672	0.0006107	*	-0.411175				2.07695				-0.674855				-0.307769				2.40784				-0.53657				-0.321536				0.37492				-0.505965
rs11645306	ENSG00000169682	SPNS1	G/C	G	3.42463	0.0006157	*	1.86645		3.33787	*	0.257204		-0.29496		1.47971		2.17955		0.948769		3.52782	*	-0.356305		-1.52429		1.14875		1.81306		1.71579		1.99283		0.748607		1.30764		0.790848		1.41715
[truncated: 2,938 more rows]

## Sheet: CD8T
SNP	Gene	Gene symbol	SNP type	Effect allele	bulk-like_ut_z	bulk-like_ut_p	bulk-like_ut_fdr	z_CD8T_3hCA	fdr_3hCA	z_CD8T_24hCA	fdr_24hCA	z_CD8T_3hMTB	fdr_3hMTB	z_CD8T_24hMTB	fdr_24hMTB	z_CD8T_3hPA	fdr_3hPA	z_CD8T_24hPA	fdr_24hPA	z_CD8_Memory_3hCA	fdr_CD8_Memory_3hCA	z_CD8_Memory_24hCA	fdr_CD8_Memory_24hCA	z_CD8_Memory_3hMTB	fdr_CD8_Memory_3hMTB	z_CD8_Memory_24hMTB	fdr_CD8_Memory_24hMTB	z_CD8_Memory_3hPA	fdr_CD8_Memory_3hPA	z_CD8_Memory_24hPA	fdr_CD8_Memory_24hPA	z_CD8_Naive_3hCA	fdr_CD8_Naive_3hCA	z_CD8_Naive_24hCA	fdr_CD8_Naive_24hCA	z_CD8_Naive_3hMTB	fdr_CD8_Naive_3hMTB	z_CD8_Naive_24hMTB	fdr_CD8_Naive_24hMTB	z_CD8_Naive_3hPA	fdr_CD8_Naive_3hPA	z_CD8_Naive_24hPA	fdr_CD8_Naive_24hPA
[truncated: 3,620 more rows]

[truncated: 4 more sheets: monocyte, NK, B, DC]
