# Supplementary material for: Single-cell RNA-sequencing of peripheral blood mononuclear cells reveals widespread, context-specific gene expression regulation upon pathogenic exposure
Source: Nat Commun. 2022 Jun 7;13:3267. doi: 10.1038/s41467-022-30893-5 (PMC9174272; doi:10.1038/s41467-022-30893-5)
Supplement: Supplementary file 11 — Supplementary Data 8 [file 41467_2022_30893_MOESM11_ESM.xlsx]

## Sheet: bulk
Gene	Gene symbol	SNP_bulk_UT	z_bulk_UT	fdr_bulk_UT	SNP_bulk_3hCA	z_bulk_3hCA	fdr_bulk_3hCA	SNP_bulk_24hCA	z_bulk_24hCA	fdr_bulk_24hCA	SNP_bulk_3hMTB	z_bulk_3hMTB	fdr_bulk_3hMTB	SNP_bulk_24hMTB	z_bulk_24hMTB	fdr_bulk_24hMTB	SNP_bulk_3hPA	z_bulk_3hPA	fdr_bulk_3hPA	SNP_bulk_24hPA	z_bulk_24hPA	fdr_bulk_24hPA
ENSG00000001084	GCLC	rs6937949	3.20022		rs7452766	2.65543		rs655630	-3.11723		rs510088	-3.50423		rs1466202	-2.77466		rs510088	-3.64797		rs62398159	-2.49476
ENSG00000001561	ENPP4	rs1338461	-2.91089		rs6936849	-2.72066		rs10948274	-2.53762		rs10484840	-2.57705		rs9369597	1.71914		rs6936849	-2.27662		rs10807337	-1.54795
ENSG00000002549	LAP3	rs13119927	2.29523		rs3796809	2.36838		rs4698613	-2.73804		rs35052774	2.65826		rs6449310	3.42688		rs113776005	1.72352		rs73234956	2.43363
ENSG00000002587	HS3ST1	rs10029160	-3.28758		rs10010953	3.11081		rs72616165	-2.52384		rs725430	3.00052		rs2220888	2.84755		rs10010953	2.23463		rs73225720	4.13999
ENSG00000002919	SNX11	rs12150533	-2.1262		rs7209730	-3.41662		rs10775406	-3.06897		rs1468270	-4.47912	*	rs2325885	-3.97051		rs1468270	-3.74562		rs2240122	-3.04062
ENSG00000002933	TMEM176A	rs4725938	9.78427	*	rs4725938	9.59519	*	rs4725361	7.06345	*	rs4725938	9.31307	*	rs4725938	8.27397	*	rs4725938	10.0568	*	rs4725361	7.36249	*
ENSG00000003436	TFPI	rs3771073	-2.09934		rs10185793	-2.72155		rs6434220	1.99447		rs13013074	2.34287		rs79507618	1.41762		rs78925680	2.16136		rs11894589	1.51854
ENSG00000004809	SLC22A16	rs6922009	4.69791	*	rs7757134	3.54142		rs2428190	3.61764					rs1080261	3.42486		rs60174753	2.901		rs6920997	4.60914	*
ENSG00000004864	SLC25A13	rs4729249	3.52337		rs10254528	4.12084	*	rs4729249	3.68929		rs4305828	4.74907	*	rs6969831	4.2047		rs4333519	6.09798	*	rs6944608	3.26445
ENSG00000004975	DVL2	rs2653291	3.09719		rs222837	-3.28578		rs11078672	3.32539		rs4796298	2.00985		rs314246	-1.99106		rs222849	4.12733	*	rs12945299	2.38934
ENSG00000005020	SKAP2	rs213518	-1.34001		rs73079524	1.376		rs73079524	2.09702		rs2462904	2.49201		rs4722637	-2.0887		rs615431	-2.03228		rs17154453	1.97992
ENSG00000005075	POLR2J	rs66526712	-2.91981		rs75359550	-3.90895		rs6977040	-3.59348		rs10953366	-4.03913		rs66526712	-3.58488		rs75359550	-5.35687	*	rs56308176	1.85241
ENSG00000005844	ITGAL	rs12929884	-2.50947		rs12929884	-3.52424		rs35598865	3.3878		rs36005832	-2.25112		rs8058719	1.75092		rs36005832	-2.10315		rs36005832	-2.41178
ENSG00000005882	PDK2	rs11653841	-3.37388		rs2256835	2.30323		rs2696297	-2.97159		rs35840765	3.17488		rs35231764	-2.09857		rs1007086	3.54558		rs12943522	4.41707	*
ENSG00000006015	C19orf60	rs10415257	3.20101		rs8106068	-2.57874		rs10409392	2.35865		rs34143665	-2.77525		rs983141	-2.16811		rs1473116	2.33681		rs4808823	2.33551
ENSG00000006025	OSBPL7	rs2325752	4.50841	*	rs4794160	-3.2142		rs11079794	-2.63525		rs734140	4.54466	*	rs2325752	1.96614		rs17774008	-3.31069		rs9915548	-1.96542
ENSG00000006074	CCL18	rs2735835	-3.41233		rs854660	2.57723		rs11080373	4.31871	*	rs12951688	3.33499		rs72833539	-3.18891		rs916841	2.3622		rs4796168	2.72426
ENSG00000006282	SPATA20	rs8076632	-7.87223	*	rs9890200	-6.28042	*	rs8076632	-7.4777	*	rs1122634	5.35501	*	rs9890200	-5.41286	*	rs8076632	-6.3171	*	rs8076632	-7.2301	*
ENSG00000006468	ETV1	rs10486064	2.27459		rs252002	-2.29291		rs252007	2.88292		rs2108150	2.81748		rs4236281	2.79523		rs77572271	2.62606		rs74457725	3.69283
ENSG00000006607	FARP2	rs6707518	-2.82658		rs6723363	-2.88506		rs7596240	4.72661	*	rs2055568	-2.30919		rs2055568	-3.83373		rs6723363	-3.82488		rs2055568	-4.88782	*
ENSG00000006740	ARHGAP44	rs79477072	2.84233		rs73296512	2.70051		rs878065	5.64798	*	rs11655929	-3.10945		rs73296512	4.24554	*	rs111475501	-2.23759		rs8069856	2.92758
ENSG00000007129	CEACAM21	rs4803479	-5.05411	*	rs3745936	-4.17926	*	rs3745936	-6.07711	*	rs3745936	-4.51629	*	rs7257565	-5.14783	*	rs3745936	-5.0185	*	rs3745936	-5.43775	*
ENSG00000008018	PSMB1	rs9348333	2.80957		rs6456224	4.81908	*	rs34974045	-1.9246		rs2206286	2.95419		rs734249	-2.25745		rs6456224	5.10406	*	rs6456223	2.32955
ENSG00000008323	PLEKHG6	rs4764586	1.89213		rs11616188	-3.08519		rs2886087	-2.06994		rs7956915	-2.88273		rs2364485	-2.5396		rs749928	2.55651		rs11064153	2.50275
ENSG00000008394	MGST1	rs2302690	1.27645		rs10744128	1.79497		rs11056933	1.66491		rs11056929	1.71673		rs7975434	2.18593		rs10492188	-1.76752		rs111852846	-1.56758
ENSG00000008517	IL32	rs438927	2.76768		rs741942	3.42711		rs2245000	2.89584		rs1554999	-3.64522		rs741942	3.22168		rs1554999	-4.31622	*	rs741942	2.64125
ENSG00000008735	MAPK8IP2	rs9616864	4.35077	*	rs762668	2.27658		rs470115	2.56496		rs13054536	2.66817		rs131719	-2.28239		rs131802	2.4967		rs6010043	-2.48642
ENSG00000009413	REV3L	rs406774	-1.87044		rs406774	-2.20633		rs2343614	-4.45505	*	rs406774	-2.74929		rs240968	-1.62036		rs6568677	-1.8164		rs240970	-2.1298
ENSG00000010030	ETV7	rs1076928	-1.94316		rs3798480	-6.86948	*	rs7766404	-3.2222		rs7766404	-5.61549	*	rs7766404	-2.00476		rs6906885	-5.93306	*	rs1076928	-3.2414
ENSG00000010165	METTL13	rs7545663	2.41865		rs2232816	3.57878		rs7537173	4.65698	*	rs12129321	1.61385		rs3817924	-2.04468		rs7525872	-1.79315		rs12120152	2.32265
ENSG00000010244	ZNF207	rs28639389	2.01135		rs2044205	3.09816		rs12453604	3.03424		rs9899540	2.61407		rs9891969	4.02207		rs894725	1.82486		rs9889253	2.4471
ENSG00000010270	STARD3NL	rs4723739	-2.5217		rs3778894	2.94475		rs9639787	-3.05365		rs60458730	2.72937		rs34203909	-2.99926		rs4723739	-2.40303		rs62443341	-3.01006
ENSG00000010278	CD9	rs12367163	2.90187		rs10849397	5.1889	*	rs12370455	-1.85204		rs10849397	3.94399		rs11064069	2.51596		rs11064069	4.33343	*	rs11064069	2.68311
ENSG00000010626	LRRC23	rs4963510	-2.80831		rs1075835	-2.53651		rs2239165	4.80283	*	rs11615628	2.46226		rs2239165	3.95986		rs11837225	-2.2724		rs6489741	3.46993
ENSG00000011021	CLCN6	rs12065911	-2.73208		rs198358	4.41743	*	rs12095517	-3.03621		rs198379	2.98184		rs8617	3.56568		rs11121824	-2.36107		rs11121824	-3.08705
ENSG00000011332	DPF1	rs62123462	2.77092		rs8111653	2.67958					rs3195803	4.18938	*				rs2005055	2.61169
ENSG00000011426	ANLN	rs78002584	1.59972		rs7986	2.18014		rs11765557	-1.86134		rs10951482	2.04136		rs4723533	2.10804		rs35331897	2.6029		rs62447160	2.135
ENSG00000011454	RABGAP1	rs2539924	3.3178		rs10818768	-2.19806		rs10818768	-2.4225		rs10818768	4.20056	*	rs10818768	-2.03296		rs10818768	-2.98947		rs10818768	-1.02689
ENSG00000012660	ELOVL5	rs9463883	2.4854		rs9474515	-3.79802		rs2281274	-1.968		rs9474515	-3.71042		rs12214436	-2.08164		rs12192403	4.08788		rs12192403	2.25896
ENSG00000012963	UBR7	rs1269369	4.65087	*	rs11621915	4.60319	*	rs12588681	2.30677		rs28709909	3.6869		rs1152438	-4.14628		rs11625516	2.82031		rs72708578	2.04367
ENSG00000013441	CLK1	rs10931925	2.5507		rs4625890	-3.24673		rs2881880	-1.58991		rs17382934	-3.41167		rs11674071	-1.68426		rs4625890	-3.67569		rs111321288	1.19219
ENSG00000013561	RNF14	rs252142	3.29893		rs187544	4.87166	*	rs187544	2.85722		rs164494	3.65309		rs164078	-2.18345		rs429336	3.28439		rs192243	3.17612
ENSG00000013573	DDX11	rs7953706	10.3857	*	rs61008038	11.9957	*	rs41313157	12.1421	*	rs4031375	9.19448	*	rs4031375	9.3033	*	rs7953706	10.2397	*	rs1053552	9.53855	*
ENSG00000013810	TACC3	rs13131466	-3.0617		rs55670131	3.18253		rs62285061	2.88323		rs1665365	3.51371		rs13138643	-2.3564		4:1741534	3.00193		rs77232207	2.16546
ENSG00000014123	UFL1	rs1127175	2.36138		rs2499775	4.87872	*	rs4598081	3.2362		rs2499774	3.66488		rs142992995	4.13705		rs11759769	2.36769		rs9386691	-3.10545
ENSG00000015133	CCDC88C	rs10135388	1.80668		rs8021811	4.17987	*	rs1285797	-3.38276		rs45490092	2.61412		rs12589086	3.40426		rs10143270	-2.60958		rs10873406	2.6635
ENSG00000015171	ZMYND11	rs3125037	-1.86369		rs2379080	-1.30703		rs56335464	1.53282		rs4881551	-1.92285		rs10508202	2.01752		rs7896421	4.3839	*	rs891735	3.48736
ENSG00000019102	VSIG2	rs12281572	2.35193		rs10400357	4.09623	*	rs11219806	2.46923		rs1076095	-1.3814		rs653403	-3.13057		rs7114238	-2.43301		rs7114238	-2.11026
ENSG00000019169	MARCO	rs13425622	-3.86353		rs13425622	-5.37796	*	rs4849731	-2.70784		rs13425622	-3.57647		rs7597233	-2.14304		rs13425622	-4.92931	*	rs4491733	-2.25193
ENSG00000021355	SERPINB1	rs4959726	2.52235		rs386713	3.39482		rs55804402	-2.62671		rs386713	3.05791		rs6907075	2.14458		rs4959726	2.33917		rs76046905	-2.61609
ENSG00000021574	SPAST	rs212759	-3.95153		rs75288589	-1.76219		rs7580118	1.49397		rs11676456	-1.604		rs75288589	-1.5208		rs212758	-3.26228		rs4530415	-1.18605
ENSG00000021762	OSBPL5	rs7924421	-2.9086		rs4285853	3.6959		rs7924421	-4.8756	*	rs7924421	-2.40924		rs11606384	3.32309		rs10833499	-2.80934		rs2289998	2.9009
ENSG00000022556	NLRP2	rs11667105	4.59195	*	rs59004768	5.88604	*	rs34261211	7.15804	*	rs34548796	5.61462	*	rs34548796	5.54315	*	rs34261211	5.45439	*	rs5030705	4.84087	*
ENSG00000023228	NDUFS1	rs10170685	2.33914		rs6435325	4.21628	*	rs6739896	1.6848		rs7608511	2.36283		rs4675584	1.90121		rs7608511	-2.08201		rs7570728	-2.23286
ENSG00000023516	AKAP11	rs9562385	-4.16144		rs9594733	3.81482		rs238354	4.18136	*	rs912100	3.65542		rs11617713	3.52757		rs78404155	3.3621		rs182966	2.29118
ENSG00000023902	PLEKHO1	rs973374	1.53114		rs12142278	0.950215		rs12723224	-1.85396		rs3118119	1.62501		rs3118119	2.3789		rs12723224	-1.43687		rs2027349	2.12935
ENSG00000023909	GCLM	rs77498719	-4.26411	*	rs1889547	-1.25841		rs10874810	-2.18963		rs2224254	-1.32394		rs7528436	2.18111		rs718873	-1.23552		rs10874817	-1.67068
ENSG00000024526	DEPDC1	rs3790472	-2.09635		rs11209282	2.33702		rs4593867	-2.72237		rs2982525	-1.47182		rs3125923	2.4637		rs12759438	1.92216		rs3125876	-3.02807
ENSG00000025708	TYMP	rs5771001	-2.73594		rs5770912	2.06941		rs131722	2.13889		rs8142477	2.44033		rs140517	2.34909		rs2273258	-2.31163		rs140517	2.61063
ENSG00000025772	TOMM34	rs927000	-1.98264		rs2234197	-4.49789	*	rs2234197	-3.63719		rs2234197	-4.00171		rs2234197	-2.90243		rs2234197	-4.59862	*	rs2234197	-3.66867
ENSG00000026103	FAS	rs9658742	5.59611	*	rs7069750	3.68858		rs9658742	2.84166		rs978522	3.13195		rs10887909	-2.67302		rs7916294	-3.41957		rs4145760	-2.38693
ENSG00000026297	RNASET2	rs2236313	5.14682	*	rs444210	7.69623	*	rs444210	3.3177		rs2236313	6.36241	*	rs444210	3.42703		rs444210	8.1445	*	rs444210	2.56677
ENSG00000027075	PRKCH	rs28615205	2.13672		rs11626400	2.37391		rs11621346	3.0821		rs72725891	-2.67787		rs56237529	2.25767		rs2025526	2.23711		rs11850051	2.46435
ENSG00000027644	INSRR	rs822430	-2.34766		rs11264542	3.28874		rs822442	-2.62899		rs822431	2.43299		rs2644608	-1.99936		rs4661012	2.73421		rs56252149	-2.10415
ENSG00000027847	B4GALT7	rs28473516	-2.98942		rs28473516	-3.47604		rs901379	-3.84581		rs34958725	-3.88907		rs1843633	-4.69113	*	rs28473516	-3.49916		rs28473516	-3.03436
ENSG00000031691	CENPQ	rs3957334	-5.47788	*	rs2501964	4.67824	*	rs1471539	5.8368	*	rs9473566	-3.38856		rs2448701	-5.8365	*	rs9473567	2.16444		rs6908203	-4.72836	*
ENSG00000032389	TSSC1	rs73913312	-1.67738		rs6742981	1.69417		rs4854198	1.97936		rs17682	-1.2599		rs62121494	-2.02091		rs4854150	-1.83819		rs7595382	2.2816
ENSG00000032742	IFT88	rs9509281	4.0665		rs11616340	4.06333		rs9509301	4.42356	*	rs9509284	4.0441		rs3002162	4.9196	*	rs9506532	3.63198		rs12867345	3.47437
ENSG00000033050	ABCF2	rs7792368	2.52905		rs219237	2.55214		rs6953117	-2.76905		rs57564091	2.28074		rs219264	2.44591		rs4725393	-3.55307		rs219264	2.90805
ENSG00000033170	FUT8	rs7493004	-1.40519		rs11621680	-1.46026		rs10143206	-4.37442	*	rs10143206	-3.12572		rs2064695	-2.50683		rs8012278	-3.68007		rs2149841	-3.31745
ENSG00000033178	UBA6	rs2711143	3.52132		rs1047961	3.90012		rs6552112	4.54209	*	rs3756159	3.67549		rs150019023	4.44089	*	rs2711143	3.0519		rs17635850	3.47064
ENSG00000033867	SLC4A7	rs6551194	-4.05883		rs35523848	-6.29396	*	rs6773733	-3.86644		rs66743193	-4.39958	*	rs13061912	-3.50024		rs34348584	-5.45511	*	rs34348584	-3.40854
ENSG00000035115	SH3YL1	rs55936726	-6.50177	*	rs59937473	-6.36129	*	rs7595075	-6.57581	*	rs7595075	-6.46265	*	rs6721594	-5.60826	*	rs7595075	-7.71297	*	rs6721594	-6.65033	*
ENSG00000035403	VCL	rs10824073	-3.68032		rs17676126	-8.12847	*	rs4638254	-6.71833	*	rs6480717	-6.18614	*	rs11000900	-5.16505	*	rs17676126	-5.65394	*	rs10824075	-5.09045	*
ENSG00000035687	ADSS	rs1542647	2.50866		rs12139333	3.99287		rs3127462	-2.30288		rs10927204	2.75019		rs658757	2.81199		rs78777548	3.94154		rs11580674	2.69495
ENSG00000035862	TIMP2	rs8065599	3.16589		rs111805955	-2.5184		rs11077397	-3.10062		rs9916807	-2.33008		rs11077397	-2.50747		rs61061893	-1.9123		rs6501250	-2.27761
ENSG00000036257	CUL3	rs62189063	2.19607		rs115900205	3.21989		rs4402747	2.77479		rs7562397	3.83655		rs138208014	2.59293		rs7562397	2.55348		rs11691319	1.63281
ENSG00000036448	MYOM2	rs62480001	8.26042	*	rs62480001	7.54447	*	rs11783193	-4.24071	*	rs62480001	6.74053	*	rs73169439	3.94108		rs62480001	7.36276	*	rs10112873	4.94566	*
ENSG00000036565	SLC18A1							rs57312342	5.10135	*				rs1390937	-2.46885		rs7840262	2.66545		rs73210895	3.54303
ENSG00000037280	FLT4	rs67672012	-3.1077		rs307821	3.50993		rs307821	4.43201	*	rs3765095	-2.42259		rs12054820	2.58215		rs399108	2.24943		rs2242209	-2.54594
ENSG00000037474	NSUN2	rs2303709	-2.96278		rs3846570	-3.70323		rs248801	-4.58619	*	rs34006880	3.23435		rs30436	-3.03799		rs478571	2.97244		rs565336	3.51123
ENSG00000037749	MFAP3	rs6580059	-1.97205		rs11744052	1.65154		rs2012144	3.66958		rs815610	1.65124		rs72806613	-2.56611		rs1106324	3.12529		rs12519401	2.82918
ENSG00000037757	MRI1	rs444870	-2.29215		rs6511886	-3.2619		rs6511886	-3.24063		rs62111893	-4.30622	*	rs4926311	-2.07748		rs6511887	-3.21633		rs1644473	-3.10337
ENSG00000038002	AGA	rs1105059	-5.21691	*	rs11131799	-5.23486	*	rs13149149	-4.69496	*	rs1105059	-3.75917		rs13106192	-4.556	*	rs3792607	4.79366	*	rs2271101	-5.662	*
ENSG00000041357	PSMA4	rs12441088	-4.33654	*	rs2869548	3.72622		rs36045869	-3.38496		rs8040868	2.67564		rs12442456	1.36872		rs8040868	2.9363		rs8040868	2.84458
ENSG00000042493	CAPG	rs10460585	3.0113		rs10460585	2.77991		rs999939	-2.67705		rs1877954	-2.16621		rs72838587	2.65114		rs78853793	-2.33239		rs78853793	-1.99524
ENSG00000043591	ADRB1	rs4918889	4.28584	*	rs10885533	-3.08285		rs4918889	3.89817		rs4917675	3.70582		rs7915120	3.79866		rs11196589	4.11994		rs12777442	4.51685	*
ENSG00000047056	WDR37	rs10903360	4.15657		rs11250275	4.21166	*	rs11250231	3.41972		rs10903370	2.69663		rs2892254	2.08564		rs10794717	3.58382		rs2127608	1.97962
ENSG00000047188	YTHDC2	rs2416319	3.03198		rs4705823	4.08886	*	rs2288449	1.70354		rs3842916	3.82471		rs9885399	2.96043		rs2416319	3.23928		rs9885399	2.07716
ENSG00000047315	POLR2B	rs7685467	-2.05059		rs10013945	-1.98933		rs2176571	2.76424		rs62308284	2.60393		rs1277273	3.2205		rs62308284	2.60488		rs4865181	4.23485	*
ENSG00000047579	DTNBP1	rs9476887	3.4589		rs9476887	3.39504		rs2235258	3.79252		rs2619537	3.09938		rs9476886	2.34821		rs9476887	4.06157		rs9476870	-3.53284
ENSG00000047662	FAM184B	rs2286771	12.1389	*	rs2286771	12.8937	*	rs2286771	13.2564	*	rs1860599	12.1994	*	rs2286771	12.6997	*	rs2286771	12.8252	*	rs1860599	12.2005	*
ENSG00000048342	CC2D2A	rs767092	-2.11742		rs1029973	-2.41733		rs16892135	2.60407		rs1861044	-1.97383		rs10020408	-2.11666		rs6838330	4.29439	*	rs10000250	1.91648
ENSG00000048392	RRM2B	rs1265141	4.24835	*	rs2853229	3.34798		rs487571	-1.31559		rs62523061	-1.95648		rs1265121	2.62467		rs1111912	2.68951		rs1111912	1.77011
ENSG00000048740	CELF2	rs2183379	-1.71552		rs4750035	2.61948		rs35156760	-2.4679		rs6602488	2.48307		rs1750732	-1.87973		rs7911526	1.89639		rs2765989	-2.24189
ENSG00000048828	FAM120A	rs10821180	1.90722		rs2249747	2.54425		rs12349299	-1.1875		rs7048853	2.55408		rs16909150	-1.51633		rs10992769	-2.15512		rs7027975	1.41616
ENSG00000049167	ERCC8	rs4699965	-2.22953		rs10939871	4.23632	*	rs4700401	1.77741		rs13189346	1.85585		rs329621	2.57877		rs1445293	2.69486		rs976581	3.54699
ENSG00000049192	ADAMTS6	rs60924651	-3.04278		rs57312541	3.04191		rs10042191	3.66629		rs16893628	-2.72874		rs62369572	-1.625		rs57312541	2.93068		rs73105135	1.5163
ENSG00000049239	H6PD	rs9435155	-3.52279		rs2268170	3.8841		rs2268170	3.80278		rs9660159	-3.59276		rs2268170	2.50531		rs6577563	-4.19536	*	rs2268173	-3.06746
ENSG00000049759	NEDD4L	rs4340402	2.37317		rs62096394	3.76951		rs10871753	3.57697		rs12608075	2.54422		rs2586979	-2.57314		rs8086835	3.97354		rs112729431	2.27782
ENSG00000050165	DKK3	rs3750936	-3.05411		rs12574959	-3.66672		rs10765915	-3.8212		rs7478978	-3.14512		rs11606900	-3.46356		rs6485347	-3.30226		rs11022111	-4.25505	*
ENSG00000050327	ARHGEF5	rs1635079	3.51907		rs1731183	4.86953	*	rs1612590	4.31317	*	rs700259	2.9786		rs1635079	3.2272		rs1635080	2.68573		rs1635080	2.50384
ENSG00000050344	NFE2L3	rs2057763	-4.14192		rs7799042	-4.26894	*	rs35006008	-4.23117	*	rs62446333	-2.90895		rs2057763	-2.39718		rs2057763	-3.34858		rs7799042	-2.26775
ENSG00000051523	CYBA	rs4426339	3.16265		rs60011241	3.33528		rs60011241	2.82942		rs8059449	2.78335		rs8050504	3.36157		rs62050268	4.07501		rs58865364	-3.21155
ENSG00000051825	MPHOSPH9	rs2337632	2.24715		rs1615350	2.07667		rs1626703	4.31282	*	rs1609520	1.3948		rs2337632	3.41815		rs73230058	-1.46915		rs10846491	2.4237
ENSG00000052723	SIKE1	rs10858054	3.48353		rs2798659	2.34716		rs743041	2.57352		rs10858054	2.07643		rs2207702	-3.02495		rs743041	2.64554		rs743041	1.77329
ENSG00000052749	RRP12	rs114633874	2.20883		rs793531	-3.82704		rs2275582	3.33899		rs11189211	2.39679		rs872106	-3.59888		rs17112814	2.89746		rs1048445	3.23331
ENSG00000053524	MCF2L2	rs9851109	2.84663		rs3969089	-2.92332		rs879713	-4.88443	*	rs1122143	-2.16466		rs13083127	-3.96325		rs11720763	-2.38549		rs879713	-1.80757
ENSG00000054148	PHPT1	rs4880169	-1.69062		rs17250281	3.60028		rs17250281	3.98485		rs871839	-2.93351		rs17250281	3.70296		rs7869864	4.34643	*	rs17250281	3.12113
ENSG00000054277	OPN3	rs6679632	2.23057		rs6686774	-2.75782		rs3014572	-3.03584		rs6675590	-3.22064		rs12038871	3.87256		rs7532926	-3.04226		rs1053183	3.54036
ENSG00000054282	SDCCAG8	rs2484640	-2.37481		rs10803142	2.76293		rs10927002	-2.79084		rs3006925	2.50864		rs2484640	-2.31456		rs2802729	-2.19954		rs3006925	2.74625
ENSG00000054523	KIF1B	rs11121529	4.29995	*	rs997482	2.79127		rs11121529	2.2549		rs7524908	1.84595		rs17396382	1.84386		rs11121529	2.18155		rs6702280	1.74747
ENSG00000054793	ATP9A	rs3746416	-5.65426	*	rs6096573	-6.82495	*	rs7261003	-6.83987	*	rs7261003	-5.63565	*	rs7261003	-4.46048	*	rs6512745	-7.02106	*	rs7261003	-4.87324	*
ENSG00000055211	GINM1	rs9322194	-5.10606	*	rs62442789	-4.01125		rs9322203	-4.39727	*	rs9767105	-3.78113		rs4869923	-3.00244		rs9767555	-3.57569		rs9322194	-2.20185
ENSG00000055955	ITIH4	rs9881468	2.48973		rs11720228	-4.33645	*	rs34288509	-1.39608		rs75791629	1.36769		rs1014969	2.41998		rs7620706	4.09163		rs35230793	-2.27764
ENSG00000056050	C4orf27	rs17055114	2.88568		rs11540095	2.85808		rs6832007	2.47897		rs11540095	3.42962		rs56948468	-2.20186		rs11540095	3.60722		rs4692757	-2.14309
ENSG00000056558	TRAF1	rs10760127	2.02832		rs34674181	-1.84809		rs34674181	-1.23181		rs3761849	2.08732		rs10985068	-1.95178		rs74971050	-1.75788		rs13299616	-1.14034
ENSG00000056661	PCGF2	rs8064547	2.1177		rs228255	-1.62197		rs3785458	2.49338		rs11658500	2.12384		rs35246838	4.88296	*	rs12951408	1.90606		rs68075021	3.47223
ENSG00000057608	GDI2	rs72772355	-5.16436	*	rs76154345	-4.28124	*	rs12220359	-3.56827		rs76154345	-2.45198		rs76154345	-3.16152		rs11255479	-1.66316		rs9804220	-2.41291
ENSG00000058866	DGKG	rs1468946	-2.18221		rs34380855	-2.93175		rs1861876	-4.4983	*	rs4686752	3.52196		rs7619111	-2.01681		rs4686752	-2.1054		rs34380855	2.3209
ENSG00000059122	FLYWCH1	rs9930148	-3.82248		rs9928222	4.46984	*	rs1052458	3.01152		rs9929071	-5.54873	*	rs12926967	2.72861		rs62032308	-3.29797		rs6500714	4.05311
ENSG00000059804	SLC2A3	rs4883468	3.40837		rs10846366	2.50943		rs10846244	-1.80531		rs7137237	2.47173		rs7137237	3.08418		rs7958000	2.87963		rs7958000	2.86839
ENSG00000060069	CTDP1	rs62097683	4.01852		rs35814220	5.62636	*	rs8084582	-2.93537		rs34649481	4.65598	*	rs626928	-3.19205		rs62099605	5.30404	*	rs62097686	4.18638	*
ENSG00000060138	YBX3	rs3759258	-2.61876		rs11053915	-2.97189		rs12314925	-3.38743		rs73042578	3.84717		rs797169	2.66115		rs11053915	-3.89438		rs4763211	-2.61353
ENSG00000061337	LZTS1	rs4921698	2.90681		rs9657481	5.7023	*	rs903998	4.46479	*	rs903998	4.57118	*	rs117357263	4.48283	*	rs4921698	6.65101	*	rs1390940	3.25348
ENSG00000062194	GPBP1	rs62357006	1.93993		rs831863	-2.02429		rs831652	4.01591		rs191346	-2.66157		rs11745181	-1.54104		rs331020	-2.39126		rs11745181	-1.73504
ENSG00000063854	HAGH	rs238678	5.84622	*	rs2076454	3.06668		rs9806826	4.70973	*	rs12597803	3.78816		rs238680	4.45701	*	rs2745192	5.8862	*	rs388928	4.87009	*
ENSG00000064225	ST3GAL6	rs9858592	-2.48953		rs278363	4.06167		rs1530655	3.37445		rs278363	4.73688	*	rs2439237	-2.89603		rs9858592	-3.26044		rs9858592	-2.51419
ENSG00000064490	RFXANK	rs8100097	-2.77575		rs12610057	-2.39212		rs2074551	4.48326	*	rs3761081	-2.13656		rs2238672	2.14472		rs2283618	2.25555		rs7250569	1.92828
ENSG00000064666	CNN2	rs8108847	-3.23003		rs8100391	4.91486	*	rs930232	-4.05363		rs113134655	-4.84456	*	rs2240052	-3.3423		rs8100391	4.33892	*	rs3787016	2.89171
ENSG00000064687	ABCA7	rs62131196	-3.75702		rs8108847	-3.66223		rs4147936	4.23968	*	rs930232	-2.71864		rs4807506	3.55322		rs8100391	3.07812		rs3787016	3.17145
ENSG00000064886	CHI3L2	rs2477582	4.91454	*	rs638825	5.66	*	rs10857866	2.89075		rs11102233	-3.59267		rs2820064	2.1051		rs11102220	-2.75822		rs10857866	2.56346
ENSG00000065060	UHRF1BP1	rs2764206	4.19264	*	rs6457796	4.04183		rs2764206	3.36409		rs6457796	3.53933		rs2764206	4.50345	*	rs9462026	5.48202	*	rs1883638	3.54384
ENSG00000065150	IPO5	rs6491395	-1.70202		rs634760	2.84214		rs285055	2.07059		rs55885987	2.64293		rs285058	2.24121		rs72651178	-2.81629		rs9554429	1.72597
ENSG00000065268	WDR18	rs7245515	6.24426	*	rs10854001	6.98583	*	rs2240152	8.10907	*	rs35963322	7.47968	*	rs2285900	6.16131	*	rs4806886	8.54191	*	rs11882989	6.21784	*
ENSG00000065457	ADAT1	rs12149626	4.57475	*	rs59297469	4.75517	*	rs2472202	4.37809	*	rs59297469	3.14187		rs2572094	3.87451		rs4888443	2.2313		rs1874022	2.68882
ENSG00000065485	PDIA5	rs6790000	2.77823		rs75736693	-1.9256		rs71330985	3.02363		rs1107377	2.47312		rs79592528	-1.96441		rs1969263	1.90716		rs9289215	2.49995
ENSG00000065600	TMEM206	rs791720	1.76142		rs518793	-2.03068		rs512458	2.15054		rs701905	-3.70802		rs792446	2.38667		rs612414	-2.70635		rs4554777	3.19189
ENSG00000065802	ASB1	rs479276	-3.79917		rs550890	3.10279		rs484968	2.75764		rs62196716	-2.93914		rs567962	-2.07434		rs479276	-4.27517	*	rs472247	-3.11006
ENSG00000065809	FAM107B	rs12781491	-2.54601		rs1571036	-2.9663		rs11259207	3.54497		rs913295	-3.60302		rs7907299	2.86501		rs11259235	2.739		rs17256906	2.96708
ENSG00000066379	ZNRD1	rs140641357	3.51438		rs114341347	-2.47293		rs112107433	-2.38086		rs114490207	-2.3084		rs115179837	3.03937		rs114490207	-2.56066		rs115265742	-4.35997	*
ENSG00000066697	MSANTD3	rs7860777	3.04916		rs10989078	-1.65801		rs6479015	1.28913		rs79132705	-2.61304		rs1930242	-1.71604		rs10989102	-2.08684		rs1930242	-1.88783
ENSG00000067141	NEO1	rs12050685	-3.32678		rs113826883	-4.12658	*	rs1023924	-2.89319		rs1479338	-3.27162		rs10467948	-3.06699		rs113826883	-2.35223		rs17762146	-2.90883
ENSG00000067191	CACNB1	rs801427	-4.2614	*	rs801234	-2.18274		rs1859262	-1.85561		rs4461103	2.19397		rs511163	2.89754		rs12944165	2.55688		rs16531	-2.87332
ENSG00000067248	DHX29	rs6898074	-2.03336		rs6876553	-2.63318		rs151207	-2.09489		rs457966	-1.40783		rs1995361	-2.03004		rs1697843	-3.0975		rs1697843	-1.43329
ENSG00000067334	DNTTIP2	rs11165020	-5.9449	*	rs147439352	2.29134		rs12097812	2.27466		rs12752298	-2.75753		rs2273165	-1.82647		rs12040570	-2.82475		rs12565817	-1.5875
ENSG00000067836	ROGDI	rs9931084	4.06472		rs111581085	-3.12243		rs2290562	2.86595		rs2037912	2.32343		rs741695	2.48611		rs75558393	2.90434		rs8060334	2.17417
ENSG00000068024	HDAC4	rs10182187	-2.70585		rs13411439	-4.83605	*	rs10208713	-1.91028		rs10208713	-4.55905	*	rs3791514	3.33982		rs67050647	-4.0923		rs11692243	-3.0668
ENSG00000068724	TTC7A	rs10173111	2.62272		rs67971228	3.27271		rs67971228	3.09009		rs9917391	3.79465		rs1036294	3.00668		rs1036294	2.73244		rs1036294	2.79261
ENSG00000068878	PSME4	rs805396	-5.1816	*	rs10167891	-5.94417	*	rs4671747	-3.67886		rs57000215	-5.13805	*	rs7567262	-2.55565		rs4671747	-4.81568	*	rs805402	-3.06878
ENSG00000069275	NUCKS1	rs16856110	2.78746		rs823096	-3.47152		rs823075	-4.1347	*	rs11240554	2.92313		rs708730	2.67483		rs823156	2.2056		rs9438392	-1.56756
ENSG00000069493	CLEC2D	rs148117784	2.8208		rs34623781	4.82126	*	rs11052771	4.04684		rs34623781	3.72904		rs61163981	-2.9564		rs12300846	2.4231		rs61914581	2.75289
ENSG00000069812	HES2	rs9435266	1.67945		rs7551164	2.48943		rs2986745	-1.97099		rs11121873	-2.33848		rs1985246	2.69637		rs6697224	1.15352		rs11806429	4.1852	*
ENSG00000069849	ATP1B3	rs6785570	2.58517		rs4683637	5.00966	*	rs1131029	2.79624		rs4260404	5.2941	*	rs141372591	-2.64608		rs9836116	5.23168	*	rs74799291	2.50515
ENSG00000069943	PIGB	rs8037056	1.20133		rs11071176	2.15468		rs8037056	4.62439	*	rs28799296	1.93623		rs8037056	3.76816		rs11071182	2.81923		rs12902710	4.6587	*
ENSG00000070018	LRP6	rs1071994	2.56828		rs1894984	-4.48583	*	rs885720	-2.87804		rs7956267	-3.65308		rs2417089	-2.15698		rs1628766	1.60663		rs1894984	-2.19061
ENSG00000070031	SCT	rs11246235	-2.00744		rs57338467	-3.40247		rs1800955	-2.11944		rs10902202	-4.23534	*	rs58688157	-2.97655		rs61877795	2.46444		rs7942030	2.05998
ENSG00000070061	IKBKAP	rs10816753	2.55469		rs950915	3.85723		rs4978760	2.1178		rs950915	3.39682		rs4978747	-2.47306		rs9299162	4.15471	*	rs838832	-2.373
ENSG00000070087	PFN2	rs716352	2.34614		rs13070199	3.58679		rs1563617	3.77962		rs13089897	2.87318		rs1563617	2.60492		rs1563617	3.31213		rs1563617	3.55568
ENSG00000070526	ST6GALNAC1	rs17792777	3.65087		rs34349009	3.36854		rs17792777	3.4729		rs34349009	4.06627		rs17792777	2.96263		rs17792777	5.23056	*	rs11077846	-2.49733
ENSG00000070540	WIPI1	rs58489712	3.77579		rs3897877	-3.8491		rs1002446	-1.87226		rs10153240	-4.55676	*	rs2287302	2.71672		rs78095701	-2.68148		rs883622	-2.4496
ENSG00000070731	ST6GALNAC2	rs4572420	3.48742		rs55735645	-4.46552	*	rs55905509	2.62017		rs55735645	-4.64236	*	rs75246883	-4.00938		rs4647885	-3.95124		rs55905509	3.40206
ENSG00000070759	TESK2	rs3219476	-1.74029		rs3219476	-2.2452		rs77506398	-1.6672		rs882803	2.9292		rs9429071	2.0379		rs11211093	3.29201		rs10789463	3.25645
ENSG00000070770	CSNK2A2	rs2731754	-3.00052		rs3803584	-6.28443	*	rs2731746	-4.93123	*	rs2731750	-5.92252	*	rs3803584	-3.99062		rs12931839	-4.58227	*	rs2550358	-3.01442
ENSG00000070831	CDC42	rs10799733	-3.30582		rs3820282	4.33694	*	rs61768001	5.11133	*	rs1014986	-3.55233		rs17837951	3.47693		rs10917163	2.80541		rs2501289	-2.97543
ENSG00000070882	OSBPL3	rs1044956	2.84572		rs2522237	-2.51504		rs2710995	4.19952	*	rs2522238	-3.31526		rs6957090	-2.60046		rs13243145	2.3161		rs10486440	1.52853
ENSG00000071073	MGAT4A	rs4513341	3.54754		rs4513341	5.13783	*	rs6542833	2.47371		rs4513341	4.05366		rs10168002	-2.23353		rs4513341	4.1201		rs10196218	2.63387
ENSG00000071242	RPS6KA2	rs11966361	1.83697		rs932356	-3.02571		rs12196837	-2.82624		rs3778398	2.33537		rs11757967	-1.74195		rs3799620	2.32763		rs6911624	2.77842
ENSG00000071246	VASH1	rs10140350	3.09252		rs11847760	3.51391		rs4899619	4.01926		rs12433056	-2.84648		rs12587240	2.74482		rs60780105	2.03397		rs4899619	2.11775
ENSG00000071282	LMCD1	rs1466707	3.4774		rs1466707	4.6109	*	rs7619771	-2.32337		rs165504	2.80496		rs9836284	2.86962		rs715709	3.43035		rs1545415	-3.02307
ENSG00000071794	HLTF	rs3772583	-1.68142		rs12497329	-1.7343		rs1081818	-3.92021		rs62274647	-2.94973		rs812819	-4.51863	*	rs114754257	1.69466		rs73013104	1.30955
ENSG00000071909	MYO3B	rs7596971	2.97852		rs74529054	-1.86474		rs12616969	2.98284		rs6723362	4.33478	*	rs10198839	-2.49939		rs6723362	2.75674		rs12464766	-2.27899
ENSG00000072110	ACTN1	rs7149929	2.36684		rs242102	-3.60315		rs61985083	-2.4028		rs434943	2.74404		rs242097	-2.36948		rs242097	-4.53898	*	rs242097	-2.47598
ENSG00000072401	UBE2D1	rs4390300	-3.61093		rs11006132	1.78663		rs10826182	-1.68694		rs2590293	1.98537		rs11593650	-2.53614		rs2279340	2.12403		rs11593650	-1.98932
ENSG00000072682	P4HA2	rs272895	1.63089		rs154485	-2.23928		rs72793280	4.39199	*	rs6897575	-2.57007		rs246108	-3.63582		rs743563	2.86488		rs10060025	-2.97004
ENSG00000072778	ACADVL	rs314256	-2.15083		rs390200	5.57407	*	rs390200	4.80354	*	rs507506	4.14278		rs390200	3.7476		rs390200	6.07295	*	rs80291251	3.42289
ENSG00000072840	EVC	rs16837692	2.56253		rs1108760	5.48101	*	rs6446390	-3.5976		rs17746378	3.37526		rs6446387	3.2443		rs67064159	-3.26407		rs73200129	-3.24204
ENSG00000073050	XRCC1	rs4760	2.23182		rs2682544	-1.98967		rs17655574	2.12486		rs3213356	-2.4939		rs2682567	-4.28448	*	rs2682549	3.52402		rs8113762	2.22699
ENSG00000073060	SCARB1	rs7301263	-2.20047		rs838884	3.29704		rs3741521	3.57192		rs4601885	2.04454		rs3741521	3.81361		rs838873	3.17951		rs838876	4.90587	*
ENSG00000073146	MOV10L1	rs2294393	2.53558					rs2294393	2.39208		rs738339	-2.31647		rs137902	4.36065	*				rs2272836	2.29315
ENSG00000073150	PANX2	rs8184965	-3.65087		rs5771080	2.54465		rs11703673	-2.93562		rs13058530	3.08825		rs137930	-1.75918		rs2272857	1.76754		rs9617114	-1.51701
ENSG00000073350	LLGL2	rs1661708	2.01452		rs4789212	2.27787		rs736521	1.88535		rs746840	2.6714		rs736521	1.91241		rs11652563	2.81856		rs1671011	3.00523
ENSG00000073605	GSDMB	rs12451644	-2.89063		rs12450323	3.34159		rs4795397	-3.76784		rs8065244	1.98798		rs4795397	-3.839		rs4795397	4.20901	*	rs56946324	-2.26896
ENSG00000073737	DHRS9	rs2075253	-2.14295		rs11897595	-2.00146		rs2229268	-2.68178		rs4667594	1.86018		rs2239601	-3.17574		rs11897595	-1.62616		rs4599078	2.63504
ENSG00000074071	MRPS34	rs1033476	2.08494		rs1657151	2.44609		rs4786635	1.90187		rs3925438	4.3283	*	rs11642590	2.8597		rs2575329	3.12895		rs2745169	4.3692	*
ENSG00000074201	CLNS1A	rs3133295	-2.31664		rs34145926	-2.30517		rs34576136	-4.23664	*	rs7102156	2.28341		rs12807030	-3.97836		rs12286502	-3.12758		rs34576136	-3.24362
ENSG00000074603	DPP8	rs6494528	-3.98452		rs11071846	-5.66171	*	rs667436	-2.97906		rs6494528	-3.83648		rs11071843	-2.21988		rs62015044	-4.97258	*	rs670191	-3.65014
ENSG00000074695	LMAN1	rs7239759	-5.17713	*	rs7236989	3.2034		rs55971383	3.56696		rs4940457	3.10486		rs8087734	4.31123	*	rs17769086	2.77059		rs4940455	2.78094
ENSG00000074696	PTPLAD1	rs2414882	-3.11057		rs7165102	-2.20918		rs423928	2.04911		rs16948889	-1.6339		rs62015044	1.94251		rs17809330	-3.14448		rs7496362	-2.27703
ENSG00000074800	ENO1	rs3765965	-2.3498		rs2029706	-2.99242		rs2781066	-2.51994		rs12124851	-2.65091		rs12122136	-2.67751		rs6663876	-2.49457		rs12732947	1.84586
ENSG00000074855	ANO8	rs10401682	2.34952		rs8109902	-2.28729		rs11673587	2.53972		rs7257277	1.4672		rs148438727	-2.62028		rs2014686	-2.28716		rs3826729	-2.41303
ENSG00000074935	TUBE1	rs11962711	-3.18897		rs2227238	4.539	*	rs11153327	-1.57061		rs9487833	-3.07325		rs7775823	-2.52241		rs1060515	-2.22704		rs6924043	2.01282
ENSG00000075073	TACR2	rs10823356	2.31744		rs5030928	3.51859		rs79495318	3.07562		rs10823356	3.06311		rs3793846	2.2687		rs16926420	-2.29042		rs61869985	2.18087
ENSG00000075239	ACAT1	rs11212495	-3.22729		rs73006226	3.58056		rs2280332	-2.24263		rs73006226	4.40241	*	rs9666209	3.95107		rs73006226	3.39784		rs35219733	2.51879
ENSG00000075407	ZNF37A	rs2472160	3.15059		rs176832	3.09324		rs67832734	2.17008		rs2983343	3.32653		rs176832	2.63161		rs1780132	1.52745		rs656126	-1.94736
ENSG00000075413	MARK3	rs3825566	-2.80682		rs35374941	3.45214		rs55731474	-2.16473		rs8014069	3.73977		rs8014069	2.81255		rs8022179	2.56951		rs8006994	2.85949
ENSG00000075420	FNDC3B	rs9838494	2.20573		rs7630681	-2.08712		rs7616583	-1.61432		rs4894541	2.2145		rs6763970	2.18144		rs4894541	2.73255		rs13089740	2.71722
ENSG00000075651	PLD1	rs79337528	-1.71419		rs4464488	-3.01281		rs6804852	2.35514		rs62281887	3.35907		rs7630635	-2.03232		rs9838826	3.28028		rs7630635	-1.81075
ENSG00000076067	RBMS2	rs2933233	-4.65923	*	rs3782235	-4.90638	*	rs11171885	-5.47063	*	rs10876891	-4.13206		rs7312783	-5.86963	*	rs12814413	-5.06736	*	rs4759247	-3.18736
ENSG00000076554	TPD52	rs12679499	2.73234		rs6986515	2.29909		rs6986515	2.8401		rs6986515	2.90783		rs6986515	3.19668		rs6986515	2.83026		rs6986515	3.54793
ENSG00000076641	PAG1	rs11997038	2.46619		rs10102935	-2.50702		rs7839273	-2.48229		rs4739609	-2.45375		rs1445569	-2.42605		rs4598215	3.50226		rs4269491	3.15884
ENSG00000076662	ICAM3	rs11880594	3.53285		rs281417	3.61935		rs12720279	3.19892		rs281415	3.8641		rs281415	2.51766		rs281415	4.0492		rs12720279	1.81839
ENSG00000076944	STXBP2	rs793864	-2.61637		rs12611038	-2.79772		rs7408449	-2.61761		rs2161491	2.73542		rs62110711	2.36625		rs2161491	2.75402		rs6952	2.26634
ENSG00000077238	IL4R	rs7190472	3.21779		rs3091236	-3.31219		rs7189071	-1.83422		rs4787955	2.25645		rs2239349	1.80709		rs3024556	2.6976		rs179763	2.77409
ENSG00000077458	FAM76B	rs12787911	-2.11854		rs1255167	3.52063		rs1254989	3.00562		rs11021287	-2.62409		rs10831414	3.52838		rs7949888	2.19555		rs4753695	-1.41694
ENSG00000077782	FGFR1	rs62505473	4.36044	*	rs881301	3.7042		rs328301	3.75423		rs881301	4.23848	*	rs4082204	4.14922		rs66504003	3.95481		rs66504003	4.11846
ENSG00000077942	FBLN1	rs5765545	2.2686		rs2018072	2.26052								rs9626405	4.67088	*	rs136716	2.73268
ENSG00000077984	CST7	rs6083730	0.970006		rs6132790	1.43075		rs4815361	1.97055		rs6083648	-1.61887		rs6132792	1.23026		rs6132790	1.77134		rs6083648	-1.48481
ENSG00000078269	SYNJ2	rs1744172	-2.35834		rs12197370	-4.27135	*	rs2502604	-4.10509	*	rs12197370	-2.79998		rs1744178	-3.45725		rs6455997	-4.35873	*	rs9356378	-3.1354
ENSG00000078674	PCM1	rs10110312	2.95185		rs6982482	4.01066		rs408473	3.53864		rs11777618	-3.0788		rs383091	2.22555		rs7821469	2.31048		rs6586668	2.8384
ENSG00000079257	LXN	rs2303910	-2.47869		rs9841	3.98385		rs17699456	3.72817		rs9841	3.94991		rs17699324	3.53171		rs62287938	4.58632	*	rs59173444	2.43962
ENSG00000079277	MKNK1	rs1535738	1.77891		rs1258001	-2.26603		rs56322046	1.49875		rs10890402	2.34003		rs12045245	1.80338		rs56393814	-2.78224		rs11211303	2.55945
ENSG00000079313	REXO1	rs6510628	2.2549		rs9304889	2.40579		rs11666237	3.37199		rs60474593	-2.2545		rs10404955	-3.3349		rs12461977	-2.79564		rs7246629	5.01591	*
ENSG00000079332	SAR1A	rs1046747	-5.32425	*	rs9971029	-6.14664	*	rs15801	-8.53936	*	rs6480442	-7.5313	*	rs15801	-7.70907	*	rs15801	-3.30908		rs15801	-4.57993	*
ENSG00000079335	CDC14A	rs17420882	-2.7014		rs7517704	-4.30377	*	rs12568038	-2.08839		rs10875290	-2.71132		rs12568038	-2.15064		rs28364907	3.61796		rs74779589	3.82281
ENSG00000079459	FDFT1	rs1293299	-6.35934	*	rs12056541	4.78232	*	rs13278982	-2.295		rs12056541	3.19984		rs1296023	-2.55103		rs12056541	5.99318	*	rs1293299	-2.68239
ENSG00000079691	LRRC16A	rs17317669	4.05181		rs17317669	4.98712	*	rs11759648	-4.38551	*	rs6912426	-4.99107	*	rs1576169	-4.52728	*	rs17317669	4.55023	*	rs17317669	5.11331	*
ENSG00000080007	DDX43	rs558198	-3.32168		rs558198	-3.95168		rs1869558	-5.45959	*	rs558198	-4.08788		rs1869558	-3.20436		rs473675	-3.32354		rs9446890	-3.84839
ENSG00000080573	COL5A3	rs2303099	-5.84003	*	rs4410199	5.64526	*	rs112679566	3.96896		rs34196120	-3.10688		rs749261	-2.94938		rs4804478	3.91983		rs12985798	3.90594
ENSG00000081014	AP4E1	rs7181201	2.73728		rs7165920	3.25472		rs11070826	-3.08518		rs10519289	3.00878		rs3784302	-3.49645		rs12903317	2.90321		rs2619695	-0.895007
ENSG00000081087	OSTM1	rs6568526	2.45924		rs9486811	-2.76684		rs4946887	2.04417		rs11153101	-3.86332		rs2071946	2.12036		rs9400174	-4.00465		rs9374021	2.89604
ENSG00000081320	STK17B	rs62184562	-2.3484		rs2139390	-2.7567		rs67090447	-2.14892		rs78252231	3.29431		rs72919164	2.18676		rs67090447	-4.68131	*	rs67090447	-2.13527
ENSG00000081665	ZNF506	rs12980778	4.47922	*	rs111956051	-3.63067		rs60745231	3.84351		rs4808216	3.02248		rs58205702	4.25457	*	rs7248612	3.91377		rs248936	4.04113
ENSG00000081791	KIAA0141	rs6859351	-2.27431		rs11953639	-2.41378		rs252111	2.65124		rs12515587	-2.77303		rs4426945	3.2446		rs12515587	-2.65056		rs2232195	-1.88783
ENSG00000082212	ME2	rs2847577	-2.77928		rs79200428	-4.37106	*	rs9963247	2.43026		rs2849236	2.10317		rs2586770	-2.32267		rs78413824	-2.05961		rs9304405	2.95362
ENSG00000082397	EPB41L3	rs9965239	-2.45853		rs1880021	2.43681		rs2280568	2.60111		rs1963826	2.89245		rs4798364	2.22927		rs60979927	2.03372		rs4798364	2.16046
ENSG00000083444	PLOD1	rs7525521	1.77433		rs2003655	2.48988		rs1212955	1.87792		rs28375907	-4.43911	*	rs1966174	2.53199		rs7535555	1.62195		rs12564031	-2.28549
ENSG00000083544	TDRD3	rs12584686	-2.37516		rs61968687	2.32289		rs4886224	6.18984	*	rs9528141	2.25107		rs4886238	4.96921	*	rs9598138	-1.71049		rs57214371	3.56618
ENSG00000083642	PDS5B	rs17516561	-3.31132		rs638991	4.48078	*	rs56080053	-4.24176	*	rs208426	3.19022		rs9535012	-3.43638		rs129480	3.8122		rs146095355	-3.64634
ENSG00000083799	CYLD	rs7205423	-2.24649		rs7194886	2.84528		rs2076753	1.58561		rs4785451	-3.01901		rs1477172	-1.53084		rs7194886	3.37512		rs7194886	1.79548
ENSG00000083828	ZNF586	rs11883263	-3.45397		rs16960555	-3.89954		rs60915609	3.02818		rs1806959	-3.51421		rs9676736	-2.91741		rs1864225	-4.00577		rs16989256	4.75983	*
ENSG00000083845	RPS5	rs73939637	-5.79125	*	rs731835	-2.92208		rs3206947	-1.89491		rs731835	-3.50138		rs3206946	-2.63453		rs62114212	2.85354		rs12981083	2.60546
ENSG00000084072	PPIE	rs2274949	-3.01262		rs2463260	3.69416		rs497333	4.24921	*	rs12120460	-2.18453		rs230280	4.19622		rs1883649	2.51829		rs553057	2.93287
ENSG00000084112	SSH1	rs4246268	4.29182	*	rs7305339	2.90054		rs2111902	2.22637		rs10861979	-2.76377		rs7295054	-2.95914		rs7305339	1.9958		rs3213776	-2.44602
ENSG00000084207	GSTP1	rs2279126	1.91379		rs1871036	-1.88696		rs10896181	-2.76549		rs55854833	-5.45297	*	rs17148450	1.68721		rs11604662	-3.39212		rs12794995	-1.85349
ENSG00000085063	CD59	rs831611	3.09558		rs145935204	-5.55634	*	rs17687664	-5.64161	*	rs7937643	4.10182		rs17687664	-3.66301		rs12807373	4.86298	*	rs831616	-4.13168
ENSG00000085117	CD82	rs12288575	2.9612		rs10769059	-3.5011		rs11038084	3.32838		rs1981992	3.28675		rs11828831	-2.3184		rs1981992	3.46076		rs6485538	-2.47246
ENSG00000085265	FCN1	rs73664004	2.53904		rs6537952	2.814		rs62573205	-3.35157		rs6537952	2.7605		rs6537966	2.87913		rs7854010	2.52352		rs2026335	-1.9043
ENSG00000085491	SLC25A24	rs476386	3.57801		rs12047867	-3.68861		rs6704209	-3.12386		rs11584525	-3.81762		rs12409643	2.57223		rs519129	3.31205		rs519129	2.49723
ENSG00000085514	PILRA	rs113633909	1.15929		rs6979218	-1.70076		rs35257323	1.10515		rs6979218	-1.91465		rs117078929	-1.57112		rs113633909	-2.0005		rs113633909	-1.20275
ENSG00000085644	ZNF213	rs4045137	2.55615		rs62032755	3.84617		rs12935803	4.0892		rs11077156	-3.6896		rs62032755	3.9767		rs4786385	3.05178		rs1061019	2.86841
ENSG00000085662	AKR1B1	rs4732036	-4.74746	*	rs1007039	-3.39646		rs6958008	-2.10018		rs10226114	-1.76393		rs17185623	-2.69736		rs782052	-2.67168		rs34881876	-2.57628
ENSG00000085871	MGST2	rs1511455	-3.41411		rs67363244	-2.55305		rs8192024	-5.15221	*	rs4863510	2.77659		rs3822045	-3.90812		rs8192004	-3.04365		rs3822045	-4.09886
ENSG00000085982	USP40	rs62192777	-3.47637		rs2242102	-2.86624		rs1840143	2.54491		rs62192778	-4.2302	*	rs2034761	-1.54381		rs1840142	-4.42199	*	rs1597944	-2.61225
ENSG00000086062	B4GALT1	rs874202	-2.79568		rs10971439	3.47956		rs3824458	4.06185		rs13296330	-2.71749		rs10813942	-2.35115		rs10113903	3.73431		rs10113903	3.54608
ENSG00000086189	DIMT1	rs185048	-1.74772		rs185048	-1.42999		rs152204	1.44738		rs26621	0.669581		rs79314976	0.872778		rs185048	-3.81606		rs152204	1.33147
ENSG00000086504	MRPL28	rs11645697	1.90449		rs34921548	-2.83014		rs11649528	-2.21268		rs12926311	1.98258		rs8058883	2.71846		rs743961	-2.63967		rs403228	-2.4997
ENSG00000086506	HBQ1	rs2858053	2.73814		rs62032626	2.13682		rs2858053	1.7412		rs739998	3.18976		rs2562191	3.32449		rs56007737	3.36961		rs2077088	1.78348
ENSG00000087076	HSD17B14	rs10407029	-4.29141	*	rs10413941	-4.74616	*	rs675125	-3.07657		rs10413941	-2.97822		rs576530	-3.6585		rs10413941	-4.63493	*	rs7252248	-2.95737
ENSG00000087085	ACHE	rs62483689	3.45883		rs13226502	2.95573		rs12705099	2.26544		rs12705091	4.38274	*	rs12705099	3.53798		rs3757868	4.74269	*	rs17880573	2.35524
ENSG00000087266	SH3BP2	rs390288	-1.66205		rs762847	2.80528		rs55927173	-2.4898		rs11934244	-2.39543		rs7678161	-2.06616		rs762847	1.63678		rs4690060	1.904
ENSG00000087302	C14orf166	rs1253678	-2.63754		rs2749883	-2.3216		rs1151579	2.33751		rs1253699	2.55311		rs8019382	3.23366		rs8019382	1.75647		rs2516599	2.9071
ENSG00000087448	KLHL42	rs1861907	3.21788		rs61915449	-2.70246		rs3932884	3.59257		rs12578595	-3.86628		rs7316898	3.33703		rs7971518	-4.02684		rs9029	3.68433
ENSG00000088053	GP6	rs1671140	-2.35281		rs1043684	3.08442		rs55633952	3.17995		rs34548796	2.98671		rs1043673	2.36122		rs1059211	4.29003	*	rs269957	2.99314
ENSG00000088179	PTPN4	rs7578130	1.28626		rs36079481	3.03211		rs34488739	2.83731		rs12469317	-2.38104		rs36079481	2.99844		rs12469317	-2.59612		rs66532914	-1.04369
ENSG00000088256	GNA11	rs1637653	3.0444		rs7408578	2.53363		rs1688133	3.11736		rs1688121	2.85953		rs56340317	2.42336		rs28625082	-2.49452		rs7247839	3.26235
ENSG00000088367	EPB41L1	rs2247688	1.67165		rs73101486	1.65098		rs73103409	1.95454		rs2425192	-1.52812		rs73103409	1.29184		rs873925	2.75835		rs6141600	1.4452
ENSG00000088448	ANKRD10	rs61336171	3.66397		rs7332214	2.5737		rs2391878	-3.60253		rs4500581	-3.38377		rs141622609	2.69383		rs7332214	3.16545		rs2391878	-3.7122
ENSG00000088826	SMOX	rs8118409	2.54713		rs6052378	-3.13724		rs1764979	-2.65663		rs6052392	-3.53836		rs1764979	-2.73984		rs4408788	2.78079		rs1764981	-2.8831
ENSG00000089041	P2RX7	rs3751143	-2.79133		rs35713519	2.17312		rs12826364	-1.73084		rs1180051	-4.19324	*	rs1718134	-1.86872		rs11065479	-2.71302		rs11065422	-2.64026
ENSG00000089053	ANAPC5	rs1706463	-3.25517		rs1799525	-3.8567		rs1799525	-3.46444		rs1799525	-2.76566		rs11065519	-2.56035		rs11065551	2.87443		rs73222413	2.0945
ENSG00000089159	PXN	rs4503602	-2.89866		rs4503602	-2.4825		rs2240324	-1.98477		rs2701630	-1.88086		rs2696029	-1.20208		rs12826426	-1.46377		rs7314115	2.1645
ENSG00000089327	FXYD5	rs11666576	2.71864		rs2451995	-2.90195		rs73045870	-2.19308		rs12978764	2.05242		rs56168231	-2.565		rs8105262	2.64894		rs4806092	2.1318
ENSG00000089351	GRAMD1A	rs786504	-3.86431		rs786504	-6.19205	*	rs12984974	-1.96788		rs67003112	-5.33143	*	rs75462217	-3.33683		rs67018685	-3.93081		rs12984974	-3.2553
ENSG00000089692	LAG3	rs2857230	-3.31796		rs1075835	4.20078	*	rs7485433	-3.2383		rs2855537	4.02937		rs2707213	3.81833		rs1075835	3.72953		rs2071069	-2.46885
ENSG00000089818	NECAP1	rs35297839	2.25143		rs7312476	-2.33246		rs6486851	2.52573		rs10770298	2.98149		rs113382524	1.55807		rs7312476	-2.65481		rs2231750	-2.3169
ENSG00000089876	DHX32	rs10794036	-3.60306		rs3781058	-4.97292	*	rs1571278	-6.38462	*	rs12253180	3.60648		rs7358157	-4.96449	*	rs10794031	4.07672		rs2366040	-5.23598	*
ENSG00000089916	GPATCH2L	rs935337	-3.53647		rs56121047	-2.40338		rs73304578	-1.87675		rs6574277	-3.80499		rs11621985	-2.48341		rs7160262	-1.53339		rs75813792	2.5049
ENSG00000090266	NDUFB2	rs6953568	-1.38194		rs269238	-3.41338		rs1267673	-2.87136		rs6953568	-2.75705		rs2968549	-3.1279		rs1267673	-3.3764		rs269246	2.33706
ENSG00000090273	NUDC	rs3010107	-4.32764	*	rs11589782	0.803482		rs12727590	-2.6685		rs4970491	-1.64653		rs4970491	-1.61947		rs2993063	2.11662		rs113002196	-1.79187
ENSG00000090382	LYZ	rs547332	2.10566		rs4761234	-3.43546		rs4761234	-2.41911		rs523398	2.60407		rs523398	3.51156		rs634512	2.50464		rs10784773	-2.09363
ENSG00000090487	SPG21	rs12438783	2.07131		rs28399682	-3.47461		rs4776650	2.61713		rs1684041	1.3272		rs3933167	-1.88603		rs4365241	2.59738		rs12438783	2.82126
ENSG00000090581	GNPTG	rs12598718	-3.76325		rs57890635	6.20418	*	rs761059	2.70973		rs57890635	6.92139	*	rs11648169	3.68359		rs7195012	5.48675	*	rs55659412	2.64944
ENSG00000090661	CERS4	rs36004722	-4.97152	*	rs58393042	-3.04134		rs74256540	-2.63655		rs899205	-2.95655		rs36004722	-2.93537		rs12460182	-2.37472		rs113038017	3.48913
ENSG00000090905	TNRC6A	rs34864880	1.87204		rs55658924	-4.465	*	rs8062004	4.08144		rs12597237	-4.18526	*	rs8051759	-3.32395		rs8051408	3.58619		rs145385293	2.32442
ENSG00000090920	FCGBP	rs3890526	3.81647		rs4802064	4.12437	*	rs6508922	-3.53648		rs4803308	-4.22836	*	rs3890526	3.88525		rs4803311	4.02425		rs10853732	3.60988
ENSG00000090924	PLEKHG2	rs62120695	1.72982		rs4803241	2.29654		rs10407035	2.22201		rs4802026	3.45629		rs6508866	-2.11504		rs640000	3.78876		rs640000	2.29242
ENSG00000091073	DTX2	rs3789833	1.33598		rs1019096	3.69016		rs6465122	-3.69654		rs35029472	-5.29643	*	rs180674178	3.42473		rs7398	-3.71549		7:76069811	2.7708
ENSG00000091136	LAMB1	rs13222925	-10.0997	*	rs7794871	-10.8992	*	rs10953554	-11.5863	*	rs10953554	-9.38641	*	rs7794871	-9.66006	*	rs10953554	-10.5041	*	rs10953554	-12.3854	*
ENSG00000091536	MYO15A	rs12600694	2.03925		rs62073607	3.05138		rs854796	-4.76759	*	rs2075657	2.92509		rs854796	-4.16738		rs854785	2.71018		rs117782228	3.90067
ENSG00000091844	RGS17	rs642807	4.73337	*	rs6923860	-3.12108		rs540908	1.70351		rs2224060	2.78361		rs874302	1.14611		rs1933257	2.50111		rs12205994	2.26095
ENSG00000092020	PPP2R3C	rs8012905	2.99642		rs12433113	1.69473		rs7153660	-2.63736		rs6571694	-3.11542		rs17456102	-3.44246		rs17456102	-2.90483		rs4494460	-2.14498
ENSG00000092068	SLC7A8	rs8010718	3.54851		rs927041	2.12608		rs12892307	-2.79704		rs10132368	-2.10037		rs116450656	-2.33942		rs73600435	-1.80476		rs73598409	2.30368
ENSG00000092098	RNF31	rs36113166	2.9539		rs2070341	2.84426		rs2071586	2.62017		rs1242033	-1.76968		rs4982872	-2.2673		rs1242029	4.30069	*	rs11622031	2.73418
ENSG00000092203	TOX4	rs12587593	3.18975		rs10450908	2.39344		rs72684759	3.51691		rs17792712	4.32326	*	rs72684759	4.54811	*	rs3762163	4.86369	*	rs7144796	3.61322
ENSG00000092621	PHGDH	rs651347	2.82784		rs11583993	3.66117		rs11583993	4.00748		rs894079	3.17864		rs28501188	5.12107	*	rs11583993	2.59222		rs11583993	4.77427	*
ENSG00000092758	COL9A3	rs910151	4.87967	*	rs755167	1.90894		rs6512318	2.61299		rs6011402	-2.61016		rs3765460	-2.52442		rs747680	2.43676		rs910151	2.27971
ENSG00000093010	COMT	rs3788305	2.39556		rs9332342	3.52319		rs9332332	-3.30982		rs2012714	-2.641		rs9606194	-2.45357		rs5993873	4.34782	*	rs4819844	2.30078
ENSG00000093167	LRRFIP2	rs6550457	-3.88016		rs147891316	-2.57647		rs374951	-2.45672		rs7643836	-3.16475		rs374951	-3.13959		rs11710807	-2.4209		rs9860764	-0.739959
ENSG00000094975	SUCO	rs10911920	3.57048		rs7549441	-3.04963		rs2032530	2.36279		rs2422142	2.83466		rs1009803	2.60922		rs6699224	-2.49007		rs6699224	-1.84387
ENSG00000095002	MSH2	rs17224556	-2.20363		rs13420102	2.30693		rs17218606	3.59331		rs13420102	2.367		rs4952890	2.79312		rs11675417	-2.31403		rs12464816	2.67534
ENSG00000095383	TBC1D2	rs10818591	2.41065		rs10985780	3.32639		rs7040300	2.81364		rs774123	2.95292		rs7040300	2.46527		rs2250494	2.44145		rs10818782	-2.30072
ENSG00000096433	ITPR3	rs9368769	-3.81998		rs2296338	2.5062		rs396746	1.90385		rs4713656	1.94251		rs13192436	2.78732		rs4713646	-3.38734		rs2296336	-4.55195	*
ENSG00000096996	IL12RB1	rs412744	-4.16567	*	rs433821	-3.45449		rs11575926	-2.51071		rs419540	3.00795		rs17882555	-2.76731		rs12463179	3.13111		rs17882555	-2.28403
ENSG00000097033	SH3GLB1	rs145984642	-2.55933		rs149872992	2.44361		rs72722224	-1.92674		rs263494	3.28043		rs263494	2.08295		rs954119	3.93811		rs954119	2.23939
ENSG00000097046	CDC7	rs13447464	4.35449	*	rs12137878	4.85453	*	rs17501512	5.61066	*	rs12137878	-4.91591	*	rs11164929	3.91052		rs34747104	-4.90611	*	rs34747104	-3.51502
ENSG00000099204	ABLIM1	rs11196775	3.32804		rs2253683	-3.68886		rs1413195	-3.29619		rs2497710	-4.11248		rs2253338	-3.61731		rs1535386	-3.88598		rs10885570	-3.20621
ENSG00000099282	TSPAN15	rs972570	4.54516	*	rs1665581	3.95529		rs78707713	2.8323		rs12260685	5.57707	*	rs4745991	-2.99374		rs891563	-1.68455		rs11598811	-2.55654
ENSG00000099290	FAM21A	rs7077437	-3.43612		rs10824974	-6.84454	*	rs10825022	-4.80065	*	rs2338050	-4.7365	*	rs4042937	-4.75202	*	rs2338050	-4.67309	*	rs11003495	-4.57439	*
ENSG00000099308	MAST3	rs10854162	2.91125		rs55714539	3.29075		rs12981122	4.73052	*	rs273512	4.28166	*	rs8112290	5.43162	*	rs7125	-3.33623		rs2072490	4.9633	*
ENSG00000099330	OCEL1	rs66938508	-3.02859		rs4808075	-2.27495		rs4808584	-3.38286		rs4808075	-3.12324		rs8108035	3.69936		rs2305768	2.65598		rs11669308	3.3948
ENSG00000099785	MARCH2	rs12609352	2.98923		rs12609352	3.42121		rs7508201	3.97113		rs2894538	2.85754		rs7508201	2.14406		rs36113035	3.99175		rs34337793	2.98691
ENSG00000099800	TIMM13	rs61520003	2.82315		rs2288944	2.64571		rs7507413	2.31174		rs7257702	3.50779		rs6510666	3.17065		rs4419168	-2.47874		rs12459832	3.63945
ENSG00000099804	CDC34	rs73919614	5.76115	*	rs8107593	4.44998	*	rs62132587	2.43559		rs8107593	3.58185		rs12980751	2.7687		rs8110708	2.47454		rs9676522	2.26087
ENSG00000099814	CEP170B	rs78379306	2.29749		rs9805957	5.53707	*	rs28427389	2.89741		rs2841236	4.16819		rs28694394	3.57283		rs2841267	2.73825		rs56058013	-2.22789
ENSG00000099817	POLR2E	rs7252428	2.80157		rs17554917	4.07944		rs8103188	-2.01343		rs4806971	-5.16929	*	rs11669443	-3.16022		rs4807542	-5.10761	*	rs7247087	-2.85496
ENSG00000099860	GADD45B	rs12460857	2.58689		rs111958334	-1.97628		rs1029753	-2.18648		rs111958334	-4.18605	*	rs8102152	-3.57771		rs10418237	-2.78774		rs7507413	2.20945
ENSG00000099901	RANBP1	rs7290062	-2.12964		rs1642170	-2.37397		rs174877	-1.94504		rs670708	-2.21376		rs638150	-1.71248		rs9605073	-2.53022		rs741414	-2.3914
ENSG00000099940	SNAP29	rs178044	4.11207		rs4822687	2.53253		rs4822687	4.24092	*	rs2018589	-1.97705		rs178253	2.91063		rs5761570	-2.24472		rs178044	2.8993
ENSG00000099956	SMARCB1	rs738791	-1.37638		rs738804	-2.67652		rs8138673	-3.5943		rs9612464	-3.55179		rs9612485	-4.34935	*	rs5760088	2.18985		rs11914014	-4.53783	*
ENSG00000099968	BCL2L13	rs8141347	-3.2431		rs5747292	2.7594		rs2287228	2.98785		rs366542	1.91831		rs4449236	2.34248		rs4819624	2.90818		rs2895948	1.85303
ENSG00000099974	DDTL	rs5751777	7.63988	*	rs2739337	8.3515	*	rs5751777	9.70969	*	rs5751777	8.44742	*	rs5751777	9.00669	*	rs2858914	9.46541	*	rs2739337	8.30073	*
ENSG00000099977	DDT	rs5751776	-5.16246	*	rs5751777	-6.59529	*	rs140288	-6.55524	*	rs2739344	-6.40401	*	rs140288	-6.09332	*	rs2330634	-4.93857	*	rs575146	-4.25499	*
ENSG00000100003	SEC14L2	rs60202446	3.99896		rs6518692	-3.06119		rs1076296	-2.90962		rs2072160	4.19085	*	rs2072160	2.6108		rs714456	2.76572		rs2299829	4.71137	*
ENSG00000100023	PPIL2	rs78329092	-2.84498		rs371513	3.71251		rs55741555	2.96387		rs861856	2.09592		rs7349039	-2.45428		rs35122624	-3.7784		rs11089685	3.5642
ENSG00000100031	GGT1	rs6004175	-2.38057		rs5751902	3.06357		rs5760486	-4.08269		rs5751904	-3.20298		rs5751904	-3.85649		rs2076999	-3.45619		rs6519520	-3.58374
ENSG00000100036	SLC35E4	rs12169610	-4.68496	*	rs4340628	-3.7344		rs1076301	2.3935		rs4820887	-4.75106	*	rs4820887	-3.07888		rs13054912	-3.34846		rs5753229	3.3037
ENSG00000100075	SLC25A1	rs1780643	3.88343		rs723414	5.78501	*	rs762523	3.98406		rs712948	5.67503	*	rs807669	4.63048	*	rs712958	5.65638	*	rs2285858	-2.85717
ENSG00000100079	LGALS2	rs4821670	7.39783	*	rs2281098	6.46052	*	rs2235338	9.59184	*	rs2235338	6.63203	*	rs5756729	6.42857	*	rs2281100	8.18485	*	rs2235338	5.47198	*
ENSG00000100092	SH3BP1	rs6000799	-2.8482		rs9607478	2.1558		rs2899292	2.55742		rs6000852	2.4214		rs7285814	-3.85107		rs2899292	2.03658		rs2899292	1.94503
ENSG00000100116	GCAT	rs12628603	2.78597		rs875300	-2.79495		rs13058437	4.00421		rs2413485	2.7655		rs12160528	4.66198	*	rs2413485	3.87791		rs13058437	3.69841
ENSG00000100147	CCDC134	rs7291082	3.95179		rs2413660	5.66627	*	rs7291082	4.79745	*	rs12170228	3.09983		rs11090057	4.23856	*	rs17377643	4.20191	*	rs17377643	3.20477
ENSG00000100154	TTC28	rs134183	-2.23798		rs5762553	-1.98792		rs2345717	3.84327		rs134527	1.95391		rs134196	-2.06737		rs134193	1.75804		rs5762549	2.8868
ENSG00000100162	CENPM	rs2267443	2.43062		rs5758511	-3.52494		rs9623482	-3.8525		rs4822072	1.99018		rs2839715	2.81605		rs10154700	-2.47379		rs5758511	-3.86421
ENSG00000100206	DMC1	rs35199791	2.26728		rs118047999	2.77656		rs5757172	1.79103		rs4821788	2.55987		rs118047999	2.40988		rs86796	-2.18287		rs5750617	-2.84842
ENSG00000100219	XBP1	rs9625566	4.12786		rs6005881	4.52744	*	rs8141529	4.05014		rs6005881	4.37385	*	rs17415919	-1.46491		rs2073327	2.80377		rs1065497	2.73282
ENSG00000100239	PPP6R2	rs9628184	1.52404		rs28711487	-2.59737		rs9617005	2.79853		rs756014	2.66425		rs5770930	2.99108		rs73188949	3.83785		rs2281439	-2.65453
ENSG00000100243	CYB5R3	rs2413708	-2.64471		rs6002851	1.87598		rs130396	-2.99258		rs137139	2.57723		rs13058560	-2.37285		rs137124	-3.15718		rs137139	2.9272
ENSG00000100281	HMGXB4	rs5755708	3.04526		rs743810	1.95429		rs73172710	2.46695		rs34945111	-4.19575	*	rs11704301	-2.69009		rs2413342	2.31988		rs34945111	3.07247
ENSG00000100284	TOM1	rs4386	3.5654		rs4386	2.25859		rs138790	-2.30825		rs1076139	-2.12201		rs735266	2.48692		rs3761439	3.66816		rs4386	2.41164
ENSG00000100288	CHKB	rs7288373	-2.73924		rs4824157	-2.18942		rs5770769	2.43115		rs9306547	-3.34572		rs2341005	-1.97094		rs131785	-4.07738		rs5770974	3.45197
ENSG00000100290	BIK	rs4988374	-5.37089	*	rs4988374	-4.54758	*	rs4988374	-3.81387		rs4988374	-4.16832		rs5751433	2.5232		rs4988374	-5.55909	*	rs8136233	-3.88802
ENSG00000100294	MCAT	rs13056312	-5.52674	*	rs2071727	2.03258		rs738382	2.63844		rs6003071	-2.81512		rs916256	2.30689		rs9612019	-3.21735		rs28599928	-2.46451
ENSG00000100298	APOBEC3H	rs111264862	-3.70119		rs139316	-3.51103		rs35764429	-4.04935		rs111264862	-3.19133		rs139347	-2.71179		rs111264862	-3.55154		rs9611074	2.75395
ENSG00000100299	ARSA	rs6151419	-3.58672		rs6151419	-4.86131	*	rs6151419	-4.66	*	rs1003322	-3.87469		rs6151419	-4.48307	*	rs6151419	-4.42649	*	rs1003322	-3.39868
ENSG00000100300	TSPO	rs73179040	-2.03072		rs138978	2.64644		rs73179040	-2.1574		rs4988374	2.77112		rs73179040	-3.399		rs9611992	-3.01537		rs17415203	-2.74961
ENSG00000100311	PDGFB	rs2857402	-2.48318		rs137589	4.2518	*	rs5757570	-2.56682		rs2143178	4.10324		rs1569501	-4.11879		rs2143178	3.79154		rs2103672	3.4069
ENSG00000100321	SYNGR1	rs9611155	5.36311	*	rs9611155	7.14774	*	rs9611155	8.41596	*	rs9611155	6.60632	*	rs9611155	6.44338	*	rs9611155	5.39185	*	rs9611155	6.94214	*
ENSG00000100350	FOXRED2	rs4821495	4.1246		rs2267337	-2.67592		rs742145	-4.26227	*	rs139973	3.84123		rs2283986	-2.41929		rs62228921	2.72727		rs8136921	-2.70178
ENSG00000100360	IFT27	rs741999	2.69672		rs3827351	3.05035		rs2009667	3.91352		rs743775	2.91961		rs1048015	2.97782		rs34262500	2.26008		rs738518	5.04708	*
ENSG00000100364	KIAA0930	rs926232	2.07436		rs132887	2.21558		rs5766445	-2.43134		rs2092672	2.08365		rs2092672	3.49445		rs11705584	1.82252		rs2350237	2.49418
ENSG00000100365	NCF4	rs9607388	-2.0631		rs5756379	2.45532		rs5756372	2.8708		rs5756379	2.70941		rs2284027	3.5276		rs10854694	-2.64865		rs729749	2.7349
ENSG00000100373	UPK3A	rs2742648	-2.83932		rs12162945	3.13251		rs7456	1.82774		rs2742647	-2.69948		rs9615065	2.07446		rs2673091	-4.33097	*	rs2742621	-2.44285
ENSG00000100376	FAM118A	rs5764719	8.84445	*	rs104664	9.61987	*	rs2142552	9.57423	*	rs4605479	9.18086	*	rs4605479	9.07773	*	rs5765327	9.79251	*	rs5765327	8.99705	*
ENSG00000100417	PMM1	rs5751129	-1.59035		rs62236533	1.30386		rs5758389	-4.20344	*	rs28741121	2.13029		rs56904812	-4.58504	*	rs28741121	1.57967		rs9607818	-3.53003
ENSG00000100422	CERK	rs135671	-3.2935		rs811668	4.94571	*	rs710124	-3.66176		rs811668	4.97175	*	rs811668	3.81581		rs811668	3.14578		rs4823572	3.14183
ENSG00000100427	MLC1	rs137920	-3.14302		rs137919	-2.29914		rs6010195	-2.93037		rs9628275	-1.96811		rs41283489	2.21088		rs60332599	-2.51171		rs5771323	2.15023
ENSG00000100448	CTSG	rs12878578	6.98176	*	rs12878578	4.70734	*	rs8006693	2.04035		rs12878578	4.39855	*				rs116328966	5.44025	*
ENSG00000100505	TRIM9	rs28504356	2.39561		rs77521448	4.51953	*	rs8009573	-5.15562	*	rs11157796	3.36126		rs17123293	2.42523		rs2297890	-3.31125		rs883690	-3.19643
ENSG00000100577	GSTZ1	rs7157591	2.66635		rs3813539	4.1841	*	rs4899645	-1.99231		rs4899645	-2.70956		rs3759733	-3.06781		rs888059	-2.30706		rs11624726	2.36712
ENSG00000100592	DAAM1	rs10130826	2.96254		rs8008151	3.93236		rs143720575	-3.4968		rs10130826	4.54843	*	rs1272858	3.63383		rs10130826	2.20369		rs7145042	1.71136
ENSG00000100596	SPTLC2	rs2272587	2.28992		rs2272587	4.49569	*	rs2142184	3.63366		rs11621440	-3.78243		rs41347855	3.90105		rs41347855	3.0058		rs12588462	-2.10773
ENSG00000100603	SNW1	rs8022886	-2.087		rs7146719	2.1839		rs76023729	4.80333	*	rs7151742	-2.0316		rs9323653	-1.65009		rs12050437	1.30845		rs2364842	3.06598
ENSG00000100612	DHRS7	rs216501	1.06018		rs216516	1.30893		rs216508	2.073		rs216524	-1.8441		rs216503	-2.34159		rs216516	2.70441		rs376585	2.28969
ENSG00000100629	CEP128	rs10132819	-3.73299		rs10136185	-2.09313		rs4903931	-4.4148	*	rs150997	-3.01525		rs7141130	2.01571		rs12892220	2.28316		rs12896065	3.61548
ENSG00000100744	GSKIP	rs12897559	2.5624		rs1899588	4.32497	*	rs1899588	5.00464	*	rs11624919	4.3935	*	rs12881888	4.64751	*	rs12435477	4.6916	*	rs1899588	3.5041
ENSG00000100908	EMC9	rs11623285	-3.16528		rs8010715	-4.09493	*	rs12431698	-2.33798		rs2236352	-3.08333		rs11622031	-1.86257		rs2236352	-3.7262		rs10467733	2.03035
ENSG00000100979	PLTP	rs3848715	-5.14826	*	rs10854235	-2.80265		rs3091649	3.46848		rs11696533	3.70896		rs2294213	2.46188		rs4810477	-4.55614	*	rs17447545	3.09654
ENSG00000101000	PROCR	rs6088753	1.66663		rs2425020	2.16616		rs2038503	2.9306		rs2425032	-2.74368		rs2180847	-3.40906		rs2180568	4.27124	*	rs6142298	-3.30946
ENSG00000101004	NINL	rs11700338	3.00612		rs3764694	4.55618	*	rs11700338	4.86975	*	rs6132851	-3.17464		rs11700297	2.60251		rs2072976	2.8052		rs2072976	2.33565
ENSG00000101040	ZMYND8	rs761021	1.96804		rs2050096	2.04512		rs6012129	-1.17468		rs3092279	1.85981		rs2868831	1.7797		rs13038482	2.10308		rs2012364	2.65072
ENSG00000101057	MYBL2	rs6073143	3.86271		rs11696410	-2.24718		rs6073142	3.77942		rs6093859	3.86261		rs6073142	3.18997		rs365541	-1.79482		rs6073142	3.00131
ENSG00000101109	STK4	rs6031898	5.69214	*	rs1998034	-3.32631		rs6130764	2.64544		rs13041955	3.32109		rs2157361	2.60521		rs734685	3.57738		rs4812874	-2.85238
ENSG00000101158	NELFCD	rs11699789	-3.7964		rs458724	-2.98062		rs6070693	-4.74259	*	rs163788	-3.13291		rs11699789	-2.99473		rs1559973	-2.93469		rs11699789	-2.88638
ENSG00000101161	PRPF6	rs816957	2.84289		rs817351	3.04353		rs3829704	3.60159		rs817351	5.14915	*	rs817336	4.78071	*	rs1999708	2.95572		rs2427584	3.20895
ENSG00000101181	MTG2	rs4925355	-3.74932		rs1760048	-4.36286	*	rs6062143	-3.16776		rs1760048	-3.47371		rs2184158	4.65893	*	rs1760049	-3.15029		rs1760049	-2.87744
ENSG00000101193	GID8	rs11086147	-2.87839		rs8120151	-3.52853		rs3810459	3.37286		rs6011489	-4.06198		rs1054866	-4.21762	*	rs8120151	-2.69465		rs12481012	-3.36567
ENSG00000101197	BIRC7	rs111734334	5.00145	*	rs111734334	4.46825	*	rs111734334	4.95583	*	rs111734334	4.12923		rs111734334	4.08703		rs2281566	3.89298		rs911059	3.25581
ENSG00000101210	EEF1A2	rs311496	2.41678		rs310630	3.71396		rs6062444	5.31292	*	rs310627	2.44488		rs6089926	-2.24576		rs914468	2.61971		rs3787131	2.77432
ENSG00000101213	PTK6	rs6122447	2.17993		rs56393578	-2.66958		rs6122466	-2.77479		rs310669	-3.32988		rs1757700	2.38131		rs8113956	-4.4634	*	rs13039070	2.73131
ENSG00000101216	GMEB2	rs310628	1.753		rs3810477	-1.94785		rs34538116	-1.6561		rs13039229	3.08871		rs766915	1.88986		rs2297430	3.13183		rs6011040	2.88483
ENSG00000101230	ISM1	rs62201511	-4.08213		rs78099384	2.39839		rs910384	-2.87395		rs17812299	-2.64096		rs1853192	-3.03349		rs6105064	2.83499		rs6041969	2.47444
ENSG00000101236	RNF24	rs6052153	-2.97754		rs6037695	2.99908		rs2065352	-3.13376		rs6052149	-4.05249		rs6037695	4.16116		rs241603	-3.97106		rs241603	-3.37117
ENSG00000101255	TRIB3	rs6036130	-2.41329		rs34031242	3.18046		rs34031242	3.12667		rs3848806	3.0854		rs6084236	-4.2414	*	rs34466294	2.97261		rs6076472	-3.43333
ENSG00000101307	SIRPB1	rs3761268	3.56275		rs2243425	5.98214	*	rs3761268	6.03441	*	rs3761268	4.69147	*	rs2253814	5.27727	*	rs3761268	6.28922	*	rs3761268	6.95871	*
ENSG00000101342	TLDC2	rs6016755	4.48758	*										rs6030389	2.14891		rs1146260	1.95361		rs4293610	1.55874
ENSG00000101367	MAPRE1	rs6087983	-1.74529		rs73114154	-2.57391		rs35201561	-2.67582		rs11697940	-2.57681		rs62207463	-2.26379		rs6058959	-2.26958		rs34691205	-1.20819
ENSG00000101421	CHMP4B	rs2747567	-3.00941		rs2626554	-2.67136		rs6059513	-2.81004		rs12625495	2.02536		rs12625495	3.43151		rs2626551	3.41714		rs6119407	-3.23523
ENSG00000101439	CST3	rs4328700	-3.04956		rs2424582	-2.38205		rs2424591	-2.12746		rs4328700	-2.14084		rs4328700	-2.4019		rs13044712	-3.69764		rs2424595	1.9933
ENSG00000101440	ASIP	rs6088461	-2.76874		rs6059743	-1.68973		rs1015363	-2.73182		rs13042965	-2.68193		rs6142110	1.85156		rs7268701	2.21925		rs6059711	3.20511
ENSG00000101452	DHX35	rs6129179	2.33182		rs11905353	2.39139		rs4141893	-4.17225	*	rs62204126	-1.95573		rs6028221	-1.87762		rs6028273	1.91362		rs62202615	-3.17455
ENSG00000101457	DNTTIP1	rs6017653	-2.77409		rs590391	-5.59615	*	rs453433	-4.43306	*	rs1711203	-5.40035	*	rs2077004	-4.03744		rs11699222	-3.92195		rs451766	-2.91481
ENSG00000101493	ZNF516	rs117983097	4.10052		rs3991209	3.1088		rs117983097	3.56483		rs117983097	2.39603		rs117983097	3.66961		rs613659	1.85594		rs10163742	1.37827
ENSG00000101546	RBFA	rs10164254	-1.72985		rs12458585	2.40601		rs11663328	-3.43866		rs9946706	2.62312		rs12956003	3.28121		rs12971129	2.36131		rs34108414	3.37567
ENSG00000101639	CEP192	rs58933784	-0.992201		rs9965977	3.0924		rs11663049	2.81447		rs6505774	-2.90214		rs8089123	3.09227		rs498876	-3.35686		rs11661322	-5.41996	*
ENSG00000101670	LIPG							rs4939887	2.7725		rs4939587	3.44423					rs7230119	4.20032	*	rs6507926	2.97948
ENSG00000101751	POLI	rs1893958	-4.77694	*	rs34162186	-4.63738	*	rs34163044	-3.37121		rs12454487	-4.43217	*	rs630424	-3.51106		rs12326990	-4.6246	*	rs34163044	-2.6957
ENSG00000101752	MIB1	rs8093782	-1.99122		rs28604923	-2.13518		rs3017035	4.13278	*	rs8093782	-1.90517		rs3017030	-2.11796		rs9957695	-2.75139		rs8095895	1.65426
ENSG00000101782	RIOK3	rs12455007	3.06066		rs8098618	3.01291		rs2565017	3.00271		rs4800473	3.00877		rs1788819	2.7422		rs34466616	-2.65391		rs9950801	3.12039
ENSG00000102189	EEA1	rs73360596	-2.67311		rs73209566	2.00499		rs4528377	2.34563		rs17790417	1.69611		rs10507017	-1.58802		rs10777449	-1.89017		rs17790334	3.26774
ENSG00000102524	TNFSF13B	rs915046	1.8783		rs9514837	2.9118		rs9514831	3.61919		rs11069725	-2.48342		rs9559298	3.00437		rs9514837	2.37487		rs9520846	2.89855
ENSG00000102575	ACP5	rs35963942	-2.4664		rs55806100	2.21276		rs10424332	-2.44856		rs4804167	-2.60733		rs116825572	-1.72873		rs4804617	-3.05926		rs4239549	2.10058
ENSG00000102760	RGCC	rs447270	-1.85162		rs4304932	3.26727		rs112969243	-1.92077		rs4307852	3.12239		rs421706	4.33907	*	rs4274337	3.44153		rs141218670	2.63995
ENSG00000102854	MSLN	rs3765263	3.28031		rs3765329	2.47552		rs11865749	1.94352		rs1711343	3.00267		rs3765263	3.08861		rs7197395	2.49499		rs3765329	2.63289
ENSG00000102858	MGRN1	rs841222	-3.34893		rs1684617	4.5344	*	rs859295	-4.45467	*	rs859295	-5.23205	*	rs841229	-5.16144	*	rs841219	-4.8184	*	rs859306	-4.11796
ENSG00000102882	MAPK3	rs62057756	-2.18782		rs2278557	-3.7536		rs2278557	-2.91551		rs7201780	4.87886	*	rs2887799	4.01374		rs62057756	-2.60859		rs56399904	2.75389
ENSG00000102910	LONP2	rs8053839	-4.88452	*	rs8053839	3.2659		rs7187233	-1.77139		rs75797074	-2.61637		rs8053839	2.84008		rs11646850	2.18499		rs111915588	2.34928
ENSG00000102996	MMP15	rs12600304	2.85173		rs9674088	1.81657		rs1550140	-1.84956		rs7350847	-2.01856		rs9931166	-2.17501		rs4784877	2.73668		rs7350847	4.27659	*
ENSG00000103024	NME3	rs8063431	-3.02118		rs1657111	2.43604		rs366223	3.92776		rs2076451	3.87998		rs1657111	4.13881		rs2473466	3.48984		rs11642590	4.00368
ENSG00000103037	SETD6	rs4784950	-2.17411		rs13336436	1.97405		rs4784045	-3.45587		rs7205071	-4.37423	*	rs7190613	-2.59985		rs1646010	-3.05458		rs7205071	-2.84185
ENSG00000103056	SMPD3	rs1131933	2.37255		rs2307022	-3.47787		rs11075674	-3.20582		rs1968757	-1.49438		rs7190070	2.80914		rs1364345	-4.25081	*	rs3803650	-3.61258
ENSG00000103148	NPRL3	rs78018924	-2.5931		rs2541604	-2.66519		rs2562191	-3.26749		rs62032626	-2.74458		rs2858944	-3.2772		rs12918306	2.61337		rs2909028	-3.9303
ENSG00000103168	TAF1C	rs36082706	-3.13307		rs2278043	-3.30735		rs2278043	-3.33257		rs2278043	-4.22495	*	rs12445323	4.34965	*	rs2278043	-3.66155		rs11149630	3.01567
ENSG00000103202	NME4	rs4984666	5.76923	*	rs77371232	5.54586	*	rs5841	5.22079	*	rs7199359	5.08862	*	rs11863625	3.7225		rs77371232	4.83109	*	rs77371232	5.84308	*
ENSG00000103227	LMF1	rs608822	-2.31507		rs1978481	2.3228		rs4984714	3.10171		rs2382944	-3.41941		rs11542178	2.50983		rs4984708	-3.40894		rs4984943	2.99594
ENSG00000103245	NARFL	rs743987	5.79311	*	rs62032513	-3.00399		rs2071951	4.01936		rs12599130	2.20107		rs12443803	-2.34418		rs2235505	3.26253		rs6600229	2.9274
ENSG00000103253	HAGHL	rs11248945	5.57151	*	rs12051245	5.30972	*	rs12597563	4.29051	*	rs9928077	4.84619	*	rs3752556	3.91122		rs12597563	5.55751	*	rs1406815	4.76801	*
ENSG00000103254	FAM173A	rs2020292	3.63453		rs1052629	-2.24323		rs7205124	2.34512		rs62032513	3.46243		rs3765334	-2.51855		rs112704240	3.86372		rs4984922	-4.03776
ENSG00000103257	SLC7A5	rs7199554	3.64995		rs7193392	2.80655		rs4240803	-2.4624		rs67961063	-4.17046	*	rs12050979	-3.34933		rs67961063	-3.29983		rs12050979	-2.49732
ENSG00000103415	HMOX2	rs8057667	-1.68555		rs35880878	-1.27214		rs7187814	2.16478		rs8046837	2.22905		rs4786499	1.64234		rs28789232	3.26135		rs13338333	2.84654
ENSG00000103479	RBL2	rs1861350	-2.98865		rs8055642	-4.51016	*	rs4281707	-4.51746	*	rs4281707	-3.46897		rs4281707	-3.09981		rs8055642	-2.28715		rs2908795	-1.86695
ENSG00000103522	IL21R	rs8832	2.83437		rs3093387	2.88921		rs10852316	-2.98002		rs1049631	3.23789		rs4787961	2.71737		rs72784339	2.91145		rs7190377	-2.57217
ENSG00000103550	KNOP1	rs3764319	1.49677		rs8056192	2.94301		rs112324736	4.89318	*	rs9924363	1.54735		rs55781242	4.83059	*	rs9788912	1.80735		rs8044607	4.16208
ENSG00000103569	AQP9	rs62000517	-3.30927		rs2704190	-2.40916		rs76436065	-2.26203		rs2704190	-2.36063		rs4643260	2.57999		rs12905045	-3.12852		rs2899617	-1.62205
ENSG00000103723	AP3B2	rs72753916	1.68243		rs7163848	3.05938		rs7163848	4.98679	*	rs12912820	2.00794		rs4778687	3.84543		rs4513065	4.0952		rs4778687	4.86368	*
ENSG00000103811	CTSH	rs3743200	-1.71599		rs1373201	2.53545		rs7183127	2.64794		rs12901912	1.58532		rs55658494	-2.49312		rs10400902	-3.00695		rs12101818	-2.71441
ENSG00000103876	FAH	rs56076738	3.03644		rs990225	3.74413		rs990226	4.64985	*	rs990225	5.26954	*	rs990225	3.19528		rs2043692	3.81059		rs990226	2.88346
ENSG00000104043	ATP8B4	rs4143837	3.25197		rs11857230	-5.85805	*	rs35030867	-2.79179		rs11857230	-5.69383	*	rs115153989	3.27326		rs35030867	-5.84685	*	rs35030867	-3.62963
ENSG00000104219	ZDHHC2	rs34516488	3.61143		rs11994010	2.63021		rs11994010	3.22933		rs11994010	3.47475		rs62497294	3.34298		rs10094736	3.79704		rs2517086	3.11415
ENSG00000104341	LAPTM4B	rs111570463	-3.06073		rs147931051	-4.40994	*	rs6995422	-4.04593		rs147931051	-4.57554	*	rs111570463	-4.06624		rs111570463	-4.32299	*	rs3412	3.86628
ENSG00000104388	RAB2A	rs16926354	3.1674		rs56294255	3.54669		rs56294255	5.12563	*	rs56294255	3.39233		rs631408	3.95487		rs7839516	6.06306	*	rs7824937	3.97251
ENSG00000104427	ZC2HC1A	rs2919919	-4.56572	*	rs10957896	-4.90775	*	rs1466526	-5.59813	*	rs3780003	-3.9683		rs1466526	-3.36654		rs982030	-5.27271	*	rs982030	-4.84255	*
ENSG00000104497	SNX16	rs2400539	5.53694	*	rs11987669	8.25287	*	rs2400539	7.84656	*	rs1452001	9.3708	*	rs6983754	5.60398	*	rs2400539	7.39177	*	rs2400539	5.69516	*
ENSG00000104518	GSDMD	rs11787417	2.86		rs2085014	-3.68739		rs11774714	3.24043		rs13254352	3.15977		rs11774714	3.41296		rs1545536	2.44823		rs11774714	3.21134
ENSG00000104643	MTMR9	rs74355697	2.5915		rs145819712	-2.43598		rs10105659	3.23084		rs9969423	3.5167		rs7012033	1.91879		rs6995404	4.82349	*	rs3808518	3.92629
ENSG00000104689	TNFRSF10A	rs79037040	3.69272		rs13263101	5.34117	*	rs79037040	4.60185	*	rs79037040	5.61681	*	rs62501136	6.21459	*	rs79037040	4.62703	*	rs10866821	2.83914
ENSG00000104714	ERICH1	rs11137042	1.57673		rs7005217	4.12184	*	rs1703911	-4.58902	*	rs1669701	4.28035	*	rs11137042	5.23049	*	rs56229919	4.95991	*	rs12549884	-4.47214	*
ENSG00000104722	NEFM	rs2976434	1.64473		rs17830962	2.58844		rs196855	1.57856		rs1016446	-2.46996		rs73225712	1.86251		rs3860832	2.18199		rs13260263	-2.07573
ENSG00000104731	KLHDC4	rs2290017	-4.55722	*	rs7199037	-4.37813	*	rs33932171	-4.33379	*	rs7199037	-3.80662		rs2290018	3.3814		rs2290017	-2.49853		rs9937123	3.4057
ENSG00000104774	MAN2B1	rs7256101	-2.31547		rs983149	-2.45841		rs34213714	1.20024		rs11669637	1.81791		rs7256101	-2.76843		rs10469365	-1.6939		rs7256101	-2.34134
ENSG00000104808	DHDH	rs61328719	2.94785		rs12975013	3.08046		rs7252920	3.02499		rs6509408	1.76882		rs2387579	1.97367		rs4987162	2.74301		rs10416167	-1.8423
ENSG00000104835	SARS2	rs12972986	6.14037	*	rs12985638	4.8687	*	rs2053071	-4.07109		rs12982957	5.67907	*	rs12972986	3.70094		rs2288855	4.97406	*	rs12985638	4.62154	*
ENSG00000104883	PEX11G	rs113838445	4.14688		rs113838445	3.55351		rs749969	2.02821		rs11259996	2.03916		rs113838445	3.97258		rs113838445	2.3562		rs113838445	3.09727
ENSG00000104894	CD37	rs1320301	-2.18596		rs2334867	-3.05787		rs2334867	-3.33257		rs354000	2.69573		rs1716276	-2.4043		rs353993	2.6911		rs2288481	-2.86773
ENSG00000104921	FCER2	rs1990975	2.66741		rs868876	3.3068		rs59188389	2.82102		rs12983397	2.95614		rs11465421	2.39263		rs1862516	2.60253		rs807812	-3.07521
ENSG00000104936	DMPK	rs36040835	2.80015		rs4803850	1.89844		rs10407137	-1.70512		rs10412574	4.70548	*	rs35226705	-2.64368		rs7250754	1.94919		rs72626215	-1.5977
ENSG00000104946	TBC1D17	rs7248744	-3.46798		rs8112830	-4.53479	*	rs731826	-4.80029	*	rs1290646	3.79953		rs7248498	-5.49158	*	rs8112830	-5.66232	*	rs3810267	-5.51246	*
ENSG00000104951	IL4I1	rs12709916	-2.75681		rs111928045	-4.87913	*	rs283526	2.70129		rs1290751	-4.38702	*	rs111928045	-2.35933		rs34832536	-4.40932	*	rs34832536	-3.16111
ENSG00000104972	LILRB1	rs62131571	-2.3413		rs798890	-2.57135		rs10402494	-3.51348		rs798890	-2.60854		rs4806787	-3.13885		rs11574598	-2.43994		rs10402494	-2.85641
ENSG00000104974	LILRA1	rs4806766	2.8376		rs2363808	-2.18092		rs4806787	-2.59325		rs60120669	2.45148		rs4806787	-2.25448		rs60323635	2.55307		rs8105809	-3.16284
ENSG00000104980	TIMM44	rs72993911	-2.39414		rs75562158	1.29767		rs75562158	3.19115		rs569175	3.52077		rs7250749	2.61157		rs573593	1.94209		rs2434489	1.6336
ENSG00000105048	TNNT1	rs2288522	3.61844		rs28377509	2.83076		rs28377509	3.03882		rs604216	-2.69348		rs28377509	2.94566		rs28377509	3.7057		rs3729838	2.8788
ENSG00000105053	VRK3	rs11084000	-4.07527		rs8107645	-2.41739		rs734910	-3.23019		rs8107645	-2.82491		rs2278408	-2.60199		rs6509448	-2.55351		rs8103552	-2.26936
ENSG00000105122	RASAL3	rs10417873	2.05291		rs12983558	1.47833		rs7259498	-1.86049		rs60992867	2.20305		rs12979508	1.64391		rs12463080	-1.48651		rs12984478	1.67548
ENSG00000105185	PDCD5	rs8182578	4.04517		rs7258397	-4.26912	*	rs10402931	-4.18032	*	rs395136	-5.62468	*	rs11084660	5.67636	*	rs7258397	-5.84953	*	rs141473723	2.93555
ENSG00000105186	ANKRD27	rs405858	2.27557		rs259253	3.10122		rs259270	4.64212	*	rs259253	2.59346		rs113526352	2.73352		rs34958746	-2.5338		rs259268	1.71042
ENSG00000105193	RPS16	rs7257526	2.86305		rs34637108	-1.79654		rs4803241	2.06757		rs17795475	2.46323		rs28620146	2.27803		rs31728	3.2717		rs4802026	3.43806
ENSG00000105270	CLIP3	rs113300978	3.07731		rs12608517	-1.6405		rs62111380	-1.73585		rs2072606	2.49894		rs909137	1.16936		rs7250679	3.81633		rs7250679	2.0137
ENSG00000105289	TJP3	rs113323320	-4.54091	*	rs13346288	-2.26765		rs4806949	-3.83942		rs11668329	3.42533		rs13346288	-2.11888		rs600986	3.72261		rs595952	2.42003
ENSG00000105323	HNRNPUL1	rs3760659	3.76996		rs12977563	4.65047	*	rs12972949	4.32919	*	rs12985162	3.37309		rs12972266	4.4152	*	rs1056854	4.51846	*	rs4803446	3.54388
ENSG00000105327	BBC3	rs35547783	-2.35803		rs12973505	-3.49996		rs55804948	-2.4408		rs11083862	-3.56748		rs177918	-2.32662		rs309182	-2.88672		rs4804033	-3.17573
ENSG00000105329	TGFB1	rs56254331	1.76679		rs75041078	3.14605		rs8103839	4.58292	*	rs4803459	2.11847		rs12972949	2.86691		rs10417924	1.67028		rs11880729	3.31135
ENSG00000105339	DENND3	rs3816063	-3.94038		rs13272910	-5.04342	*	rs72681540	2.39668		rs12675168	-5.11698	*	rs2288998	2.77803		rs3816063	-3.9421		rs12675168	-1.9777
ENSG00000105355	PLIN3	rs10853977	-2.42474		rs2261986	-2.66837		rs4358057	4.16537	*	rs963277	2.00557		rs4358057	2.88654		rs58200477	-2.03296		rs10406298	-2.66978
ENSG00000105371	ICAM4	rs281438	3.75298		rs112512854	-3.2134		rs12986385	-2.93946		rs1106223	-3.41614		rs876040	3.42918		rs3093032	3.8737		rs2291473	3.77496
ENSG00000105373	GLTSCR2	rs10405280	3.62744		rs1862485	3.38314		rs12971544	-2.67772		rs77891732	2.93465		rs34527578	2.1357		rs10412662	-3.01012		rs73036935	-2.22183
ENSG00000105438	KDELR1	rs8107712	2.62593		rs10424516	-2.35042		rs73050916	4.10844	*	rs10423820	1.5152		rs276709	-2.27162		rs112525337	2.96095		rs1050671	-3.03909
ENSG00000105483	CARD8	rs409135	-2.81357		rs9676777	2.89303		rs16981877	2.69462		rs17665482	-2.40533		rs17665482	-3.23442		rs9676777	3.07837		rs16981877	3.34599
ENSG00000105486	LIG1	rs1000609	2.47525		rs434371	-2.11478		rs274893	3.84648		rs967542	-2.14696		rs62131004	4.29518	*	rs156634	-3.72058		rs4425004	-3.24478
ENSG00000105499	PLA2G4C	rs4425004	-4.44276	*	rs251696	-5.17554	*	rs2915637	-5.51495	*	rs434371	-5.05638	*	rs4425004	-4.41482	*	rs57713593	4.0243		rs251691	-4.87445	*
ENSG00000105501	SIGLEC5	rs57088533	4.28414	*	rs143225058	4.96178	*	rs11666027	-3.97279		rs7255319	4.06267		rs11084094	4.99798	*	rs73052857	5.03568	*	rs143225058	4.06015
ENSG00000105642	KCNN1	rs1108004	4.7786	*	rs1108004	2.64305		rs10426788	-2.90289		rs1057261	3.35689		rs4808108	2.12262		rs1057261	3.98419		rs1874447	3.04492
ENSG00000105649	RAB3A	rs11672369	4.45526	*	rs2080831	-3.29434		rs12463315	-2.48992		rs57090641	-2.35282		rs10404162	3.12428		rs11086103	2.96348		rs271828	-2.59832
ENSG00000105655	ISYNA1	rs34436202	2.26782		rs8106931	3.06351		rs77543386	1.94328		rs8106047	2.6855		rs74389203	4.11084		rs4808800	-2.58328		rs2303696	2.10037
ENSG00000105711	SCN1B	rs7257107	-4.13299		rs786504	-4.84147	*	rs150525047	2.29733		rs786504	-3.60712		rs4806072	-4.01009		rs4806072	-3.5497		rs2651133	5.28511	*
ENSG00000105717	PBX4	rs62137820	-1.70291		rs7248200	2.86067		rs873870	2.989		rs12609436	3.5217		rs873870	2.54518		rs7248200	2.42623		rs1529714	-1.65816
ENSG00000105750	ZNF85	rs35877658	4.40621	*	rs73007070	5.18716	*	rs73007028	2.85912		rs111465342	3.8159		rs12611213	2.71285		rs1054688	3.57388		rs12459569	-2.92666
ENSG00000105755	ETHE1	rs4803640	1.79474		rs2682596	-1.7092		rs6509096	3.11616		rs6509096	1.63856		rs2682544	-1.72973		rs34977009	-3.24948		rs34352751	-3.3063
ENSG00000105792	C7orf63	rs6465247	-1.45717		rs2888796	-1.94977		rs78135007	3.18598		rs11563547	4.75697	*	rs6949096	2.93282		rs13234985	2.08268		rs1541428	1.27546
ENSG00000105849	TWISTNB	rs2285927	5.17133	*	rs2285927	7.01359	*	rs6959885	-2.41963		rs2072184	7.34363	*	rs17141813	3.6363		rs10435066	7.05838	*	rs6959885	-2.24105
ENSG00000105879	CBLL1	rs41665	2.53772		rs41280236	-4.30278	*	rs4730274	2.46494		rs7804993	-3.17385		rs11980149	2.12264		rs3801940	-2.91155		rs13232692	-2.66778
ENSG00000105928	DFNA5	rs2237318	3.83713		rs2237316	3.72313		rs11761859	3.0966		rs28758560	3.50576		rs2529085	-2.94552		rs2721801	2.59346		rs28787388	-2.44813
ENSG00000105939	ZC3HAV1	rs9886296	6.63091	*	rs10270221	5.82162	*	rs7803490	5.60379	*	rs10270221	5.2707	*	rs7803490	5.00677	*	rs10270221	3.13689		rs17133444	-2.8425
ENSG00000105968	H2AFV	rs7799097	5.99783	*	rs4724334	6.26043	*	rs9655458	-3.17459		rs4724334	-5.19169	*	rs1050327	-3.80438		rs4724334	6.6615	*	rs7806283	-3.72142
ENSG00000105982	RNF32	rs7786612	4.1936	*	rs7786612	3.04611		rs11766668	-3.33756		rs2365510	2.02605		rs10278648	-3.32522		rs7781744	2.45506		rs2240644	1.86409
ENSG00000106006	HOXA6	rs13221828	1.41426		rs757180	2.59178		rs10238095	-1.67948		rs6461999	-1.88857		rs71539503	2.6444		rs3801776	2.83497		rs2428432	-2.08449
ENSG00000106153	CHCHD2	rs7801405	3.06794		rs2016482	3.06362		rs698633	-3.51704		rs10250065	2.4734		rs816398	2.36896		rs11765364	2.62851		rs6951202	3.94796
ENSG00000106305	AIMP2	rs540350	2.31813		rs76227497	-1.82011		rs12531376	-2.5256		rs619434	-2.42613		rs6463525	2.33897		rs2345055	2.27738		rs6954766	4.83489	*
ENSG00000106341	PPP1R17	rs6953623	-5.08146	*	rs6953623	-4.23209	*	rs17160513	2.06252		rs38365	-2.31806		rs73315493	-1.99772		rs12666349	-3.32151		rs34166	-2.13929
ENSG00000106399	RPA3	rs6945447	4.25426	*	rs719555	3.17057		rs719555	2.4633		rs76749946	-2.74861		rs10258141	-2.96053		rs11761203	-2.15771		rs3823841	2.79615
ENSG00000106459	NRF1	rs62489337	-2.70533		rs60007249	1.49656		rs2693730	-2.55066		rs10238665	2.25929		rs6964297	-2.75629		rs7807898	-3.781		rs10954249	-3.16292
ENSG00000106460	TMEM106B	rs17165706	2.26089		rs34148745	-1.65113		rs4721064	-2.81441		rs12668545	-3.31864		rs2216050	3.58566		rs79221452	3.15342		rs13229988	-3.58677
ENSG00000106537	TSPAN13	rs2471907	3.4378		rs706052	2.21826		rs6842	2.73824		rs71540773	-1.95174		rs13232235	-2.64095		rs112688590	-2.55817		rs819005	3.3222
ENSG00000106565	TMEM176B	rs4725361	10.0451	*	rs4725938	10.5409	*	rs4725938	6.81956	*	rs4725938	10.2388	*	rs4725938	8.29072	*	rs4725361	11.0492	*	rs4725361	7.51931	*
ENSG00000106603	COA1	rs1181592	3.03128		rs6975784	2.65579		rs6975784	4.36161	*	rs76479702	-1.56317		rs10951738	-2.45765		rs2108410	-2.59737		rs6463201	4.2271	*
ENSG00000106605	BLVRA	rs2730625	-2.31452		rs6463202	-2.05253		rs10951743	3.46101		rs849187	-1.61572		rs2730625	-2.56937		rs2730634	1.08308		rs10486752	-2.84599
ENSG00000106633	GCK	rs11975874	-4.34586	*	rs17831589	-3.78606		rs76323047	3.18758		rs4640970	-2.03528		rs4724290	-4.10576		rs76323047	2.73307		rs4724289	-3.97851
ENSG00000106733	NMRK1	rs10869500	-4.51986	*	rs6560421	-3.37242		rs3752955	6.09128	*	rs10869495	-4.37977	*	rs6560421	-5.08168	*	rs10869497	-4.36296	*	rs3824348	-4.76038	*
ENSG00000106771	TMEM245	rs866311	-2.90816		rs7022699	4.23898	*	rs72607170	3.99993		rs57387569	3.47463		rs3829084	3.76873		rs7022699	3.17249		rs72607164	2.5245
ENSG00000106772	PRUNE2	rs7033978	5.61642	*	rs1361857	2.34232		rs10869838	-2.23957		rs12236042	-3.0356		rs4744801	3.51019		rs650682	5.0244	*	rs471083	3.39517
ENSG00000106829	TLE4	rs11138316	7.09696	*	rs10867416	8.13673	*	rs2807303	5.7419	*	rs2807303	6.89367	*	rs2791574	4.66432	*	rs4877145	6.12505	*	rs4877504	4.59109	*
ENSG00000106992	AK1	rs10819317	-5.38975	*	rs10819317	-4.23459	*	rs10819317	-4.31502	*	rs10819317	-3.58829		rs3780661	-3.66136		rs41492548	-4.23332	*	rs10819317	-3.18265
ENSG00000107099	DOCK8	rs7857705	-3.19134		rs13284845	-5.17933	*	rs13288618	-5.26521	*	rs36066376	-5.22942	*	rs13288618	-5.30882	*	rs7040640	-3.68434		rs607418	4.11043
ENSG00000107104	KANK1	rs12342157	-2.7298		rs7867295	2.67735		rs10815155	-3.99405		rs12352268	3.26642		rs7863576	-3.29749		rs56369070	-3.11898		rs12005554	-2.38932
ENSG00000107185	RGP1	rs35234337	2.51297		rs4878626	1.88658		rs77969575	-2.61927		rs10972553	-2.75027		rs7847621	2.16738		rs2071676	-4.22845	*	rs7847621	3.33214
ENSG00000107249	GLIS3	rs1998271	2.76266		rs7041606	3.91963		rs4141598	2.95871		rs7041606	4.02552		rs7045481	-2.44151		rs1934659	3.81118		rs620144	-2.60059
ENSG00000107263	RAPGEF1	rs12683159	3.08799		rs3780267	3.20969		rs2320273	2.95124		rs4740304	-3.15337		rs7035515	-1.94131		rs877373	2.60995		rs6597524	3.1378
ENSG00000107281	NPDC1	rs10870181	4.11594		rs9802785	-2.90942		rs28705707	4.01155		rs57024841	3.38742		rs28705707	4.88838	*	rs72763246	3.59913		rs28705707	4.55085	*
ENSG00000107317	PTGDS	rs3814499	-4.02816		rs4880081	4.20863	*	rs2271868	-3.48634		rs885070	-3.54549		rs2271868	-2.77878		rs2271868	-3.09986		rs4880081	2.71711
ENSG00000107581	EIF3A	rs10886404	-1.97992		rs691324	2.21909		rs79444179	-2.02572		rs10886369	-3.29143		rs2152240	-3.59945		rs691324	2.47065		rs10886352	-2.37755
ENSG00000107672	NSMCE4A	rs2420970	-2.77999		rs2947603	1.62484		rs11599275	-3.19646		rs10788232	-2.63512		rs2459068	-2.27337		rs7899628	-1.60677		rs12269672	-2.94258
ENSG00000107679	PLEKHA1	rs56029211	-4.28069	*	rs7896881	4.54073	*	rs35444643	2.30175		rs4627016	-3.05083		rs7920882	1.95006		rs71486610	-3.42109		rs11200629	-2.71467
ENSG00000107719	PALD1	rs36103761	-2.8376		rs10823574	1.89609		rs7081374	-2.47082		rs4747039	-2.05035		rs7075278	2.0167		rs10740354	2.91155		rs67988893	-2.59507
ENSG00000107731	UNC5B	rs1124397	4.37503	*	rs17545289	3.46797		rs6480512	-2.28136		rs10823721	3.66825		rs7894754	2.76018		rs35060171	3.72842		rs12770025	2.53935
ENSG00000107771	CCSER2	rs56347056	-3.4751		rs56347056	-6.17263	*	rs61865019	-6.60605	*	rs11201024	-4.64576	*	rs11201024	-5.16474	*	rs56347056	-3.3042		rs11201022	-3.09488
ENSG00000107796	ACTA2	rs1324551	7.3936	*	rs7082720	6.23443	*	rs6586167	5.64692	*	rs7916294	-5.10143	*	rs3903454	5.39349	*	rs7082720	6.23171	*	rs1800682	4.26048	*
ENSG00000107798	LIPA	rs1412445	2.99574		rs2243547	3.55713		rs1332328	3.68083		rs2254670	3.02187		rs72814725	-3.0597		rs2246828	3.58898		rs1320496	3.02684
ENSG00000107819	SFXN3	rs2275382	2.93067		rs12355141	-3.04031		rs2275383	2.17544		rs7902510	3.02917		rs811068	-2.6369		rs11190835	3.28428		rs11594868	1.79361
ENSG00000107863	ARHGAP21	rs10828673	1.97232		rs7092130	1.70748		rs4332427	-1.45536		rs10764477	-2.27977		rs1556398	-2.58616		rs7092130	2.43886		rs1414459	-1.68475
ENSG00000107897	ACBD5	rs2782553	-1.68968		rs4749242	-4.36578	*	rs11015586	-3.01404		rs4749235	-2.99718		rs11015557	-1.67888		rs4749240	-4.38655	*	rs10829226	-2.46884
ENSG00000107937	GTPBP4	rs2892254	-2.02126		rs4880473	2.26297		rs1871625	4.21294	*	rs35667562	-2.31489		rs10903366	2.04258		rs11818314	-2.6587		rs3812656	-1.79196
ENSG00000107951	MTPAP	rs2254837	-4.56655	*	rs2256050	-3.39324		rs2480290	-3.65529		rs2256050	-3.64684		rs11007990	-3.46031		rs2480290	-3.40638		rs10826786	-3.3705
ENSG00000107957	SH3PXD2A	rs4630220	3.44362		rs12416648	4.44326	*	rs12357919	3.20055		rs3824774	-3.06505		rs1565705	-3.15533		rs11191756	-3.30364		rs12357919	2.45193
ENSG00000107968	MAP3K8	rs10740817	-2.13491		rs2480290	-1.8625		rs3105626	-4.3161	*	rs7097867	-1.64108		rs3105626	-3.44342		rs10763781	-1.83721		rs3105626	-2.79646
ENSG00000108064	TFAM	rs4390300	-4.68915	*	rs2590293	2.31596		rs2114561	3.34035		rs60656861	2.26458		rs2086784	2.48699		rs11593650	3.7618		rs2279339	1.83937
ENSG00000108107	RPL28	rs17700376	-7.45569	*	rs17700376	-5.27619	*	rs17700376	-3.54426		rs17700376	-5.15121	*	rs4801651	2.99538		rs17700376	-5.12479	*	rs4252574	-2.02223
ENSG00000108239	TBC1D12	rs7099229	2.11911		rs2477534	-3.75439		rs2477534	-2.83869		rs2477534	-3.64301		rs12248434	-2.53992		rs11187998	3.59439		rs1966194	2.5528
ENSG00000108264	TADA2A	rs865483	4.67112	*	rs56116846	3.99222		rs865483	6.37491	*	rs7215774	2.56326		rs1063215	4.26082	*	rs9893734	1.47413		rs71375437	-3.54821
ENSG00000108278	ZNHIT3	rs2285642	2.73712		rs12603276	-2.17625		rs11651338	-1.58193		rs1564708	-1.10078		rs4796223	-3.06781		rs12949679	-4.45062	*	rs2277662	-2.61566
ENSG00000108294	PSMB3	rs228230	1.79458		rs2075060	-4.0546		rs228304	3.15061		rs7212021	3.01471		rs4794791	3.90043		rs4794790	3.81701		rs2338115	-2.90088
ENSG00000108296	CWC25	rs1239176	2.93064		rs11079062	-1.9315		rs4795311	-2.13405		rs115327	3.07071		rs226221	4.43427	*	rs228284	2.30824		rs12937167	-2.96219
ENSG00000108384	RAD51C	rs10515159	6.65699	*	rs9303401	4.71299	*	rs17822837	7.60195	*	rs34717648	4.124		rs34717648	4.0417		rs35539277	6.21149	*	rs62083362	6.79746	*
ENSG00000108395	TRIM37	rs34852567	3.055		rs12051896	-3.8507		rs8081967	-6.24899	*	rs12051897	-2.91201		rs4598970	-3.99693		rs9893351	-3.15478		rs34523895	-3.91157
ENSG00000108405	P2RX1	rs9904113	-4.03215		rs8076916	3.79353		rs7209880	-2.50254		rs9904166	3.48962		rs6502760	-3.32036		rs9904166	2.72682		rs9904166	2.36661
ENSG00000108448	TRIM16L	rs12943180	-2.45489		rs9890291	-2.74761		rs9912852	2.47539		rs8080471	1.98645		rs55966879	4.47087	*	rs113103355	4.87633	*	rs12600928	-3.54529
ENSG00000108556	CHRNE	rs142969103	3.35786		rs9897835	-3.55578		rs3764899	2.91302		rs112477024	2.40252		rs12150370	3.67665		rs72835017	4.38032	*	rs2277681	4.96268	*
ENSG00000108592	FTSJ3	rs2727308	-4.06751		rs6504179	-5.07423	*	rs2727308	-3.78568		rs6504179	-6.06619	*	rs6504179	-4.37546	*	rs6504179	-4.37727	*	rs2727308	-4.1861	*
ENSG00000108599	AKAP10	rs6813	3.77407		rs9891503	3.74783		rs203467	4.99254	*	rs4925055	3.46701		rs62066267	2.18592		rs427033	4.01413		rs203456	3.51062
ENSG00000108622	ICAM2	rs12939821	3.61413		rs11079522	-2.61895		rs8069641	-2.98374		rs7218638	-4.31895	*	rs8074752	2.02159		rs72851184	2.42621		rs9902971	-2.60903
ENSG00000108666	C17orf75	rs301344	-1.58555		rs35434453	2.87328		rs4794922	-4.50768	*	rs4794914	3.08622		rs62064182	-2.9879		rs28639389	3.06522		rs2344973	-2.82522
ENSG00000108771	DHX58	rs4796631	2.25075		rs9674547	-3.21322		rs11079034	-4.3184	*	rs57825218	-3.11681		rs2277621	-2.46643		rs73311606	-2.43822		rs2023798	-2.08052
ENSG00000108821	COL1A1	rs2277632	-3.07327		rs2586490	-5.17763	*	rs2249492	2.19619		rs2586490	-3.82893		rs4794119	-2.01334		rs2277632	-3.14587		rs2696299	-2.87101
ENSG00000108846	ABCC3	rs8070592	2.32565		rs8070592	4.51882	*	rs739921	3.32882		rs28605133	-2.26098		rs12947160	2.75051		rs8070592	2.77868		rs74476404	-2.5491
ENSG00000108950	FAM20A	rs950131	-2.65594		rs58489712	2.57583		rs12938535	-4.25493	*	rs4968905	2.17752		rs11654873	-3.33214		rs57611716	3.34511		rs12938535	-3.03304
ENSG00000109046	WSB1	rs9895832	-1.63689		rs322189	-3.14358		rs8074974	-2.53751		rs931688	2.61694		rs4795544	-1.76863		rs4794886	1.94424		rs4794886	2.41945
ENSG00000109084	TMEM97	rs241771	-1.33979		rs6505081	-3.53142		rs56059721	3.15541		rs35714695	-4.3455	*	rs181368	2.32205		rs9913833	-2.19612		rs4795410	-2.52487
ENSG00000109089	CDR2L	rs9890664	-2.45648		rs2307010	2.25287		rs7220022	4.79896	*	rs80231131	-3.15825		rs12451092	1.95358		rs60983840	2.26912		rs3744199	2.19965
ENSG00000109113	RAB34	rs66588554	-1.7522		rs7207976	-1.47127		rs550816	1.07052		rs7207976	-2.53622		rs11574759	-1.28515		rs7207976	-1.24272		rs9892089	0.968836
ENSG00000109270	LAMTOR3	rs2555478	2.47309		rs141554529	-2.44061		rs141554529	-3.63046		rs10009433	1.61503		rs1426738	-2.56119		rs726428	1.44656		rs2851037	-1.61547
ENSG00000109323	MANBA	rs227279	-2.59325		rs28416172	2.73479		rs17033239	2.33089		rs223490	-2.4389		rs3774964	-2.16197		rs223490	-3.28393		rs28771687	-1.18653
ENSG00000109519	GRPEL1	rs11723523	3.14491		rs6831368	2.77133		rs10031279	-3.02973		rs4689607	1.89228		rs10002004	-1.92598		rs12511333	2.11604		rs3915879	2.54232
ENSG00000109743	BST1	rs12503015	-2.491		rs955411	-3.06385		rs955411	-2.30214		rs13150957	3.05885		rs73243105	-2.77416		rs34252100	-2.62868		rs35461787	1.81562
ENSG00000109756	RAPGEF2	rs13148447	1.99103		rs66738977	-3.79903		rs4691551	-3.62487		rs7668932	-4.37791	*	rs7669772	-3.28749		rs11100212	2.94331		rs7681750	-2.7771
ENSG00000109762	SNX25	rs12504711	-3.56077		rs1112943	5.08606	*	rs3108273	4.1376	*	rs35745736	4.37174	*	rs7664573	-3.32231		rs7655203	5.09381	*	rs6835027	-3.25837
ENSG00000109794	FAM149A	rs6552962	3.81047		rs7683424	-4.54977	*	rs6814261	-3.44532		rs7687961	6.44711	*	rs4862658	2.77841		rs6552962	5.73071	*	rs28688222	-3.19049
ENSG00000109814	UGDH	rs56157171	-2.58269		rs4975019	3.47421		rs1138891	-3.81032		rs6848201	-3.13652		rs7672282	3.55652		rs4975019	2.41763		rs71606178	2.05404
ENSG00000109854	HTATIP2	rs2055249	2.27108		rs11607982	-2.20365		rs4757944	-1.77757		rs10430898	-2.46106		rs55879401	2.04513		rs11025507	-2.62416		rs7124993	2.21652
ENSG00000109861	CTSC	rs10765488	3.28988		rs57437216	7.86457	*	rs10765488	6.92918	*	rs7116031	7.085	*	rs7116031	5.29509	*	rs10765488	6.7902	*	rs10765488	4.89055	*
ENSG00000109920	FNBP4	rs7943213	-5.87762	*	rs7943213	-6.58973	*	rs7943213	-3.39201		rs7943213	-4.11151		rs7943213	-2.1191		rs11039327	3.86349		rs7107356	4.0059
ENSG00000109943	CRTAM	rs2370779	-2.72366		rs2370793	-3.16184		rs4936760	2.48583		rs2370793	-4.58821	*	rs3134409	2.28594		rs11218816	-3.63981		rs2177194	1.51216
ENSG00000109944	C11orf63	rs7933723	3.33759		rs7113844	2.76992		rs61910299	4.58259	*	rs11218912	2.61616		rs2272094	2.3191		rs10892922	3.2539		rs10444340	-2.01449
ENSG00000110042	DTX4	rs10896950	-2.64476		rs2730040	2.03477		rs693960	-3.15929		rs2845559	-2.47501		rs693960	-4.67137	*	rs2730040	1.98214		rs693960	-3.4555
ENSG00000110063	DCPS	rs240537	3.58405		rs595022	-4.73222	*	rs10790801	3.6953		rs595022	-4.4166	*	rs1007690	3.14251		rs646005	3.20121		rs595022	-4.06147
ENSG00000110074	FOXRED1	rs588361	-4.561	*	rs567606	-3.75617		rs672908	-5.05058	*	rs487793	-3.87395		rs608367	-3.63855		rs655626	-3.75556		rs663312	-3.0911
ENSG00000110203	FOLR3	rs652197	4.36851	*	rs652197	3.7692		rs76646506	-1.98933		rs667351	4.15384		rs576361	-1.85605		rs1807295	-4.88745	*	rs652197	3.49468
ENSG00000110218	PANX1	rs4073612	6.17796	*	rs4073613	5.08456	*	rs1857682	-2.67658		rs10831167	-4.68845	*	rs10831167	-2.3164		rs4753126	-5.19874	*	rs146229071	2.80611
ENSG00000110367	DDX6	rs73001406	-5.64254	*	rs76409436	-4.91027	*	rs478081	-3.63655		rs6589681	-4.7081	*	rs6589682	-2.69797		rs73001406	-4.41024	*	rs11216993	-3.15758
ENSG00000110455	ACCS	rs10838222	-3.69549		rs7127924	4.64146	*	rs7127924	4.1836	*	rs10838216	3.21187		rs7127924	4.77352	*	rs7928485	5.41786	*	rs3107276	4.22696	*
ENSG00000110619	CARS	rs4758467	4.86438	*	rs4758617	-3.70451		rs11025044	-3.23044		rs2056423	-2.60942		rs437087	-4.8928	*	rs412859	-3.75298		rs6578305	-4.30942	*
ENSG00000110628	SLC22A18	rs16928809	5.28842	*	rs120740	4.78432	*	rs429886	6.03657	*	rs3759023	4.11618		rs120739	5.61102	*	rs16928809	5.14087	*	rs450244	5.434	*
ENSG00000110665	C11orf21	rs2019938	2.81769		rs6578254	-1.44775		rs2521269	4.77382	*	rs12791504	2.92723		rs2521269	5.28734	*	rs7122407	-2.33408		rs2521269	4.40233	*
ENSG00000110717	NDUFS8	rs3764821	2.14636		rs886702	2.85136		rs1104739	2.1834		rs2075609	4.14667		rs308342	1.77384		rs3794177	2.49234		rs11603574	1.33642
ENSG00000110719	TCIRG1	rs4071997	3.05996		rs2075627	3.79457		rs1104739	3.21246		rs1104739	2.38129		rs4071997	1.20533		rs4071997	2.24487		rs2428816	1.83267
ENSG00000110723	EXPH5	rs900243	-5.83084	*	rs2846417	-4.33268	*	rs2846419	-4.20748	*	rs2846417	-3.81792		rs12791136	5.62677	*	rs6589025	-3.70559		rs4754331	2.925
ENSG00000110756	HPS5	rs1520887	-4.25015	*	rs11603089	1.97596		rs11024592	-1.78921		rs2460821	1.97944		rs10832911	1.77582		rs11024637	-2.21669		rs2045272	-2.80273
ENSG00000110768	GTF2H1	rs10832923	-5.67681	*	rs1520884	-4.07426		rs4353250	-3.02519		rs10741741	-3.40838		rs11024614	-2.95371		rs10741741	-3.70837		rs10832913	-2.57441
ENSG00000110799	VWF	rs4764521	2.65372		rs7971489	2.74063		rs56249131	2.47067		rs7135039	-3.02198		rs2283333	3.62791		rs4586226	3.0119		rs11609998	3.92678
ENSG00000110841	PPFIBP1	rs10771341	-2.2986		rs306656	-4.29722	*	rs61917498	1.96295		rs10842938	2.10438		rs6487624	-2.49293		rs306656	-3.51391		rs192798	2.839
ENSG00000110871	COQ5	rs637799	-1.56983		rs637799	-3.76814		rs643372	4.6822	*	rs12813930	3.06604		rs10849759	4.39025	*	rs603574	4.54219	*	rs7973823	4.64155	*
ENSG00000110888	CAPRIN2	rs73084237	1.56863		rs55637459	2.47989		rs10161250	-2.79841		rs73534	2.79821		rs7134911	-3.58189		rs256654	-2.43878		rs256654	-2.03274
ENSG00000110906	KCTD10	rs7962906	-2.58247		rs7958220	3.09356		rs888194	3.56052		rs58832357	-1.80886		rs7962906	-1.79304		rs11066556	-2.88774		rs11066556	-3.2357
ENSG00000111077	TENC1	rs12367159	-2.72824		rs80018723	2.6301		rs4919729	-2.85198		rs9787998	-3.24215		rs4919729	-1.82105		rs11170365	-4.28454	*	rs7134440	-2.39961
ENSG00000111215	PRR4	rs10734843	4.5218	*	rs10845296	3.71276		rs10772397	4.13001	*	rs10772397	2.97714		rs2708383	1.84853		rs10772397	4.05768		rs35720106	3.00197
ENSG00000111231	GPN3	rs111298771	-2.55126		rs28811332	-2.84031		rs28816104	2.58594		rs12311093	1.47442		rs73191804	2.14773		rs4766500	1.12166		rs7976889	-2.87268
ENSG00000111237	VPS29	rs1265744	2.27966		rs28811332	-4.09489	*	rs12822385	-3.18455		rs6606686	3.78454		rs12822385	-3.1323		rs4766497	3.86646		rs1265742	2.0819
ENSG00000111261	MANSC1	rs7302624	-2.0693		rs12818950	2.51515		rs11054782	2.33678		rs35908046	3.11131		rs4763804	2.40778		rs4763275	-4.33464	*	rs12812777	2.33204
ENSG00000111266	DUSP16	rs78710806	-2.97247		rs10772561	-3.75083		rs10772567	1.96821		rs56085232	-4.04218		rs12825576	-3.33065		rs736107	-2.44858		rs9651806	-2.32974
ENSG00000111328	CDK2AP1	rs12821431	-2.68442		rs6488868	-2.7166		rs1619283	-2.79754		rs1790099	-1.44094		rs1790099	-1.15559		rs6488868	-3.67999		rs150489571	0.726289
ENSG00000111364	DDX55	rs55920625	1.55387		rs61953538	-2.22554		rs4930709	4.21272	*	rs28673982	-2.33017		rs4930737	2.02603		rs12829920	-2.04236		rs7957429	1.74039
ENSG00000111371	SLC38A1	rs7316280	2.76738		rs1867501	2.55698		rs1867501	3.43724		rs1867501	3.11836		rs1867501	3.16035		rs1049358	2.50001		rs77009487	-2.53104
ENSG00000111581	NUP107	rs12229810	3.52848		rs2468418	-4.09459	*	rs10878860	-6.39233	*	rs2701093	-3.62309		rs2546513	-4.65776	*	rs11177316	2.98427		rs2431655	-4.41676	*
ENSG00000111639	MRPL51	rs10849477	2.5487		rs11610712	-3.5807		rs3741918	2.04333		rs11064245	-2.89004		rs4469949	1.67979		rs75240003	-4.40907	*	rs11064242	-2.9138
ENSG00000111666	CHPT1	rs2695296	-4.73667	*	rs2695296	-7.88108	*	rs2559850	-7.42321	*	rs3809260	-6.52872	*	rs2559863	-6.18033	*	rs2695294	-7.30466	*	rs2559855	-7.40924	*
ENSG00000111671	SPSB2	rs2071070	4.55682	*	rs3825335	7.06266	*	rs2071065	5.9512	*	rs56242562	5.35109	*	rs2071066	6.85635	*	rs9737890	6.19845	*	rs56242562	6.99595	*
ENSG00000111837	MAK	rs518204	-4.28414	*	rs537070	-2.159		rs9366663	-2.51983		rs10946843	2.79519		rs2153157	-4.12429		rs693646	-2.3792		rs518204	-2.58483
ENSG00000111843	TMEM14C	rs7754009	3.1363		rs503626	2.94252		rs808469	3.44475		rs808469	2.70086		rs808469	4.21762	*	rs9393638	2.45947		rs126405	2.5276
ENSG00000111846	GCNT2	rs796294	-2.7655		rs62397980	-2.72511		rs62397980	-4.11722	*	rs111318576	-3.46852		rs113481024	-2.57507		rs113844087	3.072		rs9379638	-2.2415
ENSG00000111850	SMIM8	rs6912958	-2.49183		rs451829	-2.47341		rs395358	5.13619	*	rs451829	2.39485		rs6899561	3.01458		rs9450645	2.44924		rs2474349	3.1407
ENSG00000111859	NEDD9	rs55944368	3.18062		rs6923444	-5.16998	*	rs6457134	-2.09866		rs6923444	-3.95534		rs9380171	-2.26427		rs6923444	-4.88024	*	rs9461574	-2.47362
ENSG00000111863	ADTRP	rs10223767	2.44505		rs926364	-2.67375		rs926364	-3.06594		rs4713852	-2.7287		rs932345	2.62716		rs9368883	3.00658		rs72819641	-2.9313
ENSG00000111875	ASF1A	rs10499090	4.67402	*	rs927288	-3.43604		rs147531464	3.51177		rs147531464	3.77579		rs150141688	3.70268		rs147531464	5.11625	*	rs138684930	-4.1643
ENSG00000111906	HDDC2	rs4896859	-3.00087		rs2275623	3.2855		rs2275623	4.53617	*	rs12528618	-3.00554		rs3799734	3.39758		rs3799734	4.63642	*	rs2275623	3.58234
ENSG00000111912	NCOA7	rs631990	4.38301	*	rs631990	4.48426	*	rs1544293	3.34344		rs631990	3.46679		rs631990	2.51408		rs647940	3.16886		rs6569440	2.39521
ENSG00000111961	SASH1	rs9403943	-3.34111		rs9403946	-3.61534		rs9403943	-3.62856		rs9390559	-4.14787		rs11757226	-3.5628		rs9390559	-4.87711	*	rs9373555	-3.30249
ENSG00000112078	KCTD20	rs7758498	2.13715		rs584196	3.50321		rs744848	-1.8929		rs59440875	3.55268		rs7758422	2.19688		rs4140593	4.11682		rs4713967	-2.03513
ENSG00000112110	MRPL18	rs9347350	4.17665	*	rs7759086	3.77115		rs11752345	-2.75769		rs2342446	4.15118		rs9364536	2.58433		rs6901045	4.97833	*	rs142853500	3.34625
ENSG00000112116	IL17F	rs10456656	2.9403		rs1535010	-1.79574		rs472589	-2.62155		rs2782604	2.32123		rs12663947	2.92214		rs73443903	2.76413		rs62408583	2.72398
ENSG00000112139	MDGA1	rs9349050	10.9118	*	rs9349050	11.1612	*	rs9349050	10.9407	*	rs9349050	11.9147	*	rs4711510	9.57672	*	rs9349050	11.3649	*	rs6901540	10.2658	*
ENSG00000112167	SAYSD1	rs1978609	1.85663		rs184504	-3.86047		rs228821	4.40893	*	rs228817	2.4784		rs9462473	-3.62975		rs7696	-3.37209		rs7751419	-3.55146
ENSG00000112210	RAB23	rs1411578	1.88324		rs3800018	2.74599		rs12210597	3.12701		rs1547226	4.67443	*	rs12195875	2.69256		rs1547226	3.21749		rs9475797	3.87392
ENSG00000112218	GPR63	rs6568656	3.27221		rs9398178	-3.67223		rs62415262	4.01333		rs9398178	-3.86807		rs1206072	-4.90589	*	rs4839875	-3.58513		rs1206070	-1.47807
ENSG00000112297	AIM1	rs9486379	1.56789		rs2792466	-3.44811		rs67835742	2.2824		rs75967240	2.62831		rs9372129	2.392		rs62420853	-2.07116		rs9486362	2.76713
ENSG00000112299	VNN1	rs3798792	6.62466	*	rs12195735	4.09506	*	rs2050153	5.78779	*	rs3798792	5.4429	*	rs2050153	7.5267	*	rs2050154	5.22792	*	rs2294757	6.88209	*
ENSG00000112304	ACOT13	rs9379685	-3.20481		rs3181245	4.24391	*	rs3181245	3.22235		rs6904345	3.1955		rs3181245	3.61845		rs3181245	2.85224		rs56344861	-2.64795
ENSG00000112305	SMAP1	rs9364106	-2.08522		rs4395687	-2.39897		rs781981	-2.88767		rs13196394	-2.08596		rs7760267	-3.14374		rs1084382	1.65238		rs1084386	-3.8908
ENSG00000112308	C6orf62	rs2145752	-3.41845		rs7765904	2.78062		rs6937533	4.09321		rs2328831	4.05712		rs2145752	-3.38111		rs1923186	3.54276		rs9358779	3.23706
ENSG00000112486	CCR6	rs9459882	3.63173		rs9459882	-4.66308	*	rs3093018	3.38463		rs1331299	4.31802	*	rs6911766	4.79907	*	rs1331299	4.49364	*	rs9457268	3.78191
ENSG00000112679	DUSP22	rs9378655	-2.38077		rs11756234	-2.62123		rs6913437	-4.66946	*	rs6929419	-2.05155		rs6913437	-2.17942		rs9378774	3.16801		rs9378774	2.26497
ENSG00000112763	BTN2A1	rs2024970	-4.74108	*	rs3799378	3.22693		rs13218591	2.59219		rs2273558	2.24714		rs13218591	3.0291		rs6929846	3.11993		rs9379862	3.11171
ENSG00000112782	CLIC5	rs4537135	2.2239		rs9367231	-4.76636	*	rs1555218	-3.07689		rs1555218	-3.70976		rs3777623	-2.87582		rs3798269	-4.03112		rs4714887	-2.3153
ENSG00000112799	LY86	rs77716176	-2.77919		rs663536	-1.93905		rs977785	-6.19917	*	rs12207618	3.13613		rs977785	-5.46195	*	rs663536	-3.103		rs3765285	-5.05981	*
ENSG00000112818	MEP1A							rs6923031	-1.86151		rs1234128	1.57926		rs35337145	2.2754		rs17468190	3.38362		rs220715	-2.07563
ENSG00000112874	NUDT12	rs73190041	-4.0299		rs73190041	-4.44128	*	rs294044	-3.87581		rs73190041	-3.14726		rs74692061	-4.76761	*	rs294044	-3.43659		rs463176	-4.05816
ENSG00000112977	DAP	rs74520780	3.95079		rs2964787	-3.92877		rs74520780	3.57274		rs267954	-3.83648		rs74520780	3.40404		rs11133622	-4.56432	*	rs11133622	-4.62926	*
ENSG00000112992	NNT	rs4574552	1.45188		rs62367601	4.16342	*	rs12652547	2.7139		rs12652547	2.87084		rs1072745	1.87256		rs62367601	1.5516		rs6451722	2.37198
ENSG00000113240	CLK4	rs11747742	3.25814		rs262029	-3.84597		rs262027	4.38227	*	rs539477	3.40285		rs262027	3.79357		rs262029	-2.56229		rs539477	2.54301
ENSG00000113300	CNOT6	rs6893735	-1.67275		rs4700961	4.74368	*	rs2447736	2.4604		rs2002075	3.74853		rs62405462	2.27177		rs7730055	3.46748		rs62405462	-2.08194
ENSG00000113328	CCNG1	rs1989117	2.94447		rs9790999	5.27284	*	rs11960695	3.03575		rs299293	-2.87429		rs299293	-2.82077		rs6898565	3.09779		rs112103563	1.67091
ENSG00000113460	BRIX1	rs11744123	1.71189		rs10461949	-2.84024		rs57042791	-3.41325		rs4538595	-2.22819		rs13178208	2.34251		rs6877989	-2.43861		rs336489	2.11075
ENSG00000113504	SLC12A7	rs35188965	10.2043	*	rs35188965	7.94448	*	rs13171076	5.00753	*	rs35188965	6.59303	*	rs60833263	6.30262	*	rs35188965	7.48837	*	rs60833263	6.76912	*
ENSG00000113593	PPWD1	rs245537	5.2837	*	rs27136	3.23943		rs245521	5.33396	*	rs37251	2.4302		rs6895641	3.73713		rs28084	-3.6939		rs28084	-2.49021
ENSG00000113595	TRIM23	rs192174	5.18059	*	rs10940044	-4.21725	*	rs192174	5.00345	*	rs10940044	-3.06714		rs62369011	-3.93195		rs10940044	-3.74416		rs754784	-4.09362
ENSG00000113645	WWC1	rs1422423	3.57253		rs1422423	3.40058		rs13155901	-2.69684		rs1477307	3.20317		rs6897282	3.37787		rs1422424	4.79181	*	rs2287703	3.53947
ENSG00000113658	SMAD5	rs1990198	4.16402	*	rs2906832	3.36444		rs2906832	3.1956		rs2215012	-2.28288		rs10043360	3.11786		rs12515040	-3.1379		rs2906837	3.14137
ENSG00000113971	NPHP3	rs12486323	-3.41829		rs3860503	-2.89106		rs3914289	-4.97166	*	rs3914289	-2.89657		rs56214742	-4.90688	*	rs56214742	-5.49963	*	rs3914289	-5.49613	*
ENSG00000114251	WNT5A	rs11720739	-2.00577		rs1184846	1.28883		rs12492872	2.94924		rs12492872	3.00188		rs585509	-1.64115		rs3856714	2.3116		rs1179479	1.87467
ENSG00000114315	HES1	rs4686679	3.20974		rs6799602	3.43523		rs1986454	-2.17538		rs4018903	-3.05117		rs12496986	3.70417		rs12487553	4.39898	*	rs4686679	2.875
ENSG00000114405	C3orf14	rs13097137	-2.89653		rs41276485	-2.29503		rs41276485	-3.63175		rs41276485	-3.52798		rs41276485	-3.99499		rs41276485	-4.12101		rs41276485	-4.76045	*
ENSG00000114423	CBLB	rs726443	-2.57935		rs9873655	-4.26051	*	rs9873655	-3.36925		rs13100446	-3.79059		rs10490830	-2.24918		rs726443	-2.83591		rs6784447	2.1022
ENSG00000114491	UMPS	rs3772800	2.69649		rs16835902	3.05978		rs821367	-2.64182		rs694671	1.75116		rs639341	-1.66056		rs961077	-3.42052		rs694897	-2.75314
ENSG00000114554	PLXNA1	rs9845880	-2.03857		rs6796052	-1.81361		rs4679135	-3.10277		rs2303994	-2.92833		rs1471658	-2.09099		rs9859428	-2.69626		rs9840115	-3.77191
ENSG00000114573	ATP6V1A	rs35725939	-2.13052		rs9863187	-1.01955		rs13320940	1.75379		rs2712353	-1.28987		rs2632253	-1.25318		rs9844946	-3.5321		rs2399489	1.28065
ENSG00000114626	ABTB1	rs17497118	3.31514		rs6439080	-1.8699		rs6787155	2.54599		rs12485988	3.07261		rs782441	2.30282		rs7635934	-2.36605		rs782441	2.44966
ENSG00000114631	PODXL2	rs507961	2.35987		rs10934817	4.12657	*	rs9859117	-2.17762		rs2099589	4.3772	*	rs1046821	1.97156		rs920230	3.64741		rs6787155	3.14917
ENSG00000114648	KLHL18	rs79492808	-4.74907	*	rs79271835	-6.76593	*	rs61386020	-3.56511		rs61386020	-6.39898	*	rs61386020	-4.27357	*	rs79271835	-7.39493	*	rs79492808	-3.537
ENSG00000114670	NEK11	rs55980961	4.30738	*	rs74638017	1.56577		rs2674616	3.18111		rs4974471	1.46664		rs2674618	2.88829		rs55944516	3.79154		rs55980961	2.25801
ENSG00000114784	EIF1B	rs56181612	-2.26022		rs7639223	-0.681716		rs56181612	-1.88691		rs2123998	-1.87054		rs6773383	-3.32895		rs1799426	-1.34036		rs56181612	-3.46572
ENSG00000114790	ARHGEF26	rs6771155	3.2342		rs12485755	3.16649		rs56916293	-2.68462		rs117777618	3.40538		rs6794151	3.21806		rs117777618	4.50429	*	rs12485755	3.52592
ENSG00000114850	SSR3	rs2280298	2.74593		rs875582	-3.99948		rs13069490	2.22314		rs56316137	-2.46644		rs9819659	-3.11835		rs2280298	4.49897	*	rs4680274	-3.29885
ENSG00000114933	INO80D	rs2080566	1.79419		rs1990645	2.16304		rs6435326	-2.37291		rs2080566	2.63533		rs7566893	1.51073		rs13390428	-2.29362		rs13390428	-3.93706
ENSG00000115138	POMC	rs13428823	3.11802		rs563590	2.92885		rs1042571	-4.58738	*	rs11892647	-3.2441		rs1009388	-3.87194		rs2276598	4.60999	*	rs1009388	-3.87222
ENSG00000115239	GPR75-ASB3	rs12613353	2.89417		rs59428052	3.1887		rs6545366	3.11261		rs6735011	-2.99087		rs11125511	-2.3553		rs60282090	2.03149		rs10195829	2.31207
ENSG00000115306	SPTBN1	rs4362595	2.09198		rs7592594	2.99348		rs10496031	-3.21839		rs10180713	3.35294		rs45487791	-2.2465		rs4362595	2.73862		rs2941584	2.33381
ENSG00000115350	POLE4	rs71418760	3.42072		rs28363003	3.05464		rs17563336	3.78627		rs2422090	4.17413	*	rs7586613	3.02714		rs12366	3.76524		rs1106855	-4.35772	*
ENSG00000115363	EVA1A	rs11676949	3.2105		rs2214888	2.62972		rs6714189	2.80021		rs10178367	3.00781		rs35879900	2.62657		rs11883459	2.94305		rs35543415	2.31635
ENSG00000115364	MRPL19	rs6718646	-2.16026		rs12713852	-2.9714		rs17741889	3.92461		rs4853165	2.97233		rs2072204	3.51575		rs34342984	-3.07788		rs2286239	3.0113
ENSG00000115446	UNC50	rs6542833	2.54221		rs11892744	-4.44477	*	rs111675405	3.68939		rs11892744	-4.26066	*	rs1174934	-2.64645		rs113512605	-4.53144	*	rs3769713	-1.77933
ENSG00000115457	IGFBP2	rs16856445	3.87683		rs17496232	4.16018	*	rs9341105	-1.41313		rs874312	-2.88975		rs11893488	-2.58097		rs56018618	6.01787	*	rs10170714	2.64568
ENSG00000115523	GNLY	rs12151752	3.55628		rs17026595	3.92919		rs1545141	3.51018		rs1545141	3.874		rs17026540	-2.56344		rs1545141	3.35447		rs17026595	3.79597
ENSG00000115525	ST3GAL5	rs79409842	-2.25268		rs1105882	-2.34898		rs6719105	-2.87415		rs11694145	2.36968		rs6746541	2.04492		rs1370699	2.59151		rs2366946	-3.03082
ENSG00000115604	IL18R1	rs12469506	3.78217		rs4851003	-2.43807		rs6734762	-3.17721		rs887972	2.40677		rs887971	2.51852		rs12469506	2.68985		rs1882348	2.08299
ENSG00000115641	FHL2	rs17697761	2.06056		rs2018167	-2.38252		rs2018167	-2.27991		rs4851770	-2.41572		rs4851776	-2.89128		rs6738574	2.55223		rs11124033	3.37265
ENSG00000115649	CNPPD1	rs62191797	-4.26398	*	rs1521134	-3.25829		rs11236	-3.47974		rs10164761	-2.15186		rs885854	-1.64439		rs11680709	-3.29652		rs13419988	-3.12585
ENSG00000115687	PASK	rs7566357	-6.42571	*	rs2108485	-6.99763	*	rs4035	-5.6808	*	rs4035	-6.00769	*	rs733997	-5.92329	*	rs6708265	-6.80761	*	rs6708265	-5.19142	*
ENSG00000115750	TAF1B	rs6432039	-4.72481	*	rs6432039	-4.06074		rs2303914	-4.84446	*	rs2245344	-4.54055	*	rs2303914	-4.54811	*	rs2303914	-3.4901		rs60508879	-3.78855
ENSG00000115816	CEBPZ	rs56059847	3.10314		rs11679617	-2.5949		rs10190959	-2.04773		rs13008681	-3.80251		rs34819784	-2.84216		rs11885846	2.75856		rs3770764	-1.92622
ENSG00000115825	PRKD3	rs3770766	-3.27181		rs12618410	-5.75232	*	rs10182759	-4.34355	*	rs3770766	-4.04209		rs2110965	4.33693	*	rs3770766	-3.55495		rs2372990	3.63294
ENSG00000115828	QPCT	rs13019075	-1.56035		rs6544068	-4.47676	*	rs1024813	-2.34548		rs2058716	5.64691	*	rs6544066	-2.93563		rs6737188	3.59015		rs6709930	-2.4106
ENSG00000115866	DARS	rs72974159	2.10201		rs57243841	1.43178		rs6714750	2.8021		rs74266324	2.83003		rs74266324	1.62433		rs309118	4.81478	*	rs12474093	1.67313
ENSG00000115919	KYNU	rs351696	3.01605		rs77716358	2.34232		rs73961715	2.64519		rs56099642	2.52217		rs59441438	3.10917		rs77716358	2.18746		rs77716358	2.55812
ENSG00000115944	COX7A2L	rs6544534	-3.86724		rs1837357	3.60156		rs13030483	-4.44002	*	rs34918798	-3.46785		rs4952797	2.49778		rs72798550	1.83113		rs10178208	3.12037
ENSG00000115956	PLEK	rs12622659	4.37238	*	rs7595717	2.78363		rs9808161	-2.31687		rs10168414	-2.54984		rs4671898	2.23233		rs10168414	-2.85809		rs7589884	2.57197
ENSG00000116014	KISS1R	rs1651895	4.49255	*	rs2066983	-3.69691		rs2007647	-2.46454		rs8108847	-3.05154		rs2965284	2.88827		rs9749274	3.2565		rs2930894	2.93836
ENSG00000116017	ARID3A	rs13344523	3.84385		rs4807387	-2.38827		rs10414675	-2.02997		rs1060442	-3.37945		rs10506	2.93689		rs10414300	2.20838		rs2240615	1.88434
ENSG00000116032	GRIN3B	rs350151	2.51004		rs11668754	3.54528		rs4807397	2.43364		rs10401454	3.43481		rs7252752	2.77821		rs112926823	-3.06937		rs3815170	3.06677
ENSG00000116106	EPHA4	rs13420556	-3.01807		rs2710492	-2.89065		rs2680855	-4.76431	*	rs61623527	2.18598		rs2710491	-4.40084	*	rs13030136	2.02859		rs10932917	-2.94666
ENSG00000116138	DNAJC16	rs2042367	-3.65494		rs35875594	5.68111	*	rs12691551	6.02929	*	rs4661634	6.0044	*	rs9659443	4.29866	*	rs9659443	3.52239		rs6692814	-3.23193
ENSG00000116157	GPX7	rs3753754	5.2732	*	rs835349	2.53016		rs12737517	-2.8558		rs835349	4.41364	*	rs835349	3.42921		rs835349	3.78672		rs12737517	-3.55013
ENSG00000116266	STXBP3	rs12134009	1.55788		rs6704266	-1.89099		rs10494095	-3.09467		rs1277034	-1.81517		rs12727747	2.49306		rs1759483	-3.32182		rs12068294	-2.84545
ENSG00000116288	PARK7	rs680522	-2.96131		rs379920	-2.50396		rs226253	-3.25789		rs226248	-2.98384		rs225093	-3.88		rs226249	-4.057		rs226249	-4.62517	*
ENSG00000116299	KIAA1324	rs10466	-2.76427		rs6667142	2.04435		rs2485323	-3.86017		rs587514	3.70254		rs585362	-3.20458		rs6667142	3.77847		rs586530	2.94758
ENSG00000116489	CAPZA1	rs11584214	1.86404		rs36022459	-3.17594		rs3790597	2.57182		rs11102526	2.16848		rs10776757	-2.97277		rs3790597	1.18398		rs3013431	1.71305
ENSG00000116641	DOCK7	rs67537755	2.74106		rs12239736	-4.27291	*	rs12749263	3.16543		rs4587594	-5.54181	*	rs4587594	-4.30677	*	rs1168041	-5.4878	*	rs1168040	-3.07923
ENSG00000116661	FBXO2	rs2272983	3.68964		rs1883575	3.38774		rs11121816	3.26113		rs17875979	-3.21088		rs909934	3.68733		rs2272983	3.42849		rs4478814	3.57982
ENSG00000116679	IVNS1ABP	rs11585493	3.84973		rs12142042	3.81532		rs34088051	3.48468		rs12142042	3.43106		rs34088051	5.13975	*	rs12142042	4.57702	*	rs12142042	3.7356
ENSG00000116688	MFN2	rs56243319	4.32047	*	rs11569786	-2.7894		rs2639453	2.47518		rs2295281	2.18409		rs28718032	2.84267		rs11577895	4.66535	*	rs1208984	-2.73211
ENSG00000116704	SLC35D1	rs2251004	3.05796		rs2755262	3.95163		rs3806321	1.83752		rs3806321	3.55156		rs2250984	-3.87534		rs2755263	4.84914	*	rs2815345	3.33122
ENSG00000116791	CRYZ	rs28583318	7.73872	*	rs2345436	9.02118	*	rs2345436	10.875	*	rs3806160	8.83414	*	rs2345436	6.69971	*	rs4145871	6.94995	*	rs4145871	6.54816	*
ENSG00000116857	TMEM9	rs10920129	-2.26361		rs2365293	-1.80166		rs4915486	4.49097	*	rs7549337	2.76684		rs4915486	4.43853	*	rs10449267	-2.9489		rs7542768	4.20055	*
ENSG00000116871	MAP7D1	rs272827	4.18136	*	rs6669395	3.99695		rs10752586	0.94965		rs272834	2.63285		rs67912614	1.66405		rs6677708	-2.75094		rs6677708	-1.31475
ENSG00000116874	WARS2	rs2247883	-2.29645		rs4520456	-3.74888		rs55696509	2.00323		rs6428795	-2.6235		rs2361274	-1.90359		rs17023185	-3.78595		rs4130748	1.58837
ENSG00000116883	RP11-268J15.5	rs4652908	-2.13399		rs12116935	4.11042	*	rs12116935	2.24439		rs12116935	2.7281		rs2994007	2.63413		rs12116935	2.40861		rs3007216	-2.07943
ENSG00000116885	OSCP1	rs6659894	-2.06374		rs12025013	2.27964		rs6695117	-1.83203		rs113753724	-1.93687		rs12094900	4.03119		rs3917950	2.59071		rs113128017	2.39003
ENSG00000116983	HPCAL4	rs3806433	3.78434		rs546422	2.68437		rs41536844	3.11712		rs1883649	-2.91406		rs6690939	-3.83795		rs6690939	-2.82369		rs41536844	3.28537
ENSG00000117009	KMO	rs72768042	1.90474		rs4660095	2.02209		rs659887	3.34875		rs6658805	2.31493		rs581510	-3.25384		rs6658805	2.29726		rs1053183	2.64475
ENSG00000117013	KCNQ4	rs6700929	3.80869		rs4660481	-1.7702		rs6700929	2.17927		rs56025967	4.53413	*	rs11576277	2.43443					rs12049459	-1.65527
ENSG00000117036	ETV3	rs1467663	3.75959		rs11264629	-1.88992		rs6691815	-3.03527		rs1176529	-2.05734		rs1961620	2.63779		rs1467663	-1.52893		rs1176529	-2.15664
ENSG00000117115	PADI2	rs11203299	-4.94879	*	rs2746496	-3.63045		rs1883908	-2.33015		rs4920354	-3.80484		rs1883912	-2.36063		rs12137281	-4.29446	*	rs11588995	3.26918
ENSG00000117226	GBP3	rs61798917	-4.17846	*	rs10922542	-3.5869		rs10922542	-4.7025	*	rs10922542	-4.65819	*	rs61798917	-4.13467		rs10801703	4.93801	*	rs61798917	-4.0867
ENSG00000117242	PINK1-AS	rs12031743	5.0378	*	rs7542310	-3.44882		rs512550	-5.19596	*	rs10799658	-3.29843		rs3738133	-4.47282	*	rs2934358	-3.31341		rs10799656	-4.09985
ENSG00000117280	RAB7L1	rs7517009	2.8685		rs7522056	-2.83246		rs1775139	2.172		rs823101	1.78507		rs3747973	-2.8507		rs3747973	-2.01197		rs3747973	-2.65809
ENSG00000117318	ID3	rs78981728	3.4811		rs2067053	-2.9743		rs2067053	-2.16019		rs2092085	3.10821		rs6667575	3.48047		rs3820028	2.48336		rs877931	3.2656
ENSG00000117385	LEPRE1	rs11210701	0.980814		rs7547717	-2.151		rs6658712	4.40188	*	rs1006518	2.1043		rs61775607	0.976914		rs4660234	1.47139		rs35909038	1.43825
ENSG00000117399	CDC20	rs12729581	-2.12159		rs76148363	1.82686		rs1199039	1.85653		rs76148363	-2.03083		rs72671118	-1.9177		rs6954	1.94378		rs12569026	4.26672	*
ENSG00000117425	PTCH2	rs17885815	4.93466	*	rs7533716	-2.43332		rs36107413	-1.21559		rs11806832	1.39223		rs263955	2.15363		rs16832210	-2.12568		rs767975	3.10059
ENSG00000117461	PIK3R3	rs4660342	-3.28298		rs946528	-2.28854		rs1768808	-4.24281	*	rs1768808	-2.4998		rs1768808	-1.81165		rs1768808	-3.96908		rs12030928	-1.16606
ENSG00000117481	NSUN4	rs6687917	3.84695		rs12075550	6.06026	*	rs41293277	5.04526	*	rs17413701	5.93615	*	rs2019996	4.98743	*	rs17413701	5.45223	*	rs17413701	4.80359	*
ENSG00000117505	DR1	rs11576494	4.97225	*	rs34878374	4.23109	*	rs4847420	4.81333	*	rs10874777	4.40055	*	rs10874777	1.98114		rs7526112	4.12464		rs12406245	5.04232	*
ENSG00000117533	VAMP4	rs10913622	4.64257	*	rs2421911	5.93407	*	rs10913622	5.34758	*	rs2421911	5.06906	*	rs2223602	-2.91123		rs11800328	4.46435	*	rs10913622	3.04684
ENSG00000117592	PRDX6	rs9425411	-3.14309		rs1418191	3.0123		rs1418191	4.12067	*	rs6696012	2.89579		rs794706	-4.70561	*	rs301696	3.25324		rs4472784	-3.20334
ENSG00000117595	IRF6	rs651141	6.40427	*	rs72741048	-4.75816	*	rs2076153	6.60719	*	rs615276	3.98164		rs11579771	5.27582	*	rs7545542	-3.45831		rs596731	3.63747
ENSG00000117597	DIEXF	rs9430019	-2.48481		rs35508116	-2.53298		rs3766616	4.50472	*	rs9430019	-2.7391		rs12131636	2.47972		rs592164	1.82751		rs6675890	2.10272
ENSG00000117602	RCAN3	rs61776461	-1.51883		rs195735	-3.65658		rs2272934	-2.44369		rs196410	-2.87085		rs12063527	2.45005		rs196410	-2.39969		rs72886119	1.61648
ENSG00000117868	ESYT2	rs2788471	4.08236		rs7804970	6.50083	*	rs3816459	4.00068		rs1869363	6.60626	*	rs896862	3.66393		rs7804970	5.72175	*	rs59980573	3.1092
ENSG00000117984	CTSD	rs11607954	2.91298		rs7120282	-2.16709		rs4980380	-2.41246		rs34972605	2.32908		rs7931675	2.37492		rs34972605	2.08634		rs12360952	2.21418
ENSG00000118113	MMP8	rs11225427	-1.7626					rs11225355	-2.1157					rs4237606	4.37889	*				rs17293152	-1.84464
ENSG00000118181	RPS25	rs1003081	2.28398		rs10892317	-2.43759		rs4938602	-3.18564		rs587263	2.8957		rs4938602	-3.25319		rs3887652	-2.75038		rs7126476	-2.39899
ENSG00000118200	CAMSAP2	rs867291	-1.75354		rs7544548	3.06		rs150681395	2.92345		rs58397787	-2.47859		rs7544548	1.74718		rs968497	2.35808		rs968497	3.89107
ENSG00000118418	HMGN3	rs1414280	2.17301		rs2236543	-4.20977	*	rs9361501	3.14012		rs62411261	2.77843		rs9361499	2.68563		rs2236543	-3.34984		rs9343885	2.55713
ENSG00000118514	ALDH8A1	rs7748002	-1.83973		rs2015898	2.32583		rs7749106	-4.26625	*	rs6569987	2.31163		rs6569988	-2.48738		rs9376070	-1.67735		rs6569988	-2.76398
ENSG00000118640	VAMP8	rs893159	-2.0741		rs1446669	-3.97955		rs6729475	-2.334		rs699664	-2.4161		rs35565292	-3.75159		rs6722691	-3.18983		rs1254900	1.31604
ENSG00000118762	PKD2	rs17013600	3.45121		rs2725228	2.23789		rs13106683	2.66406		rs11726278	3.24088		rs13106683	2.46677		rs60249214	-3.26878		rs11931123	-1.16374
ENSG00000118777	ABCG2	rs36111742	4.7187	*	rs7681726	3.49781		rs36111742	3.77469		rs6532058	-2.77492		rs7681726	3.90554		rs11932727	-2.90758		rs7681726	3.232
ENSG00000118785	SPP1	rs6817223	-1.92677		rs7675246	-2.54049		rs35238213	2.07732		rs2869722	2.06621		rs2725208	-3.72757		rs11934731	2.43396		rs17013584	-2.94976
ENSG00000119041	GTF3C3	rs7604809	2.53149		rs7570043	4.72287	*	rs6761112	4.66835	*	rs16857846	2.7182		rs6761112	2.30533		rs62185632	3.333		rs7604809	3.31005
ENSG00000119227	PIGZ	rs4916589	4.23778	*	rs11719142	-3.94836		rs481068	-3.03048		rs141684678	-2.57523		rs73208209	2.5889		rs79273001	2.13375		rs12636891	2.40972
ENSG00000119383	PPP2R4	rs10988217	-4.955	*	rs17433444	-3.12638		rs6478866	-3.86535		rs17452603	1.84551		rs7866897	-3.0687		rs932833	-1.98749		rs7866897	-2.3907
ENSG00000119403	PHF19	rs2416804	-2.65596		rs10760127	-3.01337		rs10818491	-3.94146		rs2416804	-2.41098		rs72758134	-3.50524		rs6478484	-3.06944		rs2072438	-3.27561
ENSG00000119408	NEK6	rs10760352	3.38494		rs3949752	3.82498		rs10986279	-2.22354		rs2274783	-4.38569	*	rs2416927	2.00837		rs10818931	-4.26174	*	rs10818931	-1.851
ENSG00000119411	BSPRY	rs7873862	-3.79003		rs10124515	-4.7224	*	rs12350131	-4.22382	*	rs10124515	-4.29888	*	rs10481674	-3.2906		rs10981726	-3.40004		rs2792818	2.64447
ENSG00000119471	HSDL2	rs1344020	3.98948		rs12335731	-4.51648	*	rs12335731	-5.00578	*	rs10981375	-2.59177		rs7846831	-2.37989		rs35635749	3.4878		rs10817344	-2.77477
ENSG00000119487	MAPKAP1	rs12343235	1.70785		rs13294217	2.98729		rs4837019	1.80656		rs13295422	2.96058		rs522894	-1.98592		rs569408	3.10687		rs523713	2.79008
ENSG00000119537	KDSR	rs2615198	-2.68243		rs2615196	-2.69878		rs2551402	-2.59688		rs4941190	2.16676		rs8099362	-2.76244		rs7232625	3.01566		rs35593106	-2.33434
ENSG00000119599	DCAF4	rs17122159	4.23128	*	rs12432987	-3.04171		rs2806033	-2.57139		rs12432987	-3.91761		rs9671683	-2.7409		rs12587742	3.77897		rs9671683	-2.49299
ENSG00000119632	IFI27L2	rs4905164	-3.48681		rs2239644	-2.71709		rs8020268	-3.34934		rs2273514	-4.15228		rs73336839	-3.29059		rs34476730	-3.06775		rs2273514	-2.9214
ENSG00000119655	NPC2	rs10873267	3.24795		rs1052939	1.91212		rs111915876	-2.31846		rs11622992	-2.24893		rs7160756	1.29218		rs57176747	-2.29137		rs7160756	2.54041
ENSG00000119711	ALDH6A1	rs7147523	1.48903		rs4903199	-1.55213		rs7147523	5.43784	*	rs62005067	1.90768		rs7147523	2.71149		rs4903163	-1.5542		rs8011873	-1.91817
ENSG00000119771	KLHL29	rs627973	2.25285		rs1864809	2.79511		rs72782218	2.91665		rs482525	-2.81081		rs58383808	2.69469		rs3731619	2.84954		rs2015406	3.50789
ENSG00000119820	YIPF4	rs12470495	1.41424		rs4952262	4.52267	*	rs4952212	-5.14286	*	rs4952258	3.33412		rs1153121	-4.40466	*	rs427177	1.93526		rs427177	1.76263
ENSG00000119912	IDE	rs78154170	-1.5894		rs11187085	-1.36339		rs7911558	1.16069		rs967878	2.52003		rs967878	-1.25523		rs2209972	4.1575	*	rs10882064	2.75689
ENSG00000119943	PYROXD2	rs7897357	-2.96596		rs7894393	-2.84058		rs7897357	-5.68673	*	rs10883089	-2.76832		rs7914401	-4.40991	*	rs10748731	2.77421		rs942810	-3.60566
ENSG00000119950	MXI1	rs7077820	2.81278		rs12774613	2.55761		rs1541224	2.34085		rs1227987	1.24306		rs877115	-1.4763		rs1227987	3.4297		rs7908043	-0.939006
ENSG00000119969	HELLS	rs11188012	-4.71485	*	rs4918404	-4.94544	*	rs11188012	-5.1279	*	rs1977289	-5.21358	*	rs11188012	-4.09234		rs1977289	-5.15053	*	rs1977289	-4.63637	*
ENSG00000120008	WDR11	rs10886785	-3.8369		rs3813715	-3.01588		rs7080550	-4.46258	*	rs3011365	-2.72731		rs2997227	2.32723		rs12570961	-1.86275		rs11199598	-3.75443
ENSG00000120055	C10orf95	rs72845701	-3.91007		rs72845701	-4.26197	*	rs72845701	-6.85096	*	rs72845701	-5.6996	*	rs72845701	-6.44264	*	rs72845701	-3.72359		rs72845701	-4.51356	*
ENSG00000120071	KANSL1	rs117680588	2.9496		rs113434679	3.63941		rs117830374	5.21648	*	rs117311737	3.0154		rs80028338	3.60403		rs117840587	4.24472	*	rs117949349	4.56229	*
ENSG00000120088	CRHR1	rs115166600	-2.99649		rs114011707	3.17426		rs116993758	4.24394	*	rs112109297	-4.01303		rs114388246	3.20494		rs117908937	-2.66282		rs114007040	2.81505
ENSG00000120093	HOXB3	rs6504280	-2.30067		rs2326013	3.75816		rs11079828	-3.84206		rs1042815	-1.73949		rs1022086	-4.32459	*	rs8074239	-3.16444		rs72831814	3.994
ENSG00000120253	NUP43	rs9688858	-2.44224		rs9688858	-5.68517	*	rs12523793	-3.45391		rs9688858	-3.79147		rs10872653	-3.41985		rs2275046	-4.20531	*	rs1125	-3.04718
ENSG00000120262	CCDC170	rs1023940	2.24781		rs12206813	2.71485		rs1971256	-4.60114	*	rs4869738	1.74387		rs11155806	3.83946		rs112032842	-1.55123		rs7751941	3.29739
ENSG00000120278	PLEKHG1	rs803427	-2.20432		rs4869945	-2.12525		rs12664686	-3.15252		rs77336543	-3.12974		rs4242274	-2.57773		rs9480504	-3.14829		rs713294	-3.03564
ENSG00000120318	ARAP3	rs248605	-2.07307		rs4912768	3.49404		rs4912768	2.63776		rs32928	-2.82021		rs181803	-2.46676		rs185081	-3.78369		rs349129	-2.51214
ENSG00000120539	MASTL	rs1328602	4.56667	*	rs7086553	4.54579	*	rs7907444	-3.00564		rs788211	3.70346		rs788209	-2.40401		rs10764672	2.28648		rs4481929	4.34444	*
ENSG00000120586	MRC1	rs1277555	-2.3096		rs10430578	2.71863		rs526713	4.26577	*	rs691791	-1.60764		rs722381	3.03765		rs1277556	1.69156		rs691068	4.99379	*
ENSG00000120645	IQSEC3	rs57371943	5.73707	*	rs57371943	3.61667		rs57371943	5.58433	*	rs12321262	5.21546	*	rs11061649	-3.69023		rs4082096	3.31927		rs7971694	-4.15124
ENSG00000120647	CCDC77	rs61907026	-6.37153	*	rs11608938	-3.49786		rs11608938	-3.91247		rs6489475	-4.38582	*	rs7310779	2.29924		rs11062945	-3.99132		rs10774170	-3.80425
ENSG00000120675	DNAJC15	rs74399583	-8.93311	*	rs74399583	-9.28672	*	rs2281780	-9.9947	*	rs17553846	-7.55562	*	rs17624230	-9.57413	*	rs11618553	-9.17509	*	rs17624230	-9.85271	*
ENSG00000120784	ZFP30	rs62108291	2.37737		rs1291	-4.85535	*	rs16958861	-2.66916		rs35462777	-5.0135	*	rs2075284	-1.81403		rs35462777	-3.14496		rs1291	-1.21806
ENSG00000120860	CCDC53	rs4764683	-2.63003		rs60169308	-2.27964		rs66521551	-3.73911		rs7963649	-2.42403		rs2888609	-3.08178		rs12426078	-2.73587		rs10778169	-2.18041
ENSG00000120875	DUSP4	rs66476671	-2.67093		rs653125	-5.2851	*	rs680430	-4.27292	*	rs653125	-5.69374	*	rs604387	-3.50522		rs650230	-4.26007	*	rs602156	-2.56255
ENSG00000120899	PTK2B	rs2565045	1.71776		rs1367089	-3.22072		rs2292975	2.05546		rs1367089	-3.3509		rs28840432	-3.05234		rs56285565	2.74429		rs17375086	-2.17243
ENSG00000121057	AKAP1	rs4794703	-2.87516		rs2332775	-2.40684		rs7218592	-3.46419		rs7207316	-2.23793		rs11079267	3.86903		rs16958068	-2.71079		rs11655005	2.81103
ENSG00000121067	SPOP	rs8079756	2.86937		rs4794060	2.39138		rs17645265	-3.17283		rs12449950	3.23512		rs8067844	2.78405		rs2017835	-4.45607	*	rs8067844	3.15933
ENSG00000121281	ADCY7	rs7196135	4.34094	*	rs9930394	5.54594	*	rs9924797	2.65826		rs11649380	5.42586	*	rs9937923	1.72008		rs7196135	4.07872		rs111501369	2.72206
ENSG00000121350	PYROXD1	rs7303253	-2.67087		rs71448605	-4.09178	*	rs1366	-5.28476	*	rs7319	-4.95007	*	rs1048617	-4.94665	*	rs2284392	-3.6115		rs10743416	-4.4738	*
ENSG00000121380	BCL2L14	rs7308674	3.87081		rs2430598	-2.07499		rs12425551	2.125		rs2430598	-3.50776		rs2448063	-2.93772		rs2430598	-3.32334		rs2430598	-2.5797
ENSG00000121410	A1BG	rs10408853	-3.31677		rs3206947	-2.72831		rs10408853	-2.76722		rs3206947	-2.39708		rs28695411	-3.02312		rs28695411	-4.50967	*	rs11669378	2.75474
ENSG00000121578	B4GALT4	rs9842789	3.19114		rs7628585	4.46452	*	rs13077863	4.71157	*	rs7628585	4.42538	*	rs4687843	3.81299		rs7628585	5.06803	*	rs7628585	4.55607	*
ENSG00000121579	NAA50	rs35494857	-2.35019		rs73226528	-2.41499		rs71616155	-1.13936		rs35089588	-1.49533		rs9647328	-0.819736		rs73226528	-2.79434		rs71616155	-1.46599
ENSG00000121691	CAT	rs2420388	-3.17729		rs10836229	5.58675	*	rs10836249	-5.04767	*	rs10836207	-4.7291	*	rs766826	-4.79274	*	rs7929321	-4.26591	*	rs564250	-2.82195
ENSG00000121716	PILRB	rs113261079	7.02356	*	rs113261079	7.54175	*	rs113261079	7.75755	*	rs77370288	7.05382	*	rs112622797	7.0654	*	rs77370288	5.50598	*	rs11761253	5.43515	*
ENSG00000121743	GJA3	rs9579794	3.87469		rs7998246	6.36507	*	rs7998246	5.85398	*	rs7998246	6.76879	*	rs7998246	4.53594	*	rs7998246	8.11055	*	rs2031289	4.60746	*
ENSG00000121766	ZCCHC17	rs6699372	-1.36078		rs937786	-4.07417		rs10798844	-2.6966		rs72660848	-2.63517		rs11576621	-2.55634		rs6699372	-1.87991		rs2377728	1.98666
ENSG00000121900	TMEM54	rs112577000	1.69022		rs194662	1.06315		rs10914634	-2.32284		rs1298190	0.960965		rs194662	2.20306		rs10914631	-1.58579		rs12040498	-1.63575
ENSG00000121903	ZSCAN20	rs4653152	-2.20064		rs60186947	3.09883		rs923882	-2.43493		rs6425830	-2.405		rs915108	-2.12469		rs1389558	-2.7559		rs6663484	-2.61743
ENSG00000121931	LRIF1	rs6663581	2.70901		rs1936943	4.10026	*	rs1774780	2.19753		rs2070750	2.98081		rs6695402	2.2122		rs1803259	3.46855		rs12071618	-3.24855
ENSG00000122025	FLT3	rs7986351	2.21165		rs9581952	2.85022		rs4074542	-2.53036		rs7327579	2.62272		rs61944699	2.75673		rs11839192	-2.75138		rs11616501	2.80329
ENSG00000122033	MTIF3	rs12872402	3.48413		rs7995741	2.15804		rs9512648	2.28467		rs1746070	4.0502		rs9512652	2.85389		rs1535640	4.42165	*	rs9512716	2.9184
ENSG00000122085	MTERFD2	rs2240538	-4.93197	*	rs4675832	3.38538		rs6437234	-3.76524		rs76534319	-3.45082		rs2108485	-3.09316		rs2240538	-4.06727		rs10205276	-2.8942
ENSG00000122188	LAX1	rs4951180	-3.70238		rs11240445	-3.55167		rs4950998	4.23592	*	rs11240445	-4.37354	*	rs3737976	-3.66368		rs67072942	-2.83772		rs12406168	-2.85101
ENSG00000122335	SERAC1	rs73021950	3.21749		rs113821358	4.3851	*	rs12662156	5.18194	*	rs28654892	4.39267	*	rs112341626	3.93738		rs12662156	5.92835	*	rs28654892	2.66989
ENSG00000122367	LDB3	rs2803558	1.95216		rs10887648	2.3644		rs35569375	4.59151	*				rs2803586	2.29658					rs12414832	3.09888
ENSG00000122386	ZNF205	rs125772	2.56064		rs2223169	2.5137		rs2223169	4.68922	*	rs11861531	-2.32012		rs224196	4.60137	*	rs224186	3.02018		rs224186	6.51342	*
ENSG00000122390	NAA60.1	rs37772	3.55274		rs1690441	3.13103		rs1609847	3.84464		rs1690441	2.93904		rs40223	2.81042		rs1690444	4.38504	*	rs1003330	3.7302
ENSG00000122592	HOXA7	rs875898	3.24598		rs2428431	3.20378		rs7801581	-3.43661		rs1725074	-2.26625		rs71539510	-3.05178		rs6970537	1.90611		rs11773804	-1.87311
ENSG00000122678	POLM	rs61156504	3.99732		rs2537193	-3.35388		rs143396813	2.94457		rs61156504	2.16999		rs62458743	-3.27321		rs143396813	4.35443	*	rs143396813	4.2561	*
ENSG00000122679	RAMP3	rs1294858	3.08331		rs1294905	3.64643		rs740088	2.16461								rs1294874	3.05928
ENSG00000122696	SLC25A51	rs12345976	4.03993		rs73447281	3.03275		rs7861989	3.83469		rs10814623	-3.42066		rs10758458	-1.98739		rs41278323	2.21045		rs3861003	-3.68121
ENSG00000122729	ACO1	rs10970926	2.34931		rs944585	-3.77781		rs10125901	-2.65237		rs73479419	2.76235		rs10813814	-3.39476		rs10813809	-4.52133	*	rs1133071	3.16033
ENSG00000122733	KIAA1045	rs7848782	3.54578					rs7047205	2.65654					rs7872866	4.32366	*				rs7848782	2.67294
ENSG00000122783	C7orf49	rs56164604	2.54377		rs6978240	5.75884	*	rs292523	-1.35787		rs2348270	5.97796	*	rs10266018	2.26904		rs62481877	7.1353	*	rs1080421	3.02831
ENSG00000122870	BICC1	rs12783881	2.84607					rs11006252	-3.15462					rs2393448	-4.34726	*	rs7912116	1.83797		rs11006192	-1.94353
ENSG00000122965	RBM19	rs10850213	-2.41665		rs10744801	-2.59288		rs7977045	-3.00833		rs7970186	-2.58866		rs11066776	4.24544	*	rs7136632	-3.86734		rs56411730	1.8429
ENSG00000123143	PKN1	rs36067334	2.58762		rs114973975	2.27721		rs11085893	-2.06285		rs67334436	-3.84326		rs76301301	-2.41229		rs11673477	-3.17815		rs10416187	-2.71425
ENSG00000123179	EBPL	rs9535335	6.14788	*	rs7983918	7.01464	*	rs9535334	5.82308	*	rs7983918	5.55471	*	rs7983918	5.60767	*	rs9535334	5.14386	*	rs9562915	-4.909	*
ENSG00000123213	NLN	rs34988	1.9251		rs251313	2.53037		rs2548790	3.53444		rs6862580	-2.32053		rs2561208	3.12976		rs2034241	-2.15774		rs2248915	1.66334
ENSG00000123219	CENPK	rs152061	8.87202	*	rs43207	10.5138	*	rs152061	11.9721	*	rs245561	10.1246	*	rs11960449	10.2743	*	rs786530	11.1482	*	rs261253	9.35866	*
ENSG00000123240	OPTN	rs530593	-3.15116		rs2274110	-3.08732		rs66480507	-2.73867		rs11594483	-2.28604		rs17597413	-2.27118		rs11548142	-3.46825		rs12573716	-2.99378
ENSG00000123243	ITIH5	rs17142881	3.24244		rs1931902	2.10936		rs7070826	2.84587		rs7074758	4.39247	*	rs2026613	2.05779		rs1931901	2.43309		rs7920253	2.08502
ENSG00000123427	METTL21B	rs2301551	2.6426		rs12369416	-4.13794	*	rs2301551	3.81284		rs10877032	3.87159		rs10783851	4.22878	*	rs11172351	3.1366		rs10877032	4.62482	*
ENSG00000123453	SARDH	rs493901	2.37048		rs129931	3.6972		rs7862335	3.43558		rs59586707	3.17964		rs10993787	-3.37263		rs129934	-2.94972		rs10465165	-2.18766
ENSG00000123600	METTL8	rs1019362	-2.69503		rs12987566	-5.02183	*	rs12995219	-6.65177	*	rs13398989	-2.23443		rs12998320	-5.51252	*	rs13005615	-4.00862		rs13005615	-5.05459	*
ENSG00000123609	NMI	rs62167149	-1.40645		rs35581429	-2.14214		rs34639984	-3.81781		rs4665074	2.80688		rs17805045	3.29686		rs11678951	-2.54529		rs11678951	-3.7217
ENSG00000123610	TNFAIP6	rs3911277	2.12713		rs61581451	-4.24087	*	rs4664356	3.0934		rs3911277	-3.94949		rs3854012	2.7718		rs61581451	-4.68913	*	rs4664356	3.99697
ENSG00000123636	BAZ2B	rs7589942	-2.87051		rs12692551	-1.73357		rs16844045	-1.32747		rs2884110	-1.64014		rs62171541	1.87045		rs6751744	-1.87868		rs16844045	-1.36316
ENSG00000123737	EXOSC9	rs6821305	3.06158		rs3828485	3.46755		rs35495505	-2.68229		rs6826995	-2.51404		rs13132345	2.1269		rs1507994	2.90305		rs2706796	-1.53861
ENSG00000123843	C4BPB	rs3748672	-3.52713		rs12031629	-2.96507		rs4844564	-2.59931		rs34766740	-3.69495		rs2629647	-4.93182	*	rs12711513	-2.69318		rs3748671	-2.41918
ENSG00000123892	RAB38	rs1346264	-3.65722		rs12285001	-4.54681	*	rs302645	3.87503		rs1981403	-2.68396		rs7929603	-3.05025		rs747572	-3.301		rs302665	2.76055
ENSG00000123901	GPR83	rs672392	-2.02903		rs521669	2.01332		rs75575276	4.38951	*				rs672392	2.52376		rs10831195	-1.35685		rs12796488	2.78102
ENSG00000124140	SLC12A5	rs3859613	3.49154		rs3092073	3.04089		rs6124765	4.01849		rs11908352	4.29064	*	rs6073966	1.96004		rs11908352	3.279		rs11908352	2.3272
ENSG00000124205	EDN3	rs6064765	-2.47511		rs1964825	-2.30614		rs259962	-3.44576		rs6026837	-1.96814		rs259965	-2.48603		rs7264385	-1.98158		rs259975	-4.35479	*
ENSG00000124209	RAB22A	rs6026157	-2.20627		rs567255	2.59838		rs57153854	-3.56558		rs6026214	4.59153	*	rs6070445	2.35146		rs472191	-2.70562		rs2268918	-2.22151
ENSG00000124243	BCAS4	rs6067554	2.43429		rs6067554	3.55473		rs1964812	3.21166		rs6512674	3.24369		rs6067554	3.67313		rs6067556	4.72251	*	rs12479470	-2.79708
ENSG00000124275	MTRR	rs1801394	4.1156		rs326145	-4.13534	*	rs1801394	4.13373	*	rs1801394	2.66361		rs2966952	1.9856		rs10462646	1.98531		rs16879258	3.03887
ENSG00000124279	FASTKD3	rs327575	2.78694		rs162024	3.67713		rs162024	5.12844	*	rs77119912	3.62387		rs1001962	5.69703	*	rs162024	3.11238		rs162024	4.88794	*
ENSG00000124357	NAGK	rs6734489	2.76358		rs376265	-4.39752	*	rs9941624	-2.77455		rs10469959	-4.20641	*	rs376265	-2.00612		rs13010446	-3.32394		rs12713721	-2.48113
ENSG00000124374	PAIP2B	rs429598	-4.28084	*	rs4852760	2.08395		rs357725	2.21187		rs10469960	-3.04094		rs35004255	-2.45034		rs764854	-1.70363		rs59596777	3.75905
ENSG00000124380	SNRNP27	rs35413900	2.12327		rs61422548	4.6484	*	rs35667002	4.73468	*	rs55723319	4.05365		rs2278934	3.39212		rs6714919	2.99275		rs61422548	4.60681	*
ENSG00000124391	IL17C	rs7192179	-3.25523		rs3794623	-3.08163		rs12599209	-2.73551		rs4496126	-2.14614		rs9932972	-4.51454	*	rs4074632	-2.52399		rs13333358	2.8942
ENSG00000124406	ATP8A1	rs1460357	3.46563		rs11728604	4.37202	*	rs1870608	3.17647		rs11728604	3.72227		rs1870610	1.98231		rs10008642	-3.52686		rs12499004	3.74111
ENSG00000124491	F13A1	rs3844195	3.16059		rs1609584	2.66417		rs13217372	3.37518		rs1742936	-2.32188		rs1016925	3.54103		rs1742936	-3.14084		rs3851513	2.4071
ENSG00000124493	GRM4				rs2451375	-1.7768								rs2228623	4.57726	*	rs2495992	2.6939
ENSG00000124508	BTN2A2	rs9366652	3.95345		rs13218591	3.64897		rs9379862	5.05477	*	rs7750131	-2.43834		rs13218591	3.36001		rs2273558	3.50553		rs9379862	2.97159
ENSG00000124564	SLC17A3	rs9393674	2.55543		rs603089	3.5084		rs517842	-4.12943	*	rs78589800	2.40909		rs9379800	3.35878		rs3884392	4.22435	*	rs56069761	3.75449
ENSG00000124570	SERPINB6	rs7758785	2.77609		rs2165123	-3.88514		rs2244693	-3.51681		rs62391543	-4.36009	*	rs62391515	-3.61113		rs2244693	-3.44231		rs13196459	-2.73874
ENSG00000124587	PEX6	rs1053539	-7.22727	*	rs4714638	-6.3642	*	rs6940814	-8.44624	*	rs3763236	-5.38318	*	rs7770760	-7.52711	*	rs6941212	-4.87088	*	rs9471974	-6.50319	*
ENSG00000124588	NQO2	rs6914191	6.3574	*	rs35794474	6.18008	*	rs1963159	7.46946	*	rs9378353	5.8465	*	rs9378353	6.66878	*	rs13193229	5.99966	*	rs2518581	7.50774	*
ENSG00000124613	ZNF391	rs2235233	-2.87776		rs56401801	2.13406		rs10946930	-3.40475		rs1156457	-1.41152		rs9368508	-4.57071	*	rs4455661	-2.48004		rs12662076	-2.37681
ENSG00000124614	RPS10	rs9469775	8.56601	*	rs9469775	5.10663	*	rs3798556	4.48944	*	rs3798556	6.03298	*	rs9366856	3.28407		rs111671909	6.5091	*	rs3913010	5.17891	*
ENSG00000124713	GNMT	rs6901007	3.94719		rs2234185	4.06711		rs1129187	4.36428	*	rs4714638	3.44703		rs9471975	2.66043		rs116255295	-2.55338		rs4714634	4.58926	*
ENSG00000124762	CDKN1A	rs13193217	-2.37656		rs236419	-3.05343		rs236491	-2.3674		rs12198605	-2.42636		rs7772191	2.2369		rs3176326	2.70913		rs720170	2.43647
ENSG00000124780	KCNK17	rs734659	5.92209	*	rs1078911	3.93549		rs2815062	3.46369		rs9462533	-2.30051		rs59345044	3.23012		rs3807042	3.26889		rs6458110	-2.90924
ENSG00000124785	NRN1	rs11243048	2.64625		rs9392097	3.48572		rs671950	-4.43674	*	rs9504664	3.34609		rs582677	-2.51168		rs6937690	-2.7272		rs645649	-2.57388
ENSG00000124786	SLC35B3	rs6933571	-2.67718		rs12208331	-2.75138		rs3757100	-4.4475	*	rs3757100	-3.31358		rs9379218	-1.58042		rs946966	2.5437		rs3757100	-2.36472
ENSG00000124882	EREG	rs6835734	-1.88448		rs11725706	-2.37561		rs13139174	2.40131		rs16850965	2.23837		rs11721898	-2.09192		rs11725706	-2.71215		rs4350980	-2.01857
ENSG00000125089	SH3TC1	rs11728188	2.87686		rs1281152	-4.40528	*	rs13151257	2.37938		rs1281152	-4.06348		rs12498797	-2.91931		rs1281152	-3.61931		rs1109531	3.43657
ENSG00000125124	BBS2	rs12929570	-2.90918		rs9938494	-4.06722		rs35501383	-3.6251		rs9938494	-4.53662	*	rs12446809	-3.50715		rs60150602	-4.25253	*	rs4556786	-3.12414
ENSG00000125148	MT2A	rs55851109	-3.67138		rs1580833	-4.41117	*	rs80183574	2.73306		rs1580833	-3.47561		rs4784690	-2.66197		rs2270836	-3.58935		rs7192567	-3.07255
ENSG00000125245	GPR18	rs9517628	3.43712		rs9517691	-3.61869		rs7319963	-2.33028		rs9517683	3.2567		rs9517629	-1.31682		rs2096382	4.67324	*	rs7988777	3.89381
ENSG00000125247	TMTC4	rs3803256	4.63554	*	rs9582406	4.71246	*	rs2791681	5.21042	*	rs9518128	-3.686		rs1283194	-3.95221		rs1283228	5.51367	*	rs9513785	5.24374	*
ENSG00000125266	EFNB2	rs7319835	-1.73509		rs2391338	3.06535		rs1077734	2.55704		rs9558774	-2.78547		rs9514535	-3.39498		rs12584940	2.01745		rs1077734	-2.5504
ENSG00000125347	IRF1	rs2522055	-2.32377		rs4588594	-3.01466		rs2548994	-1.99277		rs4588594	-2.20113		rs2069812	-2.3024		rs6897597	-2.78758		rs4588594	-2.91013
ENSG00000125388	GRK4	rs2471325	-4.05948		rs2488808	-4.09045	*	rs2471325	-5.85436	*	rs2488808	-3.85986		rs13114014	-3.63196		rs16843629	-3.51338		rs111683622	-4.62503	*
ENSG00000125430	HS3ST3B1	rs16949426	-2.51462		rs7219943	3.99111		rs758050	-1.98128		rs7211976	2.38578		rs11078245	-2.01185		rs758051	3.89128		rs2323175	2.24281
ENSG00000125454	SLC25A19	rs3826326	-2.05362		rs62089321	-2.32612		rs80337330	1.44179		rs4286141	-2.32283		rs112620645	-2.22885		rs2306218	-2.84458		rs73995800	-1.96878
ENSG00000125534	PPDPF	rs6122466	-5.01554	*	rs2314639	-6.79299	*	rs72629024	-6.68474	*	rs2314639	-5.15901	*	rs2145166	-7.78825	*	rs2145166	-6.68549	*	rs72629024	-5.68059	*
ENSG00000125618	PAX8	rs4849179	-5.06015	*	rs895416	-5.03345	*	rs7589901	-3.7849		rs7589901	-3.97117		rs1446245	-4.35771	*	rs4849179	-3.89875		rs62158170	-2.45392
ENSG00000125637	PSD4	rs12614146	6.16208	*	rs724496	2.67657		rs11677140	2.12252		rs1867760	2.39614		rs2087705	1.99832		rs10469812	3.58755		rs12476331	3.41211
ENSG00000125648	SLC25A23	rs8103638	2.79246		rs348339	-2.83929		rs12981418	-4.54211	*	rs4807870	2.21746		rs8105046	-1.99535		rs8107290	-2.86528		rs12981418	-2.59299
ENSG00000125651	GTF2F1	rs2304198	-3.14858		rs8107290	-4.4569	*	rs6510895	-2.56596		rs10407867	-2.27895		rs35477044	3.14658		rs10421175	-3.24064		rs12981418	2.39723
ENSG00000125657	TNFSF9	rs6510905	-2.54082		rs62123177	2.93437		rs12985304	2.99001		rs2071347	-2.26034		rs10424688	2.6852		rs62107618	2.51975		rs117375300	-2.5685
ENSG00000125703	ATG4C	rs12564421	2.40368		rs12124310	2.66621		rs72915166	-3.03182		rs7528963	2.36715		rs79210854	-2.79589		rs2803231	3.92815		rs11582138	2.49794
ENSG00000125731	SH2D3A	rs58276003	-3.78094		rs10409233	-3.12146		rs4807101	3.22341		rs163912	-4.05264		rs186295	2.01737		rs61505502	-3.01814		rs8101047	2.86209
ENSG00000125734	GPR108	rs8104770	3.29929		rs432823	-2.52604		rs2355316	-2.85453		rs2355316	-3.63475		rs12609729	-2.97065		rs2355316	-3.1821		rs432823	-4.46208	*
ENSG00000125743	SNRPD2	rs12986349	-5.43734	*	rs1964272	-4.46063	*	rs3816046	-2.92781		rs12709891	-3.78204		rs1964272	-3.31023		rs34399924	-4.2912	*	rs36040835	-2.28683
ENSG00000125744	RTN2	rs11673516	2.42386		rs10424098	-4.35961	*	rs35660919	2.5637		rs60533566	-2.7907		rs113358271	-1.87814		rs11083772	3.34423		rs10408989	-2.13492
ENSG00000125746	EML2	rs6509226	-3.3154		rs16979954	-4.30818	*	rs35732815	2.06206		rs35732815	-2.97338		rs35845603	-3.47407		rs12978792	3.47328		rs7257321	-2.05404
ENSG00000125755	SYMPK	rs35633692	2.07345		rs10500292	2.23875		rs10500292	3.18786		rs10424403	-2.13013		rs35226705	-2.79609		rs62111294	-1.95288		rs10409222	1.39415
ENSG00000125780	TGM3	rs6106524	2.47504		rs874499	3.78011		rs6132436	4.13111	*	rs6047820	-2.85186		rs6132436	4.2891	*	rs214837	3.00091		rs6137362	3.70536
ENSG00000125863	MKKS	rs673034	2.06642		rs6039929	4.16618	*	rs6039929	3.93252		rs2013178	3.18682		rs6077765	4.05521		rs2013178	4.30522	*	rs6039929	3.60158
ENSG00000125864	BFSP1	rs6136148	2.86753		rs11905530	-2.19379		rs6044833	2.30072		rs11087205	-2.12718		rs6034841	-3.60147		rs3790325	3.0198		rs4814628	2.95283
ENSG00000125868	DSTN	rs6131985	3.34651		rs6131985	2.51636		rs12480119	-2.9871		rs6131985	2.43024		rs79869377	1.89661		rs6131985	3.17942		rs6034875	3.12089
ENSG00000125870	SNRPB2	rs6034564	2.53635		rs11087183	3.41282		rs6044225	2.28657		rs6044280	2.19677		rs6075106	-2.79617		rs73105238	2.86922		rs11907513	4.21567	*
ENSG00000126005	MMP24-AS1	rs11906148	-1.80296		rs2378335	2.15557		rs591590	-4.37767	*	rs6060341	-3.22896		rs2425053	-3.23801		rs6120880	3.54584		rs6060347	-3.4135
ENSG00000126246	IGFLR1	rs7260184	-7.01171	*	rs7260184	-8.3862	*	rs62112162	-7.40811	*	rs3848665	-7.98071	*	rs112500848	-6.9529	*	rs7260184	-7.41659	*	rs28656784	-8.14659	*
ENSG00000126251	GPR42	rs11084812	4.15504		rs417030	-4.18847	*	rs36037640	-2.74768		rs417030	-3.85163		rs8107636	3.24071		rs417030	-3.00816
ENSG00000126267	COX6B1	rs12609134	-2.20984		rs10422762	-4.43405	*	rs6510503	-3.675		rs6510503	-5.91862	*	rs10422762	-4.83799	*	rs10422762	-3.68272		rs6510503	-2.97505
ENSG00000126456	IRF3	rs112226575	2.58578		rs12463356	2.87632		rs8109314	1.74835		rs8109314	4.04549		rs8109314	2.90081		rs8110004	4.54304	*	rs12104272	3.92905
ENSG00000126467	TSKS	rs3745477	2.88508		rs1674133	-2.36652		rs1273636	4.43698	*	rs7249356	1.94561		rs3745477	3.08811		rs3745477	2.43766		rs3745477	2.29386
ENSG00000126522	ASL	rs12698512	3.45939		rs12698512	2.64571		rs12698512	2.69036		rs316319	-2.69989		rs111362858	-3.0018		rs316319	-2.84201		rs111362858	-4.31355	*
ENSG00000126698	DNAJC8	rs61787031	-1.68928		rs12121731	-5.14629	*	rs11590817	1.61358		rs7518571	-3.45896		rs6673554	-1.99379		rs12121731	-4.65298	*	rs313153	-3.3536
ENSG00000126790	L3HYPDH	rs4901940	-4.20407	*	rs9888544	-3.30159		rs141681422	-3.44162		rs3736994	-2.60887		rs141681422	-1.46682		rs3742645	-1.49949		rs8012522	-3.35604
ENSG00000126822	PLEKHG3	rs4998805	-2.75467		rs2038432	2.0895		rs11158549	-2.65389		rs1695777	2.31092		rs229641	2.30238		rs229646	-2.34772		rs229629	1.61538
ENSG00000126860	EVI2A	rs7215555	3.95819		rs2854333	-4.41926	*	rs4795607	-2.42559		rs7215555	3.22379		rs145298737	-2.31142		rs4795607	-4.04258		rs178844	-2.01508
ENSG00000126870	WDR60	rs55924523	4.50343	*	rs262135	-3.6425		rs2730232	2.81515		rs2247275	3.08854		rs842692	-3.26465		rs2709860	-3.99798		rs2709860	-3.28905
ENSG00000127074	RGS13	rs146176915	-4.38255	*	rs4313377	-4.12699	*	rs6694644	-2.38306		rs4313377	-4.64013	*	rs6694644	-2.64053		rs16834536	-4.13936	*	rs12097452	3.71786
ENSG00000127081	ZNF484	rs2281716	3.70138		rs10821020	-1.8181		rs7859380	-3.12762		rs10821020	-3.06995		rs1810696	-2.50087		rs116296253	3.4231		rs10117449	2.483
ENSG00000127124	HIVEP3	rs589010	1.94613		rs75570	-2.30669		rs72671236	2.78103		rs1073926	2.22695		rs16828722	-2.85899		rs6658462	-2.24303		rs401869	2.58843
ENSG00000127249	ATP13A4	rs902190	-2.06706		rs6795893	2.63221		rs7649917	2.91558		rs7649917	2.65485		rs412001	-1.80411		rs2056367	2.79353		rs6444719	2.25174
ENSG00000127311	HELB	rs10878397	-4.49651	*	rs12371662	-4.66195	*	rs11176174	-3.09927		rs12822967	-4.09431		rs1921013	-2.63486		rs11176120	4.46411	*	rs1152906	-1.31053
ENSG00000127337	YEATS4	rs11177615	6.62813	*	rs10784774	4.15497	*	rs10784774	5.66344	*	rs10878976	4.15801		rs10878953	-2.60505		rs12827594	5.66798	*	rs4761234	-6.83591	*
ENSG00000127399	LRRC61	rs9640161	4.05215		rs56402329	5.06893	*	rs56402329	5.33931	*	rs7806429	5.29484	*	rs60467296	4.22644	*	rs1962004	6.16074	*	rs60467296	6.863	*
ENSG00000127415	IDUA	rs2290401	-2.36546		rs55916145	2.13994		rs34869253	3.17975		rs28504164	4.32528	*	rs7687129	3.78313		rs3775116	-3.01901		rs73070422	2.54352
ENSG00000127561	SYNGR3	rs113235071	2.02977		rs61742167	2.56861		rs1122949	3.68456		rs1742471	2.32632		rs112521723	5.42303	*	rs344364	3.1749		rs17653678	4.32875	*
ENSG00000127578	WFIKKN1	rs1076939	2.5212		rs72767852	2.92802		rs9935916	3.21724		rs7204542	2.89803		rs148476578	3.7108		rs8050046	-2.94593		rs9929621	2.5902
ENSG00000127903	ZNF835	rs8101582	2.84302		rs12610410	2.97468		rs12610410	3.40255		rs2191436	3.63141		rs10412165	2.78223		rs740866	2.26307		rs2869900	-3.10879
ENSG00000127920	GNG11	rs12704703	4.69757	*	rs180238	3.34326		rs28523987	3.13007		rs180238	2.80934		rs2072432	3.33455		rs180273	2.37989		rs12668478	-2.03198
ENSG00000127946	HIP1	rs794367	2.38178		rs2696206	2.43792		rs1179622	3.8618		rs6964720	2.49128		rs757360	2.77722		rs13227760	2.84776		rs1186222	2.35036
ENSG00000127948	POR	rs12535057	2.06197		rs10954750	2.9791		rs6958613	-2.28093		rs7805699	-2.4814		rs7805699	-3.30429		rs239953	3.24478		rs1044484	-2.81251
ENSG00000127952	STYXL1	rs79180770	1.77793		rs111948974	3.31652		rs41301427	3.76609		rs41301427	4.70198	*	rs41301427	4.59503	*	rs111948974	2.64172		rs73366066	2.5377
ENSG00000127954	STEAP4	rs73204199	-2.19397		rs4288290	3.15074		rs73205931	5.54452	*	rs10248973	4.63708	*	rs719045	4.40752	*	rs10248973	3.8573		rs10266002	3.33412
ENSG00000128039	SRD5A3	rs36110240	4.0378		rs36110240	5.78165	*	rs36110240	6.1904	*	rs36110240	4.79868	*	rs36110240	5.85681	*	rs36110240	5.73471	*	rs36110240	5.97351	*
ENSG00000128059	PPAT	rs11133439	-3.37526		rs6820922	2.89794		rs13147900	-4.04193		rs1520026	2.48507		rs4305581	-2.58879		rs2292985	-2.15071		rs6854916	-2.68124
ENSG00000128185	DGCR6L	rs2280116	-2.52033		rs5748554	-2.91006		rs752689	4.85947	*	rs701420	-2.54618		rs5748573	3.00762		rs887765	-2.4166		rs2280117	-3.66418
ENSG00000128218	VPREB3	rs738799	2.0615		rs61117377	2.29881		rs1807627	2.27059		rs13058278	2.25052		rs6003909	-2.20257		rs131451	3.22067		rs4820570	1.8291
ENSG00000128274	A4GALT	rs57880102	3.20379		rs5751356	5.83926	*	rs738528	3.68815		rs5751356	5.63042	*	rs738528	3.64064		rs8141918	6.05024	*	rs35541506	5.0364	*
ENSG00000128283	CDC42EP1	rs2076088	4.65742	*	rs6519071	4.91613	*	rs2235338	8.11614	*	rs140058	4.84116	*	rs5756733	7.34936	*	rs2281100	4.81964	*	rs2235338	6.84139	*
ENSG00000128408	RIBC2	rs5765275	-5.33784	*	rs9626346	2.59161		rs5765391	2.4318		rs10343	-4.2708	*	rs2049934	-1.88415		rs3810633	-1.86339		rs2235203	1.8066
ENSG00000128487	SPECC1	rs918227	-3.08014		rs12936401	-1.12706		rs7209734	-2.37982		rs12941200	-2.01977		rs16964352	3.2305		rs12935996	0.89468		rs112869509	2.61425
ENSG00000128534	NAA38	rs7796148	5.80307	*	rs2191920	3.4775		rs6944524	3.92639		rs2896241	1.98401		rs2058416	1.78232		rs2058416	3.57448		rs6967318	2.56252
ENSG00000128536	CDHR3	rs73195680	3.17957		rs73195681	6.23617	*	rs73195681	4.24092	*	rs73195681	5.34578	*	rs73195681	3.37702		rs73195681	6.27829	*	rs77063602	4.35661	*
ENSG00000128607	KLHDC10	rs36105551	-3.67821		rs4443587	-3.71595		rs79115573	-6.29155	*	rs10251765	3.4002		rs12534379	3.95189		rs78387641	-4.0546		rs12534379	4.11841
ENSG00000128656	CHN1	rs4972729	-3.93114		rs4972729	-5.15174	*	rs1452049	-3.54104		rs1452049	-3.02936		rs6433513	-1.33511		rs4972729	-4.3917	*	rs1452049	-3.23394
ENSG00000128791	TWSG1	rs79717225	3.30337		rs79717225	3.81646		rs79717225	4.42426	*	rs11661938	3.82474		rs12967229	-3.89113		rs11663997	3.0322		rs9963516	-2.93885
ENSG00000128833	MYO5C	rs12441597	2.36363		rs8031089	3.61996		rs752866	3.08146		rs11854890	3.05429		rs4776025	3.25142		rs12915773	4.28731	*	rs34270279	4.32247	*
ENSG00000128872	TMOD2	rs76004026	-3.92221		rs8031045	4.41744	*	rs2570243	-2.76532		rs1863429	-1.4574		rs2622775	-2.68057		rs10519317	-2.05817		rs12901452	-2.30453
ENSG00000128944	KNSTRN	rs34034104	2.91454		rs79408247	4.51244	*	rs78494549	3.9109		rs8033303	4.00804		rs79408247	4.23671	*	rs11541642	5.17116	*	rs56232597	4.1987	*
ENSG00000128951	DUT	rs79812737	-2.80796		rs7180744	-4.54716	*	rs17350938	-5.01301	*	rs17350938	-3.51358		rs17350938	-2.62046		rs8032357	-4.10006		rs17350938	-3.96531
ENSG00000129038	LOXL1	rs743580	1.88411		rs11634339	-2.19418		rs2304719	-2.49994		rs72745322	2.17707		rs11072458	2.96343		rs4886761	3.49094		rs12914565	-2.4121
ENSG00000129055	ANAPC13	rs62271515	-6.65764	*	rs4367113	-6.00698	*	rs6787371	-6.45778	*	rs4367113	-6.13707	*	rs4367113	-5.78046	*	rs9876658	-7.90766	*	rs62271515	-7.81409	*
ENSG00000129083	COPB1	rs1548074	-3.79607		rs1548074	-6.35523	*	rs2597212	-3.47577		rs6486193	-6.08356	*	rs56023742	-2.07029		rs1548074	-6.46924	*	rs2575860	2.60281
ENSG00000129103	SUMF2	rs56355538	2.36428		rs3778867	3.86462		rs7778601	5.37652	*	rs10800	4.63445	*	rs3778867	4.86698	*	rs59808952	2.94494		rs2242509	5.04396	*
ENSG00000129187	DCTD	rs2709351	3.16177		rs4529100	-4.67997	*	rs13133452	2.50523		rs4546291	-3.32339		rs10019089	2.54463		rs11737887	-3.76727		rs10005703	-3.0016
ENSG00000129195	FAM64A	rs7210130	-2.49713		rs9891085	3.14576		rs3929522	2.91427		rs10438739	2.10508		rs1567845	-3.06991		rs8075035	-2.25721		rs9896849	2.34075
ENSG00000129226	CD68	rs78608249	-2.86729		rs10852891	-2.64717		rs2269459	3.00418		rs12938899	-2.86549		rs2269459	3.35639		rs2269459	2.70489		rs2269459	2.66221
ENSG00000129244	ATP1B2	rs1050528	3.80638		rs2075230	3.90417		rs56319762	3.14954		rs1641513	3.55179		rs17885803	3.88098		rs4602096	3.64222		rs6503048	3.37626
ENSG00000129295	LRRC6	rs7820613	-6.44959	*	rs3843561	2.25482		rs7820611	-3.02072		rs2052701	-2.92064		rs2293979	3.16903		rs10956674	5.60626	*	rs7841637	-2.90555
ENSG00000129422	MTUS1	rs2937896	4.65922	*	rs2937896	4.423	*	rs2937896	4.93028	*	rs2937896	3.89148		rs420023	3.9991		rs2937896	3.36162		rs416546	4.02384
ENSG00000129538	RNASE1	rs141355025	2.62296		rs4505209	4.33202	*	rs7141852	-3.33259		rs61277316	3.07373		rs4981326	2.53091		rs141355025	4.59609	*	rs8009569	3.02456
ENSG00000129596	CDO1	rs249491	4.35058	*	rs415395	5.1523	*	rs249491	4.98204	*	rs249491	6.11746	*	rs249491	3.90304		rs249491	5.75213	*	rs2650482	4.84241	*
ENSG00000129625	REEP5	rs153564	3.29426		rs469855	3.99738		rs151979	2.75947		rs2545751	3.0473		rs151979	3.56497		rs2545751	3.53822		rs153571	3.19772
ENSG00000129657	SEC14L1	rs2898639	-3.70548		rs500416	-4.11873	*	rs3785445	2.83616		rs12450219	3.1664		rs2292852	2.68962		rs62078278	-2.35036		rs1443142	2.33782
ENSG00000129925	TMEM8A	rs11648403	-7.73218	*	rs11648403	-7.07643	*	rs11648403	-5.693	*	rs2003830	-5.58391	*	rs763140	-5.0248	*	rs11648905	-5.35769	*	rs763140	4.94429	*
ENSG00000130005	GAMT	rs1558134	-3.35974		rs10418823	-3.40539		rs4807118	-2.01448		rs10417609	1.56283		rs62128465	2.09994		rs79185187	1.64689		rs12327623	1.98319
ENSG00000130024	PHF10	rs12214759	-2.22016		rs2001592	4.18102	*	rs74956666	3.09302		rs9371164	1.66901		rs7749239	1.38972		rs6459652	2.91091		rs9478007	-1.73848
ENSG00000130038	EFCAB4B	rs6489491	-1.91863		rs241971	3.41265		rs241977	3.14264		rs241968	5.19435	*	rs241968	4.72331	*	rs241968	3.51124		rs57555399	3.13261
ENSG00000130177	CDC16	rs9590507	4.72382	*	rs9590511	5.85398	*	rs1009678	3.57774		rs2770288	5.75976	*	rs3752105	3.94982		rs9590511	4.85782	*	rs7991266	3.86229
ENSG00000130204	TOMM40	rs11665849	-2.46192		rs35371096	-3.13539		rs2972562	-2.77605		rs3745150	-3.1691		rs8106813	-2.07299		rs34095326	1.51371		rs440277	-2.51068
ENSG00000130222	GADD45G	rs3138493	-4.38152	*	rs3138489	-4.797	*	rs12346653	2.92027		rs12335914	-5.39718	*	rs4078101	1.93896		rs3138493	-3.8285		rs7873096	3.10558
ENSG00000130299	GTPBP3	rs12459439	-3.06895		rs12460292	1.78527		rs34091750	1.95443		rs34091750	1.63799		rs12984063	-2.39882		rs60506708	2.11514		rs11666308	-1.89745
ENSG00000130303	BST2	rs6512186	-3.07288		rs7257538	-2.10751		rs28413174	2.28928		rs7257538	-2.59302		rs7248564	-2.37258		rs1560091	-2.93984		rs62126258	-2.32541
ENSG00000130312	MRPL34	rs8100232	4.61166	*	rs12980812	-3.16651		rs60889661	-3.25964		rs4464206	2.32757		rs34893599	2.03382		rs62126253	2.62881		rs8100232	3.58989
ENSG00000130348	QRSL1	rs1033606	2.46554		rs1986498	-3.39276		rs77806127	4.21139	*	rs11537704	3.44788		rs7357001	2.03238		rs12209982	-2.7503		rs3127663	-2.39521
ENSG00000130396	MLLT4	rs6900911	3.5693		rs28385637	4.38174	*	rs6918659	4.0499		rs9455903	4.62394	*	rs9455902	-2.19905		rs28385637	2.71961		rs2516611	2.51807
ENSG00000130414	NDUFA10	rs10166776	-5.14866	*	rs73005520	-3.48308		rs10166776	-3.18306		rs66797733	-3.38953		rs10166776	-2.92793		rs7609118	-3.75547		rs7609118	-3.02398
ENSG00000130487	KLHDC7B	rs2232885	-2.88726		rs131786	-2.98298		rs131778	-2.90457		rs131781	-4.21981	*	rs131781	-2.6939		rs131781	-3.85253		rs131781	-3.41848
ENSG00000130517	PGPEP1	rs4808788	2.30844		rs12985909	2.86583		rs55703942	3.84036		rs8102478	-3.1013		rs62122429	2.12303		rs1363119	5.12083	*	rs8106931	-3.51489
ENSG00000130589	HELZ2	rs72629024	-3.10531		rs310656	3.46832		rs72629024	-4.14137	*	rs310628	-2.89978		rs310604	3.62175		rs766915	3.74166		rs879471	3.0171
ENSG00000130590	SAMD10	rs56015416	1.88008		rs817351	3.82397		rs817351	3.92696		rs817351	5.73828	*	rs2427584	5.40697	*	rs817344	2.72954		rs2022012	3.5674
ENSG00000130592	LSP1	rs7396607	-4.21355	*	rs472452	-2.48264		rs7125631	2.83638		rs61868778	3.15883		rs72843938	4.44221	*	rs11041814	-2.39659		rs72843938	2.54164
ENSG00000130595	TNNT3	rs11564734	-3.07223		rs7115466	-2.80727		rs7929314	-3.31734		rs673791	4.10507		rs72843938	4.40328	*	rs673791	3.92363		rs2525885	3.91191
ENSG00000130649	CYP2E1	rs2480246	-1.99296		rs2771208	2.80554		rs7899159	-1.96811		rs2247229	-1.48973		rs12218790	-1.14402		rs915906	3.03218		rs2251083	1.51892
ENSG00000130653	PNPLA7	rs821318	3.15133		rs2259657	-2.38552		rs2297004	3.60584		rs1776774	2.37342		rs1891629	1.76965		rs4962240	-2.89872		rs2254149	-4.04784
ENSG00000130731	C16orf13	rs763053	4.27339	*	rs9930550	3.19276		rs117667029	4.08039		rs12444525	2.74444		rs117667029	3.30751		rs117667029	2.98699		rs148476578	5.18097	*
ENSG00000130775	THEMIS2	rs10902674	-3.28096		rs72872888	-5.06163	*	rs11247705	-3.89288		rs11247718	-5.55646	*	rs6598912	-3.3283		rs34341922	-4.52592	*	rs6598912	-2.75391
ENSG00000130803	ZNF317	rs12460548	1.88086		rs8104182	2.84591		rs36095111	2.8439		rs2334914	3.52266		rs4804399	3.15949		rs8104182	4.34507	*	rs57927387	2.71908
ENSG00000130811	EIF3G	rs2305795	3.39854		rs4804122	-3.06999		rs6511612	2.79428		rs2305790	-3.15213		rs3816556	-2.46677		rs6511689	3.24914		rs3816556	-3.00847
ENSG00000130939	UBE4B	rs7539725	4.8056	*	rs9919194	3.1572		rs2180184	1.30581		rs6693449	2.53321		rs6667049	1.40028		rs6693449	5.26589	*	rs7539725	2.64454
ENSG00000131042	LILRB2	rs7253755	-3.7312		rs6509855	-2.59165		rs6509867	2.96004		rs6509855	-2.63139		rs383925	-2.77815		rs6509855	-2.75804		rs6509855	-2.75269
ENSG00000131100	ATP6V1E1	rs174350	-3.12862		rs11704728	-1.94781		rs5747290	-2.31453		rs174350	2.39176		rs174352	2.14208		rs113398832	-2.84146		rs2072555	-1.90666
ENSG00000131142	CCL25	rs55755237	3.22808					rs12608618	2.65112					rs73003698	2.26774					rs74430099	-2.53581
ENSG00000131148	EMC8	rs7185918	-1.93821		rs4843854	1.78532		rs2885499	-2.35597		rs4843313	2.56533		rs56847822	-2.65064		rs10514609	4.13202	*	rs889501	3.50946
ENSG00000131165	CHMP1A	rs56397046	-2.63929		rs34133162	-3.30422		rs455344	-2.90963		rs7199850	3.02389		rs3803689	2.93679		rs61482648	3.14904		rs12930346	-4.96596	*
ENSG00000131238	PPT1	rs3131685	-2.06316		rs10789081	-4.03129		rs7549080	-2.07645		rs7524958	-5.21785	*	rs4660156	-2.95579		rs7524958	-3.62555		rs12122168	-2.53018
ENSG00000131370	SH3BP5	rs4256110	2.91668		rs826430	3.27811		rs17480477	-3.1666		rs17480477	-2.96159		rs17480477	-2.38085		rs1287468	3.70167		rs17480477	-2.84601
ENSG00000131378	RFTN1	rs712877	-2.56748		rs712877	4.02569		rs7637120	-3.3781		rs6763099	3.28687		rs1514894	-3.11141		rs561318	3.17779		rs842416	-2.78381
ENSG00000131435	PDLIM4	rs162900	-3.18619		rs10076701	2.80935		rs162890	2.73616		rs35696821	-2.58575		rs3900945	3.90862		rs162890	3.43504		rs162894	3.77727
ENSG00000131507	NDFIP1	rs164506	3.1734		rs164506	-2.91283		rs735683	2.98116		rs17705913	3.09806		rs12655443	2.57247		rs164506	-3.70888		rs55725639	-1.90647
ENSG00000131634	TMEM204	rs2745183	5.44651	*	rs2294624	4.45026	*	rs112565100	4.29667	*	rs2294624	4.73934	*	rs9939655	3.31579		rs2294624	5.0864	*	rs4786368	3.64872
ENSG00000131669	NINJ1	rs12342201	-2.98324		rs7033638	-3.45648		rs10992653	-3.47415		rs2398825	-4.2759	*	rs7871317	-4.00565		rs10761194	3.58114		rs12004134	-3.26671
ENSG00000131686	CA6	rs10864376	5.23113	*	rs10864376	6.93971	*	rs4908798	4.43794	*	rs4908800	5.69747	*	rs4908800	4.4233	*	rs10864376	5.97955	*	rs72641561	4.94676	*
ENSG00000131748	STARD3	rs3817160	-1.34664		rs3817160	-4.26549	*	rs10852934	-4.08954		rs10852934	-3.37451		rs10852934	-2.69562		rs72832915	2.26038		rs1107794	-1.82053
ENSG00000131778	CHD1L	rs11240007	2.26817		rs12725284	2.47693		rs10900329	-4.27552	*	rs10900352	-3.6615		rs72691012	-3.2064		rs6593759	1.318		rs6687544	-3.56461
ENSG00000131848	ZSCAN5A	rs113684216	-2.7987		rs11084445	-4.13518	*	rs75713063	-2.61833		rs2304122	-3.74282		rs12459850	-2.03231		rs7245993	2.59809		rs9916948	-1.85656
ENSG00000131849	ZNF132	rs11670764	4.22803	*	rs4801592	-5.35446	*	rs893185	-3.49124		rs3764531	-4.34055	*	rs4801592	-3.52155		rs3764531	-3.23722		rs12608956	2.85238
ENSG00000131873	CHSY1	rs4965367	-2.17082		rs8024948	3.40498		rs4965801	-3.06981		rs13329644	4.45114	*	rs11247268	1.93051		rs8040002	-2.82746		rs2305569	1.38106
ENSG00000131899	LLGL1	rs7207666	4.91739	*	rs76407081	2.79909		rs7219628	3.27916		rs72831919	-2.21524		rs712274	-1.90084		rs854803	-4.58907	*	rs3764404	-1.99631
ENSG00000131944	C19orf40	rs11084686	4.33265	*	rs12460205	3.35069		rs8107282	4.50361	*	rs8108940	2.6252		rs8108940	4.18419		rs11084686	2.5502		rs12976321	-5.2398	*
ENSG00000132000	PODNL1	rs7246718	-2.167		rs10419641	-2.02686		rs35364047	-2.87364		rs1056143	-2.78966		rs10445632	-2.1311		rs72997411	-2.22402		rs35792937	3.40685
ENSG00000132199	ENOSF1	rs8084192	-3.62669		rs11661043	-3.09525		rs16947455	-2.96339		rs9953536	2.87094		rs1004961	-2.67394		rs10502288	-3.25673		rs1060910	-3.14292
ENSG00000132274	TRIM22	rs1498555	3.90564		rs1498555	3.03728		rs4910841	-2.39203		rs58029953	-2.87812		rs12282048	2.61282		rs73402229	-3.02772		rs11603899	1.6912
ENSG00000132305	IMMT	rs9309633	2.53989		rs12328100	2.99012		rs17618119	3.08038		rs12328100	2.56465		rs4832026	2.71048		rs6740287	3.51666		rs3770059	3.1726
ENSG00000132323	ILKAP	rs3820817	2.66608		rs56408852	2.69817		rs4663299	2.88778		rs35543327	-2.26254		rs35543327	-2.57665		rs13025263	-2.49061		rs13025263	-2.70238
ENSG00000132329	RAMP1	rs1867934	4.21073	*	rs6740741	3.58457		rs1867934	4.11343	*	rs6722412	-3.16149		rs6722412	-4.27301	*	rs6740741	3.29233		rs6722412	-3.70147
ENSG00000132406	TMEM128	rs17698708	-4.45409	*	rs73191879	5.04281	*	rs2916459	-5.91512	*	rs73191879	4.22308	*	rs67579697	-5.80245	*	rs62286940	4.60462	*	rs62286907	4.83449	*
ENSG00000132436	FIGNL1	rs4947641	3.78801		rs4377913	4.90367	*	rs4515495	-3.55973		rs12154303	2.93916		rs6945253	-3.78129		rs2060762	-4.29116	*	rs12719019	2.49687
ENSG00000132507	EIF5A	rs1054378	12.3405	*	rs4796398	10.1886	*	rs4796398	9.27077	*	rs7220464	9.4859	*	rs4796398	11.8035	*	rs1054378	12.8798	*	rs7220464	9.29178	*
ENSG00000132514	CLEC10A	rs6503008	-2.87475		rs4796382	-3.83364		rs7217673	2.51259		rs145337904	3.77219		rs2653288	3.55683		rs2062737	4.19858	*	rs312456	-2.4212
ENSG00000132623	ANKEF1	rs473369	2.05835		rs4816188	2.37818		rs633841	-2.91595		rs71334886	2.73305		rs6108375	-2.80381		rs724675	-2.08063		rs633841	-3.11497
ENSG00000132669	RIN2	rs3803982	-2.42763		rs6136880	-2.07024		rs1040577	-2.28384		rs2003714	-2.59397		rs6046366	2.67282		rs7263747	2.14819		rs199549	2.53441
ENSG00000132692	BCAN	rs4402117	1.60884		rs11264518	-2.06634		rs12746675	2.39571		rs7512057	-2.99886		rs4233512	-1.77785		rs67794440	2.05151		rs12145743	-2.16322
ENSG00000132740	IGHMBP2	rs2602816	-4.47889	*	rs12364259	-2.06353		rs686877	3.52517		rs7930706	2.90131		rs7104351	4.41532	*	rs67957737	-3.26294		rs67321931	3.34622
ENSG00000132832	RP11-445H22.3	rs11696392	-3.18438		rs11696392	-5.55212	*	rs11696392	-5.01247	*	rs11696392	-2.93321		rs35777099	-2.6916		rs11696392	-3.34667		rs11696392	-3.12206
ENSG00000132874	SLC14A2	rs8085852	-1.52094		rs16978350	1.90612		rs868533	2.60283		rs10853532	-1.75301		rs11875613	-2.28252		rs2080678	-2.50014		rs918237	1.96781
ENSG00000132906	CASP9	rs2473351	1.90437		rs72865186	-4.18223	*	rs55654432	2.15615		rs760936	1.83128		rs12732044	2.50224		rs6675252	-2.83337		rs6692814	-2.7127
ENSG00000132965	ALOX5AP	rs117224299	-2.13164		rs4769890	-3.67396		rs4769064	4.18115	*	rs4769891	-3.39185		rs4769064	4.38367	*	rs4769064	3.36827		rs9604614	4.03881
ENSG00000132972	RNF17	rs9553462	4.26553	*	rs9553462	2.56747		rs4770752	-2.58207		rs7317115	1.75863		rs2290278	2.69172		rs59922598	2.54083		rs9507422	3.55014
ENSG00000133048	CHI3L1	rs2297839	-2.14538		rs2494287	-1.85791		rs10399931	-4.2569	*	rs2486071	3.24843		rs10399931	-5.63628	*	rs762625	2.26271		rs10399931	-5.12386	*
ENSG00000133106	EPSTI1	rs9533340	3.39124		rs7331158	-3.71457		rs55768487	-2.81101		rs12875621	3.11771		rs2014439	3.62819		rs9567099	4.08659		rs11619782	3.01455
ENSG00000133112	TPT1	rs9534097	-2.06266		rs9526055	1.57792		rs4942401	2.30581		rs7987531	-2.67581		rs2057563	2.48469		rs7317086	-3.12223		rs76716113	1.91924
ENSG00000133119	RFC3	rs9598129	-2.58099		rs1329667	2.09015		rs296895	5.51085	*	rs9538631	2.90748		rs1158807	2.29322		rs9538628	2.48927		rs7990301	-1.77365
ENSG00000133193	FAM104A	rs11544800	-4.75431	*	rs4969025	-3.24702		rs4969025	-2.81753		rs11655656	-3.58381		rs9902795	-2.32016		rs1037261	2.84859		rs12939959	2.63238
ENSG00000133392	MYH11	rs2272555	8.94374	*	rs10521101	8.96653	*	rs11075278	10.0459	*	rs2272555	8.34266	*	rs10521101	8.6754	*	rs881803	9.47956	*	rs16967494	7.1526	*
ENSG00000133466	C1QTNF6	rs9610687	-3.61118		rs4821603	-3.97133		rs4821603	-3.34965		rs2187750	-2.67109		rs9610683	-4.39325	*	rs57460875	-2.65063		rs5750398	2.64771
ENSG00000133574	GIMAP4	rs16884586	-1.24446		rs3807378	-2.67861		rs9691288	2.4048		rs9640277	2.29904		rs1317559	2.70366		rs11771962	-2.58125		rs11771962	-2.72382
ENSG00000133606	MKRN1	rs7777753	2.34051		rs10247426	-4.06671		rs11771680	-4.20874	*	rs73163298	1.75921		rs7777769	-3.95485		rs12671002	2.9236		rs12671002	2.50887
ENSG00000133657	ATP13A3	rs10933661	-2.44505		rs10212431	-4.33184	*	rs78375033	-3.52351		rs34850631	-2.62542		rs10212431	-3.42038		rs10212431	-3.37883		rs9873333	-4.05311
ENSG00000133687	TMTC1	rs299471	-2.95175		rs302323	-3.19328		rs10466813	-3.65568		rs302374	3.48396		rs10466813	-3.38241		rs302323	-3.35496		rs302323	-2.88065
ENSG00000133731	IMPA1	rs2975935	-4.11386		rs2142316	-6.24458	*	rs7816946	-3.12956		rs2919297	-4.87137	*	rs12545418	1.33291		rs2955030	-2.94117		rs10283079	-3.07225
ENSG00000133739	LRRCC1	rs3779901	-4.68777	*	rs2403083	-1.93963		rs1021583	-2.58577		rs1021583	-2.94495		rs16913681	-2.80736		rs12549421	-1.53771		rs3779901	-3.24849
ENSG00000133983	COX16	rs4902807	1.69905		rs12880929	3.64868		rs35660795	-3.35544		rs1044534	-2.25206		rs60360940	-4.09254		rs3966033	2.69393		rs72735723	-2.85555
ENSG00000133997	MED6	rs4899360	-2.05019		rs4899360	-3.27394		rs28641689	-4.17688	*	rs4899360	-2.74967		rs28641689	-2.72583		rs7140236	-2.81831		rs8009719	2.53062
ENSG00000134056	MRPS36	rs2637143	2.69982		rs73119301	1.7232		rs28768211	3.08316		rs435395	1.691		rs2932783	-4.26072	*	rs171211	1.71112		rs7707347	-1.85236
ENSG00000134184	GSTM1	rs36209093	3.77734		rs36209093	4.35931	*	rs36209093	5.46078	*	rs36209093	3.53389		rs36209093	4.01258		rs12045101	3.60533		rs36209093	4.7607	*
ENSG00000134198	TSPAN2	rs61537964	2.46473		rs11102887	-2.92278		rs11102883	-3.02728		rs12026930	-4.15415		rs1998009	-3.99837		rs1321109	-3.65692		rs59959141	-3.93081
ENSG00000134202	GSTM3	rs4970777	-9.00976	*	rs1332018	-9.83263	*	rs1332018	-8.99965	*	rs1332018	-9.70102	*	rs1332018	-10.0632	*	rs1332018	-10.4804	*	rs1332018	-8.81498	*
ENSG00000134256	CD101	rs3767780	-2.5889		rs2182605	-1.75522		rs3767783	4.566	*	rs3820495	2.30429		rs3818446	3.28966		rs17520400	2.00402		rs944	2.8415
ENSG00000134285	FKBP11	rs2641450	-4.33814	*	rs4760647	-4.10331	*	rs11168769	-3.22152		rs4760663	-3.98696		rs4760647	-3.13512		rs4760647	-5.4982	*	rs11168769	-3.18143
ENSG00000134308	YWHAQ	rs2357260	-2.66971		rs11680429	2.80676		rs12990024	3.24807		rs2357260	-3.35332		rs6755960	1.46618		rs4668628	-2.83918		rs74598269	2.16538
ENSG00000134324	LPIN1	rs6708316	5.42129	*	rs7598299	3.89177		rs6708316	5.69888	*	rs6708316	4.63467	*	rs3795974	-5.13587	*	rs13392363	2.78157		rs3795974	-2.5655
ENSG00000134330	IAH1	rs6747020	6.84247	*	rs59274893	6.01324	*	rs17590793	5.363	*	rs59274893	5.02458	*	rs1815892	5.6893	*	rs6747020	4.53363	*	rs62119389	-3.48721
ENSG00000134333	LDHA	rs111870166	2.04404		rs10741744	5.25327	*	rs12419360	-1.58195		rs10741744	4.75162	*	rs7925445	-1.77175		rs10741744	5.65239	*	rs4150667	2.11796
ENSG00000134463	ECHDC3	rs11257331	3.77316		rs3814627	-4.73202	*	rs11257292	-2.99817		rs3814627	-2.60997		rs4750115	-3.4774		rs3814627	-3.92424		rs718641	-4.06523
ENSG00000134490	TMEM241	rs9967119	-3.85273		rs9967119	-3.34968		rs4800157	-2.89555		rs11662237	-3.98378		rs11664458	3.07348		rs4800157	-5.2808	*	rs4800157	-3.4076
ENSG00000134571	MYBPC3	rs10734557	-2.10428		rs2071304	-2.66489		rs11039157	3.11426		rs11039157	3.42783		rs10838694	2.40368		rs35677603	-2.6957		rs2301216	4.86003	*
ENSG00000134575	ACP2	rs326224	-2.57624		rs4752970	-4.13178	*	rs10838689	-2.89474		rs2301216	-3.6668		rs753993	-2.90289		rs11039155	-2.69997		rs11570072	3.04217
ENSG00000134759	ELP2	rs1786231	-4.72504	*	rs1785919	2.31875		rs1540043	3.97884		rs12456913	-2.97237		rs1789515	-1.82215		rs610008	1.96728		rs76359337	-2.33844
ENSG00000134779	TPGS2	rs948636	-6.24505	*	rs1045781	-5.22039	*	rs948636	-6.49789	*	rs3809994	-4.30523	*	rs948636	-6.04899	*	rs1045781	-2.58567		rs78622482	-6.3515	*
ENSG00000134809	TIMM10	rs2649662	9.11902	*	rs2649665	8.66731	*	rs2649665	8.35691	*	rs2649665	8.42246	*	rs2649665	8.04467	*	rs2649665	9.21705	*	rs2649650	9.51331	*
ENSG00000134824	FADS2	rs968567	7.05616	*	rs968567	6.75158	*	rs968567	5.56471	*	rs968567	5.54525	*	rs61897793	5.14253	*	rs968567	5.34901	*	rs968567	4.89833	*
ENSG00000134825	TMEM258	rs61897795	1.71245		rs2003019	1.87276		rs422249	3.40362		rs2003019	3.44746		rs61897795	2.96752		rs174560	2.68262		rs174625	3.31869
ENSG00000134852	CLOCK	rs3087606	3.11748		rs3805152	-3.66512		rs4865014	2.20347		rs62309758	2.07088		rs62309758	3.32262		rs3087606	3.06342		rs3087606	4.88484	*
ENSG00000134864	GGACT	rs7328395	3.85676		rs837343	2.15054		rs4772303	-4.59759	*	rs7317506	3.33763		rs2255870	2.68274		rs1885857	-2.82428		rs7985718	3.1374
ENSG00000134871	COL4A2	rs6492261	2.53978		rs12323265	-2.21607		rs9284254	3.26754		rs9555700	-2.78686		rs414881	4.14281		rs4773199	3.09693		rs4447275	3.211
ENSG00000134955	SLC37A2	rs7118508	4.07779		rs7102170	2.43702		rs2919475	-2.87437		rs10790722	-2.33851		rs7102170	2.96629		rs599150	-2.70191		rs2919475	-3.12037
ENSG00000134987	WDR36	rs32701	3.19979		rs252858	-2.49072		rs6881147	2.44848		rs11738066	-1.91933		rs4957599	2.03707		rs153258	-4.60075	*	rs55887250	2.32376
ENSG00000134996	OSTF1	rs11144273	-3.00041		rs11144249	-4.0582		rs2273770	-4.99995	*	rs34084631	-4.0111		rs3812513	3.30212		rs4532667	-4.00515		rs4532667	-5.09242	*
ENSG00000135046	ANXA1	rs12376805	-3.88002		rs11793093	2.94985		rs71507833	-2.00795		rs2795114	2.61405		rs2795114	2.03752		rs10781113	-2.11764		rs11143516	-1.90306
ENSG00000135047	CTSL	rs9410635	2.63873		rs59370521	-2.36206		rs11792374	2.78251		rs9410942	2.89654		rs7853247	2.99179		rs1927969	3.7339		rs11792374	2.62175
ENSG00000135048	TMEM2	rs10869060	2.47088		rs4745123	4.33339	*	rs13291900	-3.15368		rs10781037	-2.31908		rs6560233	-2.38178		rs4745122	3.45543		rs11143006	-2.41846
ENSG00000135093	USP30	rs1433317	-2.27768		rs2569987	-2.12855		rs1433315	-1.92643		rs148974532	-2.08742		rs1433317	-2.82312		rs1433317	-2.1269		rs36144159	1.45253
ENSG00000135116	HRK	rs12815506	-1.44677		rs11611271	1.56106		rs61936974	-2.39183		rs17429022	-1.20666		rs903775	1.3125		rs17429022	-1.71223		rs1845777	2.48984
ENSG00000135205	CCDC146	rs35658575	-4.88079	*	rs66471312	-4.64923	*	rs12704823	-7.27766	*	rs34449151	-3.7808		rs12704823	-4.15217		rs10246097	-3.12316		rs13225192	-4.2559	*
ENSG00000135213	POM121C	rs71560469	-3.35921		rs77497827	-2.59307		rs10953792	-3.23738		rs1167821	1.61723		rs77497827	-2.56926		rs60932781	1.41565		rs142453194	-1.58499
ENSG00000135362	PRR5L	rs331482	3.09324		rs1425939	2.80421		rs10742374	1.84551		rs746763	3.01642		rs7128640	2.78996		rs4756321	3.68955		rs4756321	3.97003
ENSG00000135437	RDH5	rs3138142	-3.84641		rs3138141	-4.55362	*	rs3138141	-5.85019	*	rs3138141	-3.38269		rs3138141	-3.21502		rs3138141	-3.75155		rs3138141	-5.13044	*
ENSG00000135457	TFCP2	rs4077093	-2.70652		rs7398681	2.70212		rs7398681	2.65726		rs4076884	-1.76849		rs7399018	-1.3313		rs2067902	-2.53964		rs12810990	-1.91733
ENSG00000135517	MIP	rs2935009	-1.9671		rs12368065	-2.14019		rs2657896	4.20096	*	rs2657910	2.37519		rs2933233	-2.05866		rs11171821	2.24833
ENSG00000135525	MAP7	rs9402811	-1.92776		rs3799451	-4.25592	*	rs2181096	-2.42878		rs2181096	-3.73074		rs2181096	-2.81802		rs926370	-3.0097		rs926370	-2.05914
ENSG00000135541	AHI1	rs4526212	-8.81402	*	rs11154803	-6.92376	*	rs2614263	4.25638	*	rs11154803	-5.82548	*	rs12206850	-3.39119		rs4526212	-7.50406	*	rs11154803	-3.91931
ENSG00000135549	PKIB	rs12526161	-2.14285		rs9490524	-2.92925		rs12526161	-2.90489		rs57961063	-4.383	*	rs12526161	-2.78312		rs7764363	-3.9151		rs12526161	-4.0963
ENSG00000135587	SMPD2	rs9372213	3.08339		rs9487068	3.74358		rs36035949	1.77918		rs1322818	4.73359	*	rs9480942	-2.97363		rs10457190	3.61746		rs10872032	2.55314
ENSG00000135698	MPHOSPH6	rs2303260	-6.33586	*	rs1064208	5.31852	*	rs1862822	6.03361	*	rs4889464	5.99461	*	rs2911396	5.10471	*	rs2303260	4.25727	*	rs2967375	5.08838	*
ENSG00000135709	KIAA0513	rs9933471	2.4233		rs6564100	-3.44388		rs3210967	-3.36231		rs9932613	-3.44555		rs6564101	-3.14009		rs3751756	-4.41001	*	rs7196417	-3.35704
ENSG00000135747	ZNF670	rs6426211	-2.49786		rs12141826	2.86761		rs10924910	2.27498		rs10924874	-2.16536		rs12135374	-4.66965	*	rs12087164	2.62167		rs12131419	-2.68975
ENSG00000135766	EGLN1	rs4658919	1.072		rs2808595	5.4495	*	rs6681641	-2.43373		rs11122283	4.4018	*	rs16854395	-2.59263		rs4658919	3.77709		rs6681641	-2.65513
ENSG00000135778	NTPCR	rs56182735	4.68759	*	rs57358016	3.89988		rs1555394	5.38034	*	rs743199	3.56589		rs3795378	5.16768	*	rs56271595	4.30038	*	rs12021705	4.98553	*
ENSG00000135845	PIGC	rs10911823	2.09391		rs6700880	3.11679		rs3919435	-3.3019		rs6659116	3.67183		rs17277932	3.35323		rs6659116	3.89551		rs6659116	3.72478
ENSG00000135862	LAMC1	rs10911262	3.88835		rs6674729	-3.18662		rs8179460	-3.33498		rs10911217	3.75181		rs4593781	3.49277		rs6672306	6.53163	*	rs10911251	-4.20808	*
ENSG00000135919	SERPINE2	rs282254	5.64635	*	rs282257	3.97769		rs13032842	3.71938		rs282257	5.18485	*	rs282257	3.70622		rs1550308	5.54996	*	rs282257	4.78986	*
ENSG00000135929	CYP27A1	rs10180211	-2.02481		rs730947	-2.58415		rs1722196	-2.05328		rs7568196	1.70245		rs730947	-2.33606		rs6709815	-2.61441		rs691066	-2.86066
ENSG00000135951	TSGA10	rs6542868	-6.61672	*	rs4850897	-7.45305	*	rs6753650	-7.75089	*	rs6753650	-5.62183	*	rs6753650	-5.4046	*	rs6753650	-7.77974	*	rs6753650	-8.17105	*
ENSG00000135960	EDAR	rs13022998	2.94645		rs11123718	3.6568		rs13022998	2.08584		rs9646951	-1.98042		rs6731403	3.695		rs10865026	-1.72834		rs260642	1.97433
ENSG00000135968	GCC2	rs2139809	-2.64275		rs13021399	3.62172		rs2718724	-4.87333	*	rs13021399	2.9784		rs2139809	-3.99533		rs13021399	2.65928		rs11123703	2.10853
ENSG00000136003	ISCU	rs12305310	2.87199		rs7958130	2.53793		rs968312	3.89968		rs61934086	3.22866		rs12305310	4.09465		rs12305310	3.14211		rs34940282	-3.69666
ENSG00000136045	PWP1	rs7308448	-3.01673		rs61939999	3.03465		rs9302	-3.55366		rs10861778	3.05001		rs10861779	2.82286		rs12424620	2.99021		rs7953484	-3.31835
ENSG00000136104	RNASEH2B	rs7993605	-3.37919		rs7316955	3.24269		rs7321027	2.67582		rs6561601	2.7415		rs56320200	-3.0675		rs6561601	3.83006		rs35613089	-1.97274
ENSG00000136108	CKAP2	rs7323666	3.32912		rs2793024	-4.55936	*	rs146579270	-3.78237		rs9526927	3.15196		rs12871221	2.52787		rs9568732	3.13212		rs9568732	3.49983
ENSG00000136169	SETDB2	rs61961404	2.78929		rs1885683	2.40623		rs61960010	3.6131		rs9805560	-3.01346		rs73188640	-1.65194		rs9526573	-2.31105		rs9526573	-2.51444
ENSG00000136206	SPDYE1	rs2330943	-3.54549		rs35465323	-1.35258		rs4521675	2.69436		rs2537193	2.31296		rs143396813	1.6145		rs17132321	-2.92345		rs77962201	1.86041
ENSG00000136240	KDELR2	rs2347784	-5.38838	*	rs6796	-7.15129	*	rs2347784	-4.77503	*	rs6796	-6.77631	*	rs6796	-4.62885	*	rs6796	-7.70805	*	rs6796	-4.56333	*
ENSG00000136247	ZDHHC4	rs6965187	2.90751		rs2347782	3.68559		rs11559147	-4.80411	*	rs11559147	-4.65476	*	rs11559147	-4.66859	*	rs11559147	-3.93759		rs11559147	-5.61643	*
ENSG00000136250	AOAH	rs4457232	3.56534		rs4723560	-4.84384	*	rs1987355	3.56635		rs34207668	-3.8946		rs12701509	4.06029		rs12537537	-2.93495		rs12701509	4.18222	*
ENSG00000136371	MTHFS	rs1081228	2.87818		rs591452	4.42347	*	rs9635381	-4.39684	*	rs9635381	-4.46665	*	rs17286886	-4.95302	*	rs7177659	4.13705	*	rs9635381	-4.28877	*
ENSG00000136404	TM6SF1	rs8035001	-2.79986		rs13329195	3.13983		rs10152258	-4.68939	*	rs11855722	2.49217		rs28485801	3.15105		rs4079029	3.00877		rs17507300	2.93553
ENSG00000136425	CIB2	rs2139442	-2.1822		rs11072730	-4.56419	*	rs11547207	3.2443		rs62009275	-1.82518		rs16953973	-3.88432		rs4887017	-2.94734		rs67000301	4.11217
ENSG00000136449	MYCBPAP	rs9915906	-3.89306		rs12943759	4.48786	*	rs2412322	-4.97454	*	rs73351675	-4.27326	*	rs73351675	-3.83685		rs2412322	-4.11122		rs73351675	-5.58909	*
ENSG00000136573	BLK	rs4841537	-3.5349		rs922483	-3.65697		rs2736345	-3.96848		rs2003422	-3.60204		rs2736345	-4.09082		rs2736332	-3.64123		rs2618473	-4.30004	*
ENSG00000136628	EPRS	rs2647461	-2.236		rs2647461	-2.4467		rs7530353	2.22701		rs1391566	-3.24475		rs2647461	-3.59131		rs6661761	2.1325		rs72740988	1.67945
ENSG00000136634	IL10	rs11119573	-2.32148		rs17016339	-2.84418		rs1554286	-2.35833		rs55705316	2.57041		rs3024517	2.65033		rs13376708	-1.97051		rs1518108	-2.24851
ENSG00000136682	CBWD2	rs1191646	-6.27057	*	rs2441607	-6.52136	*	rs72611930	-8.22695	*	rs2921832	-5.70467	*	rs2441607	-6.25668	*	rs2441607	-7.3818	*	rs13411929	-6.72321	*
ENSG00000136695	IL36RN	rs7595507	-2.04374		rs6729390	-3.50155		rs2862853	5.61093	*	rs2305150	2.62824		rs3827763	4.91303	*	rs12468503	3.14145		rs12711752	-5.69408	*
ENSG00000136696	IL36B	rs1562305	3.64636		rs6734238	-2.91847		rs2305150	3.6926		rs2592346	-2.14623		rs11891020	4.67256	*	rs315945	-2.70789		rs12618939	3.95448
ENSG00000136710	CCDC115	rs56205607	3.59251		rs77933396	1.5662		rs55872863	4.34255	*	rs58030919	2.17415		rs17696137	1.85403		rs6750645	0.889564		rs55872863	2.48601
ENSG00000136715	SAP130	rs6715338	-3.12653		rs113184944	-1.83992		rs13421416	2.29172		rs10202367	1.8193		rs6715338	2.22484		rs111724205	-2.23582		rs2461452	2.81644
ENSG00000136717	BIN1	rs11682128	4.93068	*	rs11682128	5.56045	*	rs11682128	5.11158	*	rs11682128	5.52156	*	rs10194375	5.36893	*	rs11694743	4.31327	*	rs11694743	5.01006	*
ENSG00000136758	YME1L1	rs11015600	-4.27867	*	rs6482601	-3.67485		rs2368204	-1.98109		rs61849039	-3.26438		rs10764690	1.75879		rs7080612	-3.06465		rs10764667	-2.43807
ENSG00000136783	NIPSNAP3A	rs2297406	-2.18218		rs1331924	-2.94854		rs10820731	-2.90801		rs10820732	-2.22429		rs2515629	2.66166		rs4149338	-2.62672		rs1964322	3.00837
ENSG00000136816	TOR1B	rs10819567	-2.70439		rs2296786	-2.73918		rs2241270	2.50038		rs10760637	-2.29518		rs4837404	2.91191		rs10125406	-1.80063		rs112184630	2.84002
ENSG00000136819	C9orf78	rs11788134	-4.15469		rs13297359	-4.24047	*	rs11794775	-4.36776	*	rs13296916	-3.87206		rs13297359	-3.64022		rs1043186	-3.43433		rs10124109	2.37716
ENSG00000136824	SMC2	rs4743684	-1.88032		rs630103	4.21529	*	rs630103	4.12438	*	rs630103	2.68564		rs35026800	-2.06939		rs75131737	1.87026		rs10991109	-1.69719
ENSG00000136827	TOR1A	rs4288464	-2.50325		rs112184630	-2.24988		rs7853331	-3.15827		rs1108534	-2.21549		rs10760637	-2.56643		rs2241271	-1.8987		rs7044285	-4.31545	*
ENSG00000136828	RALGPS1	rs10987529	2.16198		rs2789512	2.12619		rs10987529	4.88551	*	rs10987529	3.10711		rs10760476	-2.40981		rs10465114	-3.13774		rs7045289	3.16187
ENSG00000136842	TMOD1	rs2805803	-5.46672	*	rs10759742	-2.32692		rs2480721	-4.53296	*	rs2031999	3.39459		rs10114709	-3.38958		rs10982653	2.9349		rs10739429	-3.76862
ENSG00000136866	ZFP37	rs1411602	-1.64956		rs10817418	-2.80749		rs10981561	-4.60839	*	rs10981640	-3.83131		rs41280203	3.4803		rs1324935	1.65938		rs10981621	2.77749
ENSG00000136868	SLC31A1	rs4332199	-2.48664		rs75655112	-2.53287		rs11791765	2.21211		rs10981671	-1.25266		rs35236147	-1.4327		rs7852236	2.25615		rs4979222	-2.40021
ENSG00000136888	ATP6V1G1	rs10982327	2.35712		rs2282003	-2.60775		rs13297637	3.58294		rs2282003	-2.93208		rs10120149	-2.35447		rs10759731	-1.90083		rs6478088	1.81195
ENSG00000136932	C9orf156	rs7033765	-2.95453		rs894673	-4.11866	*	rs7019196	2.40029		rs932998	-2.81246		rs932998	-2.61621		rs932998	-3.04278		rs932998	-2.80701
ENSG00000136936	XPA	rs6478395	2.65751		rs2805830	-2.25833		rs2805830	-1.85037		rs2805766	-2.23379		rs2805821	-2.57191		rs2805835	2.37957		rs2808693	4.22299	*
ENSG00000136960	ENPP2	rs2289885	-2.40284		rs12676315	-2.10094		rs1992721	-2.60532		rs1992721	-3.45014		rs7832704	-3.44022		rs7004630	3.06717		rs28668309	-2.48091
ENSG00000136982	DSCC1	rs62526620	3.57744		rs73705442	3.24718		rs28619135	5.5273	*	rs62526635	3.39638		rs6987160	3.19708		rs113036490	2.13144		rs62526620	3.05372
ENSG00000137054	POLR1E	rs4242642	-3.07056		rs4242642	-3.16352		rs10758442	-2.94489		rs4878697	-2.71054		rs10814581	-3.80296		rs17413149	3.57167		rs6476629	2.12584
ENSG00000137106	GRHPR	rs7856656	6.81043	*	rs7856656	7.1343	*	rs59967810	6.8773	*	rs7856656	7.3217	*	rs59967810	6.9017	*	rs7856656	8.49586	*	rs59967810	8.63297	*
ENSG00000137124	ALDH1B1	rs10120978	-2.69806		rs4554568	2.37606		rs11794788	3.09988		rs4008156	-1.90165		rs55681306	3.34221		rs7861944	2.52724		rs4646770	3.76188
ENSG00000137145	DENND4C	rs1129101	3.52756		rs10757047	4.29503	*	rs10757039	2.36262		rs2175378	3.34275		rs10757052	-2.24505		rs10964061	5.65871	*	rs7035919	2.88209
ENSG00000137154	RPS6	rs2666803	-1.95822		rs9298799	-1.73325		rs10757050	-1.86839		rs2772404	-3.02429		rs66577662	-1.89585		rs2772404	-2.32514		rs7867744	2.40002
ENSG00000137161	CNPY3	rs7761136	1.28583		rs9296402	-3.45765		rs2234185	2.4819		rs6901007	4.18895	*	rs2234185	3.3884		rs2234185	3.32769		rs9471982	3.88211
ENSG00000137198	GMPR	rs2075974	-1.34328		rs9477048	-2.09832		rs9383142	3.00407		rs78115249	2.17334		rs1042427	3.01723		rs7765828	1.58793		rs3818407	2.23682
ENSG00000137267	TUBB2A	rs10458071	-3.7764		rs1534998	-3.91957		rs909965	-3.87965		rs909965	-3.70067		rs909965	-5.60094	*	rs10458071	-4.42509	*	rs909961	-3.00663
ENSG00000137288	UQCC2	rs9469556	-3.05627		rs2296330	-3.59619		rs2296330	-3.07409		rs2281830	-3.69383		rs2281830	-3.64661		rs2281830	-4.98882	*	rs2281830	-3.1079
ENSG00000137393	RNF144B	rs2328239	-3.05164		rs1951924	4.22506	*	rs9383363	2.63864		rs1951924	3.66843		rs7764797	3.90082		rs7764797	3.91249		rs7764797	3.6556
ENSG00000137411	VARS2	rs114969940	-4.33724	*	rs115501141	-6.26718	*	rs115473529	-4.20588	*	rs115764777	-3.80275		rs115448711	3.36183		rs115617722	-3.36026		rs114969940	-3.71044
ENSG00000137441	FGFBP2	rs6852394	-3.02139		rs6852394	-3.36247		rs35324026	-3.06623		rs35324026	-3.28011		rs11731825	-2.55735		rs35324026	-2.7597		rs35324026	-2.18582
ENSG00000137462	TLR2	rs11737098	1.9367		rs7682814	-2.07951		rs11726242	-2.18648		rs111939063	2.8403		rs62325060	1.9919		rs2289319	-2.42411		rs2033831	-1.90081
ENSG00000137673	MMP7	rs598693	-2.80004		rs79643393	3.41703		rs2245803	-2.29158		rs2408396	-2.88702		rs17098318	2.23916		rs10791579	-2.6954		rs35837098	2.79592
ENSG00000137700	SLC37A4	rs1064193	-2.09954		rs4936459	2.53027		rs56258965	-2.47617		rs4614	-2.38953		rs4614	-1.7333		rs1006195	-3.28249		rs17075	4.46882	*
ENSG00000137713	PPP2R1B	rs633045	3.11578		rs10789849	4.69067	*	rs1940528	-2.12819		rs11214013	3.44065		rs7119563	-1.56426		rs633045	2.0565		rs17113227	-2.00453
ENSG00000137714	FDX1	rs10891105	5.16578	*	rs2724421	3.57122		rs10488763	-3.09173		rs2155569	4.03625		rs2724421	1.85681		rs2724421	4.3534	*	rs1792796	4.0468
ENSG00000137841	PLCB2	rs28634775	2.29905		rs12439272	3.49198		rs12439272	3.38772		rs731497	3.08229		rs731497	3.01864		rs7164606	3.38208		rs2229691	1.78123
ENSG00000137857	DUOX1	rs3817194	-2.70494		rs12905418	3.83565		rs12905418	4.1601	*	rs7495495	-1.44803		rs12899786	2.55401		rs1648281	-2.06625		rs1706814	3.37147
ENSG00000137860	SLC28A2	rs753414	-3.30789		rs11855527	-1.77317		rs11855527	-4.26877	*	rs74966124	0.873482		rs2002035	-2.49658		rs12913645	-1.89392		rs4774578	-1.66648
ENSG00000137876	RSL24D1	rs8034402	2.97834		rs11857087	4.63892	*	rs11857087	3.06522		rs28704633	4.32071	*	rs8034402	3.67395		rs8034402	4.37147	*	rs8034402	4.07187
ENSG00000137878	GCOM1	rs1863399	-2.63833		rs12899699	2.14967					rs4774980	2.52581					rs74769056	3.2848
ENSG00000137942	FNBP1L	rs2624439	2.09958		rs3767969	1.70693		rs2162277	-1.98984		rs12088336	3.22674		rs2624439	1.85661		rs35102250	3.48734		rs236319	3.65534
ENSG00000137968	SLC44A5	rs1249819	-4.85082	*	rs57312076	-2.26308		rs11163217	6.21134	*	rs2799052	-2.82801		rs1249780	5.04138	*	rs1249811	4.01004		rs2347218	5.40775	*
ENSG00000138030	KHK	rs2011616	1.1116		rs34732613	2.38411		rs67100745	4.73103	*	rs1465881	2.07193		rs11681145	5.06076	*	rs11126806	2.7445		rs4665947	3.73776
ENSG00000138031	ADCY3	rs1865687	-3.85275		rs7593130	2.98387		rs10207642	3.90792		rs1056074	2.24931		rs2384056	4.26908	*	rs10207642	3.90857		rs6723803	1.59337
ENSG00000138095	LRPPRC	rs13401462	4.3787	*	rs4276071	-2.92253		rs11695403	-2.57289		rs11679416	-2.26454		rs34496308	3.26708		rs7599981	1.93567		rs12712903	1.92959
ENSG00000138111	TMEM180	rs12569526	-3.69784		rs11591780	-2.94237		rs7074343	4.4092	*	rs1967815	2.57459		rs12569526	-5.13082	*	rs2863707	-2.17863		rs113451617	-2.99008
ENSG00000138135	CH25H	rs2801526	1.36574		rs2070845	2.65417		rs72812894	3.58425		rs2253503	-3.21187		rs7068816	2.61936		rs4934449	2.26849		rs1937346	-3.96951
ENSG00000138185	ENTPD1	rs11188517	-3.48797		rs2226163	-6.27816	*	rs7074866	5.18553	*	rs2226163	-5.95301	*	rs10882661	3.65358		rs2226163	-5.49623	*	rs2226163	-3.51308
ENSG00000138311	ZNF365	rs7915475	-1.74242		rs2138559	4.72119	*	rs1878257	2.43733		rs1914184	1.99279		rs1914184	3.611		rs74156052	2.37092		rs7904219	3.08974
ENSG00000138316	ADAMTS14	rs12571623	-2.84683		rs10762407	1.69182		rs10740357	-2.68014		rs2253801	-2.87402		rs11516614	-2.31182		rs10823615	2.38559		rs10999459	-3.70284
ENSG00000138326	RPS24	rs7071351	-2.43127		rs1469378	-3.94156		rs35896738	2.86778		rs2249030	-4.90181	*	rs2249030	-2.6048		rs2559825	-4.34067	*	rs2249030	-3.32793
ENSG00000138376	BARD1	rs3820727	3.41352		rs6720708	-4.15086	*	rs2592231	-4.36376	*	rs6756902	-3.41525		rs6744446	-3.58826		rs2292821	2.93704		rs6720708	-3.23503
ENSG00000138381	ASNSD1	rs114408326	-8.68193	*	rs1132360	-5.08434	*	rs6726636	-4.60608	*	rs1437891	-4.95413	*	rs1437891	-5.86931	*	rs13035966	-3.05739		rs10210345	-2.78414
ENSG00000138399	FASTKD1	rs2353193	3.43985		rs10803835	5.39713	*	rs2353193	4.57577	*	rs12467047	3.72653		rs11901329	3.63091		rs10803835	3.56776		rs2353193	3.83472
ENSG00000138639	ARHGAP24	rs7673464	-3.61125		rs11937452	-2.27713		rs72980807	-2.95786		rs13131183	-3.03967		rs35341700	-2.14939		rs13131183	-3.56804		rs11937452	-2.30172
ENSG00000138741	TRPC3	rs17694623	3.1813		rs6838639	3.09958		rs6838639	3.8819		rs35109910	3.10183		rs9993043	3.41131		rs9993043	3.34266		rs6841843	-3.22545
ENSG00000138744	NAAA	rs17288671	3.76211		rs13112512	-5.08157	*	rs11732759	4.16064	*	rs13138223	4.67937	*	rs10337	2.2638		rs112197434	-5.94318	*	rs11931349	4.08075
ENSG00000138755	CXCL9	rs6829592	2.59089		rs17001390	2.21819		rs9991187	2.6131		rs4859594	2.12816		rs7666272	2.4008		rs10000436	1.79087		rs10014401	2.28872
ENSG00000138757	G3BP2	rs7679851	-5.75314	*	rs17000744	-5.20586	*	rs34659736	-6.1582	*	rs1553985	-5.69689	*	rs1553985	-5.17479	*	rs10002528	5.55198	*	rs10002528	5.54002	*
ENSG00000138769	CDKL2	rs17214357	1.90017		rs13134512	1.43709		rs12498415	1.81348		rs6818849	-1.93066		rs17000682	-3.01306		rs1553985	-5.07855	*	rs7690878	-2.05515
ENSG00000138771	SHROOM3	rs11723845	3.6627		rs34301983	3.94372		rs4371638	-1.45635		rs56248930	2.75078		rs4859685	2.73884
ENSG00000138772	ANXA3	rs7675424	2.76236		rs11943426	2.64114		rs17003342	3.10608		rs1546176	2.28731		rs13142813	4.49293	*	rs7675424	1.82994		rs78122271	-2.78516
ENSG00000138777	PPA2	rs2713862	3.07973		rs75819412	-3.30148		rs75819412	-4.20881	*	rs13141889	2.55866		rs75819412	-3.08355		rs77928427	3.5996		rs6855572	-3.53772
ENSG00000138780	GSTCD	rs11941690	2.80558		rs2553434	1.6051		rs2553440	3.03661		rs2553441	3.3587		rs7684839	2.49888		rs2553441	3.13582		rs7684839	2.60894
ENSG00000138796	HADH	rs28449333	4.54055	*	rs10856986	3.12051		rs6533346	3.9412		rs28449333	1.75091		rs34271707	-3.12973		rs28449333	4.94534	*	rs10856986	2.34829
ENSG00000138821	SLC39A8	rs62327954	3.27182		rs55929428	2.88255		rs6818963	2.72458		rs1471393	2.27801		rs34663993	3.66193		rs11935847	-3.4164		rs6818963	4.51013	*
ENSG00000139044	B4GALNT3	rs11063534	5.43318	*	rs1056008	6.23033	*	rs7314691	8.54808	*	rs7314691	5.67921	*	rs7314691	5.83304	*	rs1056008	5.96987	*	rs1056008	6.48489	*
ENSG00000139154	AEBP2	rs10841265	-3.28756		rs7314014	-4.53808	*	rs58131342	-2.40159		rs10841239	-3.15832		rs11044673	3.24735		rs11044716	2.13983		rs12816977	-1.31741
ENSG00000139182	CLSTN3	rs11612161	3.91922		rs4332595	-2.66597		rs2167285	3.48949		rs2305340	-3.0217		rs7297327	2.97022		rs12370543	-2.9928		rs4883058	-2.42716
ENSG00000139187	KLRG1	rs76853851	-1.98686		rs759469	-4.91143	*	rs7136274	-3.56102		rs12811795	-4.6784	*	rs759469	-3.39291		rs7136274	-4.0243		rs759470	-3.43772
ENSG00000139190	VAMP1	rs714775	-2.39827		rs2534723	3.79516		rs2532522	4.28171	*	rs2532522	2.12092		rs2532518	3.21075		rs11064245	3.95459		rs2267966	-4.77791	*
ENSG00000139192	TAPBPL	rs2534713	5.37997	*	rs2532496	5.97272	*	rs2532496	5.45172	*	rs2532496	2.68977		rs2532496	4.26542	*	rs2532496	2.8964		rs2532496	4.33471	*
ENSG00000139197	PEX5	rs7973719	-5.11496	*	rs1450962	-2.47221		rs61917955	2.77766		rs7962917	2.41958		rs1868800	-2.96837		rs7486091	3.03952		rs3782920	-3.2057
ENSG00000139344	AMDHD1	rs11108351	3.97281		rs1436126	4.36725	*	rs4762650	-4.67922	*	rs1561097	3.16863		rs7957696	3.56974		rs6538685	-3.32453		rs7955450	-3.04782
ENSG00000139370	SLC15A4	rs7137567	-4.08298		rs4760585	3.67041		rs10744390	2.60956		rs2398432	3.42177		rs12313544	-3.23992		rs11610968	-2.86898		rs1077443	-2.6481
ENSG00000139433	GLTP	rs10850914	5.0525	*	rs4766639	4.44866	*	rs4766639	3.71347		rs10850838	2.38298		rs12823540	-4.34001	*	rs10850914	3.71643		rs4766641	3.67077
ENSG00000139567	ACVRL1	rs750304	1.82738		rs61913988	2.53339		rs12228493	2.31231					rs534592	2.18716		rs11610386	2.52792		rs1690215	-2.15057
ENSG00000139610	CELA1	rs12582273	6.47543	*	rs9652000	4.88631	*	rs7138439	5.82447	*	rs17860343	5.61269	*	rs9651999	5.78226	*	rs12582273	5.56303	*	rs9651999	5.23156	*
ENSG00000139624	CERS5	rs1554844	-1.92834		rs7964698	-4.58826	*	rs3184122	-3.26264		rs2358538	-1.64868		rs61928263	-1.91768		rs12821615	-1.86254		rs61928263	-1.97838
ENSG00000139684	ESD	rs11148014	3.0439		rs9526236	-3.57073		rs4942575	-3.62455		rs7983914	-3.47209		rs9567724	2.70691		rs61948313	-4.59569	*	rs12875203	3.59055
ENSG00000139714	MORN3	rs2942368	4.53357	*	rs2942368	4.56031	*	rs10840649	4.97465	*	rs59988934	4.96829	*	rs59988934	3.89611		rs7978609	4.55484	*	rs2942368	4.37104	*
ENSG00000139899	CBLN3	rs12431836	2.49285		rs4344657	-2.72434		rs2273632	-7.319	*	rs7154785	-2.93928		rs4344657	-5.74651	*	rs10134603	2.50853		rs4982912	-4.20662	*
ENSG00000139908	TSSK4	rs17102265	1.89711		rs2277481	2.04509		rs11158610	-2.73056		rs4982864	2.0467		rs12891162	1.771		rs78807053	2.48858		rs1061838	2.29771
ENSG00000139926	FRMD6	rs6572782	-2.11851		rs11847326	-1.66554		rs4898705	3.56783		rs11851031	4.33496	*	rs2357115	2.95579		rs8013974	2.30615		rs11851031	2.17444
ENSG00000139998	RAB15	rs12587546	1.51108		rs17880939	-1.59982		rs61160081	2.23772		rs11627382	3.58776		rs8004904	2.77431		rs11158568	2.12186		rs3087955	4.27713	*
ENSG00000140009	ESR2	rs1152584	3.68631		rs7144688	5.13483	*	rs1152584	5.4865	*	rs1152584	4.15551		rs1962134	4.32313	*	rs7144688	4.11278		rs7144688	4.57602	*
ENSG00000140043	PTGR2	rs2878734	2.65791		rs1985969	2.48911		rs78113886	-4.65869	*	rs9944160	3.38391		rs71429027	-3.66348		rs4587912	3.08642		rs78113886	-4.80831	*
ENSG00000140092	FBLN5	rs2267989	-6.03163	*	rs2267989	-5.50864	*	rs2267989	-5.99276	*	rs12586948	5.03754	*	rs2267989	-5.84287	*	rs2267989	-6.37727	*	rs2267989	-6.82794	*
ENSG00000140105	WARS	rs1042897	-2.26665		rs35617968	2.46225		rs11557208	1.88678		rs2281892	2.21449		rs11624974	-3.17117		rs35347747	2.53137		rs35617968	3.09275
ENSG00000140284	SLC27A2	rs7182203	2.5063		rs7165671	-3.01327		rs75217875	-2.40039		rs11070754	2.67824		rs854149	3.05915		rs8036098	-2.33496		rs72737086	-3.18355
ENSG00000140319	SRP14	rs72731415	-3.5184		rs16924528	-5.16676	*	rs72731415	-4.25807	*	rs72731415	-4.48863	*	rs72731415	-4.28184	*	rs16924528	-4.69629	*	rs16924528	-3.44449
ENSG00000140323	DISP2	rs113003846	2.73376		rs4605132	-2.00106		rs59714765	-2.39618		rs748556	1.97054		rs1898884	3.70856		rs72733434	3.62525		rs6492945	3.04929
ENSG00000140367	UBE2Q2	rs11636220	-2.77783		rs2655132	-3.39862		rs2655132	-2.22063		rs34821913	-2.51504		rs56290532	2.65294		rs72734531	-1.86617		rs72734531	-2.47137
ENSG00000140382	HMG20A	rs7177055	-3.27969		rs28712147	1.77558		rs7180732	3.49908		rs17385648	2.10874		rs74942300	-1.95176		rs62009067	2.22203		rs11635606	3.56086
ENSG00000140386	SCAPER	rs11072614	3.76805		rs118129828	3.44289		rs2454450	3.60235		rs157757	-2.09423		rs11072600	4.36266	*	rs66920037	1.05901		rs2056544	-1.33198
ENSG00000140403	DNAJA4	rs11634386	-3.23807		rs12438236	-1.96005		rs11633194	2.66433		rs4886566	-1.84547		rs56229935	1.89381		rs12906502	-1.89769		rs1850887	2.69274
ENSG00000140416	TPM1	rs4238368	-2.80963		rs2729812	-3.91329		rs11071720	-4.17603	*	rs2729812	-3.61133		rs1972041	-3.50089		rs7177676	3.30484		rs55703462	-2.22325
ENSG00000140450	ARRDC4	rs34520623	3.52159		rs1491181	2.56194		rs55746986	2.76469		rs12440256	3.21687		rs9708235	2.85928		rs28694303	-3.52481		rs975641	2.25204
ENSG00000140451	PIF1	rs1719271	-2.91363		rs11071820	4.14628	*	rs832881	2.77672		rs4287512	3.05346		rs72733265	2.75077		rs11634670	2.64601		rs1719288	-2.20789
ENSG00000140455	USP3	rs8035085	3.74021		rs4984292	2.2767		rs35527136	1.42663		rs4984247	3.19726		rs35527136	3.33251		rs111514929	-2.01934		rs62012767	2.19675
ENSG00000140471	LINS	rs35026471	1.4103		rs769046	-3.23503		rs4965687	2.67093		rs8032848	1.68733		rs11247218	1.58566		rs7171618	2.39572		rs4965684	2.16896
ENSG00000140474	ULK3	rs12487	1.49595		rs11072508	1.55888		rs2168518	4.57116	*	rs2290573	2.80364		rs1378941	2.68185		rs2168519	2.36259		rs79217743	-1.76536
ENSG00000140526	ABHD2	rs420017	2.06137		rs7177792	2.52066		rs293366	2.03262		rs293387	2.16831		rs16942750	-2.82179		rs11638609	2.95388		rs12440469	1.34061
ENSG00000140564	FURIN	rs11635900	-2.44681		rs113405020	-3.34703		rs2532110	2.57065		rs113405020	-3.39303		rs113405020	-2.40349		rs8037430	-2.20998		rs2532110	2.39554
ENSG00000140678	ITGAX	rs2230429	3.16646		rs4889660	2.2526		rs7193268	-2.25177		rs58408589	-3.22732		rs58408589	-2.72762		rs58408589	-4.24257	*	rs58408589	-3.20343
ENSG00000140832	MARVELD3	rs4788815	-3.09196		rs34764568	2.92337		rs7206039	4.75103	*	rs80126763	-2.1087		rs310333	2.30736		rs11639902	-3.1015		rs1582589	3.47898
ENSG00000140950	TLDC1	rs247827	-2.8399		rs692081	2.09747		rs501782	3.04369		rs2966321	2.3971		rs9937245	2.51945		rs247878	3.0037		rs7190534	-4.15285
ENSG00000140955	ADAD2	rs11643968	-2.88391		rs2230130	4.64517	*				rs2326167	-4.75482	*				rs11647209	3.16052
ENSG00000141141	DDX52	rs2158254	-1.87718		rs12947529	4.18645	*	rs3110622	-2.65116		rs8079983	4.11397		rs8079983	3.38201		rs12951345	2.35332		rs12948355	2.02328
ENSG00000141219	C17orf80	rs1466113	3.65779		rs9902795	-4.35604	*	rs9901287	-2.95648		rs35797630	-3.0323		rs118102068	2.60954		rs998571	-3.18537		rs7217720	2.59419
ENSG00000141252	VPS53	rs9894847	3.08568		rs11558129	-5.20044	*	rs7225041	3.22181		rs11870735	-2.43884		rs4968139	-2.91408		rs9893847	2.92231		rs9893847	2.30405
ENSG00000141295	SCRN2	rs9903904	-4.98599	*	rs62066132	-3.72044		rs9903904	-4.64004	*	rs11079795	4.0556		rs11079797	-4.77223	*	rs11651698	-4.39522	*	rs4793684	-3.66947
ENSG00000141314	RHBDL3	rs80135683	2.66824		rs7216622	3.88436		rs8076040	2.68684		rs12950671	1.83739		rs72813026	1.66223		rs4795685	3.57046		rs34555008	2.29143
ENSG00000141316	SPACA3	rs3922357	-2.62513		rs7226013	2.10505					rs16586	3.93458		rs11871218	2.29497		rs4795728	-2.28409		rs2188947	2.39839
ENSG00000141337	ARSG	rs2287302	4.6709	*	rs12945490	-3.56018		rs1002446	-3.59176		rs2160725	3.269		rs2160725	4.39465	*	rs12946747	-4.88191	*	rs8075656	-3.57615
ENSG00000141503	MINK1	rs3966782	6.51269	*	rs3966782	4.91117	*	rs7774	3.78948		rs3966782	4.21809	*	rs2243102	5.55734	*	rs7774	4.59229	*	rs7774	6.14222	*
ENSG00000141504	SAT2	rs4968188	-4.25969	*	rs1799941	-2.258		rs9907657	-2.94927		rs9907657	-2.97681		rs9907657	-3.40404		rs62059836	-3.57514		rs55662831	-3.3986
ENSG00000141519	CCDC40	rs1982244	-2.28291		rs2304853	-2.29657		rs55871988	-2.46959		rs1631707	-1.98105		rs7223264	2.76394		rs72848412	-3.15926		rs3829604	2.15
ENSG00000141524	TMC6	rs4583318	-2.48242		rs3818147	-2.76021		rs2748425	3.82585		rs3794742	-2.93485		rs2073285	-2.09172		rs17773854	2.38028		rs17773854	3.13572
ENSG00000141540	TTYH2	rs10852751	1.95302		rs6501705	7.17131	*	rs11652975	3.33031		rs6501705	6.52513	*	rs12600768	-3.76613		rs6501705	6.67962	*	rs6501705	3.95837
ENSG00000141542	RAB40B	rs9897171	2.41217		rs12450372	-3.12599		rs62079722	-2.45532		rs56137100	-2.23561		rs2244094	2.82174		rs4789804	-2.00685		rs12602034	2.92207
ENSG00000141556	TBCD	rs56176890	4.51631	*	rs78986388	5.83377	*	rs3744165	7.09071	*	rs56225483	2.88617		rs56217307	4.38426	*	rs8072584	4.12452		rs8072584	4.33438	*
ENSG00000141560	FN3KRP	rs2246577	-7.86086	*	rs2280251	-5.93134	*	rs2246577	-7.65354	*	rs7207719	-5.24326	*	rs7207719	-6.61443	*	rs2249888	5.90121	*	rs2243523	8.16102	*
ENSG00000141562	NARF	rs9890316	2.93385		rs7221125	5.60565	*	rs8008	-1.68292		rs9916119	2.84224		rs62080980	-2.1266		rs6502118	3.25248		rs9898189	2.22603
ENSG00000141580	WDR45B	rs3748812	3.68639		rs9897171	3.65759		rs9897171	3.28898		rs11078001	4.36135	*	rs111720645	2.91386		rs78165269	4.84291	*	rs7215059	-3.13006
ENSG00000141655	TNFRSF11A	rs3017344	3.01828		rs11665260	-4.37361	*	rs17720953	-3.27397		rs7229445	-3.33172		rs56145860	2.67497		rs12165084	3.26292		rs3018362	-3.43901
ENSG00000141698	NT5C3B	rs6503675	9.59658	*	rs35051135	7.45455	*	rs6503675	9.91272	*	rs35051135	7.54558	*	rs3744781	8.50918	*	rs1043007	9.53448	*	rs2304499	9.94856	*
ENSG00000141759	TXNL4A	rs55695451	4.37174	*	rs55695451	2.90672		rs55695451	1.32997		rs12458585	-2.22843		rs11663328	-3.54525		rs34937055	1.96902		rs67651675	2.60456
ENSG00000141934	PPAP2C	rs12974219	4.62275	*	rs8111051	-3.5694		rs28534823	4.83411	*	rs28573771	3.91446		rs12979151	3.44458		rs28573771	4.02351		rs12985425	3.81569
ENSG00000141968	VAV1	rs10415535	2.43429		rs10425286	-5.89611	*	rs2047139	-3.41516		rs339402	-3.94716		rs34986624	3.69827		rs12609729	-3.57975		rs308197	-3.36409
ENSG00000141994	DUS3L	rs1890098	3.02553		rs2290776	-3.17019		rs8101416	-3.75821		rs2446195	-4.00394		rs2290776	-4.63351	*	rs2436531	-3.20754		rs2290776	-4.05251
ENSG00000142082	SIRT3	rs760059	4.44157	*	rs7481993	3.37843		rs521922	2.20976		rs1045454	5.54362	*	rs554773	2.71139		rs12574034	3.82157		rs521922	3.09815
ENSG00000142089	IFITM3	rs34481144	6.02951	*	rs6421983	5.73548	*	rs7102856	3.82185		rs6421983	6.13861	*	rs7925844	-5.02285	*	rs6421983	4.62008	*	rs7925844	-3.91831
ENSG00000142102	ATHL1	rs11602423	-5.39586	*	rs3932433	3.95926		rs3932433	4.41279	*	rs574185	5.27524	*	rs3932433	5.39589	*	rs10902119	3.97457		rs11602423	-3.66668
ENSG00000142156	COL6A1	rs4599218	2.65939		rs2776406	-3.09289		rs7277632	-2.40952		rs9978887	-4.2945	*	rs3859734	3.17283		rs1980982	-2.47058		rs4818819	2.34067
ENSG00000142185	TRPM2	rs55949227	2.51363		rs4818710	2.59827		rs4818909	-2.03852		rs62220416	-3.64228		rs62220413	-2.92642		rs2238725	-4.19113	*	rs62220413	-1.94502
ENSG00000142188	TMEM50B	rs6517175	-6.53216	*	rs9976971	5.29177	*	rs3183852	-7.61386	*	rs17883129	-4.7077	*	rs8133486	-7.11833	*	rs2834215	-5.22169	*	rs2834215	-6.8799	*
ENSG00000142197	DOPEY2	rs28626388	3.04319		rs59027502	3.17425		rs9808787	2.14007		rs11702495	3.11946		rs2284626	2.64966		rs13048745	2.78673		rs76925207	-2.0886
ENSG00000142227	EMP3	rs4802464	1.93373		rs1654671	-3.23996		rs11669615	-4.16765	*	rs66614163	-3.82443		rs11669615	-3.08563		rs11670259	1.51572		rs10408430	2.55178
ENSG00000142230	SAE1	rs2862235	1.9407		rs56179616	-3.28418		rs2287842	1.49886		rs10424953	-2.76731		rs309193	-3.29456		rs73061330	2.51377		rs309190	-2.63049
ENSG00000142252	GEMIN7	rs3178166	-4.59367	*	rs4803797	2.41296		rs3178166	-6.00566	*	rs11083758	1.74115		rs3786507	-3.09726		rs3178166	-3.04311		rs3178166	-6.6523	*
ENSG00000142330	CAPN10	rs13019955	-2.27537		rs7594981	-3.51952		rs11678793	2.81298		rs7594981	-3.01199		rs2975779	3.09522		rs12616820	-2.53874		rs60580278	4.19097	*
ENSG00000142512	SIGLEC10	rs11881372	-2.21613		rs1968240	3.49767		rs7258020	2.74183		rs1968240	2.93479		rs3745403	2.15358		rs6509532	-1.95007		rs7258020	2.5753
ENSG00000142606	MMEL1	rs60733400	-4.22661	*	rs2494624	-2.75371		rs72848552	-3.39806		rs6666788	-2.67617		rs12751643	3.15093		rs72848552	-1.38593		rs2296443	3.14461
ENSG00000142621	FHAD1	rs2496325	3.11901		rs7549599	3.40686		rs1612465	-3.46251		rs763821	3.49674		rs7549759	2.49036		rs7535266	-2.84594		rs10927745	2.25992
ENSG00000142632	ARHGEF19	rs221052	5.13533	*	rs221052	3.08829		rs221063	5.99287	*	rs6603888	-2.2		rs221061	3.49824		rs221035	5.57944	*	rs221063	5.36991	*
ENSG00000142657	PGD	rs652771	-3.15198		rs11121555	3.24283		rs663364	2.09958		rs11121555	3.16961		rs616488	-1.7318		rs6541090	3.71781		rs12753426	-1.11893
ENSG00000142669	SH3BGRL3	rs4370757	2.13655		rs59448769	1.92697		rs10902728	-2.06812		rs11247929	2.01999		rs11589684	1.6436		rs4659431	-1.5018		rs112752634	2.22717
ENSG00000142684	ZNF593	rs1889756	5.47997	*	rs1889756	4.38058	*	rs6682529	6.11823	*	rs1889756	5.59239	*	rs6682529	5.54044	*	rs1889756	5.56224	*	rs10794523	4.80378	*
ENSG00000142686	C1orf216	rs2336070	1.24057		rs2336070	0.19923		rs2336070	0.75998		rs6425953	-4.33114	*	rs2336070	0.103454		rs2336070	0.889511		rs6425953	-0.528395
ENSG00000142794	NBPF3	rs4079441	6.23103	*	rs113548640	6.05586	*	rs4079441	7.87073	*	rs2316504	4.95503	*	rs113548640	5.11768	*	rs7527656	6.67775	*	rs4654948	5.2392	*
ENSG00000142856	ITGB3BP	rs12728538	5.8004	*	rs217470	6.2714	*	rs860611	8.37919	*	rs860611	6.20122	*	rs12728538	5.77212	*	rs860611	6.13046	*	rs72679082	6.868	*
ENSG00000142937	RPS8	rs10890314	-3.22081		rs12725192	-3.24301		rs3008980	-2.30669		rs12723764	-3.22264		rs3008980	-3.01466		rs35957134	-3.17288		rs11585861	-2.03908
ENSG00000142959	BEST4	rs3738248	1.81434		rs76973380	-1.70033		rs61789937	1.91557		rs57139686	-2.50471		rs11573542	3.19442		rs72899527	-1.2358		rs11211026	1.56731
ENSG00000143119	CD53	rs12145219	-3.76629		rs343822	2.42748		rs7545997	2.3486		rs1494323	2.4954		rs1494323	2.6502		rs12145219	-4.58622	*	rs6696299	2.79828
ENSG00000143147	GPR161	rs202255	-2.20722		rs10753766	-2.09452		rs57179575	-2.58487		rs10737540	2.02516		rs2902569	-2.91371		rs2902569	-1.64887		rs202253	-4.33722	*
ENSG00000143153	ATP1B1	rs1358714	-4.15349		rs36013507	-4.29823	*	rs1200139	3.32886		rs36013507	-4.2548	*	rs1892090	2.91976		rs36013507	-4.85942	*	rs11578708	2.56223
ENSG00000143155	TIPRL	rs35277878	2.87522		rs10157191	-2.50378		rs10737539	-3.13478		rs7339877	-3.43726		rs7339877	-4.13392		rs10918850	3.50331		rs10753766	-4.44366	*
ENSG00000143167	GPA33	rs4657627	-3.12118		rs9287077	-3.99888		rs4657631	2.9895		rs4657627	4.55119	*	rs6693185	-1.95512		rs35777372	-2.62359		rs6427057	-2.78986
ENSG00000143184	XCL1	rs16860872	7.41569	*	rs1933098	6.35257	*	rs1323533	4.4959	*	rs141673522	5.40875	*	rs141673522	3.39758		rs141673522	6.6137	*	rs16860872	4.74321	*
ENSG00000143185	XCL2	rs11580138	-5.50933	*	rs16860872	-6.15841	*	rs11580138	-4.21451	*	rs16860872	-5.84185	*	rs2031207	-3.79723		rs16860872	-5.31663	*	rs141673522	-3.72779
ENSG00000143198	MGST3	rs10737515	-4.64956	*	rs4147596	-3.17082		rs10737515	-4.10134	*	rs4147594	-3.82287		rs3820362	3.88801		rs4147596	-3.93264		rs3820362	4.29119	*
ENSG00000143248	RGS5	rs2940674	-3.45387		rs4656389	3.24901		rs12751359	-4.571	*	rs10917691	2.24556		rs2815284	3.39324		rs2036699	3.16719		rs35002667	-3.78218
ENSG00000143333	RGS16	rs676374	2.64119		rs528722	2.90842		rs10911098	3.15534		rs574910	-1.64089		rs627928	2.3915		rs629954	1.98295		rs611280	3.54544
ENSG00000143337	TOR1AIP1	rs539181	-1.71932		rs533795	-2.96124		rs539181	1.81203		rs12121694	-4.2355	*	rs9726605	-1.44812		rs1014394	-1.48266		rs2501615	2.49103
ENSG00000143466	IKBKE	rs1953090	-4.45956	*	rs35417888	-5.70167	*	rs17022427	-3.40719		rs35417888	-5.53235	*	rs1059704	3.2378		rs2297549	-5.13756	*	rs1059704	1.99303
ENSG00000143622	RIT1	rs79549100	1.93024		rs6693528	0.937159		rs55785064	0.933927		rs35790033	-1.77213		rs79549100	3.21636		rs12080846	1.45301		rs55785064	1.61776
ENSG00000143669	LYST	rs12125300	1.03319		rs3768056	2.72476		rs6429243	3.09835		rs3768056	2.89096		rs12125300	-2.19425		rs2489156	1.29334		rs6700726	-2.0624
ENSG00000143772	ITPKB	rs3768380	-4.06973		rs3768380	-4.77147	*	rs587043	-2.05555		rs697850	-4.66716	*	rs708759	2.10188		rs10495248	-4.43373	*	rs5020835	2.87887
ENSG00000143970	ASXL2	rs10193672	-1.69929		rs11685550	-1.68011		rs9309437	3.03071		rs11688263	-3.73513		rs6740433	-2.62156		rs34534520	-2.57793		rs10181262	-2.17665
ENSG00000144115	THNSL2	rs2919872	3.26612		rs2919872	3.00539		rs10185660	3.40053		rs2970901	3.61173		rs10185660	4.61782	*	rs6724281	-2.47816		rs10186296	4.71356	*
ENSG00000144161	ZC3H8	rs10191773	-1.9955		rs4848281	2.40495		rs11685462	3.73578		rs4848281	2.39241		rs55941618	-2.59104		rs10864901	1.80919		rs11903915	2.87491
ENSG00000144182	LIPT1	rs720229	-6.22781	*	rs13026928	-4.21614	*	rs11903311	-4.80311	*	rs17760028	-1.85453		rs13004376	4.45795	*	rs6753650	-4.85943	*	rs6753650	-5.48794	*
ENSG00000144320	KIAA1715	rs819036	3.77093		rs77451247	-4.30114	*	rs12465451	-2.24547		rs10205227	2.09132		rs12471824	-1.41559		rs819036	1.90674		rs1020410	-1.55819
ENSG00000144362	PHOSPHO2	rs8207	-4.35014	*	rs12614542	2.57545		rs2883255	-4.66498	*	rs6712641	-3.08205		rs10930367	-4.80423	*	rs34603151	-2.84112		rs13009840	-4.42403	*
ENSG00000144401	METTL21A	rs1055229	2.03682		rs1055229	2.85878		rs2551915	-1.95657		rs2361238	-1.3526		rs1862952	2.67139		rs3845812	-2.46666		rs11687552	-1.79425
ENSG00000144559	TAMM41	rs420599	-3.46948		rs420599	-3.59801		rs442665	-4.75354	*	rs4684823	3.05096		rs420599	-3.21881		rs6770635	2.17251		rs392621	-3.42345
ENSG00000144567	FAM134A	rs3731889	-3.19066		rs11680709	-5.97928	*	rs6707361	-4.57115	*	rs10164761	-4.36196	*	rs6749092	-2.60443		rs11680709	-3.9882		rs13419988	-3.66639
ENSG00000144580	RQCD1	rs4674322	-3.13745		rs2384950	-3.55421		rs56190215	-3.93556		rs10190250	-3.2565		rs10190250	-1.39004		rs4674322	-3.62195		rs4674322	-2.17868
ENSG00000144642	RBMS3	rs3773106	2.4048		rs1992352	1.51183		rs79529468	3.32198		rs6779977	3.60976		rs1992352	2.87266		rs1440493	-1.57509		rs35718383	-2.17365
ENSG00000144711	IQSEC1	rs458459	2.78814		rs360829	-3.77484		rs4684898	3.00407		rs77278014	-3.16031		rs4684898	2.8734		rs522491	4.36747	*	rs522438	3.59281
ENSG00000144791	LIMD1	rs1318992	5.31147	*	rs2578679	4.58167	*	rs1962892	5.33412	*	rs2578679	3.75656		rs1962892	6.16338	*	rs3774670	4.63851	*	rs1866402	4.70942	*
ENSG00000144824	PHLDB2	rs1913495	1.60389		rs60787620	2.32885		rs9841149	-2.01473		rs7630035	2.04774		rs754914	2.24305		rs6790977	-2.11247		rs13095929	2.22432
ENSG00000144895	EIF2A	rs13072593	5.24241	*	rs2049229	-3.69743		rs9289823	4.13955	*	rs12330655	5.08672	*	rs12330655	3.8021		rs9823447	4.84918	*	rs2090916	-3.77013
ENSG00000145214	DGKQ	rs11724804	5.40148	*	rs62294486	4.26426	*	rs11724804	4.18364	*	rs3775113	4.98803	*	rs4690229	2.81014		rs10902762	4.02229		rs10902762	4.19505	*
ENSG00000145220	LYAR	rs6854167	3.36827		rs28668007	-3.15763		rs9995233	2.63152		rs11723339	2.28414		rs2916454	-2.34472		rs11723339	3.22544		rs71597709	-2.65382
ENSG00000145284	SCD5	rs10034593	4.42513	*	rs1980360	3.95176		rs7700236	4.7139	*	rs13103483	4.57984	*	rs7700236	4.62596	*	rs10034593	5.59865	*	rs10034593	4.69678	*
ENSG00000145287	PLAC8	rs76835502	1.84179		rs12508182	1.77907		rs12508182	3.29626		rs4693562	2.64838		rs41462844	2.41016		rs12508182	2.29256		rs11726083	2.70666
ENSG00000145332	KLHL8	rs342442	-3.61844		rs12645763	4.90448	*	rs71607405	2.38531		rs13129654	-2.9786		rs1408	1.63412		rs342442	-3.55827		rs67460700	2.65851
ENSG00000145335	SNCA	rs6841352	3.74296		rs3775434	-3.39111		rs2583962	2.91915		rs356180	2.75286		rs3806789	2.39176		rs356229	3.03346		rs356182	2.38618
ENSG00000145354	CISD2	rs147952930	1.65157		rs10452178	-2.87415		rs10516495	-2.11288		rs10452178	-2.94655		rs223351	0.756816		rs28444377	-3.00224		rs223366	1.98254
ENSG00000145365	TIFA	rs7695626	-2.70311		rs6836717	-6.91783	*	rs6836717	5.49259	*	rs6836717	-4.41188	*	rs2102993	4.76143	*	rs13133818	6.24212	*	rs11730010	4.42987	*
ENSG00000145386	CCNA2	rs72680798	2.13827		rs7699776	4.63924	*	rs35495505	-2.02582		rs4833765	-1.58668		rs9684587	2.46368		rs1507994	3.54426		rs6821305	2.3117
ENSG00000145390	USP53	rs13106878	4.59992	*	rs11737560	5.33382	*	rs11737560	5.58015	*	rs11737560	5.79625	*	rs13106878	4.89732	*	rs7655064	6.3294	*	rs7655064	4.93825	*
ENSG00000145428	RNF175	rs10007443	-2.3147		rs6858578	-3.62927		rs2405437	4.09424		rs4643790	2.63749		rs4643790	2.78217		rs1439167	3.01794		rs12499236	-2.65924
ENSG00000145476	CYP4V2	rs6552962	6.59656	*	rs6552962	7.29961	*	rs13152184	-4.20867	*	rs6552962	7.13109	*	rs4862668	3.15525		rs7687961	6.72529	*	rs1055138	-3.84091
ENSG00000145494	NDUFS6	rs4975742	-2.75633		rs58460883	-4.39542	*	rs12517040	2.78756		rs58460883	-2.76386		rs10065727	2.85201		rs58460883	-3.81262		rs10746550	2.80958
ENSG00000145545	SRD5A1	rs3297	3.24512		rs518673	3.36627		rs518673	3.89175		rs193743	-3.87424		rs13166387	-2.96882		rs3297	3.16201		rs274662	-1.95428
ENSG00000145675	PIK3R1	rs71628501	-2.58732		rs56952161	1.69785		rs62357315	-2.20176		rs251406	1.78694		rs62357315	-4.59412	*	rs10940157	-1.96857		rs10515070	-1.97229
ENSG00000145703	IQGAP2	rs62362962	2.00534		rs9687487	2.91939		rs4704325	2.60061		rs3797373	2.88213		rs2455229	-2.03719		rs13170396	-2.65666		rs62362045	2.39691
ENSG00000145730	PAM	rs3776864	-1.83521		rs10038600	2.7089		rs78943353	2.36469		rs71586552	3.25702		rs467897	1.57547		rs258152	2.79856		rs467897	1.85034
ENSG00000145757	SPATA9	rs13166682	2.67378		rs10075777	5.26166	*	rs213885	6.90339	*	rs4869245	5.45795	*	rs13179768	5.39619	*	rs4869245	5.17014	*	rs13166682	5.53936	*
ENSG00000145780	FEM1C	rs73254600	2.78221		rs10036006	2.01848		rs6888963	-2.98456		rs12517357	2.40363		rs28450135	-1.86255		rs6594893	2.14001		rs9687184	-1.88156
ENSG00000145817	YIPF5	rs11948123	-3.56542		rs17101592	-4.64164	*	rs17101592	-4.79362	*	rs6864309	-4.32047	*	rs2398721	-3.86204		rs6864309	-4.08569		rs2398717	-3.80939
ENSG00000145824	CXCL14	rs2188920	-2.01051		rs4976330	2.29615		rs7715992	3.21723		rs801571	-2.67675		rs11948207	-2.91503		rs11742557	-1.98958		rs59628104	-2.2108
ENSG00000145882	PCYOX1L	rs6887230	4.41873	*	rs6887230	3.99734		rs2895849	3.39042		rs2431719	-4.43527	*	rs34060527	-2.49933		rs6887230	2.47909		rs79965038	2.40948
ENSG00000145911	N4BP3	rs35312700	2.49105		rs3935147	-4.73623	*	rs2913817	3.03747		rs17080239	2.69789		rs3812089	2.13006		rs7721220	-2.65184		rs11949084	1.56746
ENSG00000145979	TBC1D7	rs2439556	2.50562		rs2496134	2.64176		rs2496131	3.60931		rs498338	3.04845		rs2496135	4.48552	*	rs2496135	3.18007		rs2496134	2.38505
ENSG00000145990	GFOD1	rs74964043	3.09423		rs2560791	-2.96636		rs75904535	-1.86965		rs2496162	1.37091		rs935061	-2.49184		rs2560787	-2.00495		rs2439554	-1.94981
ENSG00000146066	HIGD2A	rs10214381	-2.86413		rs6862846	-2.82509		rs73328161	3.38832		rs35069679	-3.69014		rs6862846	-4.37153	*	rs13158884	-3.98275		rs6862846	-4.59514	*
ENSG00000146072	TNFRSF21	rs2396816	2.37639		rs9367271	4.44356	*	rs9369674	-2.0763		rs11758366	2.58625		rs9367271	3.12755		rs11760017	2.42459		rs9473043	-1.60096
ENSG00000146085	MUT	rs1924989	3.41101		rs9463480	3.32944		rs514563	2.87959		rs514563	1.81761		rs13215471	-2.1428		rs3930746	4.64766	*	rs60944851	3.68123
ENSG00000146166	LGSN							rs62414978	3.37091					rs12213195	2.11461					rs7758212	-3.42993
ENSG00000146285	SCML4	rs4945796	-3.14554		rs4945789	4.39108	*	rs7775791	1.95721		rs2883360	5.58471	*	rs7775791	2.84909		rs1554313	3.7387		rs761778	-1.89945
ENSG00000146386	ABRACL	rs58408126	-3.49911		rs12196247	-2.7765		rs9376396	-2.71686		rs9399269	3.35435		rs9495299	3.13705		rs9403030	-3.29963		rs12664486	-3.57504
ENSG00000146476	C6orf211	rs9322318	-1.86863		rs1971256	-3.7163		rs1971256	-3.01393		rs12191820	-2.19701		rs12525623	-2.63149		rs11155787	-1.84569		rs62444265	-2.66382
ENSG00000146530	VWDE	rs74993124	6.07832	*	rs847911	5.21301	*	rs2287067	5.21942	*	rs847911	5.37381	*	rs2192842	5.75929	*	rs847987	5.97707	*	rs74993124	5.64819	*
ENSG00000146535	GNA12	rs798492	3.46328		rs798518	4.22926	*	rs2969024	-2.41714		rs1182155	5.25439	*	rs112200992	-2.91232		rs798551	5.56892	*	rs798526	4.28846	*
ENSG00000146540	C7orf50	rs10271082	2.59064		rs869412	4.65833	*	rs12701499	4.00346		rs7803208	5.51256	*	rs10257761	4.37834	*	rs12701713	4.25783	*	rs57011695	-4.34772	*
ENSG00000146574	CCZ1B	7:6861880	-7.25851	*	7:6861880	-7.86276	*	rs10265409	-7.2828	*	7:6861880	-6.45939	*	7:6861880	-6.58386	*	7:6861880	-7.58436	*	rs6970760	-7.70012	*
ENSG00000146674	IGFBP3	rs10255707	-2.79257		rs788716	2.38809		rs2132571	3.64748		rs28487987	-2.32851		rs10255707	-2.68282		rs788716	3.65666		rs1722116	3.49915
ENSG00000146676	PURB	rs11761618	3.95032		rs7803335	2.76994		rs7785231	3.7909		rs11555636	1.78294		rs62460557	2.04884		rs6463255	1.9032		rs34494873	-1.61479
ENSG00000146700	SRCRB4D	rs57783215	-1.96784		rs1558441	-2.94641		rs6465128	-4.85349	*	rs2961047	-2.54161		rs35029472	-2.8328		rs1638074	-1.94682		rs6465120	3.52256
ENSG00000146707	POMZP3	rs1799122	6.75751	*	rs1799122	7.92022	*	rs60701917	5.71767	*	rs1799122	7.24647	*	rs55764248	-4.55908	*	rs1799122	7.57251	*	rs60701917	5.5184	*
ENSG00000146834	MEPCE	rs7778181	1.52802		rs10255133	1.30797		rs117078929	-0.999753		rs34893607	2.41566		rs73161774	-1.83404		rs6955367	-2.47939		rs6978739	-4.1953	*
ENSG00000146859	TMEM140	rs150252150	-3.17808		rs1962205	-5.81554	*	rs10954489	-4.40491	*	rs2348272	-5.84506	*	rs6978240	-6.29474	*	rs10227500	-6.15195	*	rs6978240	-5.68325	*
ENSG00000147408	CSGALNACT1	rs11204060	-3.71854		rs11993323	2.70391		rs13267569	-2.68168		rs7830404	2.62926		rs6999592	-2.21446		rs75376882	-2.69909		rs75376882	-2.24905
ENSG00000147419	CCDC25	rs35594839	3.63536		rs28460356	-2.7711		rs34633208	4.5378	*	rs34633208	2.25472		rs9797	-4.44969	*	rs72609977	-2.43299		rs4538825	4.19796	*
ENSG00000147421	HMBOX1	rs10088428	-8.77678	*	rs10088428	-8.77459	*	rs10088428	-9.20507	*	rs10088428	-6.5182	*	rs10088428	-7.56079	*	rs10088428	-5.76714	*	rs1542690	-4.44637	*
ENSG00000147536	GINS4	rs10096250	3.93216		rs11784531	-5.78697	*	rs13263247	-1.611		rs11781254	-5.45016	*	rs13280816	-2.01861		rs10103697	-5.4263	*	rs76824527	-2.74329
ENSG00000147576	ADHFE1	rs2718999	3.65305		rs2719002	3.52763		rs2555568	4.7795	*	rs2059642	2.52375		rs56255323	3.11458		rs7001334	3.63936		rs13257517	-2.48031
ENSG00000147601	TERF1	rs59618894	-1.80078		rs6472745	2.30508		rs6472745	3.08217		rs10504546	-2.22303		rs4236999	2.01667		rs10087744	-2.73975		rs10087744	-3.56052
ENSG00000147650	LRP12	rs7845549	-2.30648		rs2918070	3.52826		rs76181748	-2.50093		rs2918072	3.1882		rs2959025	-2.05373		rs2918072	2.90384		rs6996424	1.57364
ENSG00000147724	FAM135B	rs7837068	2.21868					rs1519369	2.12839		rs7840261	-2.16432					rs954802	4.23775	*	rs16908658	-2.56426
ENSG00000147804	SLC39A4	rs2242270	2.41164		rs2272663	-1.97877		rs7814545	-2.11514		rs4515595	1.80399		rs13258200	2.55848		rs2229313	2.68411		rs2620631	4.34632	*
ENSG00000147813	NAPRT1	rs10282929	-4.28474	*	rs10093709	-8.54512	*	rs10093709	-8.01164	*	rs4874156	-5.72283	*	rs10090650	-7.87298	*	rs10282929	-7.97752	*	rs10093709	-6.32235	*
ENSG00000147852	VLDLR	rs729366	2.78272		rs1470943	4.83957	*	rs10812407	-2.67152		rs970122	3.98037		rs10967571	-3.44269		rs11790283	4.47415	*	rs10119724	2.7096
ENSG00000147912	FBXO10	rs2768656	3.89312		rs17412622	3.37985		rs17413149	2.72619		rs10114545	4.49477	*	rs2768656	2.2868		rs17413149	4.49905	*	rs17412622	2.84818
ENSG00000148090	AUH	rs1995933	-2.45834		rs2990343	-3.59461		rs1201825	-4.53354	*	rs2440587	-1.78901		rs2482363	-3.27418		rs1201825	-2.24828		rs1201825	-4.43339	*
ENSG00000148153	INIP	rs1568125	-2.4615		rs1965427	-1.88765		rs2798317	-1.57251		rs2676629	1.90945		rs62575206	-1.96179		rs56020535	-2.21447		rs10981493	-4.43699	*
ENSG00000148180	GSN	rs4837839	2.18944		rs4837839	3.90524		rs747846	-2.08878		rs10760173	3.11047		rs10760158	2.96851		rs10818530	3.52051		rs10760158	3.24855
ENSG00000148219	ASTN2	rs7021489	-1.99343		rs7853786	-2.79313		rs1929007	-2.28564		rs10983453	1.48896		rs55813580	-2.73935		rs1537528	4.49707	*	rs1537528	2.49209
ENSG00000148290	SURF1	rs3124747	-4.0262		rs3124747	-6.49245	*	rs3124747	-5.73488	*	rs3124747	-6.21817	*	rs3118667	-4.82991	*	rs3124747	-6.02046	*	rs3124747	-5.52432	*
ENSG00000148296	SURF6	rs35101023	-4.43716	*	rs7030175	2.02608		rs558240	3.11465		rs532436	2.12392		rs11244064	1.94314		rs493014	-2.31558		rs2285488	-3.15189
ENSG00000148337	CIZ1	rs2267958	-2.03142		rs2502817	-1.58743		rs10987908	2.30824		rs3003597	-2.4366		rs10987903	1.90919		rs7035411	2.51747		rs6478823	2.4143
ENSG00000148396	SEC16A	rs11574891	-2.17688		rs10781533	3.90803		rs11146021	-3.38263		rs34302850	-3.26533		rs13290734	-3.37739		rs9314867	2.70777		rs10870202	3.67461
ENSG00000148400	NOTCH1	rs3013312	2.4728		rs13285021	-2.60326		rs10870094	-3.03368		rs3013306	-2.37781		rs35288226	-2.70062		rs11145771	-3.00579		rs12339129	1.79238
ENSG00000148411	NACC2	rs55864735	2.11654		rs117072409	-2.64631		rs1164894	-2.74916		rs10858192	3.45796		rs10124981	2.10813		rs10858192	3.09737		rs10776877	-2.33912
ENSG00000148450	MSRB2	rs11593017	1.72359		rs6482251	-1.87737		rs2219797	-1.36148		rs11013284	-2.47271		rs61849883	2.1544		rs11013284	-4.14544	*	rs11013284	-2.74328
ENSG00000148488	ST8SIA6	rs34408134	-2.98108		rs12259924	2.88965		rs3928773	2.45411		rs11254509	-1.92454		rs975493	-1.90926		rs17136473	2.68782		rs10904927	3.34536
ENSG00000148600	CDHR1	rs11594534	-4.23818	*	rs74145782	3.22794		rs74346246	-2.35251		rs10887231	2.10924		rs57897265	2.14153		rs11528373	-2.3884		rs80126868	2.70732
ENSG00000148795	CYP17A1				rs10786726	1.86873					rs12770034	-2.1455					rs10883769	1.77677		rs284863	1.16451
ENSG00000148834	GSTO1	rs1992774	1.89259		rs2164624	2.36353		rs2164624	3.40026		rs2164624	2.30223		rs2164624	1.62132		rs61861353	1.8993		rs2164624	2.73755
ENSG00000148848	ADAM12	rs898325	3.05763		rs12264492	-3.01618		rs12764903	2.68698		rs898325	2.60561		rs7089974	-2.42215		rs898325	2.76241		rs12764903	3.04617
ENSG00000148985	PGAP2	rs12795081	3.08144		rs7929536	1.82906		rs7945554	1.96324		rs72844313	2.956		rs1451723	2.29237		rs4910814	-2.80222		rs7931173	-1.81403
ENSG00000149054	ZNF215	rs7933973	3.93168		rs1602569	4.47895	*	rs1602569	2.30124		rs7112606	-2.23404		rs2595448	-2.91264		rs1602569	3.10235		rs7933973	5.74264	*
ENSG00000149084	HSD17B12	rs10838158	-4.34902	*	rs6485464	-4.1637	*	rs1878765	-3.99724		rs6485464	-2.76017		rs1878765	-2.88861		rs6485464	-3.67578		rs1878765	-1.81417
ENSG00000149089	APIP	rs1553759	2.35523		rs2956086	2.3802		rs967751	-3.51845		rs11032943	-2.28593		rs2986429	-1.94073		rs2915189	5.49988	*	rs967751	-3.01285
ENSG00000149179	C11orf49	rs17787966	-0.971613		rs7113108	1.25746		rs4494268	2.56758		rs7113108	4.21722	*	rs4576779	1.38915		rs11039106	-3.4894		rs4494268	1.40506
ENSG00000149196	C11orf73	rs4944576	1.4472		rs12289477	2.45852		rs61904326	-4.39872	*	rs11234643	-2.97311		rs12289477	2.92667		rs292110	-3.04439		rs292110	-2.71747
ENSG00000149218	ENDOD1	rs599281	3.14756		rs499172	-4.36508	*	rs663965	4.70057	*	rs574828	3.5848		rs10831315	-4.99566	*	rs599281	3.51664		rs10741503	-3.14565
ENSG00000149292	TTC12	rs10891532	-2.59267		rs6589369	2.11099		rs3897583	3.72296		rs73572791	3.86648		rs4503577	3.34023		rs6589369	3.18615		rs6589369	2.28008
ENSG00000149380	P4HA3	rs1783537	-7.68468	*	rs6592551	-8.66093	*	rs6592551	-8.84757	*	rs6592551	-7.29103	*	rs6592551	-8.44674	*	rs1726751	-6.35922	*	rs6592551	-6.34521	*
ENSG00000149485	FADS1	rs968567	4.12536		rs28456	7.22338	*	rs968567	3.99109		rs4246215	3.81732		rs28456	3.43471		rs2524299	3.71977		rs55903902	-1.74818
ENSG00000149527	PLCH2	rs67658905	2.6068		rs12746918	2.92192		rs12085089	-2.72605		rs12731309	2.61681		rs77804600	-3.82823		rs55960350	-3.64524		rs2840538	2.9781
ENSG00000149531	FRG1B	rs6087213	3.00081		rs6087264	3.97852		rs6087264	4.96997	*	rs7264307	3.67159		rs6119118	4.30598	*	rs7264307	3.65407		rs6119046	4.13764
ENSG00000149547	EI24	rs9704355	3.80841		rs12804009	-3.28791		rs111350132	2.75794		rs2702026	-3.65985		rs4937014	1.55486		rs565435	-5.12063	*	rs12804009	-4.02477
ENSG00000149548	CCDC15	rs3808995	-3.26184		rs10893309	-2.82115		rs12276686	5.67059	*	rs3802904	2.87122		rs11219878	2.87731		rs73024313	2.66764		rs10893304	4.08071
ENSG00000149573	MPZL2	rs17121997	2.83471		rs1624780	-6.35131	*	rs1624780	-3.97331		rs1624780	-4.57723	*	rs1624780	-4.74185	*	rs2368238	3.67288		rs1624780	-2.98805
ENSG00000149577	SIDT2	rs4516002	-2.3385		rs522645	-2.88631		rs694574	-3.67369		rs595297	1.66788		rs582179	-2.01872		rs4516002	-2.38851		rs4938352	-3.34717
ENSG00000149922	TBX6	rs55762054	1.39295		rs7542	1.94123		rs73530148	-2.67719		rs75832891	1.73802		rs9783783	3.41747		rs7201780	-2.40288		rs3809627	-2.56212
ENSG00000150076	C10ORF68	rs2484718	-2.2758		rs2484718	-2.48966		rs11009005	4.11589	*	rs2484718	-3.25704		rs2484718	-2.85736		rs2484718	-2.60196		rs11009090	-1.58018
ENSG00000150316	CWC15	rs7937987	-2.39042		rs906528	1.8559		rs4753648	4.36423	*	rs689825	1.83918		rs6483377	2.69312		rs6483377	1.85375		rs11020975	3.8951
ENSG00000150347	ARID5B	rs77509998	-3.35085		rs2278308	-1.84061		rs713240	-1.72345		rs7909873	-2.15165		rs2893882	1.84696		rs6479779	-1.88793		rs72833349	1.88446
ENSG00000150433	TMEM218	rs7103543	2.68636		rs55889403	-3.03819		rs2919475	-2.16626		rs10790721	-4.07157		rs15541	3.18022		rs4396301	-2.7004		rs11219900	2.91926
ENSG00000150625	GPM6A	rs1845728	-3.04412		rs76944430	2.66005		rs34646060	-3.59002		rs13144028	2.19473		rs2581770	2.11809		rs2333262	-2.69265		rs7687455	-2.66306
ENSG00000150667	FSIP1	rs10520138	-3.72743		rs9806365	-4.60146	*	rs16969802	-1.61982		rs7180675	-4.14543		rs4429263	-1.52538		rs2411300	-4.07156		rs16969802	-1.60284
ENSG00000150756	FAM173B	rs11749268	1.95427		rs2548551	1.72959		rs6867681	2.41125		rs11746305	2.87244		rs9791130	1.88955		rs6868937	-2.30173		rs73035592	-2.46912
ENSG00000150764	DIXDC1	rs11214040	-2.77578		rs12795123	3.75132		rs1940392	-2.65335		rs11214032	2.74707		rs7114594	-2.02302		rs10891299	3.73		rs762550	-2.38788
ENSG00000150773	PIH1D2	rs1946519	2.19322		rs11606049	1.2698		rs7941988	2.92573		rs7944155	2.33924		rs4592454	1.82982		rs1811349	-2.11297		rs7941988	3.12445
ENSG00000150938	CRIM1	rs3770858	3.67586		rs57431226	2.64212		rs10195419	-2.30214		rs3770957	-3.64168		rs4670552	2.4792		rs861051	3.07718		rs55653640	2.34866
ENSG00000150977	RILPL2	rs28647680	2.21297		rs7299523	3.62275		rs28478828	-2.08401		rs28706696	3.38627		rs28659953	-1.1709		rs28706696	3.53867		rs28577594	2.76521
ENSG00000150990	DHX37	rs7313888	-1.95432		rs7973940	3.283		rs60252902	2.04696		rs4072887	2.26192		rs7961219	3.63195		rs4509867	2.0717		rs7316622	-1.96611
ENSG00000151012	SLC7A11	rs7687893	2.39852		rs11726463	-2.20115		rs4863779	-1.76657		rs76279569	-3.62174		rs11726463	-3.29234		rs11723941	1.97761		rs7666936	2.31742
ENSG00000151033	LYZL2	rs7907925	4.22449	*	rs10763803	-2.10713		rs72810580	2.21862		rs10763809	2.42024					rs4749561	-2.85441		rs60459078	2.90159
ENSG00000151164	RAD9B	rs6606686	-2.15486		rs73191841	-1.17068		rs4766430	2.06752		rs4766500	3.83034		rs73191841	2.12832		rs1265742	4.23748	*	rs73191843	-1.95874
ENSG00000151208	DLG5	rs1248649	-4.8348	*	rs1781824	-2.64705		rs1248882	-3.69433		rs1149720	2.37615		rs34061907	4.88245	*	rs1248670	3.20612		rs2579136	-5.14711	*
ENSG00000151229	SLC2A13	rs11564139	2.60149		rs28370681	2.82676		rs10784223	-3.21784		rs10784267	-2.5889		rs2173133	4.33726	*	rs2128277	-2.64639		rs61933469	2.98193
ENSG00000151287	TEX30	rs12019474	1.94164		rs661577	2.48432		rs61965968	-2.81011		rs34841982	2.03655		rs1571070	-2.90865		rs3783232	-2.51007		rs61965989	-2.50388
ENSG00000151353	TMEM18	rs12714416	5.2165	*	rs12714416	6.4668	*	rs12990777	5.93125	*	rs2293083	5.93453	*	rs2293083	5.91612	*	rs2293083	6.8662	*	rs2293083	7.09755	*
ENSG00000151470	C4orf33	rs337279	2.79998		rs3113489	3.90829		rs4975193	3.59402		rs337265	-4.18884	*	rs504968	3.76591		rs3113489	3.97376		rs504968	3.33437
ENSG00000151552	QDPR	rs34333687	-5.63139	*	rs10030250	-5.23073	*	rs34333687	-4.89105	*	rs2244804	-3.77284		rs2518616	-3.00702		rs10030250	-5.45856	*	rs34333687	-4.19791	*
ENSG00000151640	DPYSL4	rs11592988	3.96335		rs6560686	-4.13451	*	rs2818423	5.33496	*	rs66523819	-3.14346		rs2818405	3.84446		rs12778266	-3.18515		rs1052556	6.07052	*
ENSG00000151690	MFSD6	rs13391723	-3.65511		rs7603607	-3.20598		rs10931450	2.64519		rs6748034	-4.00486		rs13409841	-3.59023		rs4853696	-2.78105		rs2582754	-4.91437	*
ENSG00000151694	ADAM17	rs6747020	4.30038	*	rs6747020	3.7193		rs59274893	2.22181		rs12474540	-2.44181		rs12474540	-2.48384		rs6432025	-2.72738		rs76503460	-1.61262
ENSG00000151715	TMEM45B	rs1047975	5.09843	*	rs692325	-4.57006	*	rs11221876	2.7471		rs692325	-4.29386	*	rs7948511	3.95654		rs2323725	4.4096	*	rs11221876	3.951
ENSG00000151725	CENPU	rs8086	3.82667		rs13126272	-2.79969		rs902174	-5.9618	*	rs60175581	-3.15123		rs876838	-4.75782	*	rs12513029	-3.749		rs4862407	-4.2015	*
ENSG00000151729	SLC25A4	rs6828163	1.8198		rs6819903	2.34786		rs34985265	2.85242		rs10023015	2.86809		rs34985265	1.76605		rs13122969	2.40773		rs67596855	-2.68523
ENSG00000151743	AMN1	rs11051587	2.91474		rs1797821	4.59534	*	rs34841509	-1.95005		rs4931557	2.59564		rs73090309	-3.30429		rs74969480	-1.89898		rs10843993	-2.31396
ENSG00000151773	CCDC122	rs12866387	-3.60879		rs12871262	-3.78989		rs12428432	-5.71669	*	rs12871262	-2.84265		rs12871262	-5.2053	*	rs12871262	-3.42012		rs12871262	-4.77078	*
ENSG00000152104	PTPN14	rs7413899	-3.23944		rs11120336	2.70272		rs6677050	-3.57751		rs4233300	-2.68442		rs11120303	-2.60246		rs35090781	2.4083		rs11588026	2.52254
ENSG00000152219	ARL14EP	rs7952660	-5.35986	*	rs7950187	-6.37071	*	rs3858430	-7.679	*	rs4112796	-5.01179	*	rs3904779	-6.25043	*	rs7950187	-5.11481	*	rs7950187	-4.81635	*
ENSG00000152234	ATP5A1	rs16978516	4.23427	*	rs16978516	1.94421		rs16978509	-1.46744		rs12954742	-2.05706		rs1627084	-2.11741		rs11082506	2.46124		rs11663194	-2.14684
ENSG00000152242	C18orf25	rs7242375	-2.33738		rs4890626	-4.31971	*	rs4890638	-2.03086		rs4433901	-1.81447		rs4890638	-2.04382		rs1620609	2.35302		rs58220234	3.26661
ENSG00000152256	PDK1	rs12151618	-1.72262		rs10181851	-1.39562		rs836606	-1.17918		rs7591769	-1.83582		rs11686903	-2.14556		rs10930569	-2.54819		rs10188207	-2.31803
ENSG00000152315	KCNK13	rs12147332	1.83205		rs1286910	2.03031		rs8004861	-5.53992	*	rs12883232	-1.9963		rs10146588	-5.99058	*	rs12878088	2.36947		rs12880183	3.64888
ENSG00000152348	ATG10	rs2407064	3.85699		rs4081859	4.54335	*	rs17243791	6.03753	*	rs145368338	3.77806		rs17243791	5.42592	*	rs2407064	4.05668		rs6882565	4.4996	*
ENSG00000152439	ZNF773	rs1548476	-5.20668	*	rs6510089	-4.32614	*	rs1548476	-4.1299	*	rs11084499	-4.11458		rs11084504	-3.50808		rs11672136	-3.57074		rs11084504	-3.18123
ENSG00000152465	NMT2	rs10906835	2.90444		rs11259539	-3.81745		rs11259539	-4.53426	*	rs7917664	2.34614		rs11259539	-4.28663	*	rs10906816	2.28266		rs10906857	-4.23239	*
ENSG00000152492	CCDC50	rs78204017	-3.62997		rs9830235	-4.53396	*	rs80060783	-2.77919		rs4687210	-5.07201	*	rs7636707	-3.23221		rs9830235	-4.91078	*	rs56134151	-3.10178
ENSG00000152495	CAMK4	rs1618689	3.46014		rs1650790	-4.72019	*	rs1650790	-2.60337		rs78345930	3.7041		rs1650790	-2.45597		rs1644512	-4.62543	*	rs1644496	3.83725
ENSG00000152503	TRIM36	rs17381680	2.16758		rs4596375	2.46902		rs10061960	3.05117		rs6862055	3.42843		rs2053697	2.49393		rs265436	2.52949		rs10061960	3.81914
ENSG00000152520	PAN3	rs7335866	4.48696	*	rs7328732	4.36652	*	rs7335866	4.3374	*	rs1933436	4.09826		rs9508004	3.77263		rs7335866	4.27352	*	rs9554311	2.88057
ENSG00000152527	PLEKHH2	rs35863448	4.25768	*	rs13011594	-2.47319		rs17335631	-3.49014		rs13013678	-3.78546		rs13018547	-2.15597		rs58526585	-3.75227		rs13013678	-4.42754	*
ENSG00000152672	CLEC4F	rs2110978	4.66369	*	rs2902581	4.69269	*	rs2110978	3.38551		rs4852228	4.25136	*				rs1548888	5.01978	*	rs34297533	1.80545
ENSG00000152684	PELO	rs2456207	2.89366		rs6863805	2.86795		rs57616741	-2.34315		rs13168671	-4.17985	*	rs57616741	-3.15219		rs6863805	3.3511		rs13188662	2.7294
ENSG00000152689	RASGRP3	rs2305574	2.8294		rs6746388	-3.49831		rs17594260	-3.75943		rs6746388	-4.49341	*	rs57655227	-3.14816		rs6746388	-3.07354		rs3023	-3.75251
ENSG00000152749	GPR180	rs3897473	-3.63475		rs1408999	4.28706	*	rs3897473	-6.08965	*	rs9561641	-3.61306		rs9556402	-6.9638	*	rs9301979	-3.63831		rs3897473	-4.63523	*
ENSG00000152760	TCTEX1D1	rs506778	3.54081		rs4655651	2.58377		rs11208945	3.73753		rs11811699	-2.55388		rs657808	4.31963	*	rs12059355	-2.84521		rs657808	3.09169
ENSG00000152818	UTRN	rs6934162	-1.6334		rs6570639	1.89589		rs9390187	1.32951		rs9390183	1.97527		rs6906465	-1.95481		rs11155367	2.00802		rs951573	1.38962
ENSG00000152904	GGPS1	rs12120237	-3.09859		rs2803851	-1.58628		rs7515427	3.20744		rs7523916	-1.59943		rs7515427	1.50904		rs12757197	-1.72589		rs12072301	-2.07984
ENSG00000152969	JAKMIP1	rs60046962	4.45044	*	rs34001692	4.06724		rs34111900	4.24755	*	rs34111900	4.11264		rs34111900	4.18891		rs10461053	2.91266		rs79818218	3.40445
ENSG00000153046	CDYL	rs9392641	3.45083		rs62384662	5.46764	*	rs6922170	2.47171		rs4960046	4.62558	*	rs12662327	1.19512		rs9392641	4.78969	*	rs4960037	-1.54772
ENSG00000153048	CARHSP1	rs12447292	3.15335		rs8057362	2.43393		rs11647985	3.88815		rs12919045	2.75878		rs11640388	2.89184		rs8097	-2.12368		rs4985010	2.09337
ENSG00000153071	DAB2	rs3909469	-2.05396		rs3849773	2.72981		rs147613439	-2.08761		rs3843910	2.42026		rs12652609	2.49844		rs3849773	2.44497		rs700233	2.78353
ENSG00000153113	CAST	rs152014	5.31853	*	rs469532	3.52078		rs152014	4.54262	*	rs152014	2.93429		rs152014	5.29348	*	rs152014	3.83562		rs152014	3.59104
ENSG00000153140	CETN3	rs971708	1.82853		rs4916679	-2.75267		rs113582022	2.13753		rs2115500	-1.57206		rs7710265	-4.23949	*	rs2972956	2.00445		rs2115500	2.72072
ENSG00000153157	SYCP2L	rs9379896	5.8051	*	rs9379896	2.47458		rs808462	-2.55942		rs9348724	3.43371		rs7754009	2.46707		rs9467852	5.71616	*	rs9467852	2.32725
ENSG00000153187	HNRNPU	rs1532396	2.58547		rs2365685	-2.03166		rs6675421	3.97209		rs12083578	3.55374		rs12410323	2.66607		rs34886343	2.3948		rs12069622	2.68694
ENSG00000153214	TMEM87B	rs4849051	-3.05177		rs11123109	6.48481	*	rs3811643	-2.21233		rs11690440	6.90971	*	rs7586558	2.05065		rs35326322	4.17891	*	rs76343822	-2.13072
ENSG00000153406	NMRAL1	rs3761679	2.5038		rs1291695	2.58736		rs3761679	3.54688		rs9923354	3.71523		rs4786499	3.09514		rs757593	4.34083	*	rs4785968	4.99736	*
ENSG00000153551	CMTM7	rs3867379	2.98594		rs342752	-2.81543		rs11129517	3.2683		rs4364205	1.83724		rs164203	2.1674		rs164222	-2.80217		rs654855	-3.43034
ENSG00000153563	CD8A	rs13029597	-3.32116		rs1803262	-3.53362		rs1803262	-3.40829		rs3810831	-3.866		rs1803262	-3.68134		rs55739292	-3.5989		rs1803262	-3.8785
ENSG00000153814	JAZF1	rs6971086	2.43615		rs10245867	3.65897		rs10245867	4.43087	*	rs10245867	2.2074		rs10245867	4.53193	*	rs68104887	-2.82921		rs10245867	3.6518
ENSG00000154027	AK5	rs12093881	2.70305		rs12093881	3.41077		rs72681659	-3.40256		rs12093881	3.23577		rs61785662	-2.91285		rs12093881	4.27725	*	rs76635375	-2.21039
ENSG00000154099	DNAAF1	rs2288022	3.80999		rs2288022	4.39043	*	rs2288022	5.61746	*	rs2326167	-5.11143	*	rs2230129	6.00498	*	rs2288022	5.0939	*	rs62049864	7.02904	*
ENSG00000154133	ROBO4	rs10893304	2.41706		rs10790715	4.17315	*	rs10893303	1.51218		rs10790718	2.72815		rs71474111	3.46808					rs603040	-2.52853
ENSG00000154153	FAM134B	rs17650129	2.35657		rs2249506	-2.85265		rs13169278	-1.82736		rs2249506	-2.25972		rs62371321	2.25356		rs334465	2.14991		rs3761754	2.48331
ENSG00000154263	ABCA10	rs1974575	2.53078		rs1468513	-1.64009		rs60066663	-1.97952		rs78199467	-2.24816		rs80106196	1.55704		rs12453914	1.94496		rs11650955	2.46171
ENSG00000154269	ENPP3	rs13198582	2.57588		rs17060673	1.80706		rs3908475	1.2757		rs3883882	-1.6867		rs453639	-2.29261		rs9483337	2.00911		rs6922526	1.50255
ENSG00000154359	LONRF1	rs6998906	2.83399		rs4831834	3.23843		rs56024046	4.3582	*	rs4395899	2.45248		rs2068280	2.26566		rs73202633	-2.44304		rs4831834	3.22287
ENSG00000154429	CCSAP	rs237759	2.74529		rs237767	4.56382	*	rs237759	4.90562	*	rs237775	5.31776	*	rs237747	4.07715		rs237766	4.15442	*	rs58076731	2.42593
ENSG00000154451	GBP5	rs55870241	2.45652		rs10922610	-2.84383		rs12739526	3.14583		rs60619336	2.72652		rs12063900	3.16083		rs60619336	2.90073		rs4658348	2.7732
ENSG00000154479	CCDC173	rs11892927	-4.10819		rs2683449	-1.76547		rs2592789	1.93555		rs12470910	2.10114		rs6433140	1.8652		rs76360526	2.0359		rs76748975	1.52179
ENSG00000154518	ATP5G3	rs268157	4.57714	*	rs1205399	4.58887	*	rs6756167	3.30099		rs268171	4.23092	*	rs138445779	-2.77463		rs268232	5.74949	*	rs10168360	3.65581
ENSG00000154719	MRPL39	rs2014873	-3.48734		rs7278130	-4.57444	*	rs9978841	-4.06711		rs4817040	-1.72982		rs11911213	-2.68615		rs17001286	3.48405		rs7278132	-3.2592
ENSG00000154721	JAM2	rs73161729	2.51303		rs7278132	2.86401		rs9974613	1.39171		rs11702663	2.26129		rs11702663	2.45767		rs11911213	-2.02706		rs1018754	3.05386
ENSG00000154768	C17orf50	rs4796105	2.88842		rs73990293	2.42138		rs4795087	2.55604		rs11868785	-1.69008		rs4251724	4.27363	*	rs226428	1.8806		rs8080959	2.96836
ENSG00000154781	CCDC174	rs11928660	-2.92101		rs11928660	-3.55989		rs12487541	-3.46801		rs78111792	1.87851		rs73039532	1.8945		rs13090178	-2.28225		rs4685208	2.89262
ENSG00000154814	OXNAD1	rs842247	-3.24033		rs842257	-6.23362	*	rs6763776	-5.1929	*	rs842244	-6.07515	*	rs842421	3.44851		rs842247	-7.05668	*	rs689716	-3.95285
ENSG00000154845	PPP4R1	rs12967300	-2.48589		rs62087418	-3.08582		rs57539299	-3.66435		rs11874157	2.36844		rs7228280	-4.25841	*	rs2156014	2.31605		rs7243701	-2.20491
ENSG00000154856	APCDD1	rs206514	-1.9719		rs206506	-2.26078		rs61188156	-4.63739	*	rs206529	1.87482		rs498703	-2.67577		rs11080422	-2.01571		rs564991	-1.9495
ENSG00000154917	RAB6B	rs9813363	-4.08214		rs9852801	-3.12321		rs2692678	-2.91879		rs1880663	2.38629		rs9824452	-3.00297		rs2692678	-3.24172		rs1917780	-3.04818
ENSG00000154928	EPHB1	rs9846488	-2.13101		rs40438	3.31417		rs4955532	-2.24116		rs78607540	2.06412		rs9874454	-3.00144		rs11709198	3.01611		rs7645510	-2.03972
ENSG00000154978	VOPP1	rs12718971	2.07389		rs4947514	1.72014		rs57309183	2.69767		rs2177688	-3.31432		rs75175415	-1.88319		rs1568826	4.34649	*	rs75126546	-2.2078
ENSG00000155096	AZIN1	rs1062315	-3.29392		rs72685199	-3.18806		rs7817397	-2.03458		rs1529796	-2.62693		rs58045596	-2.47154		rs7842414	1.9414		rs58867349	-2.08326
ENSG00000155158	TTC39B	rs10114494	-3.35969		rs2849049	-5.62039	*	rs686030	7.80308	*	rs686030	5.18472	*	rs661048	7.12251	*	rs585002	5.84096	*	rs581080	4.971	*
ENSG00000155229	MMS19	rs7068965	2.41812		rs10882939	2.37765		rs7341998	-2.29872		rs4244326	-2.84189		rs149284426	2.32843		rs7074482	-1.45894		rs11189211	1.73524
ENSG00000155265	GOLGA7B	rs10883014	2.25132		rs11189408	1.76547		rs11597378	2.84885		rs3793695	-2.14919		rs11597378	2.501		rs472818	-2.64026		rs11189412	-2.07755
ENSG00000155307	SAMSN1	rs1980955	-3.83758		rs2049858	-3.53362		rs463397	4.18878	*	rs2822718	-4.15164		rs989938	2.72919		rs2822718	-3.91068		rs2822706	-3.25574
ENSG00000155368	DBI	rs6760826	-2.9476		rs13031771	2.294		rs2100076	-1.41382		rs12711928	2.28614		rs13011366	-3.21637		rs79257260	2.37526		rs11692352	1.88518
ENSG00000155393	HEATR3	rs2041918	-3.22273		rs8044237	-2.46637		rs6500282	-2.95461		rs62029889	-2.43107		rs7190762	-2.35614		rs12598013	-2.09458		rs75859969	-1.79582
ENSG00000155465	SLC7A7	rs1003349	1.98125		rs2073344	3.10233		rs2073344	3.13376		rs28588189	-2.78319		rs1003349	3.26846		rs11622371	2.62347		rs35298861	-2.84339
ENSG00000155542	SETD9	rs11958021	-7.85862	*	rs1573998	-8.11497	*	rs2662016	-8.00858	*	rs2662016	-7.45692	*	rs11958021	-6.61657	*	rs11958021	-7.66765	*	rs702686	-7.63858	*
ENSG00000155850	SLC26A2	rs251346	1.43274		rs2544937	2.36223		rs72832116	-3.08504		rs83912	-2.78526		rs30828	-2.36336		rs2003625	1.9118		rs13176911	3.03805
ENSG00000155893	ACPL2	rs1877222	3.56465		rs1010717	2.31308		rs12488083	-2.14933		rs56182432	2.19966		rs13089646	-3.49212		rs56047678	1.40318		rs4683570	2.18193
ENSG00000155906	RMND1	rs7451577	-3.26656		rs6557135	-3.52177		rs9383910	-4.18784	*	rs1890135	3.31963		rs6557136	-3.7608		rs9383899	-3.76058		rs6557139	-3.23864
ENSG00000155970	MICU3	rs62502366	4.64257	*	rs3988342	3.24885		rs1858707	3.82143		rs3988342	3.58281		rs10106054	-2.98751		rs3862112	5.10334	*	rs3988342	3.46638
ENSG00000156011	PSD3	rs4621845	-2.92914		rs4921616	1.62504		rs1492286	-2.50856		rs10111304	3.11363		rs1492286	-4.50143	*	rs335245	-1.84846		rs13258924	-2.05182
ENSG00000156030	ELMSAN1	rs62006091	-2.45331		rs6830	-5.88336	*	rs4903132	4.56104	*	rs7155048	-4.68015	*	rs8013292	2.43565		rs6830	-3.06295		rs7140570	3.10678
ENSG00000156110	ADK	rs35273093	4.65856	*	rs35273093	1.83362		rs35273093	2.75241		rs35273093	3.10493		rs35273093	2.22686		rs35273093	2.50768		rs10824197	1.8213
ENSG00000156171	DRAM2	rs3762374	4.37212	*	rs3762374	6.52922	*	rs325925	-2.2337		rs3762374	5.84764	*	rs11102218	2.80159		rs3762374	6.56044	*	rs694180	-1.73496
ENSG00000156253	RWDD2B	rs2776242	2.81919		rs1571680	1.55103		rs8128170	4.75792	*	rs2247110	1.45449		rs13046794	2.7989		rs2776246	1.79344		rs2243552	3.78333
ENSG00000156261	CCT8	rs2832160	5.0886	*	rs2832160	3.86009		rs73192167	5.39148	*	rs73192167	3.52772		rs73192167	4.28303	*	rs73192167	5.20867	*	rs73192167	5.90095	*
ENSG00000156265	MAP3K7CL	rs2832262	-2.92921		rs2409331	-2.59884		rs2832195	-2.82866		rs9982010	-2.77678		rs9982288	-2.91667		rs2183569	-1.78879		rs2853831	-2.02836
ENSG00000156564	LRFN2	rs429167	-3.45888		rs2504829	2.93464		rs2504847	2.34706		rs11753027	3.36359		rs74382433	1.90298		rs731575	2.20725		rs9380959	-3.00054
ENSG00000156603	MED19	rs509564	2.31598		rs509564	2.32117		rs504921	3.70543		rs10896634	3.15549		rs10896636	-2.6061		rs509564	4.96483	*	rs509564	3.77502
ENSG00000156738	MS4A1	rs4394855	2.33598		rs1545277	2.7724		rs4394855	1.21508		rs1545277	2.28945		rs1545277	1.7583		rs1838093	3.01087		rs59379022	1.71062
ENSG00000156795	WDYHV1	rs7836832	-4.82272	*	rs7836832	-3.69971		rs4006575	-6.19147	*	rs11784379	-4.0601		rs13271857	-3.6676		rs13253961	-3.66359		rs4006575	-5.56631	*
ENSG00000156966	B3GNT7	rs6741554	-3.50385		rs72985851	2.59129		rs4384779	-2.72618		rs1729089	-2.8033		rs72989536	-1.61236		rs12993696	-2.32845		rs12996154	-2.9866
ENSG00000157014	TATDN2	rs1169667	-2.51471		rs26801	4.9525	*	rs514658	3.81419		rs1642975	4.05814		rs2306696	-2.70766		rs142390470	2.91071		rs2241310	1.76684
ENSG00000157017	GHRL	rs419211	2.72052		rs402592	4.14458	*	rs402592	4.07736		rs696356	2.29853		rs402592	2.94159		rs4684680	-1.77382		rs35678	-2.71372
ENSG00000157111	TMEM171	rs6452817	-2.81659		rs116010694	2.66261		rs640119	1.99422		rs4507470	-2.9212		rs10043620	-2.02455		rs62362234	2.58191		rs147153881	-2.9729
ENSG00000157168	NRG1	rs7816282	-2.18268		rs13266935	2.6586		rs6468085	2.32279		rs13266935	2.60474		rs61503226	-2.0365		rs13266935	2.1033		rs6982786	-2.81553
ENSG00000157240	FZD1	rs9918512	2.35728		rs7789024	-2.8211		rs12704597	2.40017		rs4236520	-2.04848		rs9649159	-2.88233		rs2888830	-1.75612		rs17259641	3.11714
ENSG00000157322	CLEC18A	rs62051316	-4.28551	*	rs4985462	-4.19819	*	rs4985462	-4.58357	*	rs9302605	4.76554	*	rs904808	5.2581	*	rs12149320	-2.73761		rs12929383	-6.2752	*
ENSG00000157827	FMNL2	rs10931150	2.04198		rs13427076	3.68122		rs60292351	3.44483		rs13427076	3.30178		rs60292351	3.15611		rs4538152	3.81361		rs60292351	2.99473
ENSG00000157933	SKI	rs10910048	-3.12944		rs12060249	5.15233	*	rs6691983	-3.19534		rs35513983	3.76869		rs698696	2.46801		rs262691	-2.73268		rs2503713	-2.57811
ENSG00000157954	WIPI2	rs62442010	3.38884		rs61686652	2.78978		rs61686652	4.29732	*	rs6463266	-3.25063		rs6463288	4.45872	*	rs11554710	2.78793		rs62441974	2.40277
ENSG00000157992	KRTCAP3	rs10169261	4.85184	*	rs4665987	1.69099		rs72819512	3.8688		rs7423104	2.60701		rs8395	2.02546		rs10169261	3.05479		rs7423104	3.64741
ENSG00000158161	EYA3	rs12144272	-5.50333	*	rs11247739	-6.77042	*	rs6699701	-6.1164	*	rs521908	-6.85979	*	rs12128770	-6.18194	*	rs11247741	-6.14043	*	rs10902679	-5.19242	*
ENSG00000158234	FAIM	rs1673608	-3.6241		rs361079	-2.20809		rs361087	-1.61953		rs10804658	-1.30813		rs503922	-3.34745		rs361075	-3.7964		rs361076	-2.658
ENSG00000158286	RNF207	rs2247392	-4.02723		rs10864433	-5.65958	*	rs4908540	-3.58777		rs35061492	3.04907		rs3789524	-3.30031		rs11121478	-2.95847		rs11121478	-4.12304
ENSG00000158411	MITD1	rs13031919	-1.91969		rs62156413	-0.827835		rs13025880	2.58473		rs76474684	-0.894772		rs62156398	-3.09579		rs13004376	2.0702		rs13022798	1.08987
ENSG00000158457	TSPAN33	rs7791525	4.43121	*	rs12667978	4.63503	*	rs12154376	-3.10699		rs112310218	3.99471		rs112310218	3.22598		rs12667978	4.11095		rs73228794	-3.73064
ENSG00000158483	FAM86C1	rs637195	3.41853		rs7127709	3.78763		rs1955061	4.48962	*	rs12787289	2.88418		rs7932698	4.89996	*	rs12270466	3.13909		rs7932698	3.97201
ENSG00000158525	CPA5	rs6964569	9.33037	*	rs13221889	8.5708	*	rs6964569	10.0148	*	rs6964569	7.53043	*	rs6964569	9.74504	*	rs6964569	8.46671	*	rs6964569	9.29374	*
ENSG00000158528	PPP1R9A	rs739504	-3.2903		rs3801924	4.57846	*	rs2188478	-4.75078	*	rs10265209	3.12905		rs6961415	4.48154	*	rs6958796	4.12434		rs739504	-2.95894
ENSG00000158552	ZFAND2B	rs62191797	-2.76239		rs6436132	-3.52841		rs6436132	-2.55694		rs4308117	1.79742		rs10211319	-2.0144		rs10211319	-2.97227		rs7588303	-2.13474
ENSG00000158555	GDPD5	rs1783557	5.35139	*	rs1783559	4.46162	*	rs1783557	3.71682		rs1783557	2.63929		rs1783557	5.88594	*	rs540808	2.89314		rs1783557	4.24181	*
ENSG00000158623	COPG2	rs10263009	-1.88862		rs148749307	1.5411		rs4131538	4.22868	*	rs2129904	3.14302		rs13232819	-1.97854		rs140193178	-1.39343		rs12674293	3.2641
ENSG00000158669	AGPAT6	rs28537406	3.4346		rs7826331	-4.0292		rs57776210	-1.90346		rs11784531	-5.61244	*	rs34342951	-2.51698		rs10103697	-4.02517		rs72633902	2.51449
ENSG00000158683	PKD1L1	rs4720625	4.86675	*	rs28738706	2.50922		rs58963857	1.83933		rs6955251	2.68658		rs55652830	-2.09161					rs2708873	2.67954
ENSG00000158747	NBL1	rs12024554	-4.08598		rs7517255	-4.721	*	rs2854108	-5.36642	*	rs2854108	-4.67296	*	rs12408663	-5.64535	*	rs12041062	-5.32049	*	rs12408663	-5.79319	*
ENSG00000158773	USF1	rs12135996	3.53984		rs2774279	5.18848	*	rs12116949	5.13985	*	rs12116949	4.57645	*	rs12116949	5.14806	*	rs12116949	5.73646	*	rs2774279	4.09054
ENSG00000158825	CDA	rs7551778	-2.57696		rs12030776	-3.63798		rs67255253	-3.28761		rs67255253	-3.33575		rs67255253	-3.02589		rs10916821	-3.10007		rs818373	3.53425
ENSG00000158865	SLC5A11							rs12926788	2.923											rs12930727	5.42026	*
ENSG00000158869	FCER1G	rs4379692	-2.48604		rs4379692	-2.56566		rs2501862	-2.61266		rs12721036	-2.47156		rs4634925	2.40455		rs3813627	-2.43385		rs3829793	-3.39945
ENSG00000158882	TOMM40L	rs4657017	-2.0447		rs4131826	-2.39089		rs3829793	-2.00462		rs685	-3.38609		rs2501862	2.39316		rs4657003	-2.04011		rs5082	3.58393
ENSG00000158941	CCAR2	rs11780207	-2.61347		rs6558171	2.27261		rs2469764	-3.20329		rs11780207	-2.6749		rs2294047	2.75733		rs4872537	2.24364		rs11780207	-4.33771	*
ENSG00000159111	MRPL10	rs62076104	-3.60643		rs62076104	-3.77855		rs8074177	3.1737		rs17774008	-4.37458	*	rs17774008	-2.32434		rs17774008	-4.15324	*	rs17774008	-3.83471
ENSG00000159202	UBE2Z	rs10853104	-2.71961		rs72831898	3.77708		rs318093	2.67915		rs2546494	4.21825	*	rs2546494	2.13244		rs55980913	2.35465		rs534840	-2.56174
ENSG00000159228	CBR1	rs11701331	-2.73919		rs11701331	-4.15838	*	rs61737686	3.25586		rs2835275	-3.27319		rs1005695	-2.67007		rs4816518	-3.94087		rs2835268	-4.1659
ENSG00000159231	CBR3	rs13046907	-4.12382		rs13046907	-5.13585	*	rs13046907	-6.53185	*	rs13046907	-3.352		rs11911059	-7.79959	*	rs13046907	-4.09459		rs13046907	-5.93415	*
ENSG00000159256	MORC3	rs8130517	-1.47992		rs218634	-2.34516		rs172639	-4.16109	*	rs8132672	1.59599		rs2269187	-2.30323		rs28385572	2.89243		rs218644	-1.96037
ENSG00000159339	PADI4	rs6702471	2.76904		rs7191	3.30886		rs1886302	3.26003		rs1204898	2.2707		rs1635561	-4.16924		rs56085210	2.75817		rs1635573	3.15328
ENSG00000159388	BTG2	rs11581135	4.30419	*	rs4950937	3.76285		rs6679625	2.82436		rs111467700	-2.74776		rs10920633	-2.16455		rs2486959	-1.82184		rs2297950	2.84199
ENSG00000159445	THEM4	rs10888436	-2.7315		rs55880247	-2.24732		rs12138435	3.67288		rs12045886	2.43083		rs12138435	4.61852	*	rs2932582	-2.37092		rs11204910	3.28036
ENSG00000159461	AMFR	rs3790113	3.89865		rs75818633	3.32859		rs4784664	-2.67887		rs2432539	-2.69362		rs7193016	3.52773		rs67179399	-3.05518		rs80331276	-3.86898
ENSG00000159479	MED8	rs1981080	-2.63218		rs839758	-3.17127		rs6694318	2.00472		rs2782652	-4.79076	*	rs2782652	-2.85306		rs839758	-2.71355		rs11210831	2.40478
ENSG00000159618	GPR114	rs9934434	2.40894		rs4783999	2.43757		rs2305307	3.24968		rs8050517	-2.25144		rs4784839	-2.44539		rs6499901	3.35637		rs8052123	-2.66354
ENSG00000159640	ACE	rs4968775	1.87212		rs13342595	1.42757		rs8076157	-1.86572		rs8076157	1.51222		rs11650201	2.58919		rs8066276	1.97167		rs8076157	-1.61878
ENSG00000159648	TEPP	rs3743554	-4.59907	*	rs399634	-2.70611		rs11648508	-4.58597	*	rs2241772	-2.97051		rs11076213	-4.60827	*	rs7198229	3.48023		rs11647364	-5.26984	*
ENSG00000159674	SPON2	rs4974633	-4.09158		rs2242278	-3.23761		rs3755930	2.15889		rs76146323	3.41416		rs17802266	3.06104		rs4974633	-4.43954	*	rs4974633	-3.5953
ENSG00000159733	ZFYVE28	rs3128831	2.16122		rs73205480	3.41763		rs12500482	3.25046		rs6839908	4.22991	*	rs11737537	-2.68955		rs12500482	2.34512		rs13146812	2.02026
ENSG00000159842	ABR	rs9916118	2.35724		rs2440057	2.98682		rs2440057	2.71586		rs2440057	3.26128		rs149313467	-2.39218		rs55788347	-3.23631		rs2258355	3.57031
ENSG00000159884	CCDC107	rs11541908	-2.05154		rs34968913	3.09999		rs4878626	-2.74549		rs3138082	-1.38108		rs7858447	2.70261		rs7858447	3.47485		rs1538536	-2.85914
ENSG00000160013	PTGIR	rs1126510	-3.85027		rs1124638	-4.09689	*	rs4803991	-2.99134		rs4803988	-3.32953		rs4802316	2.3579		rs76153107	-3.34612		rs1124638	-2.59764
ENSG00000160014	CALM3	rs892224	1.91041		rs76153107	-3.06352		rs1975189	2.74236		rs11083837	-2.97105		rs112525417	-2.45326		rs73056645	3.32429		rs8111536	2.54286
ENSG00000160075	SSU72	rs112386508	2.39125		rs7519837	4.00628		rs9331751	1.99652		rs7520996	4.80802	*	rs7556282	2.85686		rs9442406	2.92401		rs6694994	2.56895
ENSG00000160113	NR2F6	rs7253172	3.17505		rs8108035	3.9916		rs34180454	5.97567	*	rs1545620	-2.14692		rs34180454	6.07986	*	rs7253172	3.08748		rs66606313	6.63375	*
ENSG00000160124	CCDC58	rs11929162	7.77744	*	rs11929162	7.83141	*	rs3828362	8.59219	*	rs3828362	7.32613	*	rs3749213	7.15359	*	rs3828362	8.90705	*	rs3828362	8.13596	*
ENSG00000160179	ABCG1	rs13052462	-1.89338		rs221953	3.00752		rs35209807	-1.81907		rs8127357	-2.06726		rs691567	2.58073		rs13052462	2.47815		rs4920081	-2.6014
ENSG00000160180	TFF3	rs8130925	2.67286		rs35981368	-2.39984		rs7275482	3.03376		rs55934878	2.63312		rs8129606	-2.6086		rs225410	2.23227		rs692383	-2.79956
ENSG00000160191	PDE9A	rs60013180	3.2759		rs2839573	-3.48323		rs60013180	4.86027	*	rs9653816	2.57705		rs2839581	3.02647		rs430043	2.86769		rs8128332	3.81944
ENSG00000160209	PDXK	rs1300	-1.94941		rs6518316	-2.35507		rs6518316	-2.48443		rs2276529	2.07596		rs2838357	1.9267		rs6518316	-2.49023		rs2838357	1.65488
ENSG00000160213	CSTB	rs75406608	2.78028		rs4819321	2.12864		rs6518316	-2.51321		rs2838423	3.60896		rs116134047	-2.22647		rs34851196	-2.91932		rs9306160	2.45107
ENSG00000160218	TRAPPC10	rs2243348	-3.64782		rs2243348	-3.7861		rs968713	-2.62683		rs2850153	-2.75546		rs2070542	1.48939		rs2838486	-3.00476		rs9984123	3.03121
ENSG00000160255	ITGB2	rs760462	3.23658		rs760462	3.64397		rs760462	5.51754	*	rs760462	3.44676		rs760462	5.99477	*	rs760462	5.59112	*	rs760462	6.52057	*
ENSG00000160271	RALGDS	rs667990	4.17944	*	rs1548371	-3.36939		rs7867322	-2.85719		rs7867322	-3.94119		rs2519086	2.64424		rs13296482	-2.37949		rs640502	-1.92376
ENSG00000160284	SPATC1L	rs62215180	-4.75668	*	rs62215189	-6.25399	*	rs62215189	-7.97614	*	rs915804	5.60783	*	rs62215189	-7.12147	*	rs62215189	-6.79038	*	rs2839160	8.29886	*
ENSG00000160305	DIP2A	rs9306156	8.74496	*	rs9306156	7.56941	*	rs9306156	6.17794	*	rs9306156	6.49472	*	rs12483320	-3.46207		rs2839301	5.57955	*	rs8130209	3.39562
ENSG00000160307	S100B	rs9306156	8.45164	*	rs9306156	8.3548	*	rs9306156	4.19985	*	rs9306156	6.47576	*	rs10084621	3.81856		rs9306156	9.04041	*	rs11089085	5.542	*
ENSG00000160310	PRMT2	rs11910753	-3.42303		rs11089085	3.95329		rs8130676	-3.91315		rs12483497	-3.18665		rs12483497	-4.61537	*	rs76674087	-2.7631		rs76005530	-3.5623
ENSG00000160408	ST6GALNAC6	rs10819317	-7.2718	*	rs10819317	-6.37238	*	rs10819317	-4.61761	*	rs10819317	-5.40677	*	rs3780661	-4.32159	*	rs10819317	-4.5294	*	rs10819317	-4.17608
ENSG00000160410	SHKBP1	rs814502	-2.24576		rs418007	3.0174		rs61733984	2.84461		rs413901	3.84749		rs61733984	3.22048		rs10880	2.91315		rs410101	3.23431
ENSG00000160439	RDH13	rs1671216	-3.65744		rs11668339	4.09085	*	rs1654458	-4.05393		rs11666815	-4.6323	*	rs775841	3.28707		rs3816043	4.24099	*	rs3816043	3.72236
ENSG00000160447	PKN3	rs7868733	2.33701		rs13289095	2.15519		rs113224652	2.25574		rs7868733	3.79704		rs7854319	-1.31567		rs13283282	1.5802		rs13289095	2.39158
ENSG00000160469	BRSK1	rs4473307	2.58948		rs10419308	2.78992		rs73068668	2.8856		rs62127764	2.85823		rs2298885	-2.87106		rs11672008	2.47941		rs56087543	-1.86668
ENSG00000160471	COX6B2	rs1870073	4.24506	*	rs7253685	-2.21854		rs10405231	2.88884		rs149343493	-2.43167		rs4801432	-3.13268		rs10425596	2.23246		rs12461665	-2.17609
ENSG00000160588	MPZL3	rs55768116	-5.34148	*	rs590580	5.28268	*	rs1629083	-5.53134	*	rs1793149	-4.75663	*	rs3759001	3.74164		rs1629083	-4.7317	*	rs67604597	-5.61025	*
ENSG00000160593	AMICA1	rs594171	-2.03033		rs1793167	4.14451	*	rs7112584	5.26263	*	rs12289120	3.88015		rs7112584	4.53752	*	rs11216829	4.15454	*	rs10502228	3.75724
ENSG00000160712	IL6R	rs10908840	2.32494		rs78664422	-2.57675		rs4601580	3.92078		rs6683206	-4.02668		rs10908835	3.58939		rs6694817	-3.54519		rs4601580	3.52752
ENSG00000160791	CCR5	rs76258812	-2.65336		rs2373227	-3.36283		rs2298950	2.03647		rs76258812	-2.36351		rs2373227	-1.71288		rs2373227	-3.5492		rs2298950	2.95455
ENSG00000160796	NBEAL2	rs11719795	-3.42643		rs749512	-4.426	*	rs62246402	-3.76033		rs13077398	-3.78292		rs4682844	-2.98296		rs6808742	-4.31131	*	rs13066214	-2.81165
ENSG00000160856	FCRL3	rs7528684	3.84002		rs7528684	6.99149	*	rs11264798	5.76781	*	rs7528684	4.71355	*	rs7528684	4.34663	*	rs7528684	5.43046	*	rs7528684	3.71275
ENSG00000160886	LY6K	rs6980609	3.68279		rs62525624	-4.27524	*	rs12549344	5.57113	*	rs2585141	3.26845		rs2717611	4.64606	*	rs2572896	4.37187	*	rs7828042	3.53176
ENSG00000160888	IER2	rs892017	2.58233		rs892020	2.07073		rs10402903	-2.56852		rs892020	-2.00156		rs10402903	-2.09228		rs892020	-2.72631		rs1073223	3.0145
ENSG00000160951	PTGER1	rs10412426	-2.24644		rs7252751	3.40854					rs10416825	-3.55915		rs10410071	3.03765		rs10410484	-5.57199	*
ENSG00000160959	LRRC14	rs4251691	5.0841	*	rs2306386	3.68539		rs3757966	-4.75558	*	rs11774065	-3.65445		rs873882	3.311		rs28415290	1.18129		rs3757966	-2.47615
ENSG00000160961	ZNF333	rs55658072	-3.52283		rs57712673	3.29635		rs59670438	-5.60597	*	rs3861312	-4.91564	*	rs3795034	3.40396		rs12981251	-4.02357		rs8103021	3.65932
ENSG00000161016	RPL8	rs2953859	5.1907	*	rs2958518	7.07525	*	rs2954654	4.86948	*	rs2954658	6.022	*	rs2958518	3.41555		rs2958518	4.3114	*	rs35298220	3.45252
ENSG00000161055	SCGB3A1	rs10065018	5.04143	*	rs4700961	8.24447	*	rs7730055	8.21924	*	rs307821	5.95927	*	rs6422334	8.80183	*	rs7730055	8.10608	*	rs2387281	8.48606	*
ENSG00000161265	U2AF1L4	rs62112162	5.91428	*	rs12151356	-4.12377	*	rs112500848	5.41924	*	rs67039774	-3.98302		rs112500848	4.03793		rs107878	-5.02041	*	rs112500848	4.07368
ENSG00000161326	DUSP14	rs79925212	3.53215		rs865483	5.12911	*	rs865483	3.60031		rs2680721	5.17647	*	rs143389886	2.94763		rs1016680	4.97794	*	rs865483	3.55578
ENSG00000161381	PLXDC1	rs4328474	-3.76203		rs7218197	3.904		rs3785744	3.41544		rs12600445	5.19227	*	rs111475710	-1.91785		rs7218197	2.48737		rs11868145	2.35312
ENSG00000161526	SAP30BP	rs820180	3.49881		rs2410801	2.30443		rs820388	1.83204		rs9896073	2.78198		rs3803729	-2.22084		rs2410801	2.94902		rs820242	2.24021
ENSG00000161653	NAGS	rs11654575	-4.62165	*	rs1642604	-3.78436		rs408282	-2.7254		rs72822657	-1.51139		rs395582	-2.53996		rs1642603	1.74194		rs62080325	-2.84018
ENSG00000161920	MED11	rs11869892	-3.83863		rs9747408	1.86695		rs4387648	-3.22139		rs4790705	-2.55119		rs2250333	-3.66166		rs11869892	-4.15397	*	rs11868434	-4.66928	*
ENSG00000161921	CXCL16	rs4790701	-2.53127		rs8073779	-1.89963		rs1986349	2.1955		rs12940996	1.76098		rs4533344	2.64736		rs34009049	2.07643		rs72833202	2.37692
ENSG00000161929	SCIMP	rs4239055	2.18176		rs77972827	3.72106		rs77972827	3.34596		rs77972827	2.67125		rs9891170	4.42498	*	rs77972827	4.19034	*	rs77972827	3.99815
ENSG00000161939	RNASEK-C17orf49	rs62061387	-3.51079		rs11870006	-4.938	*	rs14309	-5.04858	*	rs71370474	-4.16242		rs71370474	-4.63415	*	rs11870006	-5.61612	*	rs14309	-4.10922
ENSG00000161944	ASGR2	rs367953	-3.42908		rs4796382	-3.53735		rs444207	3.54627		rs1698226	-3.75586		rs1875557	2.23423		rs552653	4.37583	*	rs312456	-2.89124
ENSG00000161958	FGF11	rs7502669	-1.9139		rs11657406	3.36313		rs2269459	2.57501		rs11654918	-2.46896		rs3744549	-2.99827		rs4578723	3.02789		rs7226204	2.2535
ENSG00000161980	POLR3K	rs73493038	2.00303		rs2858053	2.8094		rs9939959	4.65647	*	rs2032509	3.0827		rs74003635	2.19815		rs11866537	-3.45836		rs2541593	-3.56819
ENSG00000161981	SNRNP25	rs216587	4.18065	*	rs4145232	4.3072	*	rs4984743	4.08641		rs4984743	3.13386		rs4984743	3.05912		rs2858944	-2.51023		rs9936292	-3.3841
ENSG00000161996	WDR90	rs10153076	2.70198		rs4984910	-3.22024		rs13337278	-2.27845		rs4589552	-3.87758		rs8046455	-1.49086		rs11540049	-4.38451	*	rs6600231	-2.27832
ENSG00000162078	ZG16B	rs28694021	3.56805		rs11865057	-2.41677		rs4786324	-4.5877	*	rs8017	-2.36986		rs2074907	-2.96064		rs28694021	-1.92326		rs11864337	-2.45971
ENSG00000162104	ADCY9	rs231611	-4.31566	*	rs8048356	3.13925		rs2230739	2.77096		rs6500577	3.99415		rs2230739	2.68165		rs13337675	-2.91751		rs2230739	3.17871
ENSG00000162174	ASRGL1	rs7102858	2.54803		rs72923302	-3.04331		rs2958533	-2.32989		rs7936094	2.08863		rs10750972	3.41572		rs3017090	3.67763		rs3017106	-2.28463
ENSG00000162222	TTC9C	rs7936611	2.05093		rs1787662	4.17953	*	rs7929194	5.02856	*	rs3829248	2.49698		rs10897290	3.53442		rs2510075	3.40032		rs11605489	-2.24381
ENSG00000162231	NXF1	rs4061933	3.13197		rs7941706	2.56739		rs4693	2.10031		rs7941706	3.07499		rs11231239	-1.98923		rs3087924	3.14744		rs2282477	2.01389
ENSG00000162434	JAK1	rs10889512	1.77566		rs10889512	2.92338		rs12134044	-1.6759		rs10889512	3.28606		rs914960	1.97167		rs10889512	3.47833		rs56877097	-2.81435
ENSG00000162490	DRAXIN	rs78228745	3.16032		rs78228745	3.45216		rs747862	2.83616		rs111886081	4.65541	*	rs2272983	-2.38339		rs78228745	3.77992		rs4846028	3.39616
ENSG00000162496	DHRS3	rs11121919	1.84778		rs3000899	1.99988		rs3128461	-1.86605		rs10746498	-2.51357		rs72644512	2.12375		rs12711522	-4.28319	*	rs7546124	2.34369
ENSG00000162545	CAMK2N1	rs77645371	-3.38506		rs7536273	-2.5864		rs523088	-3.14678		rs523088	-3.28913		rs912811	-2.93571		rs7536273	-4.266	*	rs1253910	-4.2892	*
ENSG00000162585	C1orf86	rs2503715	2.57845		rs10797415	-2.48062		rs28719902	-4.0413		rs11587831	-2.78834		rs1878752	2.98621		rs28719902	-3.68139		rs28719902	-6.04706	*
ENSG00000162600	OMA1	rs17496683	2.00593		rs10458559	-5.30355	*	rs338228	-4.48943	*	rs11207240	-4.48781	*	rs7553607	-2.79939		rs688068	-5.72057	*	rs688068	-4.74976	*
ENSG00000162614	NEXN	rs6700924	2.31344		rs7514180	-2.62018		rs1166698	-2.66554		rs1166698	-2.45319		rs61778901	-2.63865		rs61778901	-2.80063		rs34517439	1.57959
ENSG00000162620	LRRIQ3	rs10493530	-6.5555	*	rs10890113	-6.88274	*	rs571848	-9.76379	*	rs792310	-5.14824	*	rs581353	-7.42244	*	rs11210405	6.30708	*	rs581353	-6.37638	*
ENSG00000162623	TYW3	rs7412168	2.53824		rs12758713	-2.24225		rs12563489	2.70608		rs699857	-1.99416		rs1465483	3.28244		rs277350	1.97155		rs12563489	2.27956
ENSG00000162643	WDR63	rs3754270	-2.81689		rs1770691	2.39133		rs817465	-3.41194		rs12755558	3.84828		rs3904965	1.65642		rs1417351	-4.33393	*	rs709771	-3.08104
ENSG00000162664	ZNF326	rs17130968	2.31782		rs11808927	-2.78665		rs2265933	-4.20203	*	rs7531015	-1.71926		rs6690747	-2.98274		rs17130969	1.42655		rs7531015	1.65887
ENSG00000162676	GFI1	rs12743520	-2.24483		rs58394161	-2.79476		rs41313373	-1.96069		rs12743520	-2.68443		rs12743520	-1.19359		rs12743520	-3.98026		rs11582379	1.65228
ENSG00000162692	VCAM1	rs140681973	-4.34351	*	rs34467663	3.59361		rs4356071	-3.08459		rs3844028	-4.67687	*	rs3844028	-3.71314		rs77760708	-5.48066	*	rs150527299	-3.3413
ENSG00000162704	ARPC5	rs1174687	3.54388		rs11755	3.75675		rs2761555	4.0396		rs2333686	3.91142		rs35641542	-3.79386		rs59591433	3.66116		rs2254972	3.42299
ENSG00000162804	SNED1	rs7581709	3.57184		rs2074822	5.39363	*	rs6437224	2.2579		rs2074822	6.65264	*	rs3213680	3.69005		rs2074822	4.6682	*	rs28542852	3.17118
ENSG00000162817	C1orf115	rs1389742	-1.85901		rs337139	-2.7801		rs337139	-1.30479		rs337139	-2.03944		rs337139	-2.86919		rs337139	-2.36105		rs337139	-2.99316
ENSG00000162851	TFB2M	rs12756527	-2.96699		rs61839846	3.34407		rs10924750	3.3366		rs10924750	2.86598		rs10159335	2.43014		rs3129558	-2.4066		rs3120689	-2.374
ENSG00000162877	PM20D1	rs1772143	-4.05669		rs1772143	-5.25132	*	rs1772143	-3.50234		rs823080	-3.54981		rs4396169	2.05985		rs823080	-4.83419	*	rs823084	2.97958
ENSG00000162885	B3GALNT2	rs78334653	-2.22898		rs12756717	3.01743		rs381674	6.25819	*	rs6657909	3.1624		rs291399	3.02043		rs12402189	2.11352		rs291356	4.86296	*
ENSG00000162924	REL	rs2901182	2.40058		rs35083477	-2.35228		rs12479056	2.1466		rs7585653	2.50959		rs7562347	-1.3842		rs10207958	1.75634		rs62149419	2.20687
ENSG00000162928	PEX13	rs1206	-2.78383		rs10209620	2.10643		rs35852308	-3.35135		rs13017599	1.79471		rs1177292	-1.81535		rs72809453	1.78831		rs12713433	2.49559
ENSG00000162994	CLHC1	rs17046778	3.88535		rs2576722	5.57356	*	rs17046778	8.30938	*	rs17046778	4.7304	*	rs17046778	6.58	*	rs17046778	5.90753	*	rs6706815	5.67305	*
ENSG00000163040	CCDC74A	rs4086089	2.48216		rs62178987	-2.43486		rs3817572	4.91206	*	rs56236195	2.30324		rs7597872	3.26862		rs57007130	3.46611		rs2621978	4.64014	*
ENSG00000163131	CTSS	rs3894771	1.29286		rs34593358	-1.49		rs187613164	-1.31237		rs11204718	1.64109		rs187613164	-2.6021		rs17599629	-1.7186		rs6587520	-0.928057
ENSG00000163138	PACRGL	rs11736309	-3.48887		rs11726872	-4.29102	*	rs11735866	-4.29241	*	rs11726872	-4.04955		rs71607029	3.42298		rs11726872	-3.14852		rs6447968	-2.73014
ENSG00000163171	CDC42EP3	rs12712541	3.99065		rs7568782	2.67107		rs2041509	2.73638		rs6544098	2.72911		rs7607934	-2.25026		rs6734938	3.40285		rs2041509	3.4515
ENSG00000163214	DHX57	rs4670267	-2.20132		rs12468732	-4.15992	*	rs8179664	-2.06127		rs4265996	-2.39489		rs896251	-2.06105		rs11681583	-1.46686		rs28500497	-2.33254
ENSG00000163235	TGFA	rs388689	3.20439		rs390514	2.64643		rs433148	3.12548		rs450419	-3.51327		rs11466186	2.57064		rs408990	-2.63546		rs3849387	-2.27709
ENSG00000163251	FZD5	rs17639938	-3.03873		rs4673374	-2.22152		rs6716597	-1.78482		rs6714326	-3.38214		rs6713398	2.88209		rs1009041	3.05497		rs6747024	-1.56169
ENSG00000163273	NPPC	rs2693771	-4.22228	*	rs7563148	-1.65875		rs10185460	2.20558		rs36085949	2.18644		rs2679162	1.93758		rs7588259	2.12951
ENSG00000163293	NIPAL1	rs6447615	3.34951		rs17470528	2.95247		rs4694879	4.78239	*	rs98270	3.33948		rs321631	3.00982		rs78384426	3.93983		rs2661513	-2.3884
ENSG00000163328	GPR155	rs62175269	2.17636		rs77625597	1.43188		rs10168192	3.87084		rs1010027	-1.46994		rs10168192	2.89674		rs1367224	-1.67125		rs78898772	2.44923
ENSG00000163347	CLDN1	rs7638137	-1.9228		rs9842108	2.10312		rs9869263	2.19065		rs1425112	-1.55149		rs16865412	2.52743		rs9842108	2.44953
ENSG00000163380	LMOD3	rs9816032	4.1688	*	rs3853159	3.59508		rs9816032	5.1602	*	rs7038	4.11115		rs9816032	4.56917	*	rs1579207	3.58649		rs1579207	4.2608	*
ENSG00000163389	POGLUT1	rs13078855	-2.65712		rs35505447	2.96245		rs6789473	5.06288	*	rs13076456	3.09071		rs6808536	3.78073		rs12487965	-1.8395		rs75580467	2.3284
ENSG00000163421	PROK2	rs7634474	4.15019		rs6767743	3.61997		rs55670724	3.61024		rs6767743	3.03851		rs6767743	3.42339		rs7644362	4.41546	*	rs55670724	4.0202
ENSG00000163435	ELF3	rs12754196	-1.99758		rs12409994	1.96459		rs17432675	-2.03541		rs7528795	3.06538		rs61347119	3.09385		rs11584296	-2.74074		rs10920303	-3.16749
ENSG00000163468	CCT3	rs6684514	-4.26983	*	rs11264463	-3.24494		rs11264462	-4.92319	*	rs2764408	4.05534		rs2736612	-4.20101		rs942678	3.87408		rs2736612	-3.26949
ENSG00000163521	GLB1L	rs72955485	2.65676		rs34332146	-2.76491		rs885854	-3.30344		rs148635664	-1.88988		rs4674374	1.93938		rs4308117	-2.37105		rs28641498	-2.12458
ENSG00000163558	PRKCI	rs7609783	-2.60924		rs76646441	2.0791		rs579909	1.08866		rs78416326	2.25548		rs6785760	-2.86269		rs1798241	-3.06336		rs17826519	-2.23176
ENSG00000163576	EFHB	rs4103004	5.76837	*	rs62241288	5.02334	*	rs1133328	6.77799	*	rs2948102	-3.21049		rs1133328	5.92103	*	rs11128927	5.13653	*	rs11128927	6.6982	*
ENSG00000163584	RPL22L1	rs34934154	-3.80501		rs34934154	-5.22906	*	rs34934154	-4.43318	*	rs13072023	-3.70027		rs34934154	-3.41444		rs34587559	-2.41118		rs10936654	-2.93876
ENSG00000163599	CTLA4	rs3087243	-5.82623	*	rs3087243	-6.71904	*	rs11571297	-6.82644	*	rs3087243	-5.67631	*	rs17268364	-5.30213	*	rs3087243	-4.84235	*	rs11571297	-5.91907	*
ENSG00000163602	RYBP	rs12631820	-2.92225		rs11918732	-2.76178		rs6806741	-2.00959		rs9811454	-2.58684		rs9811454	-3.22485		rs3934820	-2.93951		rs3943699	-2.37082
ENSG00000163606	CD200R1	rs9874803	-3.10473		rs2248029	3.52452		rs2399436	5.39395	*	rs4682124	-2.52366		rs4478054	2.70255		rs62263759	2.82675		rs9877631	2.58277
ENSG00000163607	GTPBP8	rs9874803	-4.31655	*	rs9874803	-3.46068		rs10934211	-3.48205		rs3872610	-2.60161		rs3872609	-2.53992		rs9874803	-3.36439		rs4682451	-2.84178
ENSG00000163608	C3orf17	rs2293560	-2.96012		rs10460813	-3.2898		rs4682448	2.12346		rs3872610	-3.54785		rs11717576	-2.47824		rs2293560	-4.65133	*	rs2293560	-3.00205
ENSG00000163637	PRICKLE2	rs57836338	2.76914		rs888405	4.2085	*	rs853265	2.41546		rs1462746	-2.31415		rs704411	2.58752		rs1462746	2.186		rs56224256	-2.4443
ENSG00000163681	SLMAP	rs62259038	-0.917045		rs266845	2.932		rs9848577	1.67626		rs9815266	2.00875		rs55990388	3.83062		rs6445935	-1.66339		rs1053711	-1.15474
ENSG00000163684	RPP14	rs11130623	-3.73412		rs79586875	-1.69869		rs4076852	-5.16975	*	rs11130623	3.54387		rs11130623	3.26805		rs73079736	1.79087		rs2292679	-2.1519
ENSG00000163754	GYG1	rs3736641	-2.67681		rs3732559	-4.50147	*	rs11710943	-2.55024		rs13075612	-3.4341		rs79479785	2.25864		rs13075612	-3.78953		rs17783804	-1.95291
ENSG00000163755	HPS3	rs6810276	-2.08719		rs1523510	-3.59707		rs57620295	1.82683		rs2681088	-2.43241		rs57192685	2.27336		rs11711029	-2.18509		rs772907	-2.88927
ENSG00000163827	LRRC2	rs1474197	-2.51149		rs1520483	-3.04127		rs13353497	-2.48923		rs13319345	-4.10783		rs13353497	-4.4297	*	rs66485735	-3.42174		rs34622981	2.88519
ENSG00000163875	MEAF6	rs4535966	3.70199		rs2982515	-2.67403		rs4535966	4.10169	*	rs215206	2.80048		rs4653291	3.94501		rs61776189	2.25474		rs12734946	-3.80438
ENSG00000163884	KLF15							rs2044577	2.57201					rs9878451	2.78196					rs78760953	2.5938
ENSG00000163902	RPN1	rs2712424	-2.93855		rs2734045	-2.93738		rs2712423	-2.42534		rs2712372	-2.99287		rs2712372	-3.23906		rs28507350	-3.02587		rs11716956	-2.51511
ENSG00000163946	FAM208A	rs13075010	-2.70812		rs6445818	-1.8225		rs1565374	-3.36323		rs6445818	-1.86152		rs7433556	-2.89159		rs13075010	-1.75876		rs282533	1.73542
ENSG00000163961	RNF168	rs923066	-2.80111		rs9681103	-4.3994	*	rs9865337	4.41811	*	rs9681103	-4.45779	*	rs923066	-3.68705		rs12631706	-3.80153		rs12631706	-2.19636
ENSG00000163964	PIGX	rs9884067	2.30865		rs1463626	3.02767		rs2030534	2.98335		rs9860062	-2.2926		rs75391517	-2.92166		rs71323747	2.15658		rs1684468	2.89383
ENSG00000163993	S100P	rs62289435	-3.92274		rs6816237	-3.21521		rs7661864	3.561		rs9992924	-3.31229		rs9992924	-3.8082		rs10033741	-3.5562		rs3822260	-2.87429
ENSG00000164023	SGMS2	rs78706780	1.98231		rs4345253	1.0995		rs6833132	-2.26749		rs28643368	2.3358		rs55712748	1.99141		rs6833408	-2.82746		rs55712748	4.23735	*
ENSG00000164032	H2AFZ	rs6842840	-2.65351		rs56007968	-3.6893		rs76629919	2.49758		rs7689566	-3.62266		rs59165208	-2.29761		rs11724435	-3.07841		rs72684389	-1.64523
ENSG00000164039	BDH2	rs7665217	5.77139	*	rs2069274	5.84418	*	rs7665217	5.03406	*	rs2711898	5.28074	*	rs2720460	4.16263		rs6813563	6.266	*	rs2069274	5.30309	*
ENSG00000164074	C4orf29	rs2391208	-1.84985		rs12642346	-1.90009		rs13147546	1.04663		rs28687198	1.65107		rs7441217	-1.89711		rs13147546	4.15025	*	rs6848982	-1.9179
ENSG00000164088	PPM1M	rs610060	2.67312		rs1060330	3.73179		rs67767125	-1.87283		rs59612757	-2.81973		rs352143	-1.77179		rs7629072	-4.65103	*	rs699469	1.55747
ENSG00000164111	ANXA5	rs1552069	2.56959		rs11937669	3.37849		rs11937669	3.58292		rs3113814	-4.06437		rs11937669	3.46627		rs13132345	-3.20855		rs6839375	2.958
ENSG00000164120	HPGD	rs45545934	-3.59342		rs45545934	-4.36023	*	rs45545934	-3.9168		rs1834695	3.89453		rs45545934	-3.71665		rs45545934	-4.05086		rs2257187	3.19239
ENSG00000164167	LSM6	rs11930848	-2.15668		rs6821863	4.05555		rs11729547	-2.52455		rs6820462	5.4345	*	rs6837151	-2.05364		rs6820462	4.90702	*	rs7659847	-3.17752
ENSG00000164171	ITGA2	rs26678	1.97465		rs6888620	-3.69977		rs7732297	-2.1916		rs10068849	2.9583		rs33446	-2.15578		rs10068849	3.52701		rs246520	3.24463
ENSG00000164172	MOCS2	rs11741738	-2.30562		rs1392541	-2.96168		rs56189724	3.95304		rs3212434	2.53163		rs10069239	-2.50116		rs3212436	-3.44377		rs3212430	-4.24717	*
ENSG00000164220	F2RL2	rs28528159	2.56172		rs2069643	7.39224	*	rs2069643	4.2018	*	rs2069643	8.1725	*	rs2069643	5.04644	*	rs2069643	7.15113	*	rs3797418	4.24372	*
ENSG00000164253	WDR41	rs57840239	3.06409		rs10078089	-4.95152	*	rs6453319	-3.72473		rs9293716	2.92803		rs13436608	3.75159		rs57840239	3.73266		rs3149	4.35517	*
ENSG00000164266	SPINK1	rs6884703	1.83594		rs7725017	3.41168		rs1432737	5.60597	*	rs4705205	3.15219		rs4705205	5.79112	*	rs17717320	-3.51019		rs4705205	5.0526	*
ENSG00000164300	SERINC5	rs2013057	-2.52534		rs2013057	-3.91981		rs2216548	-2.67195		rs439274	3.40118		rs439274	3.1257		rs2013057	-3.31694		rs10474010	-2.50956
ENSG00000164304	CAGE1	rs2281834	-2.30462		rs2714344	-3.1374		rs11243147	1.64567		rs11758313	1.7592		rs11758313	4.53327	*	rs2842357	-2.09929		rs1325030	2.87605
ENSG00000164307	ERAP1	rs28041	-3.53685		rs173491	-5.0836	*	rs27991	-3.41077		rs27619	-3.40661		rs26499	4.7757	*	rs173491	-4.53191	*	rs27619	-3.92064
ENSG00000164308	ERAP2	rs2548532	-10.7336	*	rs38039	-6.61876	*	rs27305	-9.46543	*	rs38039	-6.27535	*	rs27305	-9.25702	*	rs4869315	-4.70951	*	rs2548528	-7.60031	*
ENSG00000164323	KIAA1430	rs72708066	-3.02091		rs2871429	-4.54911	*	rs753262	-2.24182		rs11931539	-3.52145		rs13103059	-1.89589		rs2871429	-2.84243		rs74928151	-3.07908
ENSG00000164330	EBF1	rs2072495	2.99873		rs4594837	2.01485		rs34569927	-2.56853		rs2072495	2.27053		rs34569927	-2.08243		rs17715065	1.73924		rs2161356	2.71356
ENSG00000164344	KLKB1	rs62350518	2.25912		rs7687352	-2.35623		rs10004068	2.02454		rs6552956	2.23589		rs12186258	-2.79709		rs2241819	-2.77864		rs4253330	4.5168	*
ENSG00000164346	NSA2	rs7717223	5.39861	*	rs1048167	4.81707	*	rs1048167	5.52208	*	rs1048167	4.74485	*	rs10515199	4.82244	*	rs1048167	4.8176	*	rs72764642	6.00006	*
ENSG00000164366	CCDC127	rs12514020	-1.90222		rs61079366	-3.00715		rs12517416	-4.05502		rs6886904	-4.2769	*	rs3913937	-3.49234		rs13157043	3.03446		rs4957017	-3.47211
ENSG00000164403	SHROOM1	rs803222	-3.19517		rs9327638	1.69061		rs3798129	-2.33617		rs35877973	2.89169		rs6877026	2.11305		rs256868	1.98921		rs809123	1.76266
ENSG00000164414	SLC35A1	rs9450740	2.00791		rs7742965	3.33268		rs2295086	1.74947		rs9450726	4.25035	*	rs9450730	1.54647		rs4254968	-3.58606		rs6918909	-2.36333
ENSG00000164442	CITED2	rs59259584	3.03241		rs9484263	2.35237		rs7765503	2.0787		rs9389687	2.68076		rs4410751	-3.28539		rs9376407	2.92594		rs9389672	2.69128
ENSG00000164465	DCBLD1	rs6911915	-3.43081		rs929058	-4.6289	*	rs6911915	-1.99521		rs17574630	-2.31053		rs17574500	2.87322		rs4946265	-2.72394		rs210621	-1.98469
ENSG00000164483	SAMD3	rs7749850	-4.71186	*	rs7749850	3.8894		rs7749850	4.20091	*	rs7749850	-3.27092		rs7749850	3.42989		rs7749850	4.58898	*	rs7749850	3.99484
ENSG00000164512	ANKRD55	rs7731626	-2.94383		rs12515884	3.51592		rs7731626	-5.5573	*	rs12515884	2.68982		rs7731626	-4.68354	*	rs7731626	-3.65973		rs7731626	-4.61126	*
ENSG00000164530	PI16	rs41272198	-3.78605		rs1046279	3.71895		rs7755143	4.64232	*	rs940921	-3.31963		rs7755143	3.64854		rs6901560	2.85517		rs1023037	5.06465	*
ENSG00000164535	DAGLB	rs62454714	-2.53308		rs79970150	-2.39799		rs150476463	-2.27131		rs3813518	1.48004		rs6974535	-2.30039		rs836550	2.55592		rs12702520	2.65654
ENSG00000164543	STK17A	rs1025540	2.36746		rs10240460	3.30539		rs17209297	1.34003		rs148698330	-3.30651		rs10251937	-1.876		rs148698330	-3.05684		rs11981087	-1.55577
ENSG00000164597	COG5	rs4730238	5.21088	*	rs4730237	4.7796	*	rs34325395	7.61714	*	rs10224503	3.27173		rs34325395	4.22843	*	rs4727679	4.19379	*	rs62482493	4.58996	*
ENSG00000164615	CAMLG	rs12654944	2.5964		rs254710	2.13054		rs254710	2.22579		rs254710	1.70115		rs254710	2.35749		rs254710	4.76349	*	rs254710	3.31479
ENSG00000164626	KCNK5	rs10807202	2.8418		rs6458102	-2.40256		rs9471008	2.90313		rs112517282	-1.94214		rs9470995	2.46587		rs2815013	-2.601		rs6903109	-2.8817
ENSG00000164663	USP49	rs12661819	4.15028		rs12661819	3.90612		rs12174903	6.47569	*	rs6938966	4.45485	*	rs13193974	4.6165	*	rs13193974	2.81932		rs10947996	3.06845
ENSG00000164733	CTSB	rs35496345	-3.85406		rs11774161	3.97619		rs11774161	2.51187		rs1908814	-4.28744	*	rs7010927	1.90573		rs35496345	-3.14099		rs7012446	-2.40411
ENSG00000164825	DEFB1	rs1808475	-3.52075		rs4526381	3.34333		rs2741115	4.98297	*	rs2702839	3.42556		rs2741115	3.02566		rs4841778	-2.99819		rs2702924	-2.47194
ENSG00000164830	OXR1	rs7837012	-2.74686		rs3101543	5.23253	*	rs3110430	5.66623	*	rs3101526	7.3604	*	rs10505093	4.42338	*	rs3101526	5.63379	*	rs4734926	-3.50376
ENSG00000164929	BAALC	rs7014597	4.03991		rs1113208	4.48918	*	rs11781628	-3.18367		rs1113208	5.23761	*	rs62527611	2.54303		rs953252	-3.78502		rs17793532	-2.34605
ENSG00000164930	FZD6	rs10090069	-3.66926		rs72675449	-3.95046		rs3133831	-2.25842		rs10955313	-3.47854		rs827577	-2.70028		rs1608188	-2.82876		rs11781628	-2.34644
ENSG00000164935	DCSTAMP	rs16871364	-2.75361		rs2458425	-4.54798	*	rs2853145	-2.16039		rs2514662	-3.71442		rs16871341	2.01692		rs2458425	-4.56646	*	rs2669421	-2.40743
ENSG00000164941	INTS8	rs4073755	2.2275		rs7016709	-1.23128		rs62523075	-4.19555	*	rs2340583	-2.21538		rs4073755	1.70884		rs73269162	1.80874		rs16917081	2.00523
ENSG00000164978	NUDT2	rs3818830	9.0666	*	rs10814108	8.1838	*	rs3818830	8.63272	*	rs3818830	6.86325	*	rs3818830	8.63773	*	rs3818830	9.03814	*	rs3818830	9.00487	*
ENSG00000164983	TMEM65	rs4592012	1.57802		rs60995425	4.77339	*	rs6980763	-1.93049		rs72711174	3.7853		rs56198224	2.98868		rs60995425	3.21003		rs4077441	3.67627
ENSG00000165055	METTL2B	rs62483267	2.36756		rs62481140	-3.19782		rs62481131	-3.93188		rs112575611	2.28307		rs4500030	-3.09613		rs12539729	2.45517		rs79192069	2.55483
ENSG00000165140	FBP1	rs10119826	-2.33796		rs111893029	-2.20144		rs4744359	3.12964		rs10993269	-3.28339		rs10993289	-2.19188		rs2280303	-1.98237		rs509022	1.3386
ENSG00000165171	WBSCR27	rs4717819	6.77079	*	rs4324825	4.59648	*	rs3886187	6.29431	*	rs6460056	3.0024		rs6460060	4.3907	*	rs10252756	4.79881	*	rs7384832	6.17563	*
ENSG00000165275	TRMT10B	rs7046963	2.25292		rs13284318	-1.92324		rs10120945	-2.32231		rs10973494	2.34014		rs11790608	2.38654		rs3747541	-2.78781		rs10814619	2.76055
ENSG00000165410	CFL2	rs117211470	5.08491	*	rs9743965	6.1573	*	rs17525727	6.16172	*	rs7160898	4.35158	*	rs79112682	4.15976		rs7148349	3.95906		rs7148349	4.31636	*
ENSG00000165474	GJB2	rs9579794	6.50588	*	rs4769966	-5.20783	*	rs7998246	3.91535		rs9579794	5.47736	*	rs7330942	3.00188		rs7330942	5.44215	*	rs2031289	3.51298
ENSG00000165475	CRYL1	rs9315624	-3.392		rs7996163	-2.60554		rs9550648	2.07733		rs9509261	-2.41669		rs56209062	2.90134		rs7328436	2.48135		rs9506517	2.78065
ENSG00000165501	LRR1	rs12894785	2.51636		rs2985693	-2.15878		rs10149195	-3.31531		rs8952	-1.5079		rs72678065	-3.17743		rs1947393	-2.23462		rs7147722	-4.25889	*
ENSG00000165502	RPL36AL	rs6572597	-5.68711	*	rs1952013	-7.03054	*	rs3007033	-4.73012	*	rs1957977	-5.89804	*	rs7158577	-3.40456		rs8014170	-6.53268	*	rs7143010	-5.54227	*
ENSG00000165637	VDAC2	rs1259497	-4.65888	*	rs1259505	-4.32927	*	rs2894277	2.07626		rs879155	-3.69959		rs12221123	2.11233		rs6480776	-3.17372		rs1259497	2.26171
ENSG00000165650	PDZD8	rs7095278	4.90344	*	rs1638667	-3.74541		rs80343408	4.50589	*	rs7095278	4.53086	*	rs2487694	-3.50284		rs7095278	2.95729		rs181438	-2.57838
ENSG00000165689	SDCCAG3	rs28676733	-2.50609		rs28515716	-2.58617		rs10448340	-2.96395		rs4242709	1.80869		rs34626699	2.69951		rs59873903	-2.45656		rs57283800	-3.1068
ENSG00000165730	STOX1	rs12268631	8.46136	*	rs12771516	8.98851	*	rs61869868	8.89566	*	rs884181	7.80072	*	rs55746511	8.58356	*	rs884181	8.33988	*	rs71478860	6.77525	*
ENSG00000165752	STK32C	rs2818397	2.97854		rs12358251	2.5843		rs2698779	3.97021		rs3117448	-2.94572		rs2698779	4.00921		rs61865848	2.75694		rs2698779	4.53061	*
ENSG00000165801	ARHGEF40	rs1958032	2.77382		rs7140850	3.16439		rs3827913	4.61616	*	rs3827911	3.1204		rs943991	3.46577		rs11849261	3.02274		rs7140850	2.76354
ENSG00000165806	CASP7	rs7918733	3.78229		rs79820460	-2.89938		rs7918733	4.28481	*	rs12762296	-2.87666		rs7067756	-3.70347		rs12762296	-3.23563		rs7918733	4.05873
ENSG00000165810	BTNL9	rs6601163	4.16628	*	rs115175436	-2.5076		rs10037426	2.27841		rs6869503	-3.36918		rs6895281	-2.40671		rs55823201	3.48626		rs4700774	-3.36798
ENSG00000165898	ISCA2	rs3784030	1.93861		rs2358787	2.75423		rs4903231	6.21951	*	rs10146812	-2.27209		rs2358787	4.21189		rs4899518	-2.10631		rs10873267	4.02313
ENSG00000165912	PACSIN3	rs111930252	-1.76537		rs61897791	2.05177		rs7925137	4.14817	*	rs4647736	1.39252		rs3740694	2.71874		rs4752973	1.10116		rs1055447	-1.74754
ENSG00000165929	TC2N	rs2430340	1.54667		rs2267997	-1.64687		rs17732513	-2.98387		rs2284339	-2.55996		rs3825687	2.93258		rs2267989	-3.26457		rs2267993	-3.26449
ENSG00000165934	CPSF2	rs1241684	-3.58042		rs12586785	-3.82258		rs3818263	-3.3264		rs3818263	-4.98811	*	rs7151932	-3.21939		rs7151932	-4.02363		rs1241681	2.25741
ENSG00000165948	IFI27L1	rs941477	3.63408		rs2057281	3.42795		rs941477	4.94574	*	rs2144309	3.83238		rs941477	3.13431		rs2402405	5.01724	*	rs2896258	4.8111	*
ENSG00000165983	PTER	rs10904738	3.4354		rs7093174	3.9905		rs34987969	4.29434	*	rs78514392	3.57719		rs7900628	-2.77348		rs45582335	2.5527		rs7910712	-3.34848
ENSG00000165997	ARL5B	rs4445548	-3.31581		rs4445544	-3.02013		rs10764702	2.32165		rs4445544	-3.86666		rs4445544	-3.28817		rs11014981	-2.65254		rs7074671	2.23269
ENSG00000166002	SMCO4	rs2608213	2.87131		rs71480685	-3.13802		rs2605625	2.88376		rs2605625	2.63661		rs12288686	-2.161		rs1840695	-3.05631		rs2605625	2.58809
ENSG00000166016	ABTB2	rs4756118	-2.63627		rs10768053	3.20665		rs2611083	-2.74313		rs10768053	4.28903	*	rs10836169	2.80603		rs1267468	2.82379		rs2467372	2.87053
ENSG00000166140	ZFYVE19	rs113771463	-2.15902		rs113958397	-2.05165		rs689733	4.62872	*	rs6492964	1.99336		rs56886112	-4.4446	*	rs11633367	-1.76875		rs7175905	2.53852
ENSG00000166159	LRTM2							rs79019277	4.20027	*										rs2470414	-2.31682
ENSG00000166164	BRD7	rs11649380	3.29544		rs11639573	7.12851	*	rs11649380	3.93502		rs4595801	4.97855	*	rs9937923	3.38404		rs9930290	5.48128	*	rs28793692	3.91021
ENSG00000166165	CKB	rs10132514	3.69479		rs11626787	3.44298		rs55859054	3.85427		rs55859054	3.79524		rs7693	1.75528		rs10129426	-2.59656		rs2756119	-3.35484
ENSG00000166272	WBP1L	rs7097872	-3.71809		rs284862	-1.54556		rs284862	-3.16385		rs2265309	-3.23482		rs284862	-2.10165		rs2778034	3.0914		rs4919682	-2.73178
ENSG00000166275	C10orf32	rs12416687	-5.95682	*	rs9527	-5.32577	*	rs9527	-4.52613	*	rs11191436	-4.63573	*	rs11191421	-4.87093	*	rs11191436	-5.5152	*	rs11191421	-6.17197	*
ENSG00000166340	TPP1	rs10734609	-3.26163		rs10734609	-2.64018		rs2659872	-3.14823		rs117253802	-1.75167		rs4758441	-2.24576		rs72894739	2.35239		rs2555180	3.74676
ENSG00000166347	CYB5A	rs34560823	2.8389		rs1790824	-2.73352		rs12458812	-4.8098	*	rs7242152	-2.72719		rs7505668	2.46903		rs77467869	3.19004		rs3794946	-4.15176
ENSG00000166377	ATP9B	rs73002526	-4.39011	*	rs4399600	-3.11487		rs66928621	-3.37737		rs4471755	-4.18864	*	rs6506737	2.37394		rs141605513	-4.20059	*	rs11662839	-2.63886
ENSG00000166387	PPFIBP2	rs7126061	-5.07794	*	rs7126061	-6.45532	*	rs4758197	-4.2394	*	rs7126061	-4.81987	*	rs10839828	-3.18074		rs7126061	-5.13994	*	rs7939893	-2.80756
ENSG00000166394	CYB5R2	rs12419059	3.19533		rs7931064	4.33505	*	rs12289558	3.03947		rs12419059	3.12994		rs7117223	-2.83261		rs12419059	2.62479		rs12577375	3.33882
ENSG00000166405	RIC3	rs4758295	-3.60873		rs7121476	-2.26908		rs3750956	-3.05126		rs2168101	2.35587		rs3750956	-2.4455		rs3750956	-3.0575		rs2242502	2.95235
ENSG00000166435	XRRA1	rs12225372	11.9911	*	rs2165163	12.3542	*	rs10899052	12.2101	*	rs12225372	11.0899	*	rs10899045	10.1327	*	rs10899052	11.5286	*	rs10899052	9.91616	*
ENSG00000166436	TRIM66	rs2270956	3.71103		rs2270956	6.75498	*	rs7123653	4.40586	*	rs10840114	4.07164		rs7123653	6.52225	*	rs11042041	3.57786		rs7940366	5.05777	*
ENSG00000166441	RPL27A	rs4929930	2.31014		rs2873297	-1.61414		rs871677	1.88748		rs77215306	-2.81455		rs35104495	-1.61676		rs7935453	2.99244		rs2270956	-2.11505
ENSG00000166451	CENPN	rs35115578	4.64204	*	rs11150329	4.39652	*	rs2873310	2.63708		rs8045512	3.55397		rs2602431	3.58205		rs11150333	4.23209	*	rs35595567	4.04806
ENSG00000166471	TMEM41B	rs113925842	-2.88971		rs12363645	-3.39403		rs4910447	-4.84209	*	rs72850544	-3.506		rs6486209	-3.88141		rs7482630	2.75295		rs7112281	-3.49637
ENSG00000166503	HDGFRP3	rs7177462	5.10818	*	rs4341707	7.45493	*	rs28538218	7.51025	*	rs4341707	6.47111	*	rs4341707	4.95684	*	rs7177462	7.17409	*	rs4341707	6.15118	*
ENSG00000166508	MCM7	rs3807471	-2.16696		rs11771139	-2.89916		rs7778571	-2.5337		rs71569528	-3.20321		rs6967487	1.41043		rs10231522	-2.76761		rs10231522	-3.87222
ENSG00000166527	CLEC4D	rs10770858	2.83994		rs61706479	3.72416		rs61706479	3.41475		rs10841877	3.19756		rs73240868	2.89731		rs10770852	2.74419		rs7300755	2.34933
ENSG00000166582	CENPV	rs3112526	4.24791	*	rs3112526	4.97007	*	rs34192401	3.99543		rs1476810	5.45696	*	rs1476810	3.23522		rs56906221	-3.13249		rs3095166	3.41221
ENSG00000166598	HSP90B1	rs11111810	2.52581		rs1165683	4.67494	*	rs10778306	-2.63395		rs2255316	4.68625	*	rs1866072	2.26918		rs1165683	4.42978	*	rs2576942	-2.70163
ENSG00000166747	AP1G1	rs12149264	2.90458		rs61747555	1.1743		rs12929547	-1.10339		rs6499531	-1.61272		rs9927049	1.98869		rs7184486	-1.88157		rs9932707	1.81601
ENSG00000166750	SLFN5	rs11867191	4.21662	*	rs11867191	8.45609	*	rs883416	7.55113	*	rs11653987	6.49197	*	rs12949588	5.66909	*	rs7221097	6.01754	*	rs11656388	4.74307	*
ENSG00000166770	ZNF667-AS1	rs4801167	6.92761	*	rs4801167	5.84178	*	rs4801167	5.7307	*	rs4801167	5.31075	*	rs4801167	4.24038	*	rs9749084	4.78844	*	rs4801167	4.03125
ENSG00000166780	C16orf45	rs6498565	-4.05609		rs34793	-2.58495		rs1127293	-3.47338		rs2450356	-3.71425		rs171720	-2.44751		rs153805	-3.64828		rs11645609	2.75478
ENSG00000166788	SAAL1	rs1824017	-2.37288		rs7129345	-2.21623		rs11024492	-4.67311	*	rs7941074	-4.11993		rs11024489	-3.57493		rs11024492	-2.06999		rs11024489	-2.52597
ENSG00000166796	LDHC	rs4757659	6.45908	*	rs76597638	5.39673	*	rs76597638	9.66447	*	rs56311904	6.7384	*	rs55642936	8.62327	*	rs55642936	6.21987	*	rs56311904	8.28962	*
ENSG00000166822	TMEM170A	rs2550904	1.77487		rs2550904	1.63584		rs8060338	-2.36518		rs247442	-2.31003		rs2550904	-1.89461		rs2738817	-2.01284		rs247454	-1.72481
ENSG00000166823	MESP1	rs11073890	2.87059		rs12591948	3.44481		rs11073887	4.52033	*	rs11631319	2.64962		rs28536604	-4.65133	*	rs11073889	-4.48536	*	rs2165071	-3.45027
ENSG00000166825	ANPEP	rs11073890	-3.38891		rs11073890	-2.14986		rs4932142	3.68234		rs11635469	-3.4472		rs4932142	2.40132		rs10152918	-2.00904		rs747775	2.65564
ENSG00000166831	RBPMS2	rs3935716	3.23419		rs7166363	3.93828		rs11633399	2.04084		rs4474637	2.69376		rs12443169	2.51063		rs12443169	4.13414	*	rs12443169	4.5921	*
ENSG00000166839	ANKDD1A	rs1684051	5.66912	*	rs2687523	3.45121		rs1719264	8.19891	*	rs1719264	2.7114		rs1684044	5.74722	*	rs12591067	-4.26257	*	rs6494502	3.67438
ENSG00000166847	DCTN5	rs26760	5.07872	*	rs35632	5.45565	*	rs546055	3.71563		rs152449	5.33299	*	rs12162020	3.47053		rs7588	4.1202		rs7588	4.49689	*
ENSG00000166896	XRCC6BP1	rs4583019	-7.24421	*	rs4583019	-5.64594	*	rs7358584	-6.6225	*	rs7358584	-6.45198	*	rs11172378	-6.12797	*	rs12825843	-5.85907	*	rs7358584	-7.18996	*
ENSG00000166922	SCG5	rs16964074	2.84617		rs28650777	5.27589	*	rs10519738	-3.50174		rs28650777	5.95699	*	rs11853746	3.12073		rs28650777	4.298	*	rs11853746	3.10916
ENSG00000166923	GREM1	rs9920024	2.5048		rs28650777	4.3043	*	rs1258753	-3.53403		rs1554868	4.37047	*	rs11071936	2.92763		rs28650777	4.60368	*	rs12592208	-3.78206
ENSG00000166927	MS4A7	rs1867218	-3.26451		rs10750936	-5.66841	*	rs1838093	2.70978		rs12798266	-5.08311	*	rs10897067	-2.37143		rs12798266	-6.30116	*	rs11230282	-2.30219
ENSG00000166928	MS4A14	rs1838092	-3.96164		rs10736704	-5.02443	*	rs1319179	-4.18885	*	rs7935082	-5.63434	*	rs10750936	-3.73398		rs12798266	-6.84675	*	rs2233239	-3.88512
ENSG00000166938	DIS3L	rs188103378	1.72345		rs188103378	2.96648		rs28679447	5.13198	*	rs12441314	2.29573		rs12441314	2.30466		rs62011685	-3.14223		rs11632654	-2.85525
ENSG00000167034	NKX3-1	rs4872174	3.01346		rs13254857	-3.2361		rs6557705	5.2476	*	rs1567669	4.7757	*	rs4872174	2.91943		rs56073773	-2.84933		rs11786742	2.26175
ENSG00000167077	MEI1	rs9611667	3.43557		rs2255957	-2.76751		rs8138849	2.20421		rs4820446	3.07174		rs9619994	3.71478		rs4822052	4.77523	*	rs7364180	1.96642
ENSG00000167136	ENDOG	rs2293966	-4.63895	*	rs2805098	-2.69678		rs2293966	-3.87851		rs45609236	-2.98231		rs4836630	3.00018		rs45609236	-4.28905	*	rs2759013	-4.86879	*
ENSG00000167186	COQ7	rs12445000	3.54959		rs12447898	3.63479		rs4630530	5.7618	*	rs34625939	3.09984		rs4630530	4.29134	*	rs36109951	5.20308	*	rs12925283	2.7628
ENSG00000167202	TBC1D2B	rs11631578	1.98274		rs16969482	-2.62336		rs11630564	2.96214		rs16969482	-2.56368		rs16969482	-2.79457		rs11856417	2.34215		rs8028378	-1.60733
ENSG00000167208	SNX20	rs7203253	-3.40994		rs9926569	-4.31329	*	rs4785223	-3.42854		rs2287195	-3.49956		rs9926569	-2.73368		rs2270369	-3.39174		rs8043770	-3.48064
ENSG00000167220	HDHD2	rs2684837	-2.0006		rs17712249	3.59368		rs1465722	-2.65589		rs11873880	4.13972		rs17712249	3.93192		rs17784414	3.51799		rs60573943	5.69918	*
ENSG00000167261	DPEP2	rs3785100	2.03829		rs1985437	2.20239		rs1476306	2.45081		rs11075664	1.53458		rs73594581	1.89052		rs11075664	1.47579		rs20549	3.63293
ENSG00000167264	DUS2	rs1985437	2.92026		rs1985437	2.0223		rs74604428	-1.76615		rs11075664	1.7384		rs6499160	2.28069		rs20549	2.42583		rs4567701	2.20677
ENSG00000167325	RRM1	rs12806698	4.86979	*	rs7111104	3.70592		rs232054	2.72314		rs12806698	2.9055		rs7949512	-1.99938		rs2735691	2.8235		rs11522634	2.5069
ENSG00000167363	FN3K	rs665574	-3.17827		rs11550062	3.11635		rs11871729	5.38552	*	rs2251691	-1.94611		rs144959093	3.68649		rs140630957	3.07337		rs55862005	4.27781	*
ENSG00000167414	GNG8	rs12974613	3.08774		rs11083840	-3.84316		rs12459883	-5.06282	*	rs12462989	-2.75219		rs6509286	3.29241		rs11666367	-5.37743	*	rs12462989	-3.75104
ENSG00000167483	FAM129C	rs4808674	2.3729		rs4255897	2.86845		rs62126778	2.58595		rs144776713	4.17254	*	rs73020490	2.72746		rs7508598	-2.2887		rs4808674	2.27986
ENSG00000167508	MVD	rs9788834	2.95809		rs4074632	3.82942		rs4074632	2.58569		rs8062328	2.1643		rs72809438	2.90223		rs4782451	-3.65578		rs58865364	-2.81495
ENSG00000167515	TRAPPC2L	rs28656031	-3.82474		rs71395355	3.29005		rs3826061	-4.33866	*	rs71395355	3.47642		rs2926777	-3.16826		rs11076728	-3.65538		rs12921479	-5.1823	*
ENSG00000167523	SPATA33	rs57119673	-3.71352		rs376402	3.89298		rs2115401	3.38176		rs12930346	5.02053	*	rs461115	4.51236	*	rs4785708	3.19643		rs60724534	-2.53046
ENSG00000167526	RPL13	rs11649482	-1.88781		rs453528	3.17686		rs55637757	-2.84515		rs12930346	3.10491		rs12930346	2.93751		rs4785673	2.54019		rs8059821	2.81695
ENSG00000167528	ZNF641	rs17234937	2.46382		rs11168497	2.90016		rs7304709	3.00407		rs7309104	-1.96591		rs10783243	-3.11694		rs12146726	2.67992		rs12146726	2.54643
ENSG00000167554	ZNF610	rs2657919	2.45689		rs324087	2.14408		rs7253837	1.85978		rs3745098	-1.55988		rs707311	4.28062	*	rs7247872	-1.83901		rs12982843	-1.46423
ENSG00000167565	SERTAD3	rs4803332	2.22844		rs62106992	-2.66075		rs2613843	4.71632	*	rs6508938	-3.06954		rs4803329	-3.52051		rs268694	-2.56406		rs4803344	-2.89713
ENSG00000167601	AXL	rs10411012	2.46271		rs338585	3.77564		rs1628289	3.35257		rs12983339	2.07788		rs12984621	2.95108		rs338580	2.21221		rs4802115	2.59856
ENSG00000167608	TMC4	rs891055	5.20825	*	rs12973609	3.34006		rs4806719	5.99561	*	rs3852890	-3.34942		rs891055	5.68094	*	rs36653	-4.26067	*	rs7248069	5.2291	*
ENSG00000167618	LAIR2	rs60323635	-5.11589	*	rs150458741	-4.68659	*	rs60323635	-2.95664		rs150458741	-3.79948		rs2277971	2.9463		rs150458741	-4.03362		rs150458741	-3.92263
ENSG00000167633	KIR3DL1	rs74672836	-2.98146		rs3745900	3.42946		rs4541181	-3.27604		rs3745900	3.56133		rs56162245	-2.32827		rs56162245	-2.79197		rs4541181	-3.27891
ENSG00000167657	DAPK3	rs745414	-3.00828		rs12983915	3.00782		rs745414	2.45446		rs11085045	-2.02894		rs80166036	-3.06966		rs10401462	2.78467		rs7249960	-4.30356	*
ENSG00000167670	CHAF1A	rs62129346	-2.2497		rs62129355	-4.28509	*	rs62129346	-3.35031		rs243360	2.89687		rs62129346	-2.67834		rs62129346	-3.24327		rs11668886	-4.25054	*
ENSG00000167671	UBXN6	rs732716	-4.06982		rs732716	-4.76708	*	rs732716	-3.75853		rs10410197	4.86215	*	rs760369	-5.8696	*	rs243372	-4.33918	*	rs732716	-6.04734	*
ENSG00000167676	PLIN4	rs56370154	2.78685		rs10420634	4.30157	*	rs12984070	2.98419		rs55645546	2.3719		rs10406797	-2.00722		rs10421126	2.34453		rs8100452	3.43958
ENSG00000167703	SLC43A2	rs7342891	2.01284		rs55726604	2.04957		rs55726604	2.58903		rs55726604	2.18627		rs8075404	-2.78779		rs55726604	2.58109		rs17626180	-2.3367
ENSG00000167705	RILP	rs11657591	-2.78343		rs55726604	2.22336		rs35286193	2.73284		rs7222066	2.71572		rs117433320	-2.22192		rs112788082	2.3948		rs17626180	-2.84876
ENSG00000167720	SRR	rs12450118	-4.51627	*	rs77530532	-2.98675		rs118136827	-5.41167	*	rs7216291	-2.74196		rs116875739	-4.15932		rs3744270	-2.83909		rs3744270	-4.89627	*
ENSG00000167766	ZNF83	rs113455332	-4.84769	*	rs35706759	-4.99581	*	rs657259	-5.21966	*	rs657259	-4.51109	*	rs10405362	4.12431		rs113063121	2.4835		rs113063121	4.35798	*
ENSG00000167768	KRT1	rs2741159	9.39107	*	rs2741159	8.695	*	rs2741159	9.785	*	rs2741159	7.18602	*	rs2741159	8.74482	*	rs2741159	8.28627	*	rs7138818	8.4192	*
ENSG00000167815	PRDX2	rs10401993	-3.01282		rs897804	4.4268	*	rs897804	4.55886	*	rs897804	2.90399		rs897804	3.42962		rs897804	3.77562		rs897804	1.81901
ENSG00000167850	CD300C	rs1719486	2.4214		rs1171210	-3.12977		rs565492	2.83657		rs1171210	-2.82043		rs1699607	-2.10141		rs1171210	-2.85787		rs493852	2.2035
ENSG00000167851	CD300A	rs2706546	2.79454		rs4789077	-2.1349		rs8082509	-1.91658		rs4788842	-2.73923		rs4789077	-2.26993		rs1627936	-2.98055		rs2891607	-3.04294
ENSG00000167914	GSDMA	rs60701125	5.0817	*	rs7219492	1.7598		rs55739615	-5.24584	*	rs11871317	2.06274		rs55875103	3.31545		rs59843584	3.41537		rs60701125	2.77117
ENSG00000167920	TMEM99	rs2071398	2.82947		rs4621029	3.77701		rs11654753	1.99615		rs7219451	3.79782		rs3169914	2.30979		rs11867950	5.61188	*	rs6503563	4.01347
ENSG00000167964	RAB26	rs56201105	5.99578	*				rs30988	1.54972					rs27345	2.77923					rs35940281	-2.6926
ENSG00000167969	ECI1	rs323066	-2.42398		rs55985840	-3.83062		rs10721	-3.83475		rs2241071	1.43547		rs17814754	-3.54662		rs4527023	4.50398	*	rs55985840	-4.29344	*
ENSG00000168071	CCDC88B	rs604203	5.38159	*	rs541207	-6.25064	*	rs559928	-3.6344		rs750830	-4.36792	*	rs475032	-3.17065		rs1199047	-3.86324		rs663743	-2.62755
ENSG00000168234	TTC39C	rs75879888	-2.35331		rs12963087	-2.2491		rs4800535	-2.30655		rs7244129	2.08609		rs4800535	-2.03966		rs56036078	-1.75222		rs62089642	-1.88374
ENSG00000168246	UBTD2	rs17074425	2.49903		rs12659926	3.04659		rs6870572	3.14916		rs17074475	3.58281		rs12656941	2.86357		rs113268342	4.38942	*	rs12659926	4.80138	*
ENSG00000168260	C14orf183	rs7140586	2.45409		rs8020990	2.09595					rs7141684	-2.06348		rs2355661	2.55245		rs2281530	-2.31518		rs17122039	2.29511
ENSG00000168264	IRF2BP2	rs487738	-2.99558		rs12136983	2.24074		rs11803261	2.50181		rs1329125	3.03151		rs12748673	1.80804		rs607007	1.91443		rs12754270	2.15406
ENSG00000168268	NT5DC2	rs3199918	-4.36299	*	rs11130306	4.13043	*	rs66782572	3.33895		rs66782572	4.65105	*	rs1010554	1.70094		rs11130306	3.7082		rs66824127	2.24439
ENSG00000168275	COA6	rs4300255	4.7593	*	rs7523348	5.67496	*	rs7524822	-5.88952	*	rs6659527	4.94958	*	rs7523348	8.11154	*	rs10910420	-7.45369	*	rs10910420	-7.33796	*
ENSG00000168310	IRF2	rs34197454	-2.36608		rs55768166	2.41245		rs11732927	2.84607		rs57331171	-2.24764		rs3775561	-2.07993		rs55768166	2.59763		rs7667268	2.87484
ENSG00000168385	SEPT2	rs11678896	5.28764	*	rs10164639	-4.10477	*	rs77791862	3.97741		rs10933553	3.48772		rs10933553	2.68285		rs11687941	-2.51236		rs2305071	-1.75069
ENSG00000168397	ATG4B	rs79841330	-2.26064		rs12469165	-1.96723		rs4675930	-1.58874		rs6437274	2.641		rs35851376	-2.45342		rs56390343	4.1891	*	rs7570088	2.7879
ENSG00000168411	RFWD3	rs2240245	3.16071		rs4887784	-2.03482		rs7194055	-2.46353		rs34407409	-2.94616		rs2301865	3.11353		rs12598704	2.41488		rs35038783	1.79279
ENSG00000168453	HR	rs2309308	-1.77557		rs6983152	-2.77854					rs56332133	2.32381					rs113809279	2.65056
ENSG00000168461	RAB31	rs9962736	4.32487	*	rs12965011	3.4052		rs9945476	3.0045		rs78125864	-3.14153		rs8089436	2.91062		rs11660107	2.42841		rs603659	2.65157
ENSG00000168476	REEP4	rs56401147	2.72511		rs56401147	3.90232		rs3176304	3.17247		rs58969219	3.3806		rs58969219	2.92568		rs56401147	3.71088		rs78021388	-2.62243
ENSG00000168487	BMP1	rs6983152	2.64234		rs4072419	-3.94653		rs11550101	-2.59365		rs7838961	-5.04194	*	rs12541373	-2.15822		rs12114940	-4.97233	*	rs11135859	-2.54379
ENSG00000168502	SOGA2	rs5024791	3.05118		rs59990940	3.03427		rs56277134	-3.36603		rs4798688	-2.68097		rs7241959	-2.49852		rs2160912	2.63787		rs12326073	2.02449
ENSG00000168564	CDKN2AIP	rs6552667	2.8418		rs4862199	3.1119		rs11729744	2.38935		rs4588504	-2.76957		rs4423916	-2.74906		rs4862176	2.02112		rs12507433	2.14957
ENSG00000168589	DYNLRB2	rs11640665	1.97538		rs12598305	2.53385		rs4130517	1.93828		rs7192257	2.60427		rs7187808	2.8832		rs9937686	-2.27499		rs4888087	-3.30005
ENSG00000168653	NDUFS5	rs11205621	-4.86319	*	rs6694920	4.58264	*	rs11205621	-7.25635	*	rs6691071	-4.25288	*	rs11205621	-5.87397	*	rs6694920	5.47253	*	rs11205621	-7.02453	*
ENSG00000168679	SLC16A4	rs4839342	-4.29272	*	rs2018177	-4.48605	*	rs10159352	-5.11254	*	rs589127	-3.55025		rs6690984	-5.6386	*	rs884684	-5.05601	*	rs11102096	-4.73051	*
ENSG00000168685	IL7R	rs852247	2.12792		rs6862142	2.60517		rs6862142	2.27553		rs11948151	-2.05401		rs3866450	-2.31708		rs11948151	-2.36957		rs73090210	-1.9841
ENSG00000168724	DNAJC21	rs163585	-2.65387		rs10461949	-4.20102	*	rs17306298	3.08263		rs4703482	3.13533		rs17246034	-2.12321		rs10941222	2.73757		rs3857367	1.71066
ENSG00000168765	GSTM4	rs1010167	-5.80772	*	rs1010167	-6.24428	*	rs1010167	-7.7849	*	rs11101976	-6.51251	*	rs1010167	-6.80114	*	rs3754450	-4.39047	*	rs1010167	-6.25708	*
ENSG00000168803	ADAL	rs825739	-3.43004		rs484029	-3.1874		rs28594657	-3.12634		rs7048	1.5017		rs2253807	-3.62751		rs2584703	-3.58157		rs2584703	-5.2728	*
ENSG00000168824	NSG1	rs2369115	-5.77044	*	rs55731118	6.75226	*	rs2369105	-6.72768	*	rs55731118	6.38597	*	rs2369105	-5.4949	*	rs2369105	-6.04188	*	rs2369105	-6.7446	*
ENSG00000168878	SFTPB	rs55892665	3.15747		rs115235685	5.16055	*	rs59494763	3.44752		rs59494763	3.17019		rs10166612	4.48653	*	rs55892665	3.75524		rs13421434	4.52803	*
ENSG00000168899	VAMP5	rs13421434	-3.83358		rs10496316	-4.51821	*	rs7566408	1.66193		rs13387999	-3.6642		rs10496316	-3.37976		rs10496316	-5.45647	*	rs10206961	-3.09677
ENSG00000168958	MFF	rs4673192	-4.07694		rs12623672	-4.22885	*	rs4673192	-2.58809		rs4073904	-2.94999		rs10933173	-2.69663		rs74266862	-2.78709		rs10175946	-3.57982
ENSG00000168961	LGALS9	rs3751093	-3.83922		rs1807183	-4.99349	*	rs9891218	2.92462		rs34595284	-4.58122	*	rs3794195	-4.50259	*	rs3794195	-5.42523	*	rs7211640	3.17623
ENSG00000169018	FEM1B	rs748892	-2.16062		rs12909277	-3.10222		rs12050550	-2.31564		rs4777036	-2.71725		rs12442156	-2.59553		rs3784337	2.33853		rs11072014	2.57383
ENSG00000169031	COL4A3	rs4528750	3.14152		rs10933170	4.4246	*	rs12694724	-2.40107		rs35873780	1.78496		rs6728149	2.43485		rs9753265	2.55858		rs10190396	-3.1032
ENSG00000169062	UPF3A	rs7327124	-2.12941		rs9314905	3.5618		rs9590406	5.58681	*	rs7332374	2.97043		rs7332374	4.5288	*	rs7320104	3.69553		rs9590515	5.45506	*
ENSG00000169087	HSPBAP1	rs9830096	6.41567	*	rs6785814	8.05599	*	rs6785814	9.306	*	rs6785814	8.19597	*	rs6785814	9.21461	*	rs9830096	9.06612	*	rs6785814	8.30052	*
ENSG00000169131	ZNF354A	rs62392839	3.322		rs2335443	3.98966		rs111305515	4.11362	*	rs4470778	5.55717	*	rs13156622	2.49071		rs4246821	-3.49042		rs34981103	2.5397
ENSG00000169136	ATF5	rs3786664	-1.65841		rs1290753	2.8904		rs34832536	-2.42133		rs7257503	-4.40055	*	rs11547267	-2.93606		rs111928045	-3.30478		rs111928045	-2.32779
ENSG00000169217	CD2BP2	rs35598865	1.4022		rs8051096	3.50493		rs11645581	4.26301	*	rs111688805	-2.50445		rs11645581	3.61632		rs7404540	-1.61147		rs62056262	-1.61977
ENSG00000169220	RGS14	rs35716097	-2.12931		rs10051765	-4.26081	*	rs72813180	-2.12965		rs35716097	-3.13053		rs12654812	-2.11674		rs10051765	-5.86482	*	rs67190252	-2.38512
ENSG00000169230	PRELID1	rs6879874	-4.51697	*	rs28362590	-5.60654	*	rs17876032	1.87151		rs6885410	-5.43062	*	rs28362590	-2.96066		rs11952102	-4.99389	*	rs6879874	-2.33248
ENSG00000169299	PGM2	rs6531587	2.77438		rs2925951	2.52302		rs2995960	-3.41338		rs73236841	3.11582		rs3860064	3.04458		rs10018279	2.49718		rs2995926	1.63669
ENSG00000169330	KIAA1024	rs78790127	2.13827		rs7180825	2.06877		rs11637191	-1.70499		rs1970292	2.5081		rs11072849	3.05762		rs11629620	3.5701		rs28595228	-2.39812
ENSG00000169372	CRADD	rs7302663	-2.14976		rs4144503	3.40493		rs2171126	-2.36478		rs4144503	2.46033		rs2171126	-3.44374		rs4144503	2.69012		rs55700143	-2.04567
ENSG00000169385	RNASE2	rs1958398	3.43915		rs56204594	3.42283		rs870277	-2.8864		rs10139962	-2.17544		rs1243441	-1.88774		rs2783800	-4.52642	*	rs2783800	-2.62312
ENSG00000169397	RNASE3	rs2771327	-3.35732		rs4982386	3.31207					rs12897030	-3.14368					rs7142386	3.0269
ENSG00000169442	CD52	rs4233461	2.36629		rs10794529	2.95767		rs11581294	1.62981		rs10902743	3.54884		rs4325118	2.51971		rs9438620	2.40498		rs4262530	-2.2992
ENSG00000169490	TM2D2	rs10091297	2.66944		rs6474512	-2.09814		rs9643901	-2.91193		rs77086485	-2.25289		rs11783243	2.58073		rs117064964	1.88628		rs34124032	2.17652
ENSG00000169508	GPR183	rs9513601	3.57789		rs9513601	3.06815		rs877856	3.65352		rs9513601	2.71277		rs9513601	3.45884		rs9517691	-3.91131		rs55689056	-4.68753	*
ENSG00000169609	C15orf40	rs1871658	-4.41624	*	rs4842860	-2.49873		rs4842860	-4.61087	*	rs66606849	-2.70563		rs6603041	3.25871		rs72755921	2.1618		rs1037403	4.01973
ENSG00000169629	RGPD8	rs3811038	-4.96361	*	rs6757757	-4.17455	*	rs34510112	-4.5924	*	rs6542056	-4.23504	*	rs6708841	-3.54323		rs3811038	-4.59586	*	rs34510112	-4.1029
ENSG00000169660	HEXDC	rs67228117	4.30197	*	rs9905760	2.97191		rs7211306	1.98326		rs62079496	-2.35981		rs62080980	-2.63814		rs4789771	2.70493		rs4789687	3.30734
ENSG00000169689	STRA13	rs4969465	-3.22808		rs3934983	3.58901		rs3934983	5.53286	*	rs4969474	-4.15312		rs9895872	4.05068		rs9895872	4.84214	*	rs4312370	-3.33548
ENSG00000169710	FASN	rs7406220	6.34142	*	rs6502051	6.96523	*	rs36046026	2.62129		rs9646397	6.39553	*	rs72861729	2.45891		rs12603006	7.83053	*	rs72863344	1.60781
ENSG00000169715	MT1E	rs2270836	-4.81046	*	rs2270836	-7.9948	*	rs10636	2.70391		rs2270836	-7.72361	*	rs4784690	-2.55318		rs2270836	-8.41614	*	rs7192567	-3.14455
ENSG00000169738	DCXR	rs74400058	4.21891	*	rs4625783	3.74922		rs74400058	7.73031	*	rs17848939	4.55098	*	rs74512221	6.76246	*	rs7215515	3.94977		rs74512221	7.87539	*
ENSG00000169750	RAC3	rs9905991	4.25782	*	rs17848939	3.56502		rs35069988	1.90271		rs4625783	3.63243		rs9891602	-2.44245		rs7406220	4.6721	*	rs34107062	2.47598
ENSG00000169762	TAPT1	rs13127061	2.60838		rs12647633	2.53376		rs317897	-2.64468		rs203438	-2.38237		rs9992902	-1.42592		rs12504884	-2.5142		rs73128422	-2.65662
ENSG00000169919	GUSB	rs148813284	-2.14485		rs420880	-2.10594		rs2460421	-0.80181		rs111362858	-4.43667	*	rs2680911	-1.85271		rs111362858	-2.99381		rs111362858	-3.94272
ENSG00000169967	MAP3K2	rs12692064	2.88511		rs7580658	-3.73168		rs12989081	2.58407		rs55905117	-3.23156		rs4536600	-1.72139		rs10928761	-3.04405		rs13408910	2.34362
ENSG00000170035	UBE2E3	rs4666988	4.17896	*	rs12165234	-3.91431		rs12165234	-2.27675		rs7575113	3.17839		rs6433892	-1.98382		rs4666988	3.54678		rs12613495	-2.96381
ENSG00000170074	FAM153A	rs71601371	-3.3874		rs61377103	-2.3198		rs7717102	2.04042		rs34958725	4.40651	*	rs11249686	-1.22348		rs62398517	-3.45456		rs11249686	-1.36713
ENSG00000170175	CHRNB1	rs17732672	-2.38811		rs13290	-2.47712		rs4151122	-3.8522		rs72842820	2.70863		rs13290	-3.22988		rs67232264	2.74353		rs2302762	-4.33534	*
ENSG00000170222	ADPRM	rs7208735	-1.79707		rs56121112	3.13391		rs2285476	2.85097		rs67576940	-2.4499		rs201614	2.12106		rs4791411	-1.43312		rs2520180	-2.69144
ENSG00000170234	PWWP2A	rs36052783	-4.88161	*	rs9313834	5.37974	*	rs4540217	4.86624	*	rs4540217	4.2547	*	rs36052783	-2.77306		rs36052783	-3.59225		rs12523651	3.20602
ENSG00000170242	USP47	rs988666	3.20625		rs11022104	3.23442		rs7120452	1.9273		rs10831685	2.9519		rs12286932	-2.71652		rs10831690	4.15177	*	rs2896594	-2.298
ENSG00000170291	ELP5	rs2106842	12.3806	*	rs222850	11.884	*	rs4562	9.33448	*	rs2074218	11.5675	*	rs222850	9.51558	*	rs4562	12.99	*	rs4562	9.21224	*
ENSG00000170293	CMTM8	rs7632486	6.88594	*	rs7632486	3.33616		rs4361316	2.31463		rs60387783	-2.99305		rs7632486	2.35224		rs67360645	3.30177		rs12496256	2.58215
ENSG00000170298	LGALS9B	rs4470200	4.85526	*	rs12942125	-4.82123	*	rs1627449	-4.18232	*	rs4470200	5.82517	*	rs4547393	-3.43452		rs4470200	5.31151	*	rs1627449	-3.43386
ENSG00000170425	ADORA2B	rs8081235	3.38027		rs859243	4.79193	*	rs62072200	1.71573		rs2586557	4.12071		rs12602453	1.88693		rs17776817	3.95277		rs62072029	3.47254
ENSG00000170430	MGMT	rs12784269	-4.90071	*	rs1008982	-4.94306	*	rs12784269	-6.24563	*	rs1008982	-4.45518	*	rs12247555	-4.06252		rs2027139	-4.39286	*	rs2027139	-5.48885	*
ENSG00000170469	SPATA24	rs4074031	2.39874		rs6887555	1.98548		rs6887555	4.43244	*	rs7446197	2.04978		rs6596479	2.27878		rs10463977	2.63166		rs6887555	3.02846
ENSG00000170486	KRT72	rs658600	-5.13141	*	rs61558735	-5.98952	*	rs688108	-4.82554	*	rs658600	-4.95312	*	rs11170205	3.46406		rs7975662	-4.45486	*	rs685190	3.24894
ENSG00000170500	LONRF2	rs4622752	-3.78094		rs1437967	-4.44331	*	rs112983955	-3.50842		rs4149517	-2.79332		rs12997725	-3.16828		rs11123823	-5.2579	*	rs2871340	-4.00504
ENSG00000170509	HSD17B13	rs6531972	-2.20504		rs6531980	3.12215		rs13119654	3.68726		rs13150578	-1.76069		rs7659445	2.95089		rs67373430	3.94736		rs13119654	3.59228
ENSG00000170540	ARL6IP1	rs62047579	0.27799		rs2650621	-2.85062		rs2650621	1.87385		rs2650621	-2.59054		rs62047579	1.72902		rs2650621	-0.607975		rs62047579	1.85177
ENSG00000170542	SERPINB9	rs380779	2.75478		rs389260	-3.20097		rs389260	3.39823		rs316359	-2.40728		rs389260	-3.31575		rs389260	2.31113		rs389260	4.24779	*
ENSG00000170545	SMAGP	rs6580814	-3.93923		rs7305016	-2.86532		rs10876151	-3.05499		rs7305016	-2.3105		rs10876151	-2.69857		rs7398443	-4.68764	*	rs7958762	-2.25764
ENSG00000170634	ACYP2	rs6721970	-3.15992		rs2287639	-3.80041		rs843762	-4.2521	*	rs6706363	-5.56443	*	rs1877908	-3.94347		rs6706363	-6.49612	*	rs1862121	-6.48153	*
ENSG00000170638	TRABD	rs9617114	3.07042		rs13054650	2.84161		rs13054650	2.88116		rs1127000	-2.16303		rs138267	2.38442		rs5771206	-2.22978		rs138272	-2.33311
ENSG00000170653	ATF7	rs10876469	-1.70821		rs144586173	2.59923		rs66897587	-1.93987		rs71455249	1.77763		rs11170566	1.72271		rs10876469	1.09406		rs11170562	1.04699
ENSG00000170677	SOCS6	rs4891836	2.31399		rs55947782	2.64957		rs3851137	-3.85179		rs41537545	-3.47411		rs17236768	-3.6715		rs2015752	3.91619		rs3851135	-2.4851
ENSG00000170776	AKAP13	rs11631028	-1.57605		rs7181464	3.54976		rs2169877	3.04357		rs3886250	-2.70968		rs3886250	-2.93919		rs62022864	-2.09324		rs7179919	-1.80766
ENSG00000170802	FOXN2	rs138659652	3.64138		rs79247094	4.4253	*	rs7601729	3.01424		rs79247094	3.67621		rs77304590	1.99699		rs77304590	2.4754		rs6750123	-2.71106
ENSG00000170837	GPR27	rs7634474	4.17234	*	rs72953288	-3.48308		rs7644362	4.47428	*	rs1447894	-3.36865		rs6767743	3.66188		rs1521352	-4.05029		rs7644362	4.12357
ENSG00000170866	LILRA3	rs431420	-5.27406	*	rs453755	-5.31373	*	rs367070	-3.44418		rs386003	-4.76214	*	rs453755	-4.42134	*	rs386000	-5.40295	*	rs453755	-4.7695	*
ENSG00000170873	MTSS1	rs1430851	2.72989		rs13270040	2.22838		rs7828897	2.88412		rs4870920	2.94555		rs75980960	3.39741		rs6986014	3.08229		rs11988065	-2.48459
ENSG00000170889	RPS9	rs11666543	6.77053	*	rs2304524	-6.51027	*	rs2304524	-4.29979	*	rs71365432	5.92868	*	rs405152	2.60086		rs17239552	-5.7321	*	rs71365431	-3.28986
ENSG00000170891	CYTL1	rs74941258	3.83934		rs74941258	6.12144	*	rs9998195	7.69415	*	rs74941258	5.29912	*	rs4689196	7.80767	*	rs9998211	5.45307	*	rs62291616	7.57686	*
ENSG00000170906	NDUFA3	rs254262	2.83247		rs3760698	2.95493		rs10410390	3.68124		rs10853869	3.41216		rs8112480	-3.04492		rs10853869	4.32086	*	rs10853869	3.37594
ENSG00000170909	OSCAR	rs11667088	3.11714		rs4806715	-2.94823		rs12459725	-3.1952		rs254272	-3.12693		rs158365	-2.65401		rs158365	-3.53722		rs158365	-2.67483
ENSG00000170915	PAQR8	rs600291	3.83245		rs75731219	4.9514	*	rs7775435	3.40611		rs537288	3.42308		rs478856	-4.50921	*	rs9370112	-2.14747		rs576350	2.32708
ENSG00000170949	ZNF160	rs329696	3.76645		rs329695	-2.25431		rs3745180	4.26801	*	rs3745180	4.21322	*	rs7246166	3.41667		rs3745180	4.36852	*	rs4801954	2.72388
ENSG00000170955	PRKCDBP	rs34131947	4.39515	*	rs1994519	4.54824	*	rs4758407	5.00955	*	rs11040859	3.10879		rs1051992	4.83191	*	rs11040859	4.26459	*	rs7951875	3.41422
ENSG00000170956	CEACAM3	rs7251154	7.37398	*	rs10414823	6.34144	*	rs734108	2.75635		rs28847113	5.25918	*	rs7251154	5.50388	*	rs7251783	5.50644	*	rs7258053	5.13041	*
ENSG00000171033	PKIA	rs7842685	-3.75884		rs7009646	-5.59462	*	rs967426	-4.08962		rs9969661	-5.20539	*	rs7007184	-5.56757	*	rs7842685	-4.24491	*	rs7842685	-4.23095	*
ENSG00000171044	XKR6	rs34014031	2.34904		rs61581529	1.9481		rs4841470	4.89139	*	rs59446076	1.85095		rs4078186	2.01143		rs35792458	3.54176		rs7834295	2.24508
ENSG00000171051	FPR1	rs1868944	-2.49088		rs11673446	-2.84605		rs6509568	-2.90985		rs2167419	-2.21869		rs6509568	-3.15814		rs2167419	-2.40295		rs2167419	-2.52605
ENSG00000171067	C11orf24	rs1979579	6.06626	*	rs2458269	5.28049	*	rs10896311	7.29005	*	rs10791971	6.40871	*	rs35151002	5.18483	*	rs61887795	6.57446	*	rs10896311	5.13722	*
ENSG00000171105	INSR	rs7257973	2.39789		rs11085221	3.13117		rs4804425	3.35678		rs11883202	-2.30677		rs4804071	2.08512		rs8109308	3.14553		rs2042902	3.49572
ENSG00000171130	ATP6V0E2	rs57339339	2.91679		rs10952239	2.55728		rs10952239	2.75552		rs4725315	3.19173		rs6949457	2.38224		rs4410816	3.72152		rs6949457	3.19335
ENSG00000171160	MORN4	rs10786359	-2.02932		rs4919129	-4.56414	*	rs10786364	-3.8352		rs71486130	1.83097		rs10444067	-3.60344		rs6584138	-3.55987		rs10786364	-2.14813
ENSG00000171202	TMEM126A	rs11600919	3.53254		rs7116195	3.84495		rs7116195	2.23175		rs7940714	2.8792		rs61567739	3.02964		rs3781815	3.77773		rs493673	2.93815
ENSG00000171222	SCAND1	rs6060643	-2.58031		rs7272916	-2.0179		rs6058340	-2.77044		rs6060738	-2.69284		rs17431878	-3.77147		rs7272916	-2.47641		rs6058340	-4.18312	*
ENSG00000171262	FAM98B	rs4334257	-4.26977	*	rs12902771	7.27023	*	rs12902771	8.62336	*	rs12324402	6.65598	*	rs12324402	4.12214		rs12902771	5.46466	*	rs12902771	4.73929	*
ENSG00000171298	GAA	rs60323863	-3.2277		rs1800301	3.50863		rs2304850	-3.51655		rs28622095	-3.09336		rs2361710	2.99497		rs12450199	-3.61196		rs2361710	2.79057
ENSG00000171421	MRPL36	rs58460883	3.5751		rs61450076	2.44822		rs2242411	-3.07547		rs17608534	4.32533	*	rs6888984	2.31386		rs12655062	-2.7751		rs6886818	4.03087
ENSG00000171462	DLK2	rs72857288	-2.0742		rs6906077	-2.42545		rs3734687	-4.62933	*	rs2487663	3.02041		rs9296414	-3.10424		rs1214749	-3.58813		rs1214769	-2.67718
ENSG00000171476	HOPX	rs10222715	3.02175		rs6817685	-3.48744		rs6848891	1.56337		rs6817685	-2.64473		rs6830271	-2.34885		rs4406078	-4.02042		rs4864589	-2.15235
ENSG00000171492	LRRC8D	rs12046264	2.22726		rs55668929	2.28347		rs1078094	-3.20513		rs2475846	1.91144		rs17446039	-3.14233		rs1938033	3.47923		rs10922720	1.66733
ENSG00000171517	LPAR3	rs4907108	4.25756	*	rs10782533	-4.72449	*	rs11582512	-3.41857		rs12567433	5.66006	*	rs10782533	-3.19183		rs7541838	5.57741	*	rs1770566	4.15336
ENSG00000171530	TBCA	rs254415	-4.97362	*	rs352563	6.48995	*	rs354598	-1.81869		rs352563	5.40193	*	rs6864896	-1.67236		rs384109	-5.97988	*	rs1963059	-2.22145
ENSG00000171574	ZNF584	rs35138622	-2.68356		rs34541537	-4.4563	*	rs34023391	-4.02592		rs10402325	-4.22368	*	rs34188294	-3.45165		rs35782676	-4.69305	*	rs34541537	-3.51037
ENSG00000171617	ENC1	rs7700314	4.24679	*	rs1039320	4.37052	*	rs113406520	5.45585	*	rs1039320	2.4945		rs7700314	3.98978		rs60248850	3.86522		rs10473968	4.15223
ENSG00000171621	SPSB1	rs10746487	-3.22096		rs10864406	-4.051		rs12144045	-3.41918		rs916385	-4.06943		rs916385	-3.02548		rs114709597	4.39454	*	rs10746487	-4.4209	*
ENSG00000171729	TMEM51	rs6673448	4.09729		rs59126146	3.38108		rs74440365	-3.5762		rs57765166	4.72582	*	rs57765166	3.37596		rs59126146	3.55224		rs59126146	2.64021
ENSG00000171763	SPATA5L1	rs1145078	7.27659	*	rs1719245	5.29451	*	rs78152015	3.99291		rs2433601	4.53408	*	rs9806699	2.7489		rs872192	5.19568	*	rs2467858	4.69825	*
ENSG00000171766	GATM	rs28569043	-4.22149	*	rs9806699	-2.81187		rs28569043	-4.73707	*	rs68087211	-2.94489		rs28569043	-2.97834		rs1618874	-3.82568		rs28569043	-4.09159
ENSG00000171806	METTL18	rs4987363	-5.34507	*	rs12132692	-5.3237	*	rs12121045	-6.66772	*	rs10800469	-3.36611		rs12132692	-4.24213	*	rs12121045	-5.10725	*	rs12143057	-4.01915
ENSG00000171840	NINJ2	rs7969886	-4.48043	*	rs11064141	3.45166		rs4980957	-2.86666		rs11064141	3.5295		rs4980839	2.19373		rs11064141	3.46493		rs7300590	-3.52387
ENSG00000171848	RRM2	rs150711170	-3.48031		rs6761528	-2.46079		rs7588445	-2.01097		rs55797250	-2.96524		rs7593918	1.78504		rs4618023	-1.67665		rs78389260	2.50801
ENSG00000171860	C3AR1	rs2072448	-4.3725	*	rs2072448	-5.77752	*	rs10846411	-4.99289	*	rs2110070	-5.52604	*	rs2072449	-5.72069	*	rs2072448	-6.76053	*	rs2072448	-5.89301	*
ENSG00000171916	LGALS9C	rs4003831	-5.15395	*	rs4003831	-3.28375		rs2936641	-1.74941		rs2936641	-4.75586	*	rs651495	-2.06092		rs4003831	-4.951	*	rs2936641	-3.30271
ENSG00000172057	ORMDL3	rs8076131	-4.5558	*	rs12936409	-5.64802	*	rs8076131	-4.74934	*	rs3816470	4.23875	*	rs4795397	-4.99907	*	rs8076131	-5.90055	*	rs11652139	-3.08024
ENSG00000172116	CD8B	rs938487	2.44073		rs1803262	-2.51616		rs1803262	-3.36131		rs6755452	-2.60921		rs1803262	-4.08725		rs55739292	-2.91486		rs1803262	-3.34792
ENSG00000172179	PRL	rs2244502	2.20802		rs1156546	-1.84888		rs1205892	3.28631		rs62402783	-3.10588					rs2744116	2.58567		rs7738872	3.05557
ENSG00000172232	AZU1	rs4353579	-2.30083		rs3102829	2.91209		rs2365701	-2.40159		rs9304945	-2.10566		rs12981802	1.97591		rs1971636	2.66219		rs7343136	4.1779	*
ENSG00000172236	TPSAB1	rs3765436	-2.49938		rs1060314	3.81406		rs9937881	4.98583	*	rs4984792	-3.00877		rs1977100	-3.16847		rs9924558	2.77451		rs1962736	-3.28599
ENSG00000172244	C5orf34	rs750583	3.72672		rs11949083	-5.16223	*	rs12520489	3.30481		rs7703662	4.73194	*	rs4866752	2.9024		rs750583	-5.73625	*	rs779862	1.27564
ENSG00000172260	NEGR1	rs12119234	1.9573		rs529923	-2.76263		rs1648264	-2.74115		rs12119234	3.12617		rs12133406	2.05559		rs2768376	-4.33742	*	rs12740031	-1.63222
ENSG00000172322	CLEC12A	rs7306520	4.68421	*	rs61913538	2.86921		rs6488238	2.96782		rs28588142	2.76105		rs613211	3.34446		rs61913538	2.67887		rs11053539	3.7455
ENSG00000172336	POP7	rs12705079	-1.73728		rs2553023	-4.32098	*	rs11772705	2.25732		rs221811	2.72045		rs221005	2.39253		rs2553021	-2.57049		rs314294	-3.17424
ENSG00000172361	CCDC11	rs3962631	-1.81275		rs35975033	2.81759		rs10164196	-4.37504	*	rs1790462	-2.09868		rs1705515	-2.10671		rs4424991	-1.83827		rs72927651	-2.19068
ENSG00000172403	SYNPO2	rs1459058	3.61418		rs7671665	-5.01589	*	rs7671665	-3.97061		rs17329882	-3.62617		rs35715040	-3.00962		rs1350572	3.25589		rs983417	-3.44444
ENSG00000172469	MANEA	rs9398251	2.30457		rs4413619	-2.95772		rs4464805	4.4347	*	rs34463787	-3.57997		rs4413619	-2.79669		rs4541754	-2.70308		rs34463787	-2.41748
ENSG00000172500	FIBP	rs4930319	-2.5326		rs56252769	3.24072		rs679147	4.15415	*	rs12283874	4.02921		rs656040	3.85776		rs656980	3.1128		rs558114	3.20799
ENSG00000172530	BANP	rs6540118	-1.44257		rs11642653	-1.70382		rs7403868	-3.04518		rs6540122	-2.57873		rs4843742	-3.54969		rs11117354	-2.25748		rs12933708	-4.35588	*
ENSG00000172543	CTSW	rs656980	-5.60873	*	rs585557	-5.41649	*	rs656980	-5.59821	*	rs625652	-3.98288		rs656980	-4.42808	*	rs656980	-5.60385	*	rs656980	-5.27987	*
ENSG00000172548	NIPAL4	rs573154	-2.73687		rs1105282	-4.5202	*	rs573154	-2.30673		rs11737985	3.84415		rs11744003	-3.71943		rs11737985	3.99317		rs889035	-1.91882
ENSG00000172575	RASGRP1	rs72729321	2.87654		rs4334257	-2.87865		rs11856370	3.73545		rs1495184	3.09618		rs11858911	-2.24281		rs10520096	2.91953		rs4923799	-2.73421
ENSG00000172578	KLHL6	rs1520101	-5.14799	*	rs7619426	3.22493		rs7619426	2.90567		rs1001190	-2.34131		rs6778936	-1.90279		rs62287198	-4.21437	*	rs1001190	-1.96239
ENSG00000172638	EFEMP2	rs7938011	1.69711		rs58568715	-2.09666		rs6591191	2.55969		rs7938011	-1.34337		rs625652	-2.89628		rs11227309	2.12512		rs7951057	-2.43227
ENSG00000172653	C17orf66	rs55767296	-1.50036		rs2280785	2.35701		rs2702961	-1.08097		rs1734972	-4.30028	*	rs12940509	2.88574		rs11656322	1.82639		rs4796143	-1.69724
ENSG00000172725	CORO1B	rs1871034	-2.8867		rs1871034	-2.2177		rs1626067	-3.16064		rs2276118	-2.37337		rs12573992	-3.58698		rs7936800	-2.98898		rs1638565	-4.1384
ENSG00000172728	FUT10	rs6993806	6.44278	*	rs2732292	6.49417	*	rs7827920	7.28476	*	rs10954912	6.01184	*	rs3931368	6.99443	*	rs883006	6.20673	*	rs2037214	5.47248	*
ENSG00000172738	TMEM217	rs1874738	-3.20569		rs149710	-3.43594		rs2622900	-4.34523	*	rs517672	-3.46953		rs195410	1.24578		rs1564502	-5.8504	*	rs262919	2.56383
ENSG00000172771	EFCAB12	rs140695	2.24253		rs34574289	2.94858		rs7611784	2.32551		rs12485319	-1.95943		rs3796391	-4.34971	*	rs7374197	2.68508		rs10934881	-2.15196
ENSG00000172785	CBWD1	rs522747	6.47979	*	rs573246	7.26316	*	rs573246	4.39347	*	rs581731	7.86794	*	rs643058	5.72556	*	rs644383	7.98165	*	rs3008111	4.05175
ENSG00000172803	SNX32	rs2376005	2.51068		rs11227310	3.16642		rs71455787	2.68633		rs10791824	-1.40825		rs875311	-1.99685		rs10791824	-1.30761		rs614520	4.27302	*
ENSG00000172893	DHCR7	rs4944042	4.50511	*	rs28364617	3.98935		rs66686255	1.97538		rs12803256	4.60967	*	rs1660893	-1.75293		rs11607157	-3.24492		rs10898027	2.95942
ENSG00000172922	RNASEH2C	rs10896027	-4.86152	*	rs2448490	-2.78124		rs11606668	3.18748		rs76925283	2.75629		rs10750766	3.03937		rs11227275	-3.67672		rs11227275	-2.1622
ENSG00000172954	LCLAT1	rs829651	5.8155	*	rs829647	3.75571		rs829647	4.91965	*	rs10202174	3.63917		rs829647	3.46376		rs10495777	-4.29856	*	rs75561006	-2.68899
ENSG00000172965	MIR4435-1HG	rs115269983	2.56933		rs143087699	3.39353		rs143087699	6.31472	*	rs58099056	-1.84267		rs143087699	5.9702	*	rs2139376	-2.38705		rs143087699	6.18394	*
ENSG00000173041	ZNF680	rs2862876	2.93139		rs13247185	-2.29427		rs7777673	2.84651		rs7782949	2.45965		rs7777673	2.48331		rs2862876	1.44642		rs7806596	-1.9355
ENSG00000173113	TRMT112	rs9988874	-4.19941	*	rs9988874	-2.83335		rs10792431	-2.36238		rs9988874	-3.65365		rs78025343	2.21543		rs9988817	-2.90551		rs588177	-3.31068
ENSG00000173145	NOC3L	rs11187832	1.54782		rs11187940	-1.84752		rs10882416	3.25718		rs7903902	2.32084		rs10882416	2.59998		rs7099229	3.15474		rs7903902	2.93497
ENSG00000173208	ABCD2	rs4390378	-2.49491		rs12228617	-2.12319		rs73096532	-4.12972	*	rs113799767	-2.03108		rs7968837	-1.72535		rs57134082	-2.65195		rs74907109	1.08207
ENSG00000173209	AHSA2	rs10169482	3.00603		rs1177292	4.13724	*	rs62152273	-4.26476	*	rs62151042	-2.83516		rs4353638	2.74828		rs10496091	-3.1043		rs10496091	-4.05116
ENSG00000173221	GLRX	rs154446	2.37547		rs13170826	-2.35763		rs28926210	-1.92609		rs10042637	2.18763		rs17462893	2.27307		rs7700814	-4.08675		rs28926210	-3.18392
ENSG00000173226	IQCB1	rs78533767	4.42969	*	rs78533767	4.51792	*	rs1920322	-4.29332	*	rs4305455	-4.26968	*	rs1141528	3.00583		rs7632786	-4.10508		rs4676756	-4.17205
ENSG00000173262	SLC2A14	rs73059339	5.32243	*	rs73059339	7.0186	*	rs7967681	2.73089		rs73059339	6.17068	*	rs73059339	3.6314		rs73059339	5.15065	*	rs73059339	3.73186
ENSG00000173272	MZT2A	rs34295369	5.76254	*	rs1815205	4.90291	*	rs28712373	7.06733	*	rs9287519	5.31785	*	rs1815205	5.05086	*	rs6752803	5.98919	*	rs9287519	5.66252	*
ENSG00000173273	TNKS	rs4841181	-1.44374		rs6601349	-3.74245		rs4841201	-1.82485		rs7006985	-4.7458	*	rs7822700	2.45427		rs13249570	-3.58573		rs12549064	-2.55433
ENSG00000173281	PPP1R3B	rs7840079	2.71158		rs393155	3.1499		rs1816893	-2.66638		rs62494425	4.70505	*	rs34475063	3.33741		rs453301	3.07739		rs330910	-2.48158
ENSG00000173369	C1QB	rs9434	3.80184		rs294180	4.98772	*	rs294180	4.64994	*	rs12746274	5.26385	*	rs294180	4.19626		rs666537	4.24377	*	rs80083522	4.29181	*
ENSG00000173372	C1QA	rs9434	4.11214		rs581453	3.28541		rs294180	4.46919	*	rs666537	4.14084		rs294180	3.30459		rs294180	3.34053		rs294180	4.29104	*
ENSG00000173457	PPP1R14B	rs11600990	4.17045	*	rs618160	-7.24936	*	rs12808002	5.87411	*	rs35090903	6.27452	*	rs7111278	4.79766	*	rs663743	-6.4082	*	rs41294396	3.82364
ENSG00000173482	PTPRM	rs13381562	-3.54272		rs12454014	-3.37453		rs112654291	-4.1781	*	rs28449906	2.33071		rs7244280	-2.07168		rs62090936	-2.39119		rs7244280	-2.49718
ENSG00000173486	FKBP2	rs61886860	2.49128		rs4930702	1.56322		rs4980508	1.9234		rs953778	2.09883		rs663743	-1.72523		rs663743	-1.85194		rs11231726	1.40985
ENSG00000173566	NUDT18	rs7840124	-4.465	*	rs9644091	3.79403		rs4872276	5.16631	*	rs4075478	3.0659		rs9644091	4.47591	*	rs11135859	3.90019		rs12550032	3.9738
ENSG00000173614	NMNAT1	rs12043673	1.1436		rs6541075	-3.22884		rs1220400	-4.50199	*	rs2486084	1.52365		rs1220389	-3.78347		rs1220391	1.52285		rs34851031	-2.08346
ENSG00000173641	HSPB7							rs4661349	4.28828	*										rs924202	2.54703
ENSG00000173660	UQCRH	rs3753362	-2.93192		rs75216726	-3.86064		rs59411358	-1.72138		rs41294482	-4.61434	*	rs41294484	-2.19116		rs75216726	-4.14086	*	rs74486058	-3.52247
ENSG00000173706	HEG1	rs1909585	2.66406		rs78601042	-2.60536		rs60601708	-2.70343		rs2788466	2.6558		rs2948777	-2.49193		rs1140122	2.26699		rs62267111	-2.44143
ENSG00000173727	AP000769.1	rs2105608	3.78415		rs694243	2.65835		rs34582634	4.79552	*	rs1626021	1.78374		rs1626021	3.1989		rs58621819	3.3795		rs1784858	3.97168
ENSG00000173801	JUP	rs7214868	5.05445	*	rs11654169	4.1324	*	rs7214868	3.54603		rs12948617	3.63215		rs7214868	3.18997		rs12948617	4.53595	*	rs7214868	3.48401
ENSG00000173838	MARCH10	rs17683483	3.12131		rs1558240	-2.55231		rs17683483	3.14257		rs11870240	1.62148		rs17683483	3.85839		rs9895414	2.08924		rs17683483	3.02229
ENSG00000173890	GPR160	rs12636720	4.15441		rs7631843	1.52147		rs9853647	4.11485	*	rs71306656	1.61522		rs7635670	1.72073		rs9836316	1.74209		rs16854733	2.7954
ENSG00000173917	HOXB2	rs4794733	-5.37302	*	rs11867735	-8.16673	*	rs2326013	-7.20024	*	rs1987164	8.18332	*	rs2326013	6.54635	*	rs9892607	-8.45058	*	rs9892607	-7.00143	*
ENSG00000173992	CCS	rs566673	3.21155		rs4930387	-3.03691		rs11227521	2.90889		rs10791882	2.78551		rs1791683	3.1865		rs1791679	-2.22573		rs1791683	2.33967
ENSG00000174032	SLC25A30	rs9534152	3.26592		rs1952101	-2.32608		rs9526067	-2.8257		rs7325096	-1.38092		rs7331389	-2.95617		rs9526084	3.10925		rs9595314	2.33045
ENSG00000174125	TLR1	rs78780382	-2.01087		rs7664239	2.67481		rs4565081	-2.3175		rs2381198	3.30513		rs9992489	4.33623	*	rs145273408	2.71603		rs10030742	-1.78912
ENSG00000174130	TLR6	rs5743594	2.72937		rs5743596	2.5676		rs11736207	2.74385		rs7696175	-2.26546		rs12504153	2.92166		rs11466652	-1.99208		rs12504153	2.51899
ENSG00000174171	RP11-23P13.6	rs8027806	5.08357	*	rs8027806	4.44881	*	rs1212425	3.45405		rs11855017	3.76164		rs1704401	-2.38206		rs8027806	3.61426		rs1704401	-2.79249
ENSG00000174238	PITPNA	rs12451775	-2.62832		rs4606774	2.15453		rs74251970	3.79711		rs80258379	3.77758		rs12943313	2.35881		rs74251970	3.661		rs150274876	2.7801
ENSG00000174255	ZNF80	rs58600014	4.03446		rs1065638	-4.49784	*	rs73235937	-4.09937	*	rs73235937	-4.28706	*	rs1065638	-3.38867		rs1065638	-3.74806		rs1065638	-3.47322
ENSG00000174374	WBSCR16	rs6955671	4.84874	*	rs6460094	-3.64245		rs35909087	-5.48509	*	rs10266330	-2.96027		rs35909087	-3.06859		rs6955671	4.04182		rs6955671	5.90369	*
ENSG00000174456	C12orf76	rs12315174	1.34374		rs10774545	-4.11695	*	rs7963707	-2.40453		rs7315680	-2.06231		rs7315680	-2.4476		rs1547975	-1.23383		rs10774513	-1.32784
ENSG00000174502	SLC26A9							rs12133152	2.35467					rs11240598	4.47345	*				rs954206	2.26696
ENSG00000174516	PELI3	rs34272485	4.24937	*	rs35733139	-1.41314		rs59829960	-3.62293		rs12577917	2.9086		rs11227506	-2.10292		rs17496586	-2.26553		rs11227506	-2.14203
ENSG00000174652	ZNF266	rs6512122	-6.70566	*	rs8108483	-6.67688	*	rs7252370	-6.88603	*	rs10424800	-7.30174	*	rs2277931	4.14773		rs9676745	-7.78783	*	rs10405193	-6.11617	*
ENSG00000174705	SH3PXD2B	rs10476027	2.31426		rs7715081	2.85848		rs2731690	-2.18041		rs72846985	3.48851		rs2731690	-2.41914		rs34823982	3.57347		rs3948545	-2.53348
ENSG00000174720	LARP7	rs7664015	-1.46731		rs62314814	2.6495		rs62314814	2.25395		rs28520524	2.66409		rs6855017	2.13499		rs6533627	-2.48037		rs7340928	2.78077
ENSG00000174749	C4orf32	rs10027758	-4.26544	*	rs6533600	-2.62026		rs2351235	-4.0592		rs6533600	-3.45546		rs1521477	-3.57259		rs1968489	-3.17731		rs9996547	-2.48574
ENSG00000174775	HRAS	rs72848745	-2.37238		rs2061586	3.70185		rs2061586	2.44009		rs3943356	4.82813	*	rs12421158	-2.39453		rs59448007	-3.24671		rs7942030	2.24505
ENSG00000174780	SRP72	rs7671868	2.59252		rs3897839	-2.53137		rs4340842	-1.87212		rs11942135	-1.44281		rs35268799	-2.15211		rs13147824	1.20381		rs7671868	2.14344
ENSG00000174788	PCP2	rs6952	2.46549		rs11672067	-3.08843		rs2446182	2.15358		rs1862516	3.06531		rs8104387	-3.30546		rs885433	-4.51852	*	rs1010047	-2.26689
ENSG00000174796	THAP6	rs56151783	-3.62518		rs11729174	-1.56676		rs6535524	1.61851		rs57275697	1.41175		rs17280938	-1.72403		rs6818949	2.52247		rs11736009	3.58708
ENSG00000174837	EMR1	rs467439	3.21848		rs467439	3.34762		rs252564	5.20224	*	rs4807915	4.5168	*	rs11668944	5.83224	*	rs330876	3.21062		rs11669272	4.7403	*
ENSG00000174885	NLRP6	rs7481993	4.1998	*	rs61876235	2.60383		rs7396777	2.52952		rs7102570	3.10217		rs111412063	1.97274		rs3830001	2.63859		rs7395907	2.21823
ENSG00000174945	AMZ1	rs7777134	3.24318		rs10950842	-2.27836		rs3996391	6.07598	*	rs798473	-4.11091		rs3996391	4.2264	*	rs111791261	3.72606		rs7808070	3.90593
ENSG00000174989	FBXW8	rs7302127	2.15401		rs4767490	4.53474	*	rs7953755	3.89629		rs4766810	2.99259		rs7953755	3.0939		rs7131746	3.44522		rs4766810	2.22399
ENSG00000175029	CTBP2	rs59272539	-3.37049		rs1693657	-3.16652		rs10901867	4.20921	*	rs11245510	3.25354		rs11245510	3.82048		rs1693656	-2.18905		rs1254702	-3.59738
ENSG00000175106	TVP23C	rs75764424	-2.59511		rs764701	2.45771		rs8070714	2.3841		rs74413359	1.58227		rs12602758	-2.05224		rs34382187	-2.49319		rs2323749	2.3763
ENSG00000175221	MED16	rs1683588	6.48246	*	rs10424211	5.4339	*	rs891206	-3.03257		rs78047294	4.68996	*	rs12150957	-3.27144		rs2930901	4.54977	*	rs8107095	-4.2409	*
ENSG00000175265	GOLGA8A	rs3866558	3.83138		rs74196431	3.71159		rs16954442	3.26171		rs1974972	3.46642		rs7176678	3.52951		rs1974972	4.505	*	rs1974972	4.48888	*
ENSG00000175305	CCNE2	rs4735326	1.91499		rs6982393	3.52826		rs1129152	3.09028		rs13255935	2.36094		rs6471496	-3.44167		rs4735326	-2.10692		rs4076061	-2.11523
ENSG00000175416	CLTB	rs2878415	3.9475		rs7703742	2.85946		rs7736666	4.90448	*	rs56211888	-2.23723		rs56015702	3.08378		rs149128218	1.82411		rs35069679	2.99927
ENSG00000175445	LPL	rs75469215	2.86906		rs3898938	2.89774		rs7005359	-2.58717		rs4403423	-2.76302		rs10107175	-2.17319		rs263	-2.15268		rs6586875	2.14525
ENSG00000175470	PPP2R2D	rs9419390	4.09312		rs78953850	1.88268		rs7088283	3.31529		rs3737058	-2.39545		rs9419374	-3.33455		rs9419238	-4.12916	*	rs4880276	-3.99849
ENSG00000175581	MRPL48	rs1670564	-4.83376	*	rs10751229	-6.82145	*	rs1792165	-2.45837		rs1670572	-6.79972	*	rs1670570	-2.72826		rs2512625	-6.50021	*	rs11235948	-3.05733
ENSG00000175591	P2RY2	rs498662	2.73956		rs949141	-2.09205		rs1783598	-2.3479		rs58436863	3.13306		rs10898911	4.74115	*	rs7117263	-2.82332		rs10898910	4.49793	*
ENSG00000175595	ERCC4	rs7195205	2.8783		rs6498491	4.3787	*	rs12926471	3.67389		rs1794244	-2.94436		rs3136218	1.96093		rs744154	4.39607	*	rs9788820	-2.26474
ENSG00000175643	RMI2	rs10163410	4.56309	*	rs9938869	3.06127		rs59785529	3.81295		rs10163410	4.38612	*	rs10163410	3.93852		rs10163410	4.66056	*	rs9938869	4.67898	*
ENSG00000175711	B3GNTL1	rs57923322	-3.81919		rs7405921	-3.68778		rs56066882	-4.09695	*	rs147726530	-3.90789		rs12449872	-3.61909		rs9890099	3.24119		rs9747676	4.39312	*
ENSG00000175746	C15orf54	rs11070177	-2.96455		rs10520125	-2.55229		rs12907606	3.97127		rs8027821	2.6322					rs60035130	2.48779
ENSG00000175779	C15orf53	rs2059595	2.79414		rs28662237	-3.10296		rs7496809	-2.52952		rs4924285	-2.38597		rs7168475	-2.17697		rs2929646	-2.08934		rs2929640	-2.48726
ENSG00000175806	MSRA	rs2952239	-2.11205		rs6601427	2.50692		rs11784866	-3.35733		rs12548428	-4.48607	*	rs10103875	1.97661		rs6983361	3.87587		rs10103875	1.839
ENSG00000175826	CTDNEP1	rs9905997	-2.08863		rs4436827	2.63456		rs76790571	-2.29097		rs2279818	1.80823		rs76790571	-2.62003		rs3809826	2.91579		rs1634382	-4.87625	*
ENSG00000175893	ZDHHC21	rs1556029	2.72917		rs2225163	2.79447		rs62532733	2.5958		rs7864749	2.52314		rs10961673	-3.30282		rs2382480	1.90549		rs10961598	2.93393
ENSG00000175898	CTD-2369P2.2	rs281416	-3.97747		rs12974373	-4.28071	*	rs11085723	-3.40611		rs35765546	-3.05804		rs17000211	3.25349		rs12610520	-2.76939		rs35186095	-3.28801
ENSG00000175906	ARL4D	rs4792988	-2.39069		rs74783783	-2.38031		rs8071905	-2.58762		rs4792990	-2.35393		rs34385883	2.47401		rs7207025	3.19539		rs28597956	3.25521
ENSG00000175985	PLEKHD1	rs17764256	3.25803		rs77430583	1.48297		rs1275723	2.84235		rs10134217	1.49084		rs11158809	-2.49392		rs2025133	-1.96636		rs28791926	-2.5309
ENSG00000176049	JAKMIP2	rs2436340	2.13091		rs17563332	-3.69957		rs7705812	2.59339		rs7713010	1.78204		rs1549911	-2.21401		rs2436340	4.47515	*	rs3806925	3.30937
ENSG00000176125	UFSP1	rs62483665	-2.01674		rs7794216	-3.68235		rs314328	4.44078	*	rs2075756	-1.54126		rs2571598	3.43258		rs12705100	2.30854		rs4729620	-2.78989
ENSG00000176209	SMIM19	rs6981316	6.54333	*	rs6980507	3.88847		rs6980507	6.43318	*	rs55881007	4.13169		rs55881007	4.28988	*	rs55881007	4.54886	*	rs2923446	4.96606	*
ENSG00000176393	RNPEP	rs10800801	-3.42507		rs4950749	-3.14187		rs35329513	-3.41786		rs10920303	-2.35671		rs7542670	3.38207		rs12118476	3.26405		rs10800801	-2.91015
ENSG00000176422	SPRYD4	rs4759251	2.84304		rs2657910	6.30981	*	rs2657878	5.5112	*	rs7302925	5.96791	*	rs7302925	4.26929	*	rs2657910	6.40675	*	rs7302925	4.75091	*
ENSG00000176438	SYNE3	rs17092301	-3.15114		rs17828494	-2.79758		rs8012346	2.6641		rs67762931	-2.78267		rs7153895	3.42799		rs179154	-4.07479		rs17828632	-3.99744
ENSG00000176463	SLCO3A1	rs8041844	2.40324		rs28638123	2.29595		rs12905838	2.12054		rs12899011	4.43489	*	rs7179718	-2.24323		rs66548165	2.6276		rs7172159	4.10507
ENSG00000176472	ZNF575	rs939460	1.17334		rs3213276	4.43338	*	rs304731	2.89471		rs1055099	-2.02177		rs10409591	1.99044		rs34637472	-1.59335		rs2247798	1.97259
ENSG00000176473	WDR25	rs4900464	-3.28947		rs12892634	-4.40659	*	rs12897338	-3.02601		rs55869502	-3.82282		rs10438233	-3.75892		rs12897338	-3.83828		rs55869502	-2.74402
ENSG00000176476	CCDC101	rs3743963	4.99558	*	rs8049739	-4.04517		rs40833	3.22266		rs3743963	3.05145		rs40833	2.71949		rs151321	3.94535		rs497523	2.09671
ENSG00000176485	PLA2G16	rs7111905	5.41668	*	rs11600655	4.59051	*	rs7131579	3.70178		rs10792420	5.0899	*	rs11231528	3.04384		rs58658207	5.06246	*	rs10792420	3.49966
ENSG00000176490	DIRAS1	rs12462103	4.19351	*	rs2110120	5.27127	*	rs12459517	2.67675		rs3745812	3.49945		rs28435794	3.08253		rs12460199	2.98794		rs28435794	2.50308
ENSG00000176531	PHLDB3	rs1055099	-2.13654		rs35681564	5.21747	*	rs2682568	4.40701	*	rs35681564	4.50465	*	rs2599442	3.1111		rs35681564	7.46879	*	rs2682544	5.41266	*
ENSG00000176593	CTD-2368P22.1	rs7247149	6.0606	*	rs1428175	5.58227	*	rs12151138	6.13336	*	rs4312407	6.14862	*	rs28606063	5.26177	*	rs7247149	6.51407	*	rs12151138	6.91569	*
ENSG00000176641	RNF152	rs9319986	-2.73147		rs10503063	-2.60065		rs62094994	-2.02968		rs12960961	-4.28564	*	rs17703294	-2.88939		rs7232649	3.19314		rs10460155	-2.9646
ENSG00000176658	MYO1D	rs321158	2.6658		rs12939762	-1.87552		rs2346037	2.9361		rs11868228	1.73744		rs2035955	2.01525		rs6505306	2.08841		rs112524500	3.02408
ENSG00000176681	LRRC37A	rs138855558	5.47983	*	rs138855558	3.85433		rs150675545	5.2367	*	rs138855558	4.95568	*	rs138855558	4.77551	*	rs138855558	4.69629	*	rs138855558	6.17951	*
ENSG00000176720	BOK	rs4567973	-4.69289	*	rs4496359	-3.55546		rs34031668	-3.53798		rs6751180	-3.71864		rs6751180	-2.97041		rs34953016	-4.93569	*	rs35249621	-3.28053
ENSG00000176749	CDK5R1	rs7212466	-4.76943	*	rs60695001	-5.82324	*	rs62065495	-4.59766	*	rs62065495	-4.02711		rs62065495	-2.71101		rs7212466	-5.37433	*	rs7212466	-5.84694	*
ENSG00000176903	PNMA1	rs62004922	2.3122		rs17782157	2.76474		rs11625604	2.17779		rs78320125	-2.59219		rs62004883	-1.17724		rs887506	-1.8428		rs34332888	-1.86414
ENSG00000176915	ANKLE2	rs9988972	-3.14879		rs72624270	3.42449		rs1045979	3.99528		rs72624270	3.29404		rs72624270	4.06593		rs4883609	-2.62838		rs7313956	3.20892
ENSG00000176920	FUT2	rs8106430	4.94229	*	rs423009	2.60186		rs2098709	5.21696	*	rs11883129	1.82297		rs2638281	4.15547		rs838133	-4.48377	*	rs676388	-4.78184	*
ENSG00000176945	MUC20	rs2688482	3.93675		rs2641768	5.44781	*	rs2688497	5.31403	*	rs2641768	3.65722		rs11711870	4.51398	*	rs842216	4.2516	*	rs2688442	5.30194	*
ENSG00000176974	SHMT1	rs586757	-3.51811		rs1563634	-4.17362	*	rs1563634	-4.86815	*	rs6502650	-3.19898		rs28597812	-4.60169	*	rs77697889	-3.44984		rs921985	-3.6289
[truncated: 1,207 more rows]

## Sheet: CD4T
Gene	Gene symbol	SNP_CD4T_UT	z_CD4T_UT	fdr_CD4T_UT	SNP_CD4T_3hCA	z_CD4T_3hCA	fdr_CD4T_3hCA	SNP_CD4T_24hCA	z_CD4T_24hCA	fdr_CD4T_24hCA	SNP_CD4T_3hMTB	z_CD4T_3hMTB	fdr_CD4T_3hMTB	SNP_CD4T_24hMTB	z_CD4T_24hMTB	fdr_CD4T_24hMTB	SNP_CD4T_3hPA	z_CD4T_3hPA	fdr_CD4T_3hPA	SNP_CD4T_24hPA	z_CD4T_24hPA	fdr_CD4T_24hPA
ENSG00000001084	GCLC	rs12662781	3.69357		rs7742367	-1.69291		rs62398116	3.53972		rs738472	-2.56904		rs2139077	2.03017		rs12665537	-2.58391		rs62398159	-1.90137
ENSG00000001561	ENPP4	rs7751115	1.44548		rs6902893	2.44343		rs77797667	-2.1626		rs4714902	1.92943		rs9369597	2.20312		rs9472692	-1.26454		rs1338459	-2.50531
ENSG00000002549	LAP3	rs2518649	1.9362		rs56275138	-2.53688		rs4235387	2.17085		rs978276	2.7729		rs2109520	2.61522		rs73234956	1.64406		rs2079894	-2.64
ENSG00000002587	HS3ST1	rs9990914	3.10245		rs16881495	2.55533		rs2132153	3.00132		rs13140572	2.59836		rs10029160	-2.72506		rs1528077	-3.25235		rs7686654	-2.9184
ENSG00000002919	SNX11	rs757352	1.97928		rs2325885	-2.12929		rs9907268	-2.23815		rs10775406	-1.89775		rs12051	-2.11529		rs11079810	-1.79724		rs11079810	-2.0846
ENSG00000002933	TMEM176A	rs2215564	-2.66785		rs1006581	1.94543		rs714884	2.07328		rs732415	2.18806		rs10281675	3.34865		rs11773687	-2.08459		rs10231216	2.93205
ENSG00000003436	TFPI	rs7586437	-2.40379		rs4567898	-2.60744		rs9288142	2.45425		rs12998073	1.65374		rs56150351	2.10616		rs13427829	-2.27791		rs10205380	2.32389
ENSG00000004809	SLC22A16							rs9400376	-2.00854
ENSG00000004864	SLC25A13	rs6954163	-1.36959		rs34738278	-2.96908		rs6465486	-1.98358		rs6978731	-1.59343		rs6975157	-3.22968		rs12704840	1.75385		rs6979703	1.82469
ENSG00000004975	DVL2	rs369082	2.30137		rs17732541	-2.14513		rs35776863	3.14406		rs379048	2.4673		rs4796396	2.09637		rs5415	2.94075		rs7211408	2.55659
ENSG00000005020	SKAP2	rs2391362	2.57611		rs1498922	-1.22194		rs76438067	4.0493		rs73069538	2.61153		rs12540388	3.85362		rs76438067	1.36968		rs4722643	3.17789
ENSG00000005075	POLR2J	rs7801498	-2.62326		rs75359550	-3.62193		rs56208004	-2.86293		rs75359550	-4.87381	*	rs55911768	-2.85391		rs75359550	-3.22337		rs75359550	-4.18687
ENSG00000005844	ITGAL	rs6565192	2.48759		rs12929884	-2.6182		rs35453059	-2.33023		rs6565189	2.58159		rs12448354	-1.76414		rs36005832	-2.03573		rs8056929	-2.06043
ENSG00000005882	PDK2	rs36107109	-3.3071		rs12937887	3.31973		rs2586490	-3.25185		rs62060004	-1.74823		rs12453869	-2.95785		rs4794096	-2.22647		rs1053102	4.69767	*
ENSG00000006015	C19orf60	rs66797780	-2.57118		rs4808835	-2.00399		rs113341342	-1.82044		rs35521276	2.12085		rs4808814	-2.83579		rs7256319	-2.77525		rs2314670	-2.07921
ENSG00000006025	OSBPL7	rs1985407	2.52919		rs11079794	-1.89921		rs7221202	3.13835		rs7214156	-1.96123		rs11658997	-2.68695		rs17700200	-2.08583		rs8182261	-1.71347
ENSG00000006074	CCL18	rs72829997	2.39329		rs11658357	-2.0933		rs2107539	2.60639		rs8069750	2.82531		rs1719189	2.3947		rs6505502	-2.11877		rs2107539	2.29515
ENSG00000006282	SPATA20	rs8076632	-5.16093	*	rs9890200	-4.34523	*	rs6504675	-4.50398	*	rs76487714	-3.79427		rs878619	-4.40622	*	rs9906084	-4.06133		rs198535	-3.02175
ENSG00000006468	ETV1	rs2237291	2.64142		rs17735727	2.9422		rs252007	2.68367		rs251993	2.41964		rs2282880	2.43607		rs1019027	3.70376		rs74457725	2.40928
ENSG00000006607	FARP2	rs9288726	-2.24783		rs3771559	3.2169		rs7596240	3.68054		rs886811	1.60097		rs73002181	2.28283		rs14351	-3.18854		rs10182990	3.4902
ENSG00000006740	ARHGAP44	rs4792307	-2.40225		rs7225631	-1.85133		rs72815127	3.79476		rs8069856	2.69176		rs149048042	-3.56451		rs9889646	2.86384		rs7216072	2.75296
ENSG00000007129	CEACAM21	rs11083629	-4.65777	*	rs4803479	-3.09564		rs4141218	-6.19611	*	rs3745936	-3.88346		rs7257565	-4.31487		rs3745936	-3.04957		rs7257565	-4.18098
ENSG00000008018	PSMB1	rs909478	2.98784		rs6456228	3.18061		rs9460195	1.8172		rs2206286	1.81679		rs1569410	2.69229		rs9295413	-3.8794		rs7753099	2.12147
ENSG00000008323	PLEKHG6	rs12322266	2.11235		rs12296430	2.94728		rs3759324	2.3944					rs2886086	2.14015		rs61311839	-1.58408		rs2364485	4.55558	*
ENSG00000008394	MGST1	rs12423365	2.1075		rs4140827	-1.99638		rs11056976	-2.48397		rs1541588	2.11337		rs78261106	2.27635		rs12300931	-4.37505	*	rs7310734	-2.79889
ENSG00000008517	IL32	rs4786386	2.90549		rs11861531	-5.76107	*	rs1554999	-5.45077	*	rs1554999	-5.85975	*	rs1554999	-5.86882	*	rs1554999	-6.12781	*	rs13335800	-4.62418	*
ENSG00000008735	MAPK8IP2	rs11913876	3.42619					rs470115	2.71797		rs9616941	2.56526		rs2341010	2.23664		rs131802	2.57729		rs9616942	2.6232
ENSG00000009413	REV3L	rs240970	-1.29313		rs6568681	-2.1392		rs240965	-2.78601		rs406774	-3.40623		rs406774	-2.27607		rs6568677	-1.84426		rs240970	-2.94842
ENSG00000010030	ETV7	rs9368920	2.78765		rs3798480	-6.06285	*	rs1076928	-3.91105		rs4711452	-5.23165	*	rs9380572	-3.72475		rs9368925	-5.43829	*	rs9368925	-2.78109
ENSG00000010165	METTL13	rs2232825	1.28256		rs7537173	3.58817		rs2232811	-3.46486		rs7525872	-2.47252		rs11581521	1.78642		rs10913823	-1.7529		rs79441597	-2.21547
ENSG00000010244	ZNF207	rs35677406	-2.51602		rs9916581	3.18346		rs35830939	3.75068		rs9914513	2.26577		rs35830939	4.50818	*	rs9910291	2.73323		rs301344	2.35278
ENSG00000010270	STARD3NL	rs151249047	2.51279		rs10237265	2.0958		rs80070952	1.94154		rs1860517	3.1404		rs2893552	2.49663		rs62443285	1.92399		rs6977172	3.08283
ENSG00000010278	CD9	rs11064068	-1.78637		rs79353437	1.93877		rs10774423	2.009		rs4764497	-1.82109		rs4764497	3.65033		rs10774408	-2.69024		rs4764488	2.38378
ENSG00000010626	LRRC23	rs4963510	-2.20931		rs7310161	2.36083		rs11833856	3.29822		rs11614716	2.04971		rs12813289	2.28227		rs2071070	-2.12691		rs7299391	2.74401
ENSG00000011021	CLCN6	rs17037425	2.66067		rs12734761	3.43359		rs1801133	-2.96999		rs11121824	2.29526		rs12095517	-3.1477		rs1801133	-2.86911		rs198401	3.18677
ENSG00000011332	DPF1	rs2278434	1.95441
ENSG00000011426	ANLN	rs10951480	-2.38142		rs10235752	4.44091	*	rs10447657	-2.22505		rs3801315	2.1428					rs10447657	-2.2583		rs9655023	-2.2388
ENSG00000011454	RABGAP1	rs2539924	2.6177		rs10818768	-2.56787		rs803717	2.11048		rs34632256	-3.71377		rs67084629	-2.01963		rs10818768	-2.39826		rs2791437	-1.38445
ENSG00000012660	ELOVL5	rs2004477	-2.62036		rs12190944	-4.46242	*	rs2816384	2.46431		rs1969322	3.51996		rs12214436	-2.57666		rs12192403	3.86017		rs7745628	2.46625
ENSG00000012963	UBR7	rs1263389	2.43293		rs11621915	3.35813		rs17811748	-2.3629		rs57402998	-3.26982		rs1152438	-4.04127		rs11625516	2.22279		rs10144530	2.14374
ENSG00000013441	CLK1	rs10931925	2.23092		rs4674449	-2.30568		rs76205000	-2.88403		rs17382934	-2.71857		rs11688943	-2.04341		rs4674449	-3.28201		rs10931925	-2.15919
ENSG00000013561	RNF14	rs364287	2.99509		rs187544	2.5503		rs2438594	-3.35995		rs252153	1.72417		rs758463	2.35678		rs1898679	2.77499		rs7702860	2.51666
ENSG00000013573	DDX11	rs731138	9.09753	*	rs61008038	10.9323	*	rs4930953	11.6465	*	rs4356315	9.20695	*	rs4031375	9.16041	*	rs7953706	9.35739	*	rs7953706	8.99895	*
ENSG00000013810	TACC3	rs61613102	2.94069		rs1665365	3.94869		rs73188108	2.6624		rs1665365	4.55467	*	rs1867924	1.97203		4:1741534	3.56218		rs2236995	-1.83807
ENSG00000014123	UFL1	rs9386528	3.3481		rs211158	3.48749		rs4598081	2.98293		rs9386528	3.95356		rs12529248	4.30305		rs11759769	1.99637		rs9386691	-3.5562
ENSG00000015133	CCDC88C	rs12895002	-2.02079		rs11624569	3.46858		rs11625705	2.12588		rs61988432	1.72093		rs12589086	2.63088		rs60010139	-2.16876		rs10135388	-2.65614
ENSG00000015171	ZMYND11	rs12357593	2.21606		rs2379080	-1.63036		rs74332769	1.73977		rs4354631	2.03026		rs10508202	2.20075		rs7896421	2.54284		rs11250528	2.66778
ENSG00000019102	VSIG2	rs68065265	-1.98371		rs10400357	3.03113		rs3016518	2.32466		rs4936953	2.30895		rs603040	-2.74649		rs36053597	2.29437		rs7114238	-2.3662
ENSG00000019169	MARCO	rs6542487	-2.20327		rs6755251	1.63825		rs34987154	2.42258		rs56386546	-2.03347		rs11675570	-2.82468		rs34987154	-1.61056		rs6759783	2.56801
ENSG00000021355	SERPINB1	rs13196284	3.64675		rs386713	4.36161	*	rs2252076	-2.38949		rs386713	5.05823	*	rs9503308	-2.30651		rs10793840	-2.88198		rs4382335	-2.32748
ENSG00000021574	SPAST	rs13017189	-2.61064		rs60954094	1.02643		rs13006880	1.24519		rs35978916	-2.28492		rs72863937	-2.36339		rs11124274	-2.70284		rs7580118	-1.74575
ENSG00000021762	OSBPL5	rs7935956	-2.79848		rs11025930	2.453		rs2412144	2.60363		rs11025909	3.08415		rs77034178	2.06373		rs4758539	-2.23248		rs10741802	-1.88614
ENSG00000022556	NLRP2	rs514148	4.89506	*	rs11667105	4.41707	*	rs59004768	5.97409	*	rs11672113	4.70776	*	rs77702942	5.98378	*	rs11667105	4.89608	*	rs1059211	5.48451	*
ENSG00000023228	NDUFS1	rs10211492	-2.0705		rs6435326	4.17122		rs16838074	2.32824		rs7608511	1.66849		rs34927946	2.0519		rs10187586	1.72612		rs67294705	2.0502
ENSG00000023516	AKAP11	rs9562385	-4.06116		rs238354	4.52698	*	rs9594732	3.37091		rs912100	3.38619		rs11617713	3.13558		rs11617713	2.59159		rs9590686	2.60743
ENSG00000023902	PLEKHO1	rs3118124	0.867438		rs3118119	2.36647		rs3118119	3.54889		rs3118119	2.9926		rs3118119	4.7188	*	rs111465664	2.23431		rs111465664	2.15471
ENSG00000023909	GCLM	rs77498719	-5.05752	*	rs2301022	-1.1133		rs12563495	-2.27714		rs61782167	1.38663		rs7528436	2.2902		rs2235970	1.77213		rs61782167	1.45678
ENSG00000024526	DEPDC1	rs382422	1.61174		rs11209282	2.79956		rs12119105	1.63888		rs150439662	-1.4201		rs1159579	4.45112	*	rs12757245	2.55059
ENSG00000025708	TYMP	rs9616781	1.99304		rs5770773	2.53616		rs113111175	-2.46165		rs5770941	2.73042		rs5770779	2.72452		rs2232876	-3.91272		rs3219201	2.13432
ENSG00000025772	TOMM34	rs927000	-2.45543		rs6094057	-2.6021		rs2234197	-2.75042		rs2234197	-2.83063		rs4812874	-2.3588		rs2234197	-2.95003		rs2234197	-1.48667
ENSG00000026103	FAS	rs9658742	4.99421	*	rs1926192	3.36248		rs9658742	3.12476		rs3903454	3.60339		rs1926202	-2.25431		rs7085705	-2.8977		rs12360387	-2.32658
ENSG00000026297	RNASET2	rs444210	9.26642	*	rs444210	9.17105	*	rs444210	5.5361	*	rs444210	7.55245	*	rs444210	3.91502		rs444210	9.12668	*	rs10946205	-5.21631	*
ENSG00000027075	PRKCH	rs17098362	-1.65418		rs959728	1.79236		rs11621346	4.28206	*	rs11158347	2.56951		rs1051388	-2.03376		rs2296274	2.01573		rs34553830	-2.54157
ENSG00000027644	INSRR	rs4661229	1.91614					rs12132885	2.82519		rs822431	1.97326		rs17410711	1.77766
ENSG00000027847	B4GALT7	rs55763804	-2.74605		rs335443	-1.32614		rs335457	2.61922		rs8900	3.14563		rs72815181	1.9505		rs335483	1.98875		rs8900	2.64832
ENSG00000031691	CENPQ	rs2501964	4.66711	*	rs2501964	3.30067		rs3957334	-4.09326		rs9463480	-3.23986		rs2448701	-4.2213		rs75581339	2.00492		rs12209900	-3.24209
ENSG00000032389	TSSC1	rs2324567	2.32154		rs6548154	1.66408		rs17682	-2.34693		rs78327493	2.03784		rs12469472	-2.17851		rs4854150	-1.89451		rs12464175	2.39987
ENSG00000032742	IFT88	rs9509278	3.26659		rs9509354	3.20548		rs9509301	3.55086		rs3002162	3.4454		rs3002162	3.53783		rs58634464	2.68597		rs6490593	4.13108
ENSG00000033050	ABCF2	rs310589	2.51859		rs4726000	-3.31046		rs13246990	-2.102		rs367656	-2.67915		rs73171814	-2.03738		rs4725393	-3.1716		rs78061884	2.55139
ENSG00000033170	FUT8	rs11621680	-1.48822		rs72714460	-1.08034		rs4902407	-3.04347		rs2411813	-1.59367		rs72714478	-2.29933		rs67957534	-3.29526		rs8022080	-3.15438
ENSG00000033178	UBA6	rs2711143	3.2496		rs1047961	3.93519		rs13150734	3.75636		rs4860261	2.74134		rs13123627	4.99028	*	rs2711143	2.8827		rs17635850	3.29303
ENSG00000033867	SLC4A7	rs6551194	-4.2961		rs35523848	-6.14542	*	rs35797268	-5.80291	*	rs35523848	-3.95967		rs34234262	-2.81832		rs34348584	-4.21182		rs11717669	-3.24598
ENSG00000035115	SH3YL1	rs7566279	-9.62019	*	rs57542652	-9.08239	*	rs7595075	-9.17379	*	rs7595075	-8.3994	*	rs7566279	-7.7395	*	rs7595075	-10.568	*	rs6721594	-8.52997	*
ENSG00000035403	VCL	rs11000882	-3.67188		rs10824079	-7.52116	*	rs17676126	-5.38858	*	rs11000900	-6.56225	*	rs11000900	-5.36725	*	rs17676126	-5.84765	*	rs17676126	-5.06367	*
ENSG00000035687	ADSS	rs3003214	-2.99708		rs12088677	2.60052		rs4658419	1.98301		rs58776425	-2.66994		rs3006020	-2.98568		rs1542647	1.95587		rs35915402	3.26464
ENSG00000035862	TIMP2	rs4789919	-2.41377		rs3744787	-3.39272		rs3826311	2.11198		rs4796817	-3.01752		rs4789941	-3.56171		rs11658299	-2.1258		rs8179091	-1.38184
ENSG00000036257	CUL3	rs10933066	-2.62001		rs4674908	4.75386	*	rs13393601	-3.63207		rs1523917	-3.09536		rs55898315	-1.85856		rs6731405	-1.88129		rs10498165	1.50765
ENSG00000036448	MYOM2	rs4258028	7.25494	*	rs10217026	6.02735	*	rs1866719	3.70484		rs17831846	5.49123	*	rs9644320	3.68852		rs4258028	5.34729	*	rs4258028	4.64694	*
ENSG00000036565	SLC18A1							rs11780470	2.9001
ENSG00000037280	FLT4	rs7724243	2.42021		rs307805	2.61962		rs4700961	3.56064		rs1965978	-1.90366		rs2387281	3.38487		rs62405552	2.6857		rs4074596	-2.77934
ENSG00000037474	NSUN2	rs3776453	3.18343		rs569023	-2.47542		rs8192125	-4.54637	*	rs486603	2.52134		rs518673	2.96414		rs575421	2.00218		rs538938	3.49689
ENSG00000037749	MFAP3	rs1990948	-1.64109		rs34141450	-1.30356		rs1106324	-2.92628		rs62384104	-1.67554		rs34981201	-4.87669	*	rs2161393	-2.65876		rs7716370	1.48784
ENSG00000037757	MRI1	rs6511886	-2.07589		rs6511886	-3.0347		rs447668	-2.79634		rs371671	-3.64958		rs73007904	-3.72764		rs371671	-2.55221		rs10425999	-3.57633
ENSG00000038002	AGA	rs17741740	3.83801		rs11131799	-3.48856		rs11131799	-2.597		rs71615244	-2.40052		rs3792607	4.30832		rs4690523	-3.78725		rs11131799	-4.6503	*
ENSG00000041357	PSMA4	rs12441088	-3.90935		rs16969968	2.64175		rs36045869	-2.42265		rs55676755	3.0267		rs7173514	2.89638		rs8040868	2.72646		rs12915652	-3.04815
ENSG00000042493	CAPG	rs10460585	3.15555		rs62162757	3.87589		rs56017561	3.12032		rs62162748	3.69154		rs6717128	-2.58909		rs34177521	-1.92412		rs6714421	-2.38541
ENSG00000043591	ADRB1	rs855715	1.80346		rs180940	2.15762		rs855715	2.85683		rs7902873	1.85847		rs1801253	-2.2319
ENSG00000047056	WDR37	rs6560713	-2.31638		rs4880783	-3.37528		rs11250274	3.82918		rs7918800	1.98266		rs11250247	3.10501		rs2387213	2.03988		rs11250245	2.34439
ENSG00000047188	YTHDC2	rs6891156	-1.55711		rs4705823	3.34727		rs2972675	-1.71937		rs3842916	2.51839		rs6898912	3.04406		rs2416319	2.32193		rs9885399	1.78858
ENSG00000047315	POLR2B	rs11722333	-2.87345		rs62308153	-1.97796		rs1296634	1.86426		rs114627849	-1.69946		rs56296916	-3.3214		rs4865180	-2.67627		rs4865181	3.88335
ENSG00000047579	DTNBP1	rs760760	-2.54393		rs9476886	2.31578		rs10949304	-2.53792		rs7756793	2.19062		rs9296989	-2.08898		rs7756911	3.19861		rs7756911	1.57936
ENSG00000047662	FAM184B	rs2286771	11.7387	*	rs2286771	12.6322	*	rs2286771	12.7277	*	rs1860599	11.5735	*	rs6449321	12.3806	*	rs6449319	12.6915	*	rs2286771	12.2226	*
ENSG00000048342	CC2D2A	rs12511894	2.03831		rs73237151	1.59831		rs13142069	2.39301		rs4331772	1.78407		rs11732953	2.23835		rs9992835	2.18289		rs4698390	2.57997
ENSG00000048392	RRM2B	rs1265141	3.27848		rs11784534	-2.32225		rs2445950	-1.89762		rs4102400	-1.83724		rs7833276	-2.05318		rs13250882	-2.29113		rs13278473	-1.63013
ENSG00000048740	CELF2	rs7077611	1.86061		rs680789	4.59625	*	rs12775751	2.26338		rs1747720	3.77057		rs1747720	1.71366		rs680789	2.80201		rs4747894	-2.26253
ENSG00000048828	FAM120A	rs10992726	1.55117		rs12349299	2.3169		rs1351117	1.64488		rs10992740	-2.51223		rs41274406	-1.65546		rs7864396	-1.54147		rs5019496	-1.8515
ENSG00000049167	ERCC8	rs1820083	2.37048		rs17332419	3.00552		rs329621	1.21593		rs329621	1.47092		rs6869332	1.40866		rs4700401	2.0489		rs162248	1.38848
ENSG00000049192	ADAMTS6	rs60924651	-3.1625		rs9291837	5.66839	*	rs9291837	4.94535	*	rs10042191	3.60649		rs9291837	3.48876		rs10068264	-3.43456		rs6861076	-3.13969
ENSG00000049239	H6PD	rs9435155	-2.43537		rs34603401	2.8828		rs6577563	-3.10274		rs12401742	3.30946		rs11584306	-3.12225		rs2268173	-3.70966		rs61785090	2.9958
ENSG00000049759	NEDD4L	rs78790000	-3.02574		rs292449	-2.65613		rs55893105	3.16088		rs112729431	-2.91178		rs2288774	-2.60169		rs1663041	-2.55652		rs12956511	-2.61385
ENSG00000050165	DKK3	rs1472189	2.78862		rs6485327	-1.80828		rs10765915	-2.89314		rs11022101	3.92997		rs6485416	2.9268		rs3750939	-2.59955		rs12800552	2.39906
ENSG00000050327	ARHGEF5	rs720475	2.81502		rs10239416	1.6675		rs1635079	2.49675		rs1208196	3.26216		rs13247723	-3.15574		rs1731180	2.22845		rs2158371	2.41374
ENSG00000050344	NFE2L3	rs10951125	2.48726		rs10951129	-2.08044		rs35257100	-2.87397		rs6461924	-1.83471		rs2057763	-2.0513		rs10951129	-2.37432		rs73091671	2.05849
ENSG00000051523	CYBA	rs2879896	2.99621		rs12599209	-2.98966		rs4782390	3.11529		rs58865364	-3.07931		rs4782390	3.62481		rs2242168	1.67244		rs4782395	-2.31139
ENSG00000051825	MPHOSPH9	rs1727310	1.50503		rs7974099	2.77393		rs1716183	4.97569	*	rs2337632	2.42015		rs2337631	3.71099		rs1727301	2.13852		rs1727326	3.6964
ENSG00000052723	SIKE1	rs10858054	4.3862	*	rs2798659	3.07389		rs360623	-2.00237		rs743041	1.85675		rs11588144	-2.14497		rs743041	1.53596		rs743041	1.77008
ENSG00000052749	RRP12	rs4919091	-1.96449		rs2992773	-3.57344		rs149284426	-2.17619		rs17112814	2.03682		rs7905026	-1.26721		rs113563610	-2.37128		rs945187	1.68188
ENSG00000053524	MCF2L2	rs6794001	1.53833		rs6802040	-2.90735		rs13083127	-2.70975		rs10049125	-1.84501		rs12490878	-2.16689		rs10049125	2.47632		rs6794001	1.99223
ENSG00000054148	PHPT1	rs45476400	-1.3387		rs2811758	4.24426		rs7860304	2.72323		rs2811789	-3.32258		rs7860304	2.95281		rs2247643	2.3768		rs7032104	2.85133
ENSG00000054277	OPN3	rs61825846	-2.4868		rs9782914	2.54226		rs58716230	-2.44473		rs12130136	2.03612		rs72768094	2.80685		rs12130136	3.07658		rs6429289	-2.21175
ENSG00000054282	SDCCAG8	rs2994322	-1.66661		rs10927020	-2.4185		rs3006916	2.74787		rs3006925	1.85501		rs58560561	-2.51562		rs6703335	2.39102		rs6703335	1.78405
ENSG00000054523	KIF1B	rs3828081	1.11566		rs11121528	-1.84493		rs7520259	1.33714		rs3903151	1.67451		rs58549151	1.22552		rs12131785	-1.15177		rs6702280	2.30081
ENSG00000054793	ATP9A	rs6021312	-1.71534		rs6067837	2.91209		rs149133585	-2.28232		rs6123067	-2.24251		rs6091359	1.99032		rs73137680	2.88729		rs6067887	-2.70216
ENSG00000055211	GINM1	rs1125	-3.96818		rs62442789	-3.98435		rs9322188	-3.57029		rs12523793	-3.16049		rs4897127	-2.45464		rs62439783	-1.68654		rs9322194	-3.53133
ENSG00000055955	ITIH4	rs2268023	1.59944		rs11717749	-4.27348	*	rs9831977	-2.01915		rs55807227	-1.60336		rs6797399	2.5483		rs7620706	2.24559		rs11717836	-2.0189
ENSG00000056050	C4orf27	rs17628004	4.17217		rs11540095	3.00697		rs11540095	2.41246		rs11540095	3.11872		rs55638949	-1.92738		rs17628004	3.51803		rs6832007	2.14424
ENSG00000056558	TRAF1	rs917770	-2.07302		rs13299616	-2.16893		rs34674181	-1.89037		rs79516694	-2.37773		rs7040319	2.21022		rs4837796	-1.47208		rs4837796	-1.74341
ENSG00000056661	PCGF2	rs8068657	-1.57829					rs9907158	-3.03025		rs228263	-2.59312		rs8068657	-2.50927		rs9899846	1.27987		rs668461	2.04141
ENSG00000057608	GDI2	rs11599388	-4.4848	*	rs12570524	-3.63399		rs12220359	-3.67519		rs2380209	2.22914		rs56235546	-3.24694		rs61832744	-1.66728		rs143569884	1.99232
ENSG00000058866	DGKG	rs6795904	2.49413		rs78839304	2.84801		rs6804820	2.313		rs1558909	2.46772		rs741480	-2.05291		rs57060176	2.35897		rs1468946	2.17861
ENSG00000059122	FLYWCH1	rs4786352	2.68915		rs10852667	3.28301		rs60600102	-3.10177		rs13336281	3.73896		rs8058997	2.66256		rs62032308	-2.92893		rs757164	3.07234
ENSG00000059804	SLC2A3	rs7973148	-2.67599		rs9668489	-2.00225		rs4402376	2.2356		rs7137237	1.76414		rs7311336	2.82012		rs7966327	1.95103		rs4883449	2.45203
ENSG00000060069	CTDP1	rs34242155	3.46665		rs56006341	6.35636	*	rs34583578	3.98617		rs35522341	6.45997	*	rs62096849	-3.53323		rs2169249	5.21518	*	rs62099607	4.2589
ENSG00000060138	YBX3	rs3759258	-3.04795		rs73042578	4.37586	*	rs17742529	4.00682		rs2588346	-3.01579		rs17742529	2.78262		rs17742529	3.82382		rs11829768	-3.5817
ENSG00000061337	LZTS1	rs7017240	-2.01657		rs10096273	-3.05205		rs7818837	-2.10617		rs35115233	-2.97779		rs117357263	2.96492		rs2645384	-2.62634		rs79417013	-2.3621
ENSG00000062194	GPBP1	rs331020	-1.84486		rs10940534	4.26863		rs831652	6.31583	*	rs10940534	2.5721		rs2453382	2.43796		rs831862	2.55929		rs11745181	-1.76575
ENSG00000063854	HAGH	rs2268669	5.84753	*	rs2076454	3.7782		rs186938	5.59202	*	rs238683	3.27057		rs238680	5.78435	*	rs2256923	6.30199	*	rs238677	5.28293	*
ENSG00000064225	ST3GAL6	rs6762552	1.7399		rs3755573	1.83865		rs2439237	2.44112		rs2470859	1.44352		rs4504118	-2.17734		rs3213958	-2.2223		rs2439232	-2.63372
ENSG00000064490	RFXANK	rs8100097	-2.54675		rs28451834	-2.75674		rs2238672	3.23397		rs2238675	2.42493		rs73537429	1.61767		rs10402074	2.32736		rs35431065	-1.94742
ENSG00000064666	CNN2	rs2285906	4.19981		rs10425913	-4.58454	*	rs930232	-4.42204	*	rs113134655	-5.61759	*	rs34397138	-4.23104		rs113134655	-4.2933		rs3761028	3.15108
ENSG00000064687	ABCA7	rs8108847	-3.00405		rs11667191	2.3725		rs3752231	3.1995		rs4807387	2.55705		rs8113708	3.34609		rs8100391	3.18704		rs62131217	2.7176
ENSG00000064886	CHI3L2	rs4839110	5.58057	*	rs942698	5.49599	*	rs4839110	3.94404		rs942698	4.62426	*	rs4839110	3.81312		rs2764546	4.50065	*	rs12736391	3.60845
ENSG00000065060	UHRF1BP1	rs2764206	3.70755		rs6912327	4.18352		rs9469904	3.26393		rs9469904	3.14469		rs9469918	-3.1864		rs9296128	3.17731		rs9394248	2.68843
ENSG00000065150	IPO5	rs524157	2.37173		rs584651	2.40003		rs7321618	-1.91377		rs55885987	1.26826		rs7327938	-2.47762		rs584651	2.41797		rs1337783	1.90502
ENSG00000065268	WDR18	rs7245515	4.73083	*	rs12460042	5.8586	*	rs4312418	-5.17516	*	rs2074573	5.63576	*	rs35963322	4.41222	*	rs2301811	6.944	*	rs7258555	4.0731
ENSG00000065457	ADAT1	rs60988480	4.87892	*	rs11641617	3.70459		rs2641801	3.76719		rs6564267	2.89073		rs8057353	3.07059		rs6564267	2.92016		rs3784931	-1.87407
ENSG00000065485	PDIA5	rs12485921	-1.58932		rs74338925	3.03812		rs836832	-3.2027		rs2667455	-2.02577		rs28429886	2.53809		rs1515372	1.94919		rs3792392	2.22396
ENSG00000065600	TMEM206	rs514362	2.13439		rs12725070	1.61301		rs66505337	-2.63331		rs4554777	-2.34584		rs66505337	-2.57195		rs10863961	2.36089		rs472463	-1.61518
ENSG00000065802	ASB1	rs491527	2.29587		rs567962	-3.56886		rs13392396	1.07621		rs472247	-3.81186		rs303039	-1.75283		rs67980076	-3.25802		rs502932	-2.91769
ENSG00000065809	FAM107B	rs7078538	2.78302		rs10906744	3.03136		rs2768737	3.15827		rs12771911	2.66026		rs12359573	3.62403		rs61842710	2.77742		rs17256906	3.52109
ENSG00000066379	ZNRD1	rs115014438	-3.69992		rs115261560	1.98112		rs145862715	-1.89238		rs116010480	-1.93045		rs116340567	2.89816		rs115434708	2.29937		rs116217801	-3.92963
ENSG00000066697	MSANTD3	rs10819769	-2.03627		rs6479015	1.61747		rs1930244	2.29508		rs10819769	2.72444		rs10819787	-3.21775		rs10989102	-1.62946		rs10989135	1.68838
ENSG00000067141	NEO1	rs62016850	-3.30829		rs62016850	-1.99586		rs12439852	2.56322		rs9920186	2.024		rs7173142	2.11687		rs34268614	-2.13422		rs17762146	-3.15353
ENSG00000067191	CACNB1	rs757320	-1.69273		rs12946162	2.71232		rs801234	2.59616		rs9897185	2.1995		rs529955	-2.9177		rs74969234	-2.68788		rs801241	3.42524
ENSG00000067248	DHX29	rs151205	-1.93586		rs1697843	-2.73411		rs7705376	-1.73779		rs10072455	-1.84236		rs163100	1.07573		rs1697843	-4.5938	*	rs334885	-1.84548
ENSG00000067334	DNTTIP2	rs11165020	-5.65071	*	rs10489603	-3.23695		rs2747049	1.98108		rs2235971	-3.57896		rs2235971	-2.70553		rs2818169	-3.79897		rs718875	-1.21862
ENSG00000067836	ROGDI	rs142419321	-2.40852		rs3827527	-2.05638		rs75637175	3.06497		rs859317	-2.10863		rs6500634	2.80829		rs75558393	1.76174		rs966062	-1.81999
ENSG00000068024	HDAC4	rs11124188	-2.48206		rs13411439	-4.39203	*	rs10189342	-3.0136		rs67432149	-4.35756	*	rs12151594	2.027		rs67050647	-3.26312		rs899937	-2.87685
ENSG00000068724	TTC7A	rs11125116	2.46986		rs111529935	3.54802		rs4332965	2.47831		rs9917391	3.58561		rs746915	-2.26536		rs72808545	-2.97277		rs13015901	-2.6031
ENSG00000068878	PSME4	rs805396	-6.16032	*	rs4671747	-7.10968	*	rs805367	-4.87351	*	rs4671747	-5.72922	*	rs35819225	-2.35723		rs805416	-3.70247		rs805340	-2.44642
ENSG00000069275	NUCKS1	rs12037559	3.1688		rs823094	-3.854		rs708727	-4.77518	*	rs11240554	3.35844		rs6676110	3.12895		rs823099	-3.10348		rs61824660	2.65246
ENSG00000069493	CLEC2D	rs12297897	2.98784		rs34623781	5.45131	*	rs11052771	4.66971	*	rs34623781	4.96501	*	rs11052771	3.71913		rs34623781	2.02549		rs929615	1.82452
ENSG00000069812	HES2	rs10864581	-2.6102		rs2986747	-2.08915		rs6681084	-2.24819		rs11121875	-1.81731					rs6701975	1.28538		rs2986742	2.34382
ENSG00000069849	ATP1B3	rs6785570	2.41043		rs4683637	5.21634	*	rs113849369	-2.12071		rs9855878	6.33861	*	rs6809291	2.06058		rs9858477	6.20873	*	rs12106860	-1.64188
ENSG00000069943	PIGB	rs11630859	-2.83289		rs12440680	-1.23006		rs11071182	2.4042		rs12591534	1.71358		rs61387252	-1.85395		rs7174102	-2.64023		rs8037056	3.24951
ENSG00000070018	LRP6	rs7304561	3.36958		rs1894984	-4.44424	*	rs885720	-2.69684		rs2417089	-3.04765		rs2417089	-1.54648		rs17302049	1.63981		rs2417089	-3.09346
ENSG00000070031	SCT	rs12222447	3.13584		rs7122043	2.77776		rs11246286	-1.97416		rs12361811	-2.0798		rs28759512	2.38651		rs11246280	-2.82795
ENSG00000070061	IKBKAP	rs4369056	3.15951		rs950915	2.72571		rs10435835	2.0423		rs10759324	3.269		rs4407962	2.9378		rs1539028	-3.048		rs10979509	-3.27767
ENSG00000070087	PFN2	rs1563617	2.91777		rs9819715	-3.07048		rs1563617	4.03875		rs9819715	-2.21916		rs1563617	4.65353	*	rs899649	2.96752		rs1563617	4.96149	*
ENSG00000070526	ST6GALNAC1	rs17792777	3.65933		rs12951792	4.31227	*	rs17792777	3.67809		rs34349009	4.99632	*	rs4789348	-2.96759		rs12951792	5.64027	*	rs4789348	-4.60299	*
ENSG00000070540	WIPI1	rs76441646	3.484		rs34903213	2.38958		rs2909217	-2.99713		rs7223365	-3.31476		rs62088762	-2.4374		rs3785602	-4.34018	*	rs6501404	-1.30112
ENSG00000070731	ST6GALNAC2	rs3744051	-3.04075		rs4788926	2.23305		rs9902916	3.10122		rs4788926	3.08022		rs62085058	1.33852		rs2289607	-2.60335		rs9915296	-2.96296
ENSG00000070759	TESK2	rs12042481	-1.87298		rs3219476	-1.85725		rs2065708	-1.29275		rs3219489	-2.07899		rs72686459	1.10495		rs11211093	2.87772		rs1337902	1.90283
ENSG00000070770	CSNK2A2	rs2550358	-3.89946		rs2731758	-4.74897	*	rs2731746	-4.22912		rs2550357	-4.60365	*	rs12927339	-3.86858		rs2550358	-2.51385		rs7204927	-3.08279
ENSG00000070831	CDC42	rs3820282	2.66399		rs3820282	4.67601	*	rs12037376	5.39787	*	rs72665317	3.77664		rs79050195	4.63531	*	rs12097775	-2.73159		rs72665317	2.87384
ENSG00000070882	OSBPL3	rs2711027	-2.94645		rs757139	-2.6891		rs2710995	2.84806		rs2522238	-3.02027		rs59450900	2.81097		rs17150604	2.43372		rs2285651	2.06364
ENSG00000071073	MGAT4A	rs4513341	3.11313		rs4513341	5.94922	*	rs75929090	1.57296		rs4513341	4.47086	*	rs17033813	2.14186		rs6750281	4.50946	*	rs10196218	2.5842
ENSG00000071242	RPS6KA2	rs6917154	2.41963		rs9459711	-2.56202		rs9366037	-2.18776		rs6926551	2.74395		rs9457189	-3.40631		rs9295361	-2.34897		rs4710074	-3.09903
ENSG00000071246	VASH1	rs17104907	-3.6824		rs3783994	-4.41859	*	rs12892727	-3.48288		rs3783994	-3.50506		rs12433056	-2.96579		rs12892727	-3.22919		rs72737533	-3.04342
ENSG00000071282	LMCD1	rs7632129	2.50127		rs3774216	-3.46488		rs715709	2.75764		rs36054183	2.41184		rs62242272	-2.10744		rs2271208	2.68067		rs358268	1.58372
ENSG00000071794	HLTF	rs35427504	-2.37956		rs12497329	-2.26581		rs12497329	-2.5877		rs2320021	2.09808		rs812819	-3.75083		rs9869793	-1.69399		rs59657686	1.41738
ENSG00000071909	MYO3B	rs934859	2.42285
ENSG00000072110	ACTN1	rs61981589	-2.33774		rs4312253	-3.26461		rs194729	3.00418		rs4899268	-2.58298		rs4902679	1.96045		rs397466	3.59706		rs194729	2.34765
ENSG00000072401	UBE2D1	rs10826177	-1.85805		rs1416767	1.41275		rs4390300	-1.88216		rs11006126	-2.7393		rs10826176	2.92041		rs61190999	-2.19034		rs10826176	-1.66618
ENSG00000072682	P4HA2	rs35260072	2.18246		rs156036	-1.9415		rs152056	-2.2679		rs156025	2.31469		rs156029	1.92312		rs754127	2.16377		rs754127	-2.19441
ENSG00000072778	ACADVL	rs17805277	1.96961		rs390200	3.50494		rs4796382	-3.14617		rs4796382	-2.698		rs11658072	2.84958		rs188777	4.64396	*	rs1237044	2.08636
ENSG00000072840	EVC	rs11939527	2.35129		rs113294715	3.06046		rs6812437	-2.52894		rs17746378	2.53082		rs6446401	2.95371		rs10020608	-2.69348		rs6855056	3.4566
ENSG00000073050	XRCC1	rs4251846	2.59763		rs10402946	1.9299		rs11667108	1.93438		rs78090374	-2.23147		rs4803640	-3.11319		rs4802189	4.14984		rs304724	2.2342
ENSG00000073060	SCARB1	rs7313732	-2.95		rs7486047	-2.79646		rs78041805	3.21554		rs56178603	2.82817		rs10846736	-2.41031		rs921919	-2.50092		rs10744182	-2.41814
ENSG00000073146	MOV10L1										rs738339	-2.09584		rs137914	3.779
ENSG00000073150	PANX2	rs138240	-2.13366		rs5771080	2.43375		rs909687	1.76228		rs2235356	-2.2179		rs1076649	2.92884		rs11913279	3.11205		rs137930	2.31615
ENSG00000073350	LLGL2	rs820186	-2.6782		rs12449676	-2.56797		rs1661708	1.88143		rs820240	2.8677		rs936056	-1.86881		rs1661714	-2.00206		rs11652563	1.89591
ENSG00000073605	GSDMB	rs12451644	-3.18416		rs4795404	-2.00449		rs4795404	-3.39462		rs9914973	-2.49746		rs9891174	-2.76569		rs4795397	3.45942		rs35557848	2.03883
ENSG00000073737	DHRS9	rs2075250	1.8821		rs56069956	1.69739		rs7577650	2.55489		rs11892075	2.82573		rs12105342	-2.02211		rs4599078	2.19833		rs10172523	-2.04394
ENSG00000074071	MRPS34	rs1065656	2.80159		rs3751828	3.02758		rs4786635	3.61985		rs1657111	4.69027	*	rs60751323	3.28174		rs7498918	4.87654	*	rs2575329	4.31357
ENSG00000074201	CLNS1A	rs3019253	-2.11542		rs11237263	-1.98411		rs34576136	-3.27221		rs7118876	-1.74737		rs1045590	-2.7198		rs34576136	-2.1329		rs3019253	2.56878
ENSG00000074603	DPP8	rs685911	1.60463		rs72740728	-3.15513		rs668850	2.21176		rs77389	-2.10066		rs655436	1.40268		rs686134	-2.54098		rs670191	-2.47342
ENSG00000074695	LMAN1	rs7239759	-3.98021		rs1444488	3.34762		rs55971383	2.07545		rs4940868	3.03447		rs12456930	3.28817		rs17769086	2.50678		rs1239964	2.13796
ENSG00000074696	PTPLAD1	rs16948871	-3.1113		rs3784448	-1.51871		rs2053137	-2.07297		rs68192600	1.78829		rs2437053	2.58625		rs2053137	-2.0884		rs409987	-2.25671
ENSG00000074800	ENO1	rs6577533	2.67734		rs12732947	-2.58105		rs2781066	-2.53642		rs11576766	2.0943		rs12123076	-2.07786		rs10864370	-2.25031		rs4908516	1.9621
ENSG00000074855	ANO8	rs12462962	-2.79037		rs8101443	-2.37724		rs35348255	-2.29677		rs73014410	2.28525		rs62129168	1.69616		rs8106494	1.35461		rs34893599	3.14012
ENSG00000074935	TUBE1	rs11153343	-2.075		rs9487834	-4.60161	*	rs9320393	1.85386		rs9487833	-2.99382		rs682983	-2.03066		rs7766236	-3.00523		rs2072020	-2.26682
ENSG00000075073	TACR2	rs10128334	3.48058		rs61848397	-2.22161		rs10998787	2.86309		rs12414602	2.91862					rs61870960	-2.13028
ENSG00000075239	ACAT1	rs35422249	-3.41273		rs55788757	3.88013		rs4754300	2.67964		rs73006226	4.1826		rs12361905	4.70946	*	rs73006226	4.74011	*	rs35219733	2.15279
ENSG00000075407	ZNF37A	rs2472160	2.46077		rs12355131	-2.56669		rs7894583	1.94064		rs55904726	2.70145		rs677565	1.32531		rs2021651	1.71685		rs7894583	2.17024
ENSG00000075413	MARK3	rs11160752	2.5117		rs6575977	1.85725		rs911554	-2.27514		rs34633710	-1.86466		rs12885878	-2.47794		rs3548	-1.83863		rs8022179	3.45993
ENSG00000075420	FNDC3B	rs9864938	-2.21921		rs61085539	-2.7833		rs9812681	-2.46385		rs7620401	1.87177		rs11718927	-2.25014		rs10936713	1.97144		rs11713303	-2.55894
ENSG00000075651	PLD1	rs9860368	-1.97682		rs6785259	2.42198		rs73176191	-2.79871		rs7631869	1.52332		rs4894510	2.26743		rs4378993	1.7187		rs13086914	2.15498
ENSG00000076067	RBMS2	rs11171885	-3.2283		rs2657910	2.56386		rs10735863	-2.13608		rs4759253	1.37449		rs2950389	-1.16951		rs58252713	3.1829		rs12814413	-1.76876
ENSG00000076554	TPD52	rs12679499	3.04668		rs10111451	3.77658		rs6986515	3.8808		rs6986515	4.35992	*	rs6986515	4.49106	*	rs6986515	3.22621		rs6986515	4.49118	*
ENSG00000076641	PAG1	rs6997323	2.48859		rs4598215	2.88255		rs76377264	-3.21891		rs4739609	-2.97088		rs1445569	-2.55614		rs4598215	4.69691	*	rs4598215	2.61903
ENSG00000076662	ICAM3	rs281417	3.64001		rs281417	4.126		rs281417	3.10171		rs281415	3.08889		rs281415	3.42285		rs281415	4.28244		rs281412	4.04649
ENSG00000076944	STXBP2	rs10001	-2.75882		rs8110128	-3.10568		rs10418380	-4.2038		rs11882197	-2.27402		rs56229793	2.42408		rs2161491	2.99586		rs794075	3.17124
ENSG00000077238	IL4R	rs3093308	2.9935		rs3093344	-2.76999		rs2283561	-2.16473		rs3093313	-2.99207		rs58907306	-2.58271		rs3091236	-2.38353		rs179763	2.63874
ENSG00000077458	FAM76B	rs617999	-3.42704		rs1144673	3.52185		rs1254989	2.21638		rs10160699	2.38762		rs765722	1.90267		rs11021287	-2.68232		rs111360343	-2.01663
ENSG00000077782	FGFR1	rs62505473	3.3029		rs62505473	2.94378		rs66504003	3.27711		rs12677998	1.8782		rs66504003	3.55497		rs66504003	3.08086		rs66504003	2.63914
ENSG00000077942	FBLN1
ENSG00000077984	CST7	rs6132790	2.14006		rs6050198	2.87049		rs6050131	3.14697		rs6050118	2.38201		rs6050198	2.1699		rs914314	2.86646		rs149637261	2.9481
ENSG00000078269	SYNJ2	rs9456921	-2.22631		rs2296506	-4.6077	*	rs2502604	-4.19137		rs734882	3.56166		rs2296510	3.04737		rs1946390	3.97521		rs2477811	2.70611
ENSG00000078674	PCM1	rs7821469	2.70991		rs7016410	4.3769	*	rs13264911	3.9171		rs11777618	-3.62216		rs11993004	-3.34743		rs7508	2.30478		rs6586677	3.05159
ENSG00000079257	LXN	rs112680905	-2.42098		rs9841	4.7616	*	rs6804230	4.16916		rs73158328	3.93083		rs55666734	2.71935		rs6441208	4.84826	*	rs17697458	1.95849
ENSG00000079277	MKNK1	rs7524253	-3.82386		rs11801320	-1.95029		rs12029680	-1.89346		rs10890405	-2.27625		rs7556481	-3.42219		rs4660355	-2.68033		rs35270239	2.0333
ENSG00000079313	REXO1	rs6510628	2.81045		rs8109579	-2.8074		rs78671601	-2.87976		rs8109579	-2.99147		rs11672538	-2.82525		rs8110457	-2.42723		rs4807957	4.15436
ENSG00000079332	SAR1A	rs15801	-6.34261	*	rs9971029	-5.54713	*	rs15801	-8.0774	*	rs6480442	-5.75987	*	rs10999158	6.74614	*	rs28391623	-2.84167		rs10999165	-4.78745	*
ENSG00000079335	CDC14A	rs17420882	-1.87862		rs12047007	2.66879		rs11166458	1.36288		rs146654123	2.52447		rs498887	1.06177		rs17420882	-2.45349		rs28364907	2.7007
ENSG00000079459	FDFT1	rs1293299	-6.32008	*	rs12056541	5.52111	*	rs1736070	-3.36531		rs12056541	3.90065		rs1736070	-3.44021		rs12056541	6.14469	*	rs1293299	-4.71689	*
ENSG00000079691	LRRC16A	rs17317669	3.52985		rs4440453	3.6682		rs17317669	6.33172	*	rs17317669	5.41434	*	rs17317669	6.35542	*	rs9366621	4.37644	*	rs17317669	6.65033	*
ENSG00000080007	DDX43	rs558198	-2.01914		rs558198	-3.72983		rs529788	-3.40269		rs558198	-3.56152		rs9360663	2.08323		rs479306	-2.82753		rs6903886	-3.03898
ENSG00000080573	COL5A3	rs2303099	-4.43857	*	rs12985711	2.96988		rs2431819	2.29559		rs3745595	3.32931		rs17211059	-2.66359		rs35833450	-2.67488		rs9749171	-2.32516
ENSG00000081014	AP4E1	rs17600375	-1.73772		rs8034236	-2.07161		rs1147138	3.36784		rs1147140	-3.8118		rs28366661	1.18515		rs2619696	-1.61398		rs3784302	1.37805
ENSG00000081087	OSTM1	rs9320246	2.78466		rs13215628	-2.34177		rs75331	2.51931		rs11153101	-3.4052		rs217537	2.02012		rs9386710	-3.10065		rs4946887	-2.36295
ENSG00000081320	STK17B	rs2290512	1.69071		rs1455815	2.26171		rs113955197	-2.66472		rs7567060	2.93804		rs939230	-2.93229		rs67090447	-3.75828		rs35648924	-1.76903
ENSG00000081665	ZNF506	rs12980778	5.03875	*	rs60745231	3.73615		rs4808995	2.94369		rs4808216	1.84972		rs143517257	3.67868		rs7248612	4.24545		rs7248612	4.92393	*
ENSG00000081791	KIAA0141	rs153146	-2.669		rs11953639	-2.15633		rs164497	2.47805		rs12515587	-2.15334		rs34668177	-1.98939		rs164080	-2.3568		rs164079	-2.22502
ENSG00000082212	ME2	rs613245	-3.28098		rs2847564	-4.05153		rs55752096	-2.42044		rs2586769	1.40138		rs2586770	-2.0331		rs600170	-1.85412		rs2218369	2.87913
ENSG00000082397	EPB41L3	rs8091944	-2.71776		rs7233680	-5.62284	*	rs8091944	-2.84987		rs11081195	-5.94904	*	rs4798362	-2.26013		rs7233189	-4.3182		rs4798376	2.97351
ENSG00000083444	PLOD1	rs6662024	-2.26649		rs4240897	3.1445		rs28718032	-1.72201		rs4845891	2.31516		rs1212955	-2.92805		rs11121836	2.04498		rs7551862	-3.5141
ENSG00000083544	TDRD3	rs9598138	2.24641		rs7981035	-2.18798		rs9592049	-1.4637		rs9528141	1.92595		rs17058239	2.42915		rs61970105	1.99996		rs9598135	1.97892
ENSG00000083642	PDS5B	rs638991	4.58771	*	rs1924605	4.74479	*	rs9596059	-3.09476		rs56080053	-3.11048		rs9535012	-2.22888		rs962454	-3.17233		rs962454	-3.2085
ENSG00000083799	CYLD	rs3785142	-1.71546		rs7194886	2.99935		rs11642470	2.20589		rs1077861	-3.92238		rs2066848	1.72279		rs7194886	3.17549		rs7194886	2.40037
ENSG00000083828	ZNF586	rs61497125	3.47721		rs10424027	2.95515		rs1009158	2.62048		rs3745134	-3.49244		rs28374851	-2.00117		rs2278290	-3.04664		rs16989256	4.05588
ENSG00000083845	RPS5	rs73939637	-7.02113	*	rs731835	-5.59463	*	rs4801582	-3.01042		rs893179	-4.9821	*	rs731835	-4.23747		rs734379	-5.60313	*	rs35713506	-4.6956	*
ENSG00000084072	PPIE	rs12136257	-3.36755		rs1053846	-3.87272		rs535333	3.43294		rs1053846	-3.18173		rs28405581	-4.3015		rs12132645	2.58347		rs514868	2.63435
ENSG00000084112	SSH1	rs968360	2.38756		rs2111902	1.494		rs4623951	-4.04117		rs4964763	2.80363		rs2111902	-2.07648		rs2052411	2.71934		rs987044	2.98495
ENSG00000084207	GSTP1	rs6591244	-5.94624	*	rs10896181	-5.98525	*	rs10896181	-5.72136	*	rs762803	-7.79342	*	rs6591251	-4.43191	*	rs10896180	-6.51622	*	rs7952081	-5.4256	*
ENSG00000085063	CD59	rs831609	2.80813		rs10836104	-4.32329	*	rs61887474	-4.59867	*	rs6484672	-2.51451		rs831626	1.80869		rs831611	3.83784		rs2686245	3.70302
ENSG00000085117	CD82	rs79403180	-2.49214		rs1344709	3.80178		rs7117416	-2.48844		rs12364180	-1.9928		rs9651618	2.86651		rs7951218	-2.60915		rs2303865	2.90197
ENSG00000085265	FCN1	rs62573236	2.70114		rs3012795	-3.76217		rs10858305	2.0758		rs13290953	2.40227		rs7044564	-2.6307		rs3124946	-2.56025		rs77365615	2.57871
ENSG00000085491	SLC25A24	rs476386	5.08493	*	rs476386	4.50363	*	rs476386	3.87968		rs547364	3.15317		rs4915104	2.34216		rs828999	-2.54267		rs1781064	-2.11145
ENSG00000085514	PILRA	rs113633909	1.42829		rs10255133	-1.46861		rs10255133	-1.06876		rs73161753	-1.55526		rs73161753	-2.27109		rs6971558	1.39142		rs7798226	-2.4883
ENSG00000085644	ZNF213	rs118090732	-2.83032		rs62032755	2.80456		rs11641468	3.43185		rs2239303	-2.51751		rs62032755	2.65605		rs9927163	2.73386		rs1061019	2.3943
ENSG00000085662	AKR1B1	rs4732036	-3.38587		rs1643067	2.53694		rs2734653	2.35031		rs12667801	-2.15782		rs7789596	1.52429		rs4732035	3.11505		rs1364429	1.80724
ENSG00000085871	MGST2	rs706349	-5.10658	*	rs67363244	-2.25115		rs2602241	-5.73856	*	rs11735182	-2.89774		rs8191997	-4.66748	*	rs12646059	-2.18273		rs2602241	-4.52442	*
ENSG00000085982	USP40	rs3768805	-3.46621		rs62195093	-2.95511		rs62192764	-3.67165		rs62192778	-3.98887		rs62192764	-4.51839	*	rs62195093	-4.32061		rs12993249	2.63199
ENSG00000086062	B4GALT1	rs10113903	3.67933		rs6476398	3.03079		rs10113903	4.55886	*	rs1702995	2.99691		rs10758199	2.5324		rs10113903	4.05167		rs10113903	4.46718	*
ENSG00000086189	DIMT1	rs4145851	-1.34077		rs185048	-1.46158		rs247260	-2.3524		rs153872	-1.1871		rs4145851	-2.72549		rs185048	-2.76772		rs79314976	-0.540372
ENSG00000086504	MRPL28	rs11645697	2.3282		rs12919833	2.31354		rs8063576	-1.28652		rs11645697	-1.82043		rs3743898	-2.79461		rs743961	-1.97765		rs2685127	2.1465
ENSG00000086506	HBQ1	rs2541675	2.39566		rs2541602	-1.62317		rs2857996	-2.77932		rs9940585	-2.36581		rs2562185	2.15976		rs3809655	-2.59749		rs2909027	2.34568
ENSG00000087076	HSD17B14	rs10407029	-4.52955	*	rs10413941	-4.67973	*	rs10407029	-4.55195	*	rs10410853	-2.58271		rs10413941	-4.10574		rs10413941	-4.20846		rs73061629	-3.43675
ENSG00000087085	ACHE	rs138826770	2.70617		rs62483689	2.15212		rs3757868	2.1054		rs111728617	2.08191		rs7778388	-1.51684		rs12705090	2.62234		rs62482558	2.73064
ENSG00000087266	SH3BP2	rs73082333	-2.0874		rs12504990	2.31146		rs450080	-4.4521	*	rs1784154	-2.30717		rs1242228	-2.31956		rs445160	2.29175		rs79754580	2.26846
ENSG00000087302	C14orf166	rs8014455	-2.24927		rs8019382	2.15665		rs79564307	-2.10294		rs1253706	-1.99229		rs8019382	2.15664		rs17124984	-2.38984		rs2516599	2.80968
ENSG00000087448	KLHL42	rs9804898	-3.98848		rs61915449	-3.72032		rs7971518	-3.27655		rs77322196	-4.57142	*	rs78450721	3.15513		rs7316898	3.87151		rs9029	3.09947
ENSG00000088053	GP6	rs697822	2.96472		rs45620341	2.27582		rs1654502	2.60536		rs1036231	2.59915		rs62124163	2.96882		rs12609715	3.19962		rs175093	3.24822
ENSG00000088179	PTPN4	rs6722893	1.67059		rs2170197	-4.26384	*	rs7599865	2.35806		rs10196708	-4.16361		rs36079481	3.28831		rs11884248	-4.64351	*	rs66532914	-2.90366
ENSG00000088256	GNA11	rs11669314	-2.96638		rs3746069	-3.00528		rs307705	-2.08588		rs1688121	2.84824		rs217611	3.49334		rs308048	3.08044		rs1465245	-2.11467
ENSG00000088367	EPB41L1	rs6058423	-1.94339		rs2247688	-1.35649		rs2746102	1.34352		rs2104007	1.45346		rs2746105	-1.79382		rs6141600	1.89251		rs2746097	-1.26634
ENSG00000088448	ANKRD10	rs55968332	2.93281		rs9555749	-2.5688		rs2391878	-4.26864	*	rs141622609	3.60383		rs11617092	3.0911		rs7332214	3.00473		rs12429405	3.942
ENSG00000088826	SMOX	rs6037769	2.00194		rs34828771	2.52266		rs12480114	-2.61926		rs6052378	-2.32946		rs4535138	-2.71742		rs1235695	2.08634		rs1217373	-3.04279
ENSG00000089041	P2RX7	rs2708093	2.30975		rs1718161	2.13666		rs208296	-2.16016		rs2686346	1.55407		rs7958311	-2.7948		rs73222413	2.30033		rs11065422	-1.82746
ENSG00000089053	ANAPC5	rs1706463	-2.9227		rs1799525	-4.42404	*	rs1799525	-2.84718		rs1799525	-2.78153		rs11065519	-2.52856		rs59190874	2.53884		rs2686346	2.2334
ENSG00000089159	PXN	rs4503602	-4.50986	*	rs1185209	-2.56825		rs4767884	-2.96363		rs2701630	-3.51881		rs11611311	2.20118		rs4503602	-1.77628		rs7960743	-2.87599
ENSG00000089327	FXYD5	rs36118062	-3.46953		rs495570	3.15631		rs12984974	-2.39629		rs34272470	-2.59046		rs11672505	-2.7824		rs10425846	2.57037		rs2073899	2.50265
ENSG00000089351	GRAMD1A	rs61377791	-3.75242		rs62122114	-4.22323		rs3746243	3.11056		rs62122114	-5.34672	*	rs3746243	2.81999		rs2305750	-4.83899	*	rs3746243	3.73525
ENSG00000089692	LAG3	rs7296292	3.13769		rs3759346	-2.44188		rs6489739	-2.74998		rs2855537	3.40922		rs1075835	2.93765		rs2707213	3.17218		rs7956804	1.91886
ENSG00000089818	NECAP1	rs35297839	2.35775		rs2110070	2.39184		rs10770258	2.84355		rs2377422	2.86739		rs11043364	-1.49107		rs10492105	1.55567		rs10770226	4.71724	*
ENSG00000089876	DHX32	rs10458780	-2.58558		rs7358157	-3.10435		rs10458780	-6.23198	*	rs2170643	2.91043		rs76339414	-4.83907	*	rs10901457	-3.85014		rs2366040	-5.01766	*
ENSG00000089916	GPATCH2L	rs935335	-3.17124		rs56121047	-2.1618		rs61979215	-2.40297		rs3813547	-2.74531		rs2543366	-2.93163		rs8008001	-1.96768		rs7144365	2.06623
ENSG00000090266	NDUFB2	rs269266	-1.52954		rs269263	-2.67008		rs6953568	-3.32976		rs6953568	-3.80389		rs269238	-4.66438	*	rs269238	-2.47045		rs6953568	-3.1852
ENSG00000090273	NUDC	rs3010107	-3.59262		rs11589782	1.49983		rs4970491	-2.00638		rs4970491	-2.99501		rs4970491	-1.56009		rs3010109	1.04603		rs116491347	-1.92086
ENSG00000090382	LYZ	rs2231700	1.82518		rs60360671	2.84183		rs6581895	1.24285		rs11177644	-1.22238		rs4761232	-2.24516		rs4761234	-2.13296		rs4761232	-2.14387
ENSG00000090487	SPG21	rs1719261	2.49938		rs9630429	-3.13727		rs34988193	-3.84331		rs1684051	-2.12915		rs8042506	-3.23529		rs34012757	-2.50052		rs11858985	-2.74125
ENSG00000090581	GNPTG	rs7201383	4.2227		rs57890635	6.18038	*	rs742460	4.06382		rs57890635	5.89895	*	rs57890635	5.52097	*	rs8053760	-3.77164		rs2887538	4.25271
ENSG00000090661	CERS4	rs10426053	3.89169		rs12981878	2.83561		rs113327920	-2.01343		rs1004873	-2.96051		rs2016145	2.63529		rs60558810	2.50141		rs7258249	3.93057
ENSG00000090905	TNRC6A	rs10468230	2.34385		rs7195553	-2.90653		rs8062004	4.0189		rs12597237	-3.49116		rs55658924	-2.94798		rs7186995	-2.41264		rs8051408	3.32387
ENSG00000090920	FCGBP	rs8105090	-2.58389		rs12975231	3.02308		rs3760931	2.64676		rs10416495	-1.59944		rs4803311	2.82056		rs4514806	-2.55926		rs2011817	3.96046
ENSG00000090924	PLEKHG2	rs11665711	2.54982		rs73551879	3.04285		rs640000	2.47966		rs73551879	3.36645		rs565545	2.82977		rs640000	4.0162		rs31727	4.75651	*
ENSG00000091073	DTX2	rs3789838	1.46974		rs28609359	2.32012		rs6465122	-1.61378		rs13240181	-2.0651		7:76069811	-1.30148		rs28609359	1.99293		rs7799234	-1.82753
ENSG00000091136	LAMB1	rs1131398	-8.62461	*	rs7786987	-8.17078	*	rs10953554	-9.52996	*	rs10953554	-8.46449	*	rs12672634	-8.50148	*	rs12668766	8.58522	*	rs6961243	-9.7961	*
ENSG00000091536	MYO15A	rs854785	3.22609		rs2605132	-2.76996		rs2245737	-3.12805		rs2605133	1.74436		rs854777	-3.15636		rs2280777	3.63299		rs12939851	1.96469
ENSG00000091844	RGS17	rs1281988	-1.3145		rs523555	1.60435		rs687694	-2.19814		rs6917114	-2.03036		rs611499	-1.42305		rs9479488	2.41324		rs6923860	1.96658
ENSG00000092020	PPP2R3C	rs117720204	2.61566		rs11621710	-3.17568		rs9783661	3.19537		rs2415269	-2.46828		rs799461	2.27816		rs79702597	1.98279		rs1712354	-2.42542
ENSG00000092068	SLC7A8	rs74036926	3.44873		rs116450656	2.24402		rs74036926	2.44142		rs72684354	-2.63871		rs59884945	3.97263		rs56031127	2.06798		rs10132368	2.41862
ENSG00000092098	RNF31	rs17101367	1.67259		rs17101367	2.49068		rs4575	1.83925		rs1951635	-2.45673		rs743271	2.54912		rs4575	-2.68762		rs1242025	-1.83708
ENSG00000092203	TOX4	rs12587593	2.61004		rs7157640	-2.79441		rs72684759	2.92101		rs11852218	5.34042	*	rs72684759	3.89166		rs7144796	4.65144	*	rs61973219	2.80141
ENSG00000092621	PHGDH	rs11589332	3.36169		rs539426	-2.45496		rs11583993	3.87625		rs2582784	3.7792		rs1886736	3.59748		rs662924	-2.91703		rs1886736	3.75417
ENSG00000092758	COL9A3	rs3787524	3.07424		rs6062703	-2.58435		rs2013097	2.58378		rs3848674	2.44428		rs6011431	3.52487		rs2294988	2.98811		rs6010772	-2.08361
ENSG00000093010	COMT	rs5748459	-3.17154		rs5993873	2.58215		rs1110478	3.00575		rs2073750	-3.00775		rs2238790	2.81062		rs7288996	-2.18564		rs62223723	-2.11162
ENSG00000093167	LRRFIP2	rs62244266	3.07731		rs9839933	-1.55344		rs749072	1.30529		rs55656326	-1.64353		rs62244266	-1.86093		rs62244271	1.72848		rs55898028	-1.40571
ENSG00000094975	SUCO	rs56067003	3.19686		rs9425330	4.37536	*	rs1009802	4.21593		rs2422142	3.45211		rs4916265	2.9911		rs72727508	3.12777		rs6659116	2.66865
ENSG00000095002	MSH2	rs6712789	2.49637		rs17224556	-2.49261		rs17568951	-2.89005		rs6749075	2.37555		rs113538281	3.38755		rs7568787	-2.45783		rs12464816	2.75352
ENSG00000095383	TBC1D2	rs12339418	-2.75491		rs10818610	-2.91565		rs10118295	-2.75524		rs774123	2.65699		rs12339418	2.98898		rs10985325	2.33554		rs2985029	2.33115
ENSG00000096433	ITPR3	rs12662536	2.07211		rs12204421	-2.56368		rs4713675	2.76683		rs942642	2.36515		rs2296328	2.60944		rs9469532	-2.50871		rs2296336	-4.36335
ENSG00000096996	IL12RB1	rs447009	-4.32955		rs433821	-2.41759		rs91710	-2.70405		rs2305742	-2.48154		rs91710	-3.54025		rs1099561	-3.4675		rs17882555	-2.20733
ENSG00000097033	SH3GLB1	rs263433	3.86603		rs149872992	3.92912		rs149872992	4.2928	*	rs263494	3.64513		rs263493	2.64815		rs954119	4.29176		rs6687821	2.72897
ENSG00000097046	CDC7	rs13447455	-4.45478	*	rs34747104	-3.52622		rs11164929	4.0574		rs13447455	-4.88053	*	rs11166221	3.28174		rs34747104	-4.27892		rs36048657	2.27193
ENSG00000099204	ABLIM1	rs11196775	2.59991		rs2483584	-3.35704		rs56051368	2.39429		rs2253683	-3.6934		rs11196796	-2.60373		rs1535386	-2.84455		rs10885570	-4.29609
ENSG00000099282	TSPAN15	rs972570	2.62133		rs1665585	-2.20656		rs10998762	2.05468		rs5030925	2.77213		rs3829182	3.29493		rs2278746	2.38395		rs12785008	-1.87952
ENSG00000099290	FAM21A	rs10824926	-2.32238		rs2338050	-5.37789	*	rs11003495	-3.39919		rs7077437	-4.03306		rs2338049	-3.94706		rs10824974	-4.30734		rs11003495	-4.80884	*
ENSG00000099308	MAST3	rs2267922	2.77076		rs388159	-1.94196		rs12984330	2.75907		rs12984449	3.23862		rs1874447	1.7598		rs897751	-2.54169		rs12981122	2.94274
ENSG00000099330	OCEL1	rs891202	-3.16123		rs12459398	3.92138		rs61444454	3.89433		rs3745163	-4.35567	*	rs3786514	-3.31145		rs8111205	-2.23638		rs2288544	-3.4799
ENSG00000099785	MARCH2	rs12609352	2.74564		rs12150986	3.89668		rs1599870	3.68022		rs12609437	2.99098		rs35562870	3.54033		rs2303110	3.76437		rs62117518	-2.69883
ENSG00000099800	TIMM13	rs1049910	3.87007		rs55920357	3.19106		rs12609648	3.25572		rs11672756	3.60866		rs12459733	3.51033		rs6945	2.6755		rs6945	4.67435	*
ENSG00000099804	CDC34	rs73919614	2.74998		rs149994833	3.88408		rs10423512	-2.33065		rs11672043	-2.47707		rs62132587	2.7482		rs2392801	-2.17501		rs12982646	3.04387
ENSG00000099814	CEP170B	rs78379306	3.24207		rs11621410	5.14419	*	rs61758463	2.09429		rs45449696	-2.52962		rs879210	-2.99833		rs61995998	-1.57792		rs11624762	-1.23578
ENSG00000099817	POLR2E	rs117088896	-3.01246		rs17554917	4.66806	*	rs1046041	2.66831		rs4806970	-4.42772	*	rs4147909	-3.89973		rs740495	-4.14268		rs12471	2.62893
ENSG00000099860	GADD45B	rs34559490	2.53655		rs34192778	-1.75317		rs1029753	-2.40283		rs7248779	-3.2963		rs12460857	-3.13885		rs11670337	2.52954		rs4807252	3.44472
ENSG00000099901	RANBP1	rs9605084	-2.42446		rs12485013	-2.49074		rs174877	-2.25069		rs175206	-1.9758		rs653448	2.56887		rs2238799	-3.18839		rs589089	-3.05671
ENSG00000099940	SNAP29	rs178253	2.46702		rs73164811	2.65709		rs165583	-2.65169		rs2018589	-2.04138		rs730351	-3.91122		rs5761570	-1.99851		rs5761570	-2.72058
ENSG00000099956	SMARCB1	rs2073391	-2.29999		rs738804	-2.28045		rs8138673	-3.27443		rs9612464	-2.99202		rs9306389	-3.35917		rs4428104	2.6465		rs9624318	-4.61811	*
ENSG00000099968	BCL2L13	rs2287228	3.51837		rs8138394	-2.64543		rs2072555	3.34873		rs4488761	2.92544		rs17809603	-3.30692		rs5992809	2.69586		rs366542	3.4868
ENSG00000099974	DDTL	rs5751777	4.60854	*	rs2097433	5.78319	*	rs5751777	7.55059	*	rs5760119	5.82808	*	rs5751777	4.97816	*	rs575146	5.45635	*	rs1006771	5.79985	*
ENSG00000099977	DDT	rs5996635	-3.15454		rs2253552	-5.73231	*	rs5751764	-4.76032	*	rs2253552	-5.32793	*	rs9608229	-4.96036	*	rs2253552	-3.72022		rs2739337	-3.47123
ENSG00000100003	SEC14L2	rs60202446	3.63453		rs714456	2.96998		rs4320024	-3.15748		rs11089447	3.93783		rs5749089	-2.98613		rs2072160	3.17406		rs2299829	3.56947
ENSG00000100023	PPIL2	rs13515	-2.02509		rs374387	-3.12955		rs5749806	-2.94777		rs861858	1.92903		rs5754508	-2.04312		rs3788331	-3.09445		rs861836	2.72567
ENSG00000100031	GGT1	rs140330	-2.13142		rs743371	-1.89165		rs9612676	-3.01151		rs4822516	-2.16554		rs5751902	2.94793		rs2076999	-2.83846		rs2330909	2.46496
ENSG00000100036	SLC35E4	rs9609043	2.29028		rs5753220	3.84607		rs4340628	-2.47729		rs9609043	2.89634		rs9609057	3.68616		rs5997736	-3.22911		rs136389	2.11251
ENSG00000100075	SLC25A1	rs807672	3.31879		rs9605957	4.90021	*	rs1780643	5.26002	*	rs807666	4.3486	*	rs807669	4.03737		rs66678251	-4.05334		rs712959	3.85383
ENSG00000100079	LGALS2	rs6000845	-2.47203		rs140058	3.29593		rs140058	2.24081		rs5750446	-2.9091		rs4821670	-2.09762		rs5750446	1.64521		rs9622670	-2.57545
ENSG00000100092	SH3BP1	rs6000799	-3.35489		rs2076088	2.75566		rs2076088	2.24353		rs2281100	2.18401		rs5750457	-2.85082		rs4821694	-2.15833		rs12158556	1.59025
ENSG00000100116	GCAT	rs4396807	2.75614		rs2413485	3.4408		rs13058437	3.59653		rs8140423	3.77508		rs5756819	5.25195	*	rs79849571	2.8765		rs11703407	3.35542
ENSG00000100147	CCDC134	rs4822053	-3.42508		rs7291082	2.67555		rs5996067	2.41536		rs2269657	-2.35523		rs2267442	-2.43153		rs59493447	-1.6059		rs13055841	-3.77263
ENSG00000100154	TTC28	rs5752720	2.06155		rs6005754	2.05572		rs134193	2.74804		rs9613609	1.58319		rs134193	3.12388		rs738996	1.84144		rs134193	2.31525
ENSG00000100162	CENPM	rs133291	-2.20455		rs5758511	-5.22771	*	rs9623482	-4.99176	*	rs4822072	2.83524		rs5758511	-3.61678		rs5758511	-3.38704		rs5758511	-4.5641	*
ENSG00000100206	DMC1	rs118047999	1.84715		rs5750609	-1.41033		rs113990501	1.97539		rs138412	3.21373		rs5750616	2.30289		rs196084	-1.46434		rs138430	-3.02332
ENSG00000100219	XBP1	rs6005881	5.15864	*	rs6005892	5.21476	*	rs6005881	5.84391	*	rs2073327	4.86123	*	rs9625566	3.74933		rs2239815	4.41407	*	rs2073327	3.81425
ENSG00000100239	PPP6R2	rs12171249	1.50777		rs28645770	1.99666		rs113111175	-2.51076		rs67248662	2.3168		rs9617012	2.25393		rs756014	3.36099		rs62241212	1.48156
ENSG00000100243	CYB5R3	rs4334578	-3.32248		rs6002851	1.50765		rs73174905	-1.90484		rs6002851	2.18689		rs73174905	-2.09955		rs4822159	-2.0043		rs2413708	4.12006
ENSG00000100281	HMGXB4	rs3884688	-3.18531		rs743810	2.12893		rs9622179	2.2286		rs34945111	-2.68407		rs133395	3.28635		rs2413342	2.62684		rs73170170	-1.81271
ENSG00000100284	TOM1	rs1078979	-1.58485		rs5755705	3.35519		rs2285112	1.73354		rs133403	3.17053		rs28369542	2.12051		rs2071749	4.36238	*	rs7289046	2.55031
ENSG00000100288	CHKB	rs131727	3.0205		rs71311699	2.30187		rs6010043	2.03422		rs131779	-2.09517		rs9616815	2.04395		rs131788	-3.51768		rs73443336	1.99043
ENSG00000100290	BIK	rs4988374	-4.399	*	rs738382	2.74947		rs2007868	-3.73811		rs4988374	-2.42305		rs875307	-2.97188		rs4988374	-3.9108		rs8136233	-4.37861
ENSG00000100294	MCAT	rs13056312	-4.68967	*	rs2071727	2.48335		rs138992	-2.5057		rs6003071	-3.17629		rs2269527	2.32547		rs138944	2.51716		rs9620127	-2.9606
ENSG00000100298	APOBEC3H	rs139368	-2.73383		rs60093835	-2.67554		rs7289146	-2.61493		rs2092409	-2.50641		rs139367	-2.93278		rs111264862	-2.98052		rs59728386	-2.95737
ENSG00000100299	ARSA	rs715584	3.13484		rs6151419	-4.32914	*	rs6151419	-4.47691	*	rs5770807	-2.85188		rs6151419	-2.54233		rs1003322	-2.99916		rs1003322	-3.80625
ENSG00000100300	TSPO	rs138899	2.05573		rs2157248	4.20673		rs2016151	4.03504		rs138908	-2.83096		rs138937	-4.27891		rs5759137	-3.41756		rs138908	-3.42203
ENSG00000100311	PDGFB	rs137618	2.15957		rs54211	1.83539		rs137592	-3.10266		rs139385	-2.5684		rs76864347	2.48546		rs2003809	-2.87144		rs4821877	3.324
ENSG00000100321	SYNGR1	rs2069235	3.07148		rs12627970	2.63276		rs9611155	2.55154		rs10745050	-2.12597		rs4821887	-3.83814		rs9611177	1.58253		rs5757637	-1.87431
ENSG00000100350	FOXRED2	rs5756219	2.86182		rs2283986	-2.61257		rs73171810	-2.24742		rs1569490	3.40955		rs2283986	-2.57523		rs6000298	-2.86374		rs11089792	3.10546
ENSG00000100360	IFT27	rs73884071	2.63147		rs4821526	3.42246		rs8135284	2.63741		rs5756342	2.72184		rs933229	2.49272		rs9607388	-2.70166		rs738518	3.67187
ENSG00000100364	KIAA0930	rs6006973	2.61536		rs132887	1.9593		rs5766585	2.16757		rs6007455	1.74874		rs7292787	3.07446		rs2235161	-2.50139		rs2138156	-3.34762
ENSG00000100365	NCF4	rs5756363	3.19321		rs2075938	3.78011		rs2072710	5.81143	*	rs5756379	3.56775		rs2072710	4.0183		rs2075938	2.42849		rs2075938	3.55828
ENSG00000100373	UPK3A	rs2350623	-1.46272		rs9615065	-2.40073		rs9614460	3.18154		rs2235161	-1.76914		rs998706	1.50611		rs73169217	1.91383		rs9614630	-2.60268
ENSG00000100376	FAM118A	rs2350629	8.83212	*	rs104664	9.76887	*	rs2142552	9.67432	*	rs4605479	9.44342	*	rs4605479	9.16354	*	rs136599	9.85057	*	rs5765327	9.31898	*
ENSG00000100417	PMM1	rs5758407	-1.58189		rs13058723	1.42056		rs132806	3.22673		rs132770	-2.46362		rs132770	-2.09932		rs132800	1.61599		rs9607813	-3.73317
ENSG00000100422	CERK	rs801719	-2.8218		rs710123	-4.42577	*	rs710124	-3.93475		rs135686	-4.26081		rs9615396	-4.00281		rs801646	-2.67039		rs135668	-2.82423
ENSG00000100427	MLC1	rs760755	2.02101		rs5771245	2.49847		rs13058004	2.18027		rs13056642	1.92862		rs137890	4.58298	*	rs60332599	-1.83185		rs5771120	2.51446
ENSG00000100448	CTSG	rs7143637	2.35344		rs1957520	1.85566											rs11623400	2.38054
ENSG00000100505	TRIM9	rs4444245	-2.27341		rs1538615	2.08444		rs11846120	-2.5077		rs34240348	2.38261		rs17123288	3.39181		rs10140428	-3.07511		rs7155615	2.76482
ENSG00000100577	GSTZ1	rs10132557	-2.56073		rs10130630	-2.52613		rs4899650	2.63043		rs10130630	-2.5354		rs369901	-4.12098		rs4903582	1.93965		rs2098380	3.06519
ENSG00000100592	DAAM1	rs10130826	2.85729		rs10130826	3.17279		rs10133177	3.42119		rs10130826	3.03842		rs1273150	-2.92101		rs10130826	3.19312		rs755011	-2.45325
ENSG00000100596	SPTLC2	rs8010191	2.02173		rs56208416	-2.75		rs6574383	-3.05882		rs10147810	-2.65784		rs12590773	3.04345		rs78776924	2.25078		rs141994807	-1.91447
ENSG00000100603	SNW1	rs4903624	-2.15049		rs7146719	3.35197		rs76023729	2.84623		rs2364582	1.80869		rs11625133	1.18931		rs717682	-0.855161		rs2364842	3.19423
ENSG00000100612	DHRS7	rs425565	-1.02988		rs425565	-2.06813		rs72718088	1.94276		rs104495	2.39182		rs219312	2.98384		rs2882498	2.45353		rs216501	-2.8701
ENSG00000100629	CEP128	rs10132819	-2.96524		rs10220315	-1.95256		rs8019534	-2.76884		rs12892220	2.31386		rs327428	-1.58018		rs1564940	-2.72655		rs10132819	-3.22308
ENSG00000100744	GSKIP	rs72704900	-3.27474		rs72704902	-3.58385		rs72706811	-2.42315		rs4145001	3.27228		rs2289626	-3.00055		rs12893091	3.11153		rs1968577	-2.4899
ENSG00000100908	EMC9	rs11623285	-3.218		rs2277481	-2.4085		rs1242028	1.89578		rs8010715	-2.45765		rs4982862	-1.8229		rs2070341	-3.04941		rs927494	-1.90389
ENSG00000100979	PLTP	rs12625621	2.66879		rs13038175	-1.86585		rs6017721	-1.94184		rs56279239	3.45963		rs7263460	2.72049		rs8123864	2.358		rs2903809	1.98096
ENSG00000101000	PROCR	rs117802529	-2.13125		rs632688	0.933736		rs2295886	1.49504		rs2889874	-1.56106		rs6120826	-1.51999		rs17406518	1.86963		rs6060218	1.80016
ENSG00000101004	NINL	rs11700338	3.47752		rs11700338	4.18301		rs12481037	4.29628	*	rs113397421	1.07045		rs11700297	1.82546		rs12481037	2.79543		rs111574063	2.88514
ENSG00000101040	ZMYND8	rs13038482	1.69803		rs6018447	4.71789	*	rs11906900	1.3863		rs34184047	2.52883		rs6124985	-1.64234		rs6018342	-2.70519		rs3859587	1.24498
ENSG00000101057	MYBL2	rs285164	2.51578		rs3091249	-1.4856		rs7265949	-1.98892		rs113342678	-1.50617		rs244071	1.98126		rs396373	2.62659		rs6073190	-1.94054
ENSG00000101109	STK4	rs6130746	7.03942	*	rs6130746	4.47008	*	rs6130729	-2.51884		rs6073633	4.20268		rs2157361	1.99917		rs6130746	5.15957	*	rs927000	-2.44263
ENSG00000101158	NELFCD	rs11699789	-3.02416		rs465047	-2.79881		rs6070693	-4.44414	*	rs151360	-2.69327		rs151356	-2.84332		rs13831	-3.2565		rs151360	-2.14675
ENSG00000101161	PRPF6	rs1999708	2.5791		rs817351	3.82598		rs817351	4.7145	*	rs817351	5.82725	*	rs817351	4.91953	*	rs2022012	2.80616		rs2427584	3.87843
ENSG00000101181	MTG2	rs4925355	-2.96021		rs6062143	-2.98723		rs6062143	-2.78984		rs11697313	2.83055		rs1760052	-2.3971		rs1760049	-2.03869		rs11696152	2.63992
ENSG00000101193	GID8	rs6011527	-2.16943		rs8120151	-4.64039	*	rs2427456	3.17399		rs11905041	-2.5365		rs6062732	4.02167		rs750079	-2.58033		rs8114056	2.09961
ENSG00000101197	BIRC7	rs6122415	1.78336											rs59215669	2.7482
ENSG00000101210	EEF1A2	rs1741614	-2.47586		rs3810479	-2.6002		rs55845303	4.54069	*	rs6090443	2.21304		rs12480084	2.34028		rs2281570	2.4625		rs6062945	2.80196
ENSG00000101213	PTK6	rs310614	1.62947		rs8113956	-2.84329		rs310628	-2.29729		rs406488	-2.9553		rs6122136	-2.34449		rs8113956	-2.07238		rs310611	-2.10483
ENSG00000101216	GMEB2	rs72629024	1.75526		rs34528028	2.4063		rs2314639	-2.02555		rs373818	-2.18764		rs310611	-2.12334		rs4809320	2.81885		rs1295810	4.484	*
ENSG00000101230	ISM1	rs62201511	-4.5825	*	rs17191004	-2.61959		rs139572944	2.63647		rs6105063	2.15499		rs1853192	-2.64307		rs6105064	2.85724		rs6079007	3.10348
ENSG00000101236	RNF24	rs241647	-2.19478		rs6052256	-3.21856		rs6052301	2.78415		rs6052256	-3.94588		rs62210557	2.84262		rs241603	-4.3024		rs241603	-2.96063
ENSG00000101255	TRIB3	rs4815585	2.00718		rs73074721	1.90808		rs6133033	2.95817		rs6139007	3.12371		rs4813620	3.25671		rs6037480	-4.3741	*	rs157809	-3.04284
ENSG00000101307	SIRPB1	rs202553	2.94237		rs72484089	1.84987		rs6043403	2.95678		rs2253814	-2.1512		rs2281808	-2.89011		rs2422578	2.75498		rs17770331	-2.42603
ENSG00000101342	TLDC2													rs6030389	2.95899		rs6072563	-1.95007		rs6102336	1.51116
ENSG00000101367	MAPRE1	rs4911256	1.83336		rs6087992	1.66462		rs57106662	2.91797		rs61508120	1.88008		rs6058916	-1.98027		rs6058959	-1.68578		rs61508120	2.39297
ENSG00000101421	CHMP4B	rs2747567	-3.36485		rs6119407	-3.22958		rs6141425	-3.13767		rs2626559	-2.66873		rs117956725	2.34608		rs1028393	-3.38293		rs6088330	-2.26108
ENSG00000101439	CST3	rs4568016	3.0349		rs2983649	-1.55828		rs8116249	2.15425		rs2282378	2.08127		rs76360596	2.2236		rs73104323	-1.88819		rs2424595	2.44104
ENSG00000101440	ASIP	rs112310554	4.65042	*	rs13042965	-1.36718		rs6088408	2.02945								rs6142110	-1.53049		rs13042965	1.31509
ENSG00000101452	DHX35	rs6129179	1.7795		rs11905353	3.0377		rs67114385	-1.80028		rs62204126	-1.77388		rs6129179	1.28397		rs67490812	-2.0165		rs34214971	-2.32658
ENSG00000101457	DNTTIP1	rs6032445	-2.17918		rs714595	2.11526		rs1711203	-2.38189		rs34959201	-2.22682		rs373018	-2.35659		rs6032533	-1.8137		rs451766	-2.09466
ENSG00000101493	ZNF516	rs17059264	-4.4213	*	rs1981370	-2.94163		rs17059264	-3.62064		rs117983097	3.54784		rs117983097	2.50004		rs7236698	2.39842		rs11150956	2.40026
ENSG00000101546	RBFA	rs72974374	-3.39381		rs2096966	2.77848		rs11663328	-4.35005	*	rs8094631	-2.67681		rs12956003	3.17204		rs12971129	3.95607		rs4497762	4.97493	*
ENSG00000101639	CEP192	rs7232135	-2.1395		rs9965977	2.2962		rs557182	-2.73495		rs6505774	-2.02099		rs576144	-1.78203		rs554854	2.79803		rs554854	3.33699
ENSG00000101670	LIPG
ENSG00000101751	POLI	rs72927099	-3.0919		rs34163044	-4.53204	*	rs72927099	-3.70992		rs2085670	-3.80161		rs62091230	-2.70069		rs28393808	-3.46322		rs34163044	-4.032
ENSG00000101752	MIB1	rs10853694	2.26613		rs72886623	-2.84049		rs3017041	2.98807		rs4505433	-1.93948		rs10853694	1.66403		rs4328539	-2.07719		rs8095895	1.85241
ENSG00000101782	RIOK3	rs11662237	1.85713		rs72884600	1.48468		rs1652375	3.06295		rs8099409	1.64798		rs9965722	-1.8814		rs12969092	1.77569		rs4800157	-2.21665
ENSG00000102189	EEA1	rs10735304	3.71554		rs73209569	2.27894		rs7976159	4.59773	*	rs17790417	1.6455		rs17790417	1.8494		rs10859393	-1.94006		rs4760402	3.47104
ENSG00000102524	TNFSF13B	rs9514837	2.33134		rs9559300	4.26681	*	rs4145212	5.06774	*	rs9514831	3.32074		rs9514837	3.25223		rs9514837	3.05395		rs9514831	3.37351
ENSG00000102575	ACP5	rs35863302	2.66995		rs74180000	3.28261		rs80132751	-2.681		rs74180000	2.31662		rs4804605	-1.80122		rs12373534	2.28227		rs4804617	-1.54111
ENSG00000102760	RGCC	rs9562298	1.60334		rs4304932	4.03938		rs9525479	2.32475		rs9532815	3.69886		rs9590609	-4.376	*	rs4635232	4.55151	*	rs66794946	3.8984
ENSG00000102854	MSLN				rs3752485	2.1881					rs8050486	2.74356		rs12448027	2.55959		rs531278	2.339
ENSG00000102858	MGRN1	rs8057667	-2.67095		rs1684617	1.79823		rs4786537	3.37151		rs1659491	-3.86158		rs1684617	2.72372		rs142419321	4.17473		rs1045520	-3.34502
ENSG00000102882	MAPK3	rs34191640	2.41978		rs2278557	-2.79467		rs2887799	2.35577		rs7542	3.86638		rs56369689	3.38579		rs2005219	2.05248		rs56399904	2.68875
ENSG00000102910	LONP2	rs8053839	-3.86696		rs56017929	-1.79144		rs60760669	-2.09882		rs12928880	1.71158		rs8053839	2.94174		rs11646850	2.20042		rs13338524	-3.70592
ENSG00000102996	MMP15	rs9888790	-2.66054		rs37916	2.53603		rs11076211	-1.45203		rs152139	1.731		rs8057324	-1.61788		rs13338118	-1.59524		rs7350847	4.27367
ENSG00000103024	NME3	rs2235487	2.06107		rs1657111	1.97722		rs366223	3.64894		rs2235487	3.43641		rs10500322	3.05764		rs186939	3.28072		rs2575329	2.79206
ENSG00000103037	SETD6	rs2550428	3.22068		rs3743566	2.91538		rs7184114	-2.69261		rs13333442	-4.79575	*	rs8062272	-2.89112		rs72790266	2.24239		rs72790232	1.78272
ENSG00000103056	SMPD3	rs2863975	3.01075		rs2307022	-3.4381		rs17689022	2.1182		rs6499176	-2.04578		rs4783554	-2.17456		rs9940621	1.74528		rs7197653	-1.60652
ENSG00000103148	NPRL3	rs76599094	-4.75798	*	rs2541604	-3.54646		rs2562191	-4.18657		rs2909028	-2.81466		rs78018924	-2.73852		rs62032626	-4.19666		rs2562164	-3.21249
ENSG00000103168	TAF1C	rs11644456	2.41541		rs2042409	-2.36246		rs2081247	2.88867		rs4150114	-2.89952		rs12445323	3.6281		rs3208968	-2.65183		rs2875858	-2.44603
ENSG00000103202	NME4	rs7193116	2.60558		rs6600214	2.28389		rs407983	3.33565		rs58367941	-2.85034		rs763148	-2.60717		rs8047501	-1.86456		rs35122295	3.34306
ENSG00000103227	LMF1	rs608822	-1.76065		rs9924773	-2.77931		rs9924580	2.20681		rs2382944	-2.86725		rs12446764	1.94538		rs34038120	-3.77775		rs385277	-3.47229
ENSG00000103245	NARFL	rs4589552	4.52793	*	rs12443803	-3.3735		rs7188886	-3.16524		rs10794640	2.6392		rs61112891	2.0125		rs76868955	-2.46764		rs11248945	2.64759
ENSG00000103253	HAGHL	rs12051245	4.00622		rs7205337	3.35765		rs11648796	4.46411	*	rs763206	4.13835		rs3752556	4.46688	*	rs116047494	3.90145		rs4589552	5.14246	*
ENSG00000103254	FAM173A	rs2003832	4.5123	*	rs653612	2.36932		rs12597563	2.32056		rs2020292	2.72251		rs8046455	-3.95848		rs74636066	2.34166		rs763206	3.24968
ENSG00000103257	SLC7A5	rs4843700	-3.94727		rs8050242	2.99671		rs4240803	-2.82681		rs112221048	-2.66657		rs9924130	-4.20952		rs7184827	-3.25076		rs7191787	2.61559
ENSG00000103415	HMOX2	rs6500599	1.68825		rs35880878	-1.98589		rs3761679	3.04322		rs8057667	2.34528		rs4786499	1.86043		rs28789232	2.52236		rs34091811	2.20459
ENSG00000103479	RBL2	rs1861350	-4.26746		rs1861351	-4.41563	*	rs4281707	-4.82691	*	rs9302648	-3.68295		rs4281707	-3.42818		rs3095571	-3.02635		rs9673977	1.90201
ENSG00000103522	IL21R	rs35630199	-2.16815		rs7189071	-4.20582		rs7189071	-2.86114		rs7194299	3.62494		rs12444135	1.943		rs2189521	-5.18894	*	rs35646287	-2.9974
ENSG00000103550	KNOP1	rs71384424	1.89133		rs6497389	2.24432		rs55781242	5.89653	*	rs55781242	1.90731		rs11644834	5.59249	*	rs4780824	2.3393		rs1016971	3.42029
ENSG00000103569	AQP9	rs2292711	3.00122		rs10444840	1.22365		rs12904367	3.03195		rs935209	-1.73352		rs34571435	-3.389		rs12905045	-3.19116		rs60852806	-2.7447
ENSG00000103723	AP3B2	rs8028133	-1.85003		rs12909628	1.35029		rs12911134	2.95587					rs7181761	2.56574		rs7165690	2.88477		rs7181761	2.6165
ENSG00000103811	CTSH	rs6495361	-2.19075		rs1373201	2.27655		rs10519218	-2.06747		rs11632720	2.26721		rs6495338	2.67556		rs74983338	-2.00751		rs11631671	-2.42636
ENSG00000103876	FAH	rs56311146	-3.54934		rs2043691	1.80631		rs2461640	-2.53957		rs12898576	-2.12787		rs3858955	-2.04535		rs72740091	-3.63807		rs1347649	1.88122
ENSG00000104043	ATP8B4	rs11857230	-2.51415		rs4544193	1.97103		rs28687946	3.00374		rs12899434	2.41274		rs7165755	2.4373		rs7165755	2.64071		rs28460885	2.17017
ENSG00000104219	ZDHHC2	rs34516488	4.55678	*	rs1029335	-2.31657		rs11994010	3.24256		rs11994010	3.08788		rs4922268	2.64598		rs4922279	3.01589		rs6837	3.32941
ENSG00000104341	LAPTM4B	rs111570463	-4.04519		rs147931051	-5.42983	*	rs111570463	-4.08216		rs111570463	-4.77929	*	rs111570463	-4.08284		rs111570463	-4.22337		rs111570463	-3.22035
ENSG00000104388	RAB2A	rs7825055	3.26354		rs56294255	3.44965		rs615031	4.51195	*	rs663747	2.50615		rs659118	4.08127		rs7839516	5.6079	*	rs687351	3.55083
ENSG00000104427	ZC2HC1A	rs2919919	-5.22345	*	rs1466526	-4.32544	*	rs982030	-3.90873		rs3780003	-3.58287		rs3780003	-4.41164	*	rs982030	-4.07541		rs922928	-4.04605
ENSG00000104497	SNX16	rs2400539	4.84477	*	rs10958051	5.99463	*	rs28432731	4.69165	*	rs3202419	-5.39408	*	rs12545172	2.87694		rs1966850	4.38326	*	rs799331	-5.01103	*
ENSG00000104518	GSDMD	rs35657405	2.29659		rs2085014	-3.59324		rs11774714	2.93759		rs13254352	2.80486		rs11774714	3.12755		rs896933	3.24346		rs10097092	-2.95537
ENSG00000104643	MTMR9	rs6990463	-1.87268		rs6986275	-2.31787		rs11250133	2.61145		rs111532409	2.34946		rs10105659	1.87516		rs2736283	3.97927		rs11784572	4.00522
ENSG00000104689	TNFRSF10A	rs3935551	2.0715		rs10866821	3.00564		rs6557647	-3.16458		rs12550612	3.07695		rs4242394	2.37312		rs11135715	-2.84307		rs11135706	3.57204
ENSG00000104714	ERICH1	rs67918799	-4.0791		rs1669664	-4.97714	*	rs1703910	-5.49316	*	rs58155246	4.61666	*	rs4735808	-4.61853	*	rs58155246	4.97457	*	rs12375293	4.10659
ENSG00000104722	NEFM	rs118727	2.43198		rs17830962	3.72342		rs3757985	-2.09193		rs1016446	-2.34911		rs2976409	1.63299		rs3860832	2.45333		rs13260263	-1.77248
ENSG00000104731	KLHDC4	rs4843255	-3.5184		rs17836505	-3.37345		rs2019698	-3.88176		rs9937123	2.96727		rs7184505	2.91069		rs8058470	2.98941		rs1124611	3.10516
ENSG00000104774	MAN2B1	rs6511828	-1.49858		rs4804719	-3.17568		rs112223354	1.9992		rs10411504	1.20208		rs55786848	-1.97641		rs34220854	1.62798		rs34213714	3.11183
ENSG00000104808	DHDH	rs11669782	-2.45339		rs79187430	2.56527		rs2387589	2.39799		rs11669782	2.23925		rs2387579	2.30322		rs4313901	2.33732		rs11667229	-2.16044
ENSG00000104835	SARS2	rs11083485	4.92695	*	rs12972986	3.18219		rs2053071	-3.68829		rs12982957	5.76915	*	rs12972986	3.76985		rs733083	-3.81196		rs10424843	3.10269
ENSG00000104883	PEX11G	rs644053	3.94603		rs538852	-2.13313		rs8107652	3.2485		rs112221102	-2.48342		rs12609642	-2.17785		rs142587093	-2.40544		rs12982801	1.92665
ENSG00000104894	CD37	rs1320301	-1.87843		rs2334867	-3.46752		rs10408609	-4.52381	*	rs7249040	-2.24473		rs2288481	-2.97152		rs353993	1.80874		rs2288481	-4.20287
ENSG00000104921	FCER2	rs2161491	2.79196		rs3955174	1.68778		rs10418380	-2.64154		rs56229793	-1.84851		rs10412466	2.55965		rs62110711	3.31815		rs807971	-2.50295
ENSG00000104936	DMPK	rs73045964	1.85213		rs3810333	-1.42771		rs11537711	-2.98667		rs7256920	-3.17577		rs55681266	2.99141		rs11673709	1.84193		rs3810331	1.22741
ENSG00000104946	TBC1D17	rs7251251	-2.36462		rs2353005	-2.92368		rs78620167	-3.37217		rs7251695	-2.76581		rs3729641	-4.54961	*	rs3729641	-3.91524		rs2278836	-3.4834
ENSG00000104951	IL4I1	rs12984891	2.18713		rs1290646	-3.99161		rs4802635	1.79264		rs1545474	-4.08366		rs999583	2.10344		rs4802635	3.84725		rs1013322	1.51136
ENSG00000104972	LILRB1	rs425283	2.02547		rs398244	3.21545		rs2363808	-2.50079		rs2277971	2.55759		rs2363808	2.83928		rs62131633	-2.58505		rs398244	3.21712
ENSG00000104974	LILRA1	rs150458741	2.80799		rs113755785	-1.82083		rs62131630	-2.93926		rs12972724	2.79634		rs28416031	-3.01877		rs398244	2.26551		rs6509896	-2.22289
ENSG00000104980	TIMM44	rs72993911	-3.31502		rs112484205	-1.55838		rs75562158	4.38029	*	rs604938	3.64995		rs572840	-1.90242		rs573593	1.72891		rs11669203	1.84562
ENSG00000105048	TNNT1	rs2288419	1.8999		rs12610698	2.93147		rs34367342	2.31917		rs55633952	3.2826		rs1654448	2.58775		rs6509935	-3.01342		rs11880321	-2.14177
ENSG00000105053	VRK3	rs58700842	-5.47722	*	rs12981445	-2.7512		rs383441	-2.18824		rs6509449	-2.64028		rs8103552	-3.22069		rs12981445	-2.82784		rs3745496	-2.31952
ENSG00000105122	RASAL3	rs4809201	2.2963		rs12982170	-2.17637		rs992914	-2.03639		rs10417873	2.01295		rs78677793	1.6015		rs10417873	-1.90271		rs8099840	2.36222
ENSG00000105185	PDCD5	rs8182578	2.60203		rs8107934	-2.93648		rs8182578	2.92759		rs395136	-4.75233	*	rs11084660	3.8117		rs12150976	4.55039	*	rs7259225	-3.1179
ENSG00000105186	ANKRD27	rs34958746	-2.51266		rs259257	2.77391		rs259270	2.81266		rs35600608	-1.44495		rs259272	1.74013		rs35842353	2.65191		rs10413282	-2.37233
ENSG00000105193	RPS16	rs10407035	2.58062		rs7253005	1.45656		rs10410648	2.88769		rs7253005	1.71439		rs8102247	-2.00031		rs4803250	3.21861		rs1529733	3.72526
ENSG00000105270	CLIP3	rs7248046	2.66515		rs7250058	1.74762		rs2075472	-2.24804		rs7250679	1.74978		rs1008328	-1.48126		rs7250679	4.52387	*	rs4386253	1.6124
ENSG00000105289	TJP3	rs113323320	-4.13491		rs113323320	-2.90073		rs4806948	3.25316		rs12982061	2.6266		rs501168	-2.39478		rs600986	3.79652		rs12982061	3.1491
ENSG00000105323	HNRNPUL1	rs3760659	3.11912		rs11880729	4.77406	*	rs12983047	4.77443	*	rs12985162	4.34882	*	rs12972949	4.06478		rs12983339	4.69842	*	rs4803446	3.21064
ENSG00000105327	BBC3	rs309185	-2.1204		rs8107443	-3.70355		rs309185	-2.90861		rs309185	-2.88501		rs3745621	-3.49832		rs309185	-4.45083	*	rs177918	-3.19502
ENSG00000105329	TGFB1	rs11466344	1.75185		rs4803459	2.93877		rs12973073	3.48242		rs11880729	2.15566		rs11880729	3.26643		rs12983339	3.26193		rs11880729	3.90065
ENSG00000105339	DENND3	rs3739230	-3.33843		rs72681540	2.04736		rs58706622	-3.05129		rs7015022	-2.98309		rs12544261	-3.28314		rs4961333	-1.63961		rs307739	-2.07665
ENSG00000105355	PLIN3	rs34966303	-1.89864		rs262548	2.27415		rs12972366	3.49491		rs10423619	2.5468		rs7249774	-2.39687		rs262558	2.0184		rs10423263	-3.05036
ENSG00000105371	ICAM4	rs281420	-2.79703		rs112512854	-2.50903		rs35765546	2.54897		rs1799969	1.4786		rs2291473	-2.40096		rs710845	2.93491		rs281416	-2.12976
ENSG00000105373	GLTSCR2	rs11668251	4.51904	*	rs11668251	5.05799	*	rs10414443	3.60429		rs77891732	4.22416		rs4439869	2.61962		rs77891732	5.14828	*	rs1862485	3.2293
ENSG00000105438	KDELR1	rs8107712	1.91383		rs275849	2.36692		rs73050916	2.94414		rs276714	1.66349		rs7255757	2.08967		rs1799279	-2.40516		rs62132010	-3.70065
ENSG00000105483	CARD8	rs11672725	-2.77454		rs16981882	2.96522		rs10409934	2.9804		rs11670259	-1.92158		rs11670259	-2.36052		rs12984612	3.95892		rs10409934	2.53926
ENSG00000105486	LIG1	rs60585851	-3.03338		rs8102185	-2.457		rs3730913	2.16189		rs8100083	-1.65943		rs11669386	3.50294		rs434371	-2.91433		rs111764697	3.08395
ENSG00000105499	PLA2G4C	rs380487	2.62218		rs274861	-3.89804		rs416844	-4.10131		rs434371	-4.05038		rs2052854	-4.16972		rs397170	3.12224		rs71355800	3.53592
ENSG00000105501	SIGLEC5	rs11669079	2.15549		rs34317588	2.08373		rs1080581	-2.60809		rs7250538	5.33541	*	rs1551559	-2.61464		rs3794977	2.55406		rs8107937	3.52025
ENSG00000105642	KCNN1	rs1108004	3.66903		rs12460943	2.27005		rs10411949	3.79602		rs4808112	2.85692		rs12710311	3.88145		rs12981683	3.14083		rs73024608	3.7127
ENSG00000105649	RAB3A	rs1005338	4.62687	*	rs141310087	-2.16226		rs12463315	-2.86946		rs59356801	-2.46226		rs12984449	-2.33248		rs141310087	-2.52788		rs4808767	-3.28763
ENSG00000105655	ISYNA1	rs8112969	-2.41749		rs8106931	2.07283		rs172032	2.0386		rs8106047	2.74876		rs74389203	3.0053		rs9749546	2.03345		rs731945	1.76968
ENSG00000105711	SCN1B	rs12986133	-2.33582		rs66634421	1.84684		rs11084798	-2.47318		rs36134907	-2.27697		rs17572704	-2.79772		rs3787037	-2.60011		rs12985670	1.55399
ENSG00000105717	PBX4	rs62134460	-1.58158		rs55831814	-1.80248		rs10407283	1.90391		rs919778	-2.59958		rs34755166	1.42166		rs7247433	1.96467		rs56273306	1.88781
ENSG00000105750	ZNF85	rs141819937	2.88535		rs56119403	3.66885		rs35877658	2.57775		rs111465342	2.4374		rs12611213	3.09739		rs1054688	3.41482		rs73007028	2.56895
ENSG00000105755	ETHE1	rs73041555	-1.56726		rs1055099	-2.57875		rs6509096	1.84172		rs939460	2.88155		rs11667108	-2.4396		rs2599437	4.64758	*	rs35681564	2.49032
ENSG00000105792	C7orf63	rs2013992	1.82987		rs17867607	-1.47949					rs79308206	3.76735					rs17862117	1.32236
ENSG00000105849	TWISTNB	rs2285927	4.12123		rs2285927	3.0754		rs2189569	-2.40229		rs2189566	3.19246		rs7778201	-1.65771		rs10435066	3.84909		rs6952739	-1.67694
ENSG00000105879	CBLL1	rs55858834	2.0576		rs41280236	-4.44561	*	rs2712218	-2.80772		rs10487275	3.14587		rs2712227	2.6351		rs3801940	-3.43403		rs10250105	-2.24058
ENSG00000105928	DFNA5	rs13224864	2.77207		rs4722392	-2.92065		rs2721801	1.86068		rs28758560	2.34998		rs3757652	3.04154		rs6945054	2.10998		rs17149912	-2.38489
ENSG00000105939	ZC3HAV1	rs7803490	7.70024	*	rs10270221	7.27108	*	rs7803490	7.89589	*	rs7803490	6.40543	*	rs7803490	5.02717	*	rs10270221	4.48654	*	rs17133444	-3.40098
ENSG00000105968	H2AFV	rs7799097	7.87996	*	rs4724334	8.17955	*	rs4724334	3.497		rs4724334	-7.37253	*	rs62460548	3.18669		rs4724334	8.46027	*	rs12702091	3.30054
ENSG00000105982	RNF32	rs7786612	3.55593		rs1053214	2.90958		rs56079906	-2.43449		rs849086	2.00341		rs4716654	2.79692		rs4716438	2.32714		rs12671098	3.05908
ENSG00000106006	HOXA6	rs3801776	3.05143					rs6951104	3.64694											rs6668	-1.80364
ENSG00000106153	CHCHD2	rs56128104	2.78816		rs6951810	-2.95737		rs4294145	3.24256		rs4294145	2.04809		rs1064337	2.92169		rs11771788	-2.38258		rs7801405	4.31198
ENSG00000106305	AIMP2	rs6463526	2.31493		rs6973250	-2.93872		rs62454267	1.23973		rs75643255	-2.26883		rs190224996	2.80286		rs112867177	-1.481		rs28430759	-3.21716
ENSG00000106341	PPP1R17	rs28441480	-1.72325		rs741001	-2.55669		rs12701133	3.67657		rs2392000	2.63898		rs62448787	-2.07411		rs763485	2.49532		rs10271238	3.61789
ENSG00000106399	RPA3	rs10085476	-3.10463		rs740194	2.57842		rs6463703	2.99088		rs28912694	-3.09269		rs10486186	-2.07798		rs13229270	-2.84174		rs55808135	-1.68239
ENSG00000106459	NRF1	rs71583720	-3.07108		rs4469397	-1.72785		rs6955093	3.21832		rs6467264	2.08965		rs2402976	3.038		rs6467264	1.76258		rs11973724	-2.10137
ENSG00000106460	TMEM106B	rs77309468	-2.16647		rs6945902	-2.53433		rs1990620	-3.93128		rs62435662	-3.51016		rs5011432	-3.83993		rs16877361	-4.4271	*	rs13229988	-3.32604
ENSG00000106537	TSPAN13	rs71540763	4.39989	*	rs696030	-2.05736		rs1674803	-1.80311		rs11531480	-2.31123		rs2280654	-2.65435		rs62441892	-2.88103		rs818806	-2.00382
ENSG00000106565	TMEM176B	rs4725361	2.97778		rs12673713	1.97784		rs111292377	2.20926		rs73163557	3.54667		rs11772925	2.77179		rs73163557	-2.27042		rs4326309	-2.67121
ENSG00000106603	COA1	rs2240516	3.39156		rs2108410	-2.02008		rs10254926	-3.60077		rs2108410	-1.82127		rs10951738	-2.80981		rs1181599	-3.31201		rs10264159	-3.51725
[truncated: 2,721 more rows]

## Sheet: CD8T
Gene	Gene symbol	SNP_CD8T_UT	z_CD8T_UT	fdr_CD8T_UT	SNP_CD8T_3hCA	z_CD8T_3hCA	fdr_CD8T_3hCA	SNP_CD8T_24hCA	z_CD8T_24hCA	fdr_CD8T_24hCA	SNP_CD8T_3hMTB	z_CD8T_3hMTB	fdr_CD8T_3hMTB	SNP_CD8T_24hMTB	z_CD8T_24hMTB	fdr_CD8T_24hMTB	SNP_CD8T_3hPA	z_CD8T_3hPA	fdr_CD8T_3hPA	SNP_CD8T_24hPA	z_CD8T_24hPA	fdr_CD8T_24hPA
[truncated: 3,206 more rows]

[truncated: 4 more sheets: monocyte, NK, B, DC]
