# Supplementary material for: Single-cell RNA-sequencing of peripheral blood mononuclear cells reveals widespread, context-specific gene expression regulation upon pathogenic exposure
Source: Nat Commun. 2022 Jun 7;13:3267. doi: 10.1038/s41467-022-30893-5 (PMC9174272; doi:10.1038/s41467-022-30893-5)
Supplement: Supplementary file 12 — Supplementary Data 9 [file 41467_2022_30893_MOESM12_ESM.xlsx]

## Sheet: bulk
SNP	Gene	Gene symbol	SNP type	Effect allele	bulk-like-like_ut_eqtl_z	bulk-like-like_ut_eqtl_p	bulk-like-like_ut_eqtl_fdr	z_bulk-like-like_response_3hCA	fdr_response_3hCA	z_bulk-like-like_response_24hCA	fdr_response_24hCA	z_bulk-like-like_response_3hMTB	fdr_response_3hMTB	z_bulk-like-like_response_24hMTB	fdr_response_24hMTB	z_bulk-like-like_response_3hPA	fdr_response_3hPA	z_bulk-like-like_response_24hPA	fdr_response_24hPA
rs1131017	ENSG00000197728	RPS26	C/G	G	-12.426	1.8885e-35	*	5.94964	*	6.48609	*	5.21074	*	6.02186	*	4.2518	*	6.32656	*
rs2074219	ENSG00000170291	ELP5	A/G	A	12.3681	3.89397e-35	*	1.02		-2.26539		-0.499458		-3.8007	*	-0.45747		-3.58813	*
rs10760117	ENSG00000226752	PSMD5-AS1	T/G	T	12.2709	1.29963e-34	*	-0.270931		2.05334		0.664401		2.14464		-1.43881		2.12264
rs61894839	ENSG00000166435	XRRA1	G/A	A	11.9155	9.83928e-33	*	0.327624		3.38971	*	-0.688096		2.26784		-0.53454		1.43379
rs9349050	ENSG00000112139	MDGA1	T/C	T	10.9118	1.01232e-27	*	3.05011	*	1.97926		2.79488		1.05291		2.89282		-1.06196
rs2910686	ENSG00000164308	ERAP2	C/T	T	-10.706	9.51893e-27	*	7.16768	*	-2.13215		6.11483	*	-0.915139		6.70732	*	1.45226
rs9271520	ENSG00000237541	HLA-DQA2	A/G	G	10.3686	3.44535e-25	*	-4.32377	*	-6.72058	*	-5.24187	*	-10.0409	*	-1.89137		-9.07986	*
rs8141807	ENSG00000212939	RP1-29C18.10	G/C	C	10.3622	3.6839e-25	*	-6.40276	*	2.45654		-4.27924	*	1.84805		-5.22906	*	-0.483312
rs7309189	ENSG00000013573	DDX11	G/A	G	10.346	4.36337e-25	*	1.94916		3.14896	*	-0.936897		1.19075		-0.244163		1.73079
rs35188965	ENSG00000113504	SLC12A7	C/T	C	10.2043	1.89879e-24	*	-3.99623	*	-6.64039	*	-3.13326	*	-6.68914	*	-4.05681	*	-6.14776	*
rs7806458	ENSG00000106565	TMEM176B	G/A	G	9.99543	1.59641e-23	*	-7.16581	*	-0.0999624		-7.82762	*	-2.29709		-6.39739	*	0.391953
rs4147638	ENSG00000183172	SMDT1	G/A	A	-9.97831	1.89498e-23	*	2.86433		3.23665	*	2.6976		2.78164		2.52353		2.98683
rs2532233	ENSG00000214401	KANSL1-AS1	C/T	T	9.93445	2.94946e-23	*	-7.18161	*	0.541326		-5.63448	*	-0.148858		-5.561	*	1.68411
rs817352	ENSG00000196421	LINC00176	C/T	T	9.83125	8.26283e-23	*	-6.00538	*	-1.32627		-4.55516	*	-0.702102		-5.49547	*	-1.16566
rs11541855	ENSG00000132507	EIF5A	T/C	C	-9.79321	1.20185e-22	*	2.57217		1.21308		2.55813		1.26756		2.30741		3.5617	*
rs7806458	ENSG00000002933	TMEM176A	G/A	G	9.75742	1.71495e-22	*	-8.02964	*	0.382165		-9.08002	*	-1.65862		-8.02784	*	1.34578
rs35228013	ENSG00000254859	RP11-661A12.5	G/A	A	9.65557	4.66336e-22	*	-2.47136		9.88002	*	-1.69576		7.188	*	-1.63948		5.51199	*
rs12648821	ENSG00000260265	RP11-44F21.5	G/A	A	9.58678	9.10355e-22	*	-6.18575	*	2.59096		-6.27893	*	-1.90244		-4.94173	*	-1.1379
rs2741159	ENSG00000167768	KRT1	C/A	C	9.39107	5.94333e-21	*	-4.11391	*	-1.769		-5.05861	*	-2.87958		-4.54414	*	-2.39927
rs7215297	ENSG00000141698	NT5C3B	C/T	T	9.3681	7.39199e-21	*	-2.34348		2.05827		-2.35815		-0.192653		-1.68266		2.07284
rs11772922	ENSG00000158525	CPA5	G/T	T	9.28705	1.58698e-20	*	-8.05839	*	-0.660552		-6.92262	*	-0.38733		-7.8119	*	-3.09355	*
rs66817580	ENSG00000183844	FAM3B	G/T	T	9.22647	2.7988e-20	*	-5.81544	*	-5.10657	*	-6.83853	*	-7.7514	*	-5.22632	*	-3.03273
rs17184588	ENSG00000188529	SRSF10	T/C	C	-9.07293	1.15784e-19	*	0.123709		0.64453		1.7541		1.20436		0.895855		0.585137
rs7039222	ENSG00000164978	NUDT2	A/G	G	9.03521	1.63703e-19	*	-4.2164	*	0.600982		-5.7722	*	-0.749223		-4.079	*	-1.08172
rs2136600	ENSG00000240344	PPIL3	C/T	T	-9.03437	1.64905e-19	*	4.13935	*	1.60846		3.47696	*	2.0038		4.46353	*	1.53525
rs416568	ENSG00000204644	ZFP57	T/A	A	9.01174	2.03072e-19	*	-3.82427	*	4.38391	*	-4.043	*	2.57864		-5.75145	*	1.85059
rs4970777	ENSG00000134202	GSTM3	C/T	C	-9.00976	2.06433e-19	*	-2.45031		1.16191		-2.42097		1.59356		-1.72951		0.207696
rs432206	ENSG00000123219	CENPK	C/G	G	8.86904	7.38057e-19	*	-5.54702	*	0.608873		-3.29802	*	1.33515		-3.52413	*	0.0134778
rs2281780	ENSG00000120675	DNAJC15	G/T	T	-8.86612	7.56845e-19	*	-1.35195		-4.00423	*	-0.0795814		-2.68456		0.389725		-1.37625
rs6007595	ENSG00000100376	FAM118A	C/G	G	8.83212	1.0282e-18	*	4.11243	*	7.0208	*	4.3227	*	6.00665	*	3.62578	*	5.97877	*
rs6908428	ENSG00000135541	AHI1	A/G	G	-8.81402	1.20543e-18	*	2.72542		2.68897		2.22413		3.60509	*	1.66419		2.153
rs9306156	ENSG00000160305	DIP2A	T/C	C	8.74496	2.23411e-18	*	-4.03034	*	-4.59318	*	-2.59269		-4.65925	*	-2.54998		-3.04307
rs2276683	ENSG00000236682	AC068282.3	C/G	G	8.73304	2.48005e-18	*	-0.894008		-2.61181		-2.75623		-3.44416	*	-1.91237		-2.0706
rs9612520	ENSG00000184674	GSTT1	T/G	G	-8.70551	3.15899e-18	*	3.9613	*	-6.18837	*	4.24487	*	-5.00879	*	4.62782	*	-4.21807	*
rs1437891	ENSG00000138381	ASNSD1	A/G	A	-8.68193	3.88869e-18	*	0.806335		1.46761		0.592705		-0.28741		2.23572		2.03742
rs36053285	ENSG00000270127	RP11-526I2.5	T/C	C	-8.67027	4.30605e-18	*	1.32306		0.0729171		2.8571		0.777001		3.14136	*	1.40939
rs7045416	ENSG00000204001	LCN8	G/C	C	8.54456	1.29206e-17	*	-5.02059	*	-6.42179	*	-5.69137	*	-5.94847	*	-2.19898		-4.04893	*
rs9306156	ENSG00000160307	S100B	T/C	C	8.45164	2.87338e-17	*	-7.13942	*	-8.13558	*	-6.73108	*	-8.61375	*	-6.60274	*	-7.70435	*
rs9357006	ENSG00000186470	BTN3A2	A/C	C	-8.44492	3.04045e-17	*	-0.581527		-4.53971	*	0.0028557		-3.38697	*	0.788601		-2.71533
rs884181	ENSG00000165730	STOX1	T/C	C	8.30308	1.01515e-16	*	0.719942		-1.01011		-0.254097		-2.50798		-0.55327		-1.33368
rs62480001	ENSG00000036448	MYOM2	G/C	C	8.26042	1.45185e-16	*	-6.69089	*	-8.2345	*	-5.23194	*	-8.06808	*	-6.34181	*	-7.99178	*
rs62224180	ENSG00000182362	YBEY	G/C	C	8.06817	7.1459e-16	*	-4.13732	*	-2.31525		-2.7146		-1.63262		-2.91499		0.137286
rs16967494	ENSG00000133392	MYH11	C/T	T	7.93196	2.15992e-15	*	-1.30507		2.576		0.0901274		3.5706	*	-1.15148		2.70682
rs2346586	ENSG00000226124	FTCDNL1	T/C	T	7.90186	2.74904e-15	*	-6.54904	*	-4.65746	*	-5.69777	*	-5.02437	*	-4.67244	*	-5.43669	*
rs949055	ENSG00000149403	GRIK4	C/T	C	7.88145	3.23733e-15	*	-5.60223	*	-7.00256	*	-4.31501	*	-6.5089	*	-4.08638	*	-7.63039	*
rs9890200	ENSG00000006282	SPATA20	A/C	C	-7.87223	3.47902e-15	*	5.76472	*	2.58812		5.61336	*	2.71199		4.16761	*	2.50212
rs2246577	ENSG00000141560	FN3KRP	T/C	T	-7.86086	3.81079e-15	*	0.417063		-1.31137		1.42103		-0.617492		0.95339		-0.0749277
rs7546268	ENSG00000236624	CCDC163P	T/C	T	7.83377	4.74095e-15	*	0.197778		4.34595	*	0.42603		1.8792		-1.71151		2.95537
rs113162983	ENSG00000228857	AC104653.1	C/A	C	-7.79292	6.54366e-15	*	3.79856	*	-2.0785		1.34761		-0.502212		1.34756		-1.52942
rs11648403	ENSG00000129925	TMEM8A	C/T	T	-7.73218	1.05704e-14	*	2.68415		0.925593		2.38683		1.57855		1.57135		1.1316
rs3806160	ENSG00000116791	CRYZ	T/C	T	7.72865	1.08736e-14	*	-1.82888		4.08931	*	-1.43989		1.79445		-2.83857		1.02884
rs10276099	ENSG00000196683	TOMM7	A/G	A	-7.5707	3.70933e-14	*	2.44763		1.20356		1.14333		2.13248		0.989681		1.64839
rs7077538	ENSG00000180817	PPA1	T/G	G	7.49667	6.54945e-14	*	0.0931678		-1.07827		-0.144812		-0.691657		-0.651287		-0.454977
rs6598075	ENSG00000177963	RIC8A	C/G	G	7.49317	6.73169e-14	*	0.849772		-5.26653	*	2.37856		-4.296	*	-0.28089		-5.77354	*
rs11246065	ENSG00000251661	RP11-326C3.11	A/G	G	7.47931	7.47764e-14	*	-5.78883	*	-0.793201		-3.65945	*	-0.672932		-4.95917	*	-1.63103
rs17700376	ENSG00000108107	RPL28	A/G	G	-7.45569	8.93242e-14	*	0.745276		0.664951		-0.0645717		1.05381		0.471124		1.38835
rs6458200	ENSG00000188056	TREML4	G/T	T	7.39773	1.38668e-13	*	5.72593	*	4.47989	*	4.27175	*	5.56885	*	5.27993	*	5.53298	*
rs3824729	ENSG00000107796	ACTA2	G/A	A	7.35459	1.91787e-13	*	-1.95309		3.55959	*	-2.35843		1.66736		-3.16333	*	0.509102
rs636049	ENSG00000197345	MRPL21	A/C	C	-7.35132	1.96141e-13	*	0.719568		0.154736		1.47285		1.48957		2.47078		0.182464
rs7187776	ENSG00000178952	TUFM	A/G	G	7.31206	2.63195e-13	*	-2.45007		-2.39171		-2.1272		-2.42565		-2.13921		-1.09142
rs11580138	ENSG00000143184	XCL1	C/T	T	7.28673	3.17875e-13	*	-1.12116		-4.40005	*	-1.50717		-3.55935	*	-1.48075		-5.22887	*
rs11070457	ENSG00000171763	SPATA5L1	A/C	C	7.27187	3.54729e-13	*	-2.0611		-3.88506	*	-2.41002		-3.07072	*	-2.82824		-1.44297
rs10819317	ENSG00000160408	ST6GALNAC6	A/G	G	-7.2718	3.54729e-13	*	-0.0936095		1.33009		0.989702		1.35898		1.51712		1.45676
rs13140099	ENSG00000245954	RP11-18H21.1	G/A	A	-7.25987	3.8709e-13	*	1.3917		3.04633	*	1.79813		2.90484		1.85519		2.72646
rs252893	ENSG00000155542	SETD9	T/C	T	-7.25309	4.07038e-13	*	-0.778045		0.707839		-0.900115		1.46053		0.338557		-0.829867
rs9790789	ENSG00000240005	RP11-293A21.1	C/A	A	7.23362	4.70356e-13	*	-3.45091	*	-1.35023		-1.65223		-1.89777		-1.54784		-1.46523
rs1059264	ENSG00000197119	SLC25A29	C/T	T	7.22846	4.88717e-13	*	-3.78025	*	-0.087876		-3.56095	*	-1.93399		-1.81905		-1.42098
rs479777	ENSG00000236935	AP003774.1	T/C	C	7.16736	7.65472e-13	*	-5.00541	*	-1.23685		-2.9376		-1.78668		-3.04714		-0.754694
rs345781	ENSG00000248905	FMN1	A/G	G	7.12432	1.04687e-12	*	-6.4046	*	-0.89586		-5.90572	*	-0.984322		-5.01876	*	-2.27466
rs5756736	ENSG00000100079	LGALS2	G/A	G	7.12181	1.06527e-12	*	-5.35775	*	-1.48219		-5.89767	*	-7.2539	*	-4.88919	*	-5.01167	*
rs7605964	ENSG00000236213	AC006369.2	T/C	T	7.07989	1.44363e-12	*	-2.99832	*	-2.65997		-2.8198		-3.06611	*	-4.45155	*	-2.5981
rs968567	ENSG00000134824	FADS2	C/T	T	7.05616	1.71364e-12	*	-4.59979	*	2.61058		-4.5241	*	2.31312		-4.71452	*	2.13578
rs2395943	ENSG00000124587	PEX6	A/G	A	-6.99831	2.58902e-12	*	3.50447	*	-1.1771		3.26324	*	0.168284		3.60935	*	-0.249124
rs6955367	ENSG00000121716	PILRB	A/G	G	6.99705	2.61501e-12	*	1.56366		1.19277		1.59707		2.00952		-1.27821		-1.72921
rs12878578	ENSG00000100448	CTSG	G/A	A	6.98176	2.91837e-12	*	-5.90754	*	-6.62896	*	-4.7545	*	-6.44814	*	-4.55731	*	-6.41162	*
rs10500316	ENSG00000189068	VSTM1	C/T	T	6.96113	3.37866e-12	*	-6.1004	*	-7.0352	*	-5.83218	*	-6.06843	*	-5.7253	*	-6.21125	*
rs835044	ENSG00000184752	NDUFA12	T/C	T	6.88795	5.66618e-12	*	2.32367		-1.43968		0.456847		-1.29809		1.5694		-1.77942
rs7632486	ENSG00000170293	CMTM8	G/A	G	6.88594	5.74637e-12	*	-0.119683		-0.929698		-0.696593		-0.939254		-1.24281		-0.952636
rs7856656	ENSG00000137106	GRHPR	C/T	T	6.81043	9.73277e-12	*	-2.7443		-1.64451		-1.86644		-0.643425		-0.84648		-0.440895
rs11636944	ENSG00000182253	SYNM	T/G	G	-6.71641	1.86014e-11	*	-2.32097		-3.00507	*	-0.70307		-3.71151	*	-1.61836		-4.05253	*
rs1978713	ENSG00000174652	ZNF266	C/G	G	-6.66987	2.55803e-11	*	-0.58123		0.888563		-0.520339		1.2736		-0.716275		-0.356954
rs2300077	ENSG00000112299	VNN1	T/C	C	6.62466	3.4819e-11	*	-3.13798	*	-0.784		-1.26158		2.59337		-1.74855		2.62004
rs7136238	ENSG00000127337	YEATS4	G/T	G	6.62347	3.51029e-11	*	-4.69052	*	-0.634706		-1.8742		-2.55582		-2.41961		0.282326
rs4498009	ENSG00000129055	ANAPC13	C/G	C	-6.62064	3.5726e-11	*	0.252562		-0.36092		0.245784		-1.19828		0.470562		-1.74731
rs2516835	ENSG00000135951	TSGA10	C/T	T	-6.61672	3.67058e-11	*	0.996115		-1.44981		0.859839		-0.196769		0.250195		-1.92732
rs12525110	ENSG00000234147	RP3-460G2.2	G/A	G	6.60504	3.97517e-11	*	-5.78992	*	-0.889906		-5.07675	*	-2.71434		-4.15995	*	-0.766161
rs3751325	ENSG00000166896	XRCC6BP1	A/T	T	-6.58845	4.43993e-11	*	3.693	*	1.52932		2.44508		1.07207		3.27261	*	0.435989
rs9273493	ENSG00000179344	HLA-DQB1	C/T	T	6.54358	6.01357e-11	*	-1.45092		-0.743578		-1.7717		-3.43783	*	-0.340859		-2.23255
rs2847256	ENSG00000260302	RP11-973H7.1	T/A	T	-6.54004	6.14366e-11	*	3.51362	*	2.41796		1.1033		3.74609	*	3.15443	*	3.23559	*
rs8062041	ENSG00000257017	HP	C/T	T	-6.53164	6.49839e-11	*	5.70863	*	6.2613	*	5.78199	*	6.19968	*	5.06548	*	6.22131	*
rs1615243	ENSG00000168038	ULK4	T/C	C	6.53175	6.50708e-11	*	-0.957136		-1.54973		0.218666		-1.09617		-0.79416		-0.983854
rs35797125	ENSG00000108384	RAD51C	G/A	A	6.51928	7.06834e-11	*	-2.0607		2.38563		-0.0955641		0.302973		0.100879		0.870074
rs3966782	ENSG00000141503	MINK1	T/C	C	6.51269	7.3861e-11	*	-3.18731	*	-2.64981		-2.51406		-1.98335		-3.26031	*	-0.869472
rs17305311	ENSG00000170889	RPS9	T/C	C	-6.51243	7.3861e-11	*	-0.145313		-0.242676		0.187785		0.466201		1.13973		0.0438762
rs3099936	ENSG00000176209	SMIM19	C/T	T	6.50768	7.63609e-11	*	-2.54325		-0.784085		-2.2354		-2.18507		-2.43843		-0.46828
rs816868	ENSG00000156113	KCNMA1	C/T	T	-6.49437	8.3365e-11	*	1.8668		-1.7922		4.80597	*	3.67596	*	3.29218	*	2.23527
rs7605824	ENSG00000035115	SH3YL1	G/A	A	-6.47507	9.46864e-11	*	2.53261		4.29887	*	1.96595		4.07148	*	1.2477		2.97625
rs4338909	ENSG00000197020	ZNF100	T/G	T	6.47443	9.51894e-11	*	1.16507		4.53501	*	1.95987		0.857807		1.30885		1.62463
rs1651887	ENSG00000175221	MED16	G/A	A	6.46871	9.8915e-11	*	-1.77645		-3.65835	*	-1.3072		-2.35691		-2.59388		-1.86268
rs10242703	ENSG00000146574	CCZ1B	G/A	A	-6.46779	9.944e-11	*	0.13764		-0.294328		0.57566		1.38819		-0.0620989		1.73951
rs11150882	ENSG00000187624	C17orf97	G/A	A	6.46088	1.04151e-10	*	4.9475	*	8.45216	*	5.15478	*	8.60086	*	6.06975	*	7.64596	*
rs10110952	ENSG00000129295	LRRC6	G/T	T	-6.44959	1.12146e-10	*	3.77298	*	2.03371		1.44788		1.6836		1.32366		2.13004
rs11935989	ENSG00000251022	THAP9-AS1	A/T	T	-6.4335	1.24617e-10	*	-0.608408		2.64207		1.03648		2.30734		1.83174		3.72445	*
rs3008111	ENSG00000172785	CBWD1	A/T	A	6.42172	1.34849e-10	*	0.807885		-0.968361		1.35263		0.0887065		2.14321		-1.20934
rs6708265	ENSG00000115687	PASK	A/G	G	-6.4203	1.35917e-10	*	-0.543421		-1.60073		-0.360427		-2.6609		-0.45714		-2.44434
rs489941	ENSG00000162620	LRRIQ3	C/A	A	-6.41872	1.37353e-10	*	0.590186		-3.89141	*	1.32678		-3.66528	*	0.373027		-1.90485
rs11608938	ENSG00000120647	CCDC77	G/T	T	-6.37153	1.87066e-10	*	1.66371		1.19934		0.625546		2.90079		1.26705		0.125565
rs1293299	ENSG00000079459	FDFT1	A/C	C	-6.35934	2.02543e-10	*	3.78848	*	3.34636	*	4.2188	*	3.50998	*	3.483	*	2.55771
rs9022	ENSG00000182372	CLN8	C/A	A	-6.35336	2.10607e-10	*	3.46276	*	3.59797	*	3.92864	*	3.8877	*	3.8115	*	2.74585
rs1044213	ENSG00000142188	TMEM50B	C/G	C	-6.34957	2.15876e-10	*	2.48554		0.0957798		0.839833		-1.02552		0.476301		-2.2651
rs8629	ENSG00000165171	WBSCR27	C/T	T	6.34562	2.2156e-10	*	-3.5581	*	-0.618339		-3.80072	*	-0.957709		-2.0307		0.754773
rs2303260	ENSG00000135698	MPHOSPH6	C/G	G	-6.33586	2.35807e-10	*	1.01463		-1.88576		1.02766		0.263521		1.55965		-0.49039
rs75500402	ENSG00000169710	FASN	A/G	G	6.32328	2.56201e-10	*	2.58226		-3.61073	*	0.70005		-3.64365	*	0.819754		-3.6149	*
rs2278180	ENSG00000242550	SERPINB10	A/G	G	6.29968	2.98415e-10	*	-4.59914	*	-5.30985	*	-4.0682	*	-5.39477	*	-2.42188		-5.61564	*
rs34034499	ENSG00000214087	ARL16	G/C	C	-6.25254	4.03675e-10	*	0.818313		-1.05606		1.48219		-0.812857		2.6143		-1.2206
rs948636	ENSG00000134779	TPGS2	G/C	C	-6.24505	4.23258e-10	*	1.95738		-1.7914		3.05388		-0.0886072		2.53725		-0.657146
rs117521606	ENSG00000185829	ARL17A	T/C	C	6.23505	4.51778e-10	*	0.469843		0.376274		0.129504		0.655593		0.121686		1.37553
rs4233115	ENSG00000198756	COLGALT2	G/A	G	-6.22257	4.88983e-10	*	-2.8609		-1.71124		-2.50601		-0.139304		-1.59449		-4.94106	*
rs4073738	ENSG00000183092	BEGAIN	T/C	C	-6.20653	5.41432e-10	*	3.56153	*	4.56181	*	3.87774	*	3.51795	*	3.16262	*	3.70701	*
rs7662433	ENSG00000251580	RP11-539L10.3	G/A	A	-6.2001	5.63915e-10	*	2.54097		-2.57193		2.87361		-0.639485		2.68295		-1.31035
rs7917584	ENSG00000240291	RP11-499P20.2	G/A	A	6.19441	5.85075e-10	*	-2.75665		-1.84712		-1.74507		-0.683627		-2.50071		-1.48485
rs34495	ENSG00000248489	CTD-2007H13.3	G/T	T	6.17971	6.42642e-10	*	0.534676		-0.168922		1.23244		-1.78829		0.202222		-0.198553
rs846808	ENSG00000117595	IRF6	C/T	T	6.12931	8.8322e-10	*	-2.49364		0.256775		-2.79853		-0.368061		-2.55329		-1.58389
rs7143764	ENSG00000258289	CHURC1	A/G	G	6.08114	1.19435e-09	*	-2.58718		-1.63065		-2.4348		-1.40577		-1.56502		-1.26456
rs147446876	ENSG00000136682	CBWD2	C/T	T	-6.0798	1.20333e-09	*	-0.608712		-1.33524		-0.286606		0.25204		-0.437775		0.375657
rs2731670	ENSG00000246334	PRR7-AS1	A/C	A	-6.06482	1.31954e-09	*	5.07629	*	4.12313	*	4.14105	*	1.89006		3.72496	*	1.57603
rs2267989	ENSG00000140092	FBLN5	G/A	A	-6.03163	1.62143e-09	*	1.46974		-4.10595	*	1.20247		-3.69027	*	0.0748111		-4.6658	*
rs138616686	ENSG00000124588	NQO2	A/G	G	-6.02805	1.65796e-09	*	1.95646		-2.81265		2.07174		-1.34779		0.475923		-2.28352
rs4753126	ENSG00000110218	PANX1	C/T	T	6.02347	1.70791e-09	*	0.154315		-0.543705		-0.342219		0.0576974		0.115835		-0.674603
rs1809668	ENSG00000233930	KRTAP5-AS1	G/A	G	6.01906	1.75498e-09	*	-3.8544	*	-3.39157	*	-3.11651		-3.78392	*	-3.09214		-0.665597
rs2732275	ENSG00000172728	FUT10	G/A	G	6.00673	1.89454e-09	*	-0.702186		1.88909		-2.41614		0.961882		-0.915195		1.0857
rs730078	ENSG00000104835	SARS2	A/G	A	5.99037	2.09583e-09	*	-2.7699		-1.67363		-1.28756		-2.00038		-1.34731		-1.24503
rs2869492	ENSG00000234719	RP11-166B2.1	C/T	C	5.98945	2.10617e-09	*	-3.17843	*	2.07582		-1.49427		1.22815		-2.09459		4.33634	*
rs6538421	ENSG00000198015	MRPL42	C/T	T	-5.96548	2.43737e-09	*	-0.0183238		1.03681		0.427951		0.363446		2.35796		1.44833
rs9634292	ENSG00000251301	RP11-81H14.2	T/A	T	-5.95951	2.52856e-09	*	3.51774	*	1.4435		4.13958	*	2.42844		3.73652	*	1.95624
rs4984808	ENSG00000261505	LA16c-358B7.3	C/T	C	5.95405	2.61667e-09	*	-0.860317		-0.27679		-0.284651		-0.938364		-1.41287		-1.19896
rs6720375	ENSG00000197927	C2orf27A	G/C	G	-5.92023	3.2116e-09	*	-0.0051136		-4.11357	*	0.147927		-1.31868		-0.095718		-1.09476
rs2632277	ENSG00000144182	LIPT1	C/T	T	-5.90828	3.45446e-09	*	0.0406362		0.896241		2.61539		0.962174		0.560291		-1.0981
rs11039337	ENSG00000109920	FNBP4	T/C	C	-5.87762	4.15755e-09	*	-1.26264		1.59856		-0.985126		1.21556		0.0844836		-0.965382
rs2236472	ENSG00000182871	COL18A1	C/T	T	-5.84627	5.02325e-09	*	-2.22435		3.77453	*	-1.61966		2.15837		0.170537		2.97425
rs12277188	ENSG00000177042	TMEM80	T/C	T	-5.84219	5.15159e-09	*	-0.73633		-1.62807		-0.596452		-1.26015		1.87176		-1.77887
rs4504745	ENSG00000197958	RPL12	A/G	A	-5.8387	5.25781e-09	*	0.147254		-0.370328		2.37205		1.20647		1.37368		-0.168632
rs11612245	ENSG00000139610	CELA1	T/C	C	5.82725	5.6365e-09	*	-3.54533	*	-3.76024	*	-3.9696	*	-4.76204	*	-4.28625	*	-3.47836	*
rs9527	ENSG00000166275	C10orf32	C/T	T	-5.82227	5.80085e-09	*	-0.710101		0.710356		-0.13181		0.0806882		0.737256		-1.12545
rs3734618	ENSG00000124780	KCNK17	A/G	A	5.82117	5.84966e-09	*	-5.68898	*	-5.90143	*	-6.11733	*	-5.07443	*	-5.3654	*	-5.46833	*
rs10889104	ENSG00000184292	TACSTD2	C/G	G	5.79585	6.79963e-09	*	-0.139554		2.98668	*	-2.84043		0.0370932		-2.891		1.87041
rs1473807	ENSG00000185808	PIGP	G/A	A	5.78547	7.234e-09	*	-2.3101		0.435609		-0.550359		-0.503324		-1.05248		-0.219587
rs1662955	ENSG00000172954	LCLAT1	T/C	C	5.78307	7.33801e-09	*	-3.54709	*	-2.82864		-1.49807		-2.97601		-2.82595		-2.24518
rs55775354	ENSG00000184898	RBM43	G/A	G	5.77265	7.80576e-09	*	0.078763		2.06904		-0.300455		1.10318		-0.65684		0.418249
rs6843595	ENSG00000168824	NSG1	A/G	G	-5.76317	8.25339e-09	*	4.30718	*	1.64583		4.7437	*	2.24945		4.34004	*	1.38314
rs17698176	ENSG00000176681	LRRC37A	T/G	G	5.74224	9.34543e-09	*	-3.39183	*	1.03629		-1.53959		0.576218		-2.01114		0.673958
rs57371943	ENSG00000120645	IQSEC3	G/C	C	5.73707	9.63683e-09	*	-3.27237	*	-1.36123		-2.38087		-1.17362		-3.41994	*	-1.60618
rs9348724	ENSG00000153157	SYCP2L	G/C	C	5.71957	1.06901e-08	*	-5.76916	*	-5.43094	*	-4.75903	*	-4.77831	*	-3.55208	*	-4.69811	*
rs2640738	ENSG00000110723	EXPH5	C/T	C	-5.70518	1.16207e-08	*	2.13694		0.433303		1.81929		-0.61398		2.48522		2.67849
rs6719488	ENSG00000226806	AC011893.3	G/T	G	5.68109	1.33909e-08	*	-4.19222	*	-4.7588	*	-2.65037		-4.88789	*	-3.13302	*	-5.23655	*
rs4623482	ENSG00000147421	HMBOX1	C/G	G	-5.67727	1.36757e-08	*	1.16591		-0.497659		1.93394		-0.0947292		3.43697	*	1.93542
rs8130507	ENSG00000237945	LINC00649	T/C	T	-5.66701	1.4515e-08	*	0.474986		-2.12123		1.12354		-1.55324		1.05099		-2.16516
rs504781	ENSG00000259715	CTD-3110H11.1	T/C	C	5.64635	1.64033e-08	*	-0.778748		0.415002		-1.63632		2.26908		-1.65403		0.481133
rs1628955	ENSG00000166839	ANKDD1A	T/C	T	5.64359	1.66724e-08	*	-3.41478	*	0.876973		-2.48482		-1.58349		-2.82706		-0.847992
rs1133328	ENSG00000163576	EFHB	G/T	T	5.62237	1.88541e-08	*	-1.18827		1.51016		-1.96546		1.52599		-0.327946		2.52336
rs10020773	ENSG00000151552	QDPR	A/C	C	-5.6144	1.97245e-08	*	0.581292		1.13577		1.7502		1.7231		1.74206		1.85025
rs568617	ENSG00000172543	CTSW	C/T	T	-5.60873	2.03734e-08	*	2.15869		1.30628		3.01497		2.64611		2.55067		2.3773
rs10194024	ENSG00000135919	SERPINE2	C/A	C	5.6039	2.09703e-08	*	-1.04135		-3.91589	*	0.194274		-2.28184		0.397834		-1.91622
rs12886130	ENSG00000165502	RPL36AL	C/T	T	-5.57214	2.51542e-08	*	1.93262		1.54576		1.9763		1.43856		1.26979		0.854568
rs4727187	ENSG00000188372	ZP3	C/A	A	-5.56203	2.66395e-08	*	-5.1307	*	-4.28594	*	-4.96564	*	-4.76552	*	-4.59068	*	-6.19212	*
rs3009576	ENSG00000142856	ITGB3BP	T/C	C	5.56175	2.67312e-08	*	-2.41785		1.14772		-2.29241		1.59696		-1.85912		0.690674
rs71347129	ENSG00000173272	MZT2A	G/A	A	5.54864	2.87966e-08	*	-1.62482		1.21059		0.329131		0.463878		-0.358374		-0.123816
rs1512740	ENSG00000138757	G3BP2	T/C	C	-5.5385	3.04899e-08	*	1.62108		1.54299		-0.0152152		0.998329		-0.117779		0.216352
rs2972632	ENSG00000267053	CTD-3162L10.1	A/G	A	5.53725	3.07346e-08	*	-1.5142		-2.23884		-0.247287		-0.614456		-1.00413		-1.06488
rs10402601	ENSG00000161265	U2AF1L4	G/C	C	5.53467	3.11939e-08	*	-3.43661	*	-0.848547		-1.6224		-0.383374		-2.36264		-0.537936
rs2279692	ENSG00000198468	FLVCR1-AS1	C/T	C	-5.51846	3.41711e-08	*	-1.09051		-5.28623	*	0.49296		-3.9923	*	-0.455576		-4.19946	*
rs11580138	ENSG00000143185	XCL2	C/T	T	-5.50933	3.60059e-08	*	-1.25916		2.23491		-1.4306		2.30196		0.550797		3.2516	*
rs5753106	ENSG00000241528	RP1-130H16.16	A/G	G	-5.50702	3.64586e-08	*	2.9591		3.92211	*	2.73564		3.40486	*	3.27348	*	3.30298	*
rs60648747	ENSG00000089169	RPH3A	G/A	A	5.50295	3.73806e-08	*	-3.40552	*	-5.48981	*	-3.74018	*	-4.88792	*	-3.33889	*	-4.76962	*
rs11242109	ENSG00000197375	SLC22A5	G/T	T	-5.50244	3.74231e-08	*	1.42114		1.08582		2.11261		-0.299258		0.897746		0.86061
rs12676438	ENSG00000104497	SNX16	C/T	C	5.49402	3.9293e-08	*	3.62595	*	2.48114		5.08134	*	0.887164		2.30174		1.56195
rs6689461	ENSG00000269175	AC093157.1	A/G	G	5.49015	4.01934e-08	*	-0.78636		1.72226		-0.0246554		0.035149		0.253452		1.39335
rs6073624	ENSG00000101109	STK4	T/C	C	5.47973	4.26288e-08	*	-3.14442	*	-5.56083	*	-2.09804		-4.59873	*	-2.09151		-4.34267	*
rs2847256	ENSG00000267654	RP11-973H7.4	T/A	T	-5.46698	4.57716e-08	*	-0.681749		-1.39474		-1.10131		-0.37299		-0.244101		-1.06867
rs620476	ENSG00000106772	PRUNE2	C/A	A	5.45854	4.80444e-08	*	-4.313	*	-4.60462	*	-3.88767	*	-4.54466	*	-2.60037		-3.63011	*
rs62066723	ENSG00000233483	CTD-2020K17.4	T/C	C	-5.45626	4.85885e-08	*	-0.122605		1.60571		-0.183781		1.83686		0.649873		2.26338
rs9520848	ENSG00000041515	MYO16	T/C	C	5.45372	4.93602e-08	*	-3.23591	*	-1.23118		-1.62049		-1.68626		-3.52523	*	-3.0427
rs7261003	ENSG00000054793	ATP9A	C/T	T	-5.4499	5.03698e-08	*	-1.46854		-2.38891		-1.83708		-0.0306999		-0.933583		-1.06916
rs171531	ENSG00000049192	ADAMTS6	A/G	G	5.43548	5.46736e-08	*	0.680058		-0.450503		0.737842		-2.26386		0.244443		-1.47113
rs8048206	ENSG00000131634	TMEM204	T/C	C	5.43372	5.52283e-08	*	-0.738332		1.83774		-1.68045		0.956706		0.374583		1.65213
rs36040835	ENSG00000125743	SNRPD2	T/G	G	-5.4292	5.66072e-08	*	0.735363		2.37749		1.48199		0.907629		0.611713		1.93647
rs2241976	ENSG00000125637	PSD4	G/A	G	5.42563	5.77602e-08	*	-3.89609	*	-3.62558	*	-2.31204		-3.20059	*	-2.59873		-2.97179
rs11101980	ENSG00000168765	GSTM4	T/G	G	-5.42358	5.84105e-08	*	4.45506	*	0.115471		3.17439	*	0.436335		4.24615	*	0.970815
rs12051245	ENSG00000103253	HAGHL	T/C	C	5.4208	5.93329e-08	*	-1.97672		0.0533942		-1.99201		-0.725339		-3.18253	*	-0.0169443
rs34196120	ENSG00000080573	COL5A3	T/C	T	-5.41879	6.00004e-08	*	3.96214	*	3.47123	*	2.05898		1.82198		3.62341	*	2.04556
rs10819317	ENSG00000106992	AK1	A/G	G	-5.38975	7.05361e-08	*	0.957678		-1.18368		1.11313		-1.34083		0.933188		-1.00943
rs17718122	ENSG00000146707	POMZP3	A/G	G	5.38685	7.17232e-08	*	1.54228		0.275455		1.1959		0.454725		1.80234		1.70893
rs2243977	ENSG00000139192	TAPBPL	C/T	T	5.37997	7.45686e-08	*	-1.16588		1.90895		-2.68523		0.890845		-3.25786	*	0.158505
rs7314691	ENSG00000139044	B4GALNT3	G/A	A	5.37969	7.46515e-08	*	-0.94916		5.00803	*	-2.85994		1.52994		-1.56403		0.821072
rs4988374	ENSG00000100290	BIK	C/A	A	-5.37089	7.83012e-08	*	1.97308		3.6807	*	2.78823		4.70281	*	2.62106		3.51331	*
rs4275	ENSG00000260065	CTA-445C9.15	A/G	G	5.36891	7.92623e-08	*	-3.34951	*	-1.02515		-2.2957		-1.28629		-1.26187		-0.861052
rs1022088	ENSG00000173917	HOXB2	A/T	T	-5.36588	8.05019e-08	*	-2.3623		-2.98503	*	-2.26753		-3.47365	*	-1.77183		-3.25417	*
rs56084453	ENSG00000196653	ZNF502	A/G	G	5.35565	8.5273e-08	*	-1.93259		1.63858		0.395603		1.36949		-0.193195		1.36975
rs10852891	ENSG00000233223	AC113189.5	G/A	A	-5.34806	8.88333e-08	*	1.18202		-1.27472		1.59283		-0.388971		2.60141		0.22298
rs2069235	ENSG00000100321	SYNGR1	G/A	A	5.33704	9.4497e-08	*	-2.69525		0.0110416		-2.40726		-1.79648		-3.15621	*	0.463992
rs10772397	ENSG00000247157	RP11-434C1.1	C/T	C	5.31367	1.0748e-07	*	-4.02855	*	1.22618		-2.42474		-0.429578		-1.63947		-0.179239
rs77111187	ENSG00000176485	PLA2G16	T/G	G	5.30064	1.15423e-07	*	-2.68582		-2.88963		-2.53766		-2.53881		-2.92868		-3.00099
rs731835	ENSG00000083845	RPS5	T/C	C	-5.29498	1.19016e-07	*	0.660151		1.99888		0.371198		1.45498		1.39237		2.21925
rs36047207	ENSG00000144791	LIMD1	C/A	A	5.28987	1.2245e-07	*	-2.01514		1.16107		-2.60566		0.105372		-2.64237		0.993347
rs9909256	ENSG00000171916	LGALS9C	G/T	G	-5.28791	1.23661e-07	*	3.57531	*	3.36352	*	2.2522		4.36608	*	2.47557		3.74763	*
rs835342	ENSG00000116157	GPX7	A/G	G	5.26467	1.40495e-07	*	-2.57726		-1.81471		-1.30571		-1.14612		-2.89272		-0.533151
rs992035	ENSG00000128534	NAA38	C/T	C	5.26229	1.42342e-07	*	-0.555471		-0.511319		-2.23512		-1.56316		-1.45867		-2.17766
rs1715456	ENSG00000160588	MPZL3	G/A	G	-5.25978	1.44212e-07	*	1.29639		2.77941		0.660711		2.94518		1.36661		2.43746
rs13030124	ENSG00000163599	CTLA4	G/A	G	-5.24867	1.53093e-07	*	-2.40641		-1.92791		-1.13913		-1.50765		-0.176954		-0.308641
rs2300141	ENSG00000173262	SLC2A14	T/C	C	5.23484	1.65164e-07	*	-0.192265				-2.89083		-2.38855		-1.90513
rs12656825	ENSG00000182230	FAM153B	A/G	G	-5.21526	1.83421e-07	*	3.88079	*	1.79709		3.36908	*	2.05613		2.32419		0.871343
rs7924483	ENSG00000142102	ATHL1	T/A	T	-5.20681	1.91918e-07	*	2.93483		3.85399	*	2.61889		3.81414	*	2.60711		2.72622
rs880033	ENSG00000177570	SAMD12	C/T	C	5.19971	1.99718e-07	*	-3.88378	*	-0.140987		-4.07143	*	-2.55866		-4.1269	*	-1.3104
rs2246809	ENSG00000205809	KLRC2	G/A	A	-5.19755	2.01878e-07	*	-3.21695	*	-5.01966	*	-3.49667	*	-3.6236	*	-1.39423		-3.95713	*
rs11826681	ENSG00000152219	ARL14EP	G/C	C	-5.19467	2.0494e-07	*	0.209334		-1.94457		-0.172034		-1.57995		-0.290438		-1.00844
rs4786384	ENSG00000262370	RP11-473M20.9	T/C	C	5.19265	2.07377e-07	*	-3.98181	*	-1.75166		-3.45314	*	-1.85478		-3.05139		-2.0587
rs3093949	ENSG00000198563	DDX39B	C/T	T	-5.18692	2.13709e-07	*	0.197474		3.14982	*	1.08383		2.0756		0.269543		1.6788
rs80002576	ENSG00000128408	RIBC2	A/G	G	-5.18139	2.20227e-07	*	4.24968	*	5.19996	*	1.86491		4.2836	*	3.97624	*	4.19138	*
rs2351245	ENSG00000153113	CAST	G/T	T	5.17048	2.33593e-07	*	-2.2364		-0.482909		-1.7623		0.088746		-0.887509		-0.416877
rs12570348	ENSG00000203791	METTL10	G/T	G	5.16964	2.34596e-07	*	-2.55504		-0.720627		-0.43573		-0.500436		-1.77547		0.0246788
rs6796	ENSG00000136240	KDELR2	T/C	C	-5.16513	2.40182e-07	*	-1.31714		-0.371906		-1.07568		-1.01525		-0.94881		0.300306
rs5760119	ENSG00000099977	DDT	C/G	G	-5.16246	2.43543e-07	*	-0.650434		-1.32658		-1.78425		-1.85507		0.30419		-0.0901389
rs9356478	ENSG00000198818	SFT2D1	T/C	C	-5.14935	2.61321e-07	*	-1.43454		-0.185925		-0.0505716		0.165821		0.245736		0.862465
rs10166776	ENSG00000130414	NDUFA10	G/A	A	-5.14866	2.62158e-07	*	1.45913		1.9031		0.974702		1.34031		1.11049		2.12525
rs12443580	ENSG00000198848	CES1	T/C	C	-5.14825	2.62718e-07	*	3.08308	*	3.50833	*	3.35229	*	2.54394		2.1845		2.10922
rs55954660	ENSG00000183281	PLGLB1	C/T	T	5.1434	2.70098e-07	*	-1.66127		-0.012858		-0.379026		0.371144		-1.42191		-0.71487
rs221045	ENSG00000142632	ARHGEF19	T/C	C	5.13533	2.81844e-07	*	-2.02634		0.590043		-3.15487	*	-0.361378		1.3089		0.252838
rs13133517	ENSG00000038002	AGA	C/T	C	-5.12932	2.90667e-07	*	2.2092		1.3604		2.49001		0.567125		2.25514		0.611939
rs367070	ENSG00000170866	LILRA3	G/A	G	-5.11593	3.12083e-07	*	1.88329		-1.68796		3.08616		-2.28267		1.50995		-2.97662
rs2604874	ENSG00000188493	C19orf54	A/C	C	5.10734	3.26968e-07	*	-3.23391	*	-1.41138		-3.96993	*	-2.84008		-3.88477	*	-2.14204
rs3848528	ENSG00000181027	FKRP	G/T	G	5.1039	3.329e-07	*	-1.49729		-1.5615		-1.43074		-0.862232		-3.04565		-2.0936
rs10412005	ENSG00000185198	PRSS57	C/T	C	-5.09973	3.40013e-07	*	3.60645	*	4.68288	*	3.523	*	5.19323	*	3.35962	*	4.5239	*
rs61511730	ENSG00000113595	TRIM23	C/A	A	5.0973	3.44714e-07	*	-1.62685		-0.841329		-2.08995		-0.798161		-0.943007		0.200059
rs11849114	ENSG00000165410	CFL2	C/T	T	5.08491	3.68014e-07	*	-2.44274		-0.190294		-1.06071		-1.40646		-1.92776		-1.58625
rs72832987	ENSG00000167914	GSDMA	A/C	C	5.0817	3.74269e-07	*	-4.54133	*	-2.16544		-4.02951	*	-2.95622		-4.70346	*	-0.624806
rs7126061	ENSG00000166387	PPFIBP2	G/A	G	-5.07794	3.81429e-07	*	0.385287		0.717093		0.713379		2.32148		0.892636		1.62868
rs6461691	ENSG00000230658	KLHL7-AS1	G/A	A	5.07664	3.84249e-07	*	-2.78143		-0.742861		-2.53663		-1.64772		-2.0107		-1.37655
rs2007031	ENSG00000231621	AC013264.2	A/G	G	5.06445	4.09689e-07	*	-3.192	*	-2.02408		-3.55143	*	-2.13344		-3.86486	*	-1.50611
rs4849179	ENSG00000125618	PAX8	C/T	T	-5.06015	4.18817e-07	*	-1.22373		-2.55652		0.632995		-1.17912		0.850123		-0.65885
rs2711897	ENSG00000164039	BDH2	C/T	T	5.05483	4.30842e-07	*	1.45445		-0.265894		1.18746		-0.181327		0.0574308		0.640139
rs17529791	ENSG00000171806	METTL18	A/C	C	-5.04688	4.48801e-07	*	-0.857413		-2.98275	*	0.446759		-1.66353		-0.48572		-0.380964
rs9971029	ENSG00000079332	SAR1A	G/A	A	-5.02724	4.97175e-07	*	0.918663		-1.24867		-0.374654		-1.70703		1.90494		0.52541
rs1757183	ENSG00000198937	CCDC167	C/T	T	-5.02215	5.10829e-07	*	3.13889	*	1.33987		3.50992	*	2.17743		3.2713	*	1.82218
rs1377586	ENSG00000145214	DGKQ	G/A	A	5.01867	5.20494e-07	*	-1.29569		-0.949976		-1.02769		-1.52991		-1.38298		-1.63774
rs4355856	ENSG00000106829	TLE4	C/T	C	5.00839	5.49414e-07	*	-1.08016		-2.76015		-1.02458		-2.31028		-1.54457		-1.89676
rs171162	ENSG00000063854	HAGH	A/T	T	5.00469	5.59781e-07	*	-2.35484		-0.216013		-2.82903		-1.69084		-0.153439		2.02938
rs2237678	ENSG00000164597	COG5	T/G	G	5.00429	5.60945e-07	*	-1.85453		1.89261		-1.74326		0.291671		-1.33475		-0.198126
rs2314639	ENSG00000125534	PPDPF	T/C	T	-4.99862	5.76882e-07	*	0.344139		0.540839		0.27373		-1.37095		1.13094		-1.1285
rs151232	ENSG00000176476	CCDC101	T/C	T	4.99558	5.87139e-07	*	-0.115873		-1.13586		-0.201174		-1.31069		-0.359307		-0.94148
rs11079797	ENSG00000141295	SCRN2	C/T	T	-4.98069	6.3322e-07	*	2.21913		-1.17759		1.44386		-1.8248		1.584		-0.316501
rs3793735	ENSG00000185736	ADARB2	T/C	C	4.97945	6.37817e-07	*	0.128533		6.42327	*	0.271883		4.39719	*	0.0434605		6.05372	*
rs254415	ENSG00000171530	TBCA	G/T	T	-4.97362	6.5653e-07	*	0.428817		2.32319		0.547371		2.17834		1.05839		1.91551
rs3767964	ENSG00000117505	DR1	C/T	T	4.97225	6.61974e-07	*	-1.50617		-1.07796		-0.91099		-2.36209		-1.54554		-0.958125
rs2071951	ENSG00000103245	NARFL	T/C	C	4.96531	6.86303e-07	*	-0.161561		0.412402		-1.66329		-1.58478		-2.49605		-1.91621
rs441346	ENSG00000100979	PLTP	G/C	G	4.96053	7.03482e-07	*	-2.10221		-1.15112		-2.92071		-1.65737		-1.52709		-0.53459
rs11024614	ENSG00000110768	GTF2H1	C/T	C	-4.95957	7.06385e-07	*	0.68624		0.512767		0.517633		0.19276		-0.443108		0.518022
rs2193535	ENSG00000139433	GLTP	A/C	A	4.94973	7.43662e-07	*	-0.0126835		-0.222119		-2.85175		-0.384227		0.550271		1.61798
rs2235910	ENSG00000117115	PADI2	G/T	G	-4.93193	8.13919e-07	*	3.38476	*	4.3287	*	3.45853	*	3.67272	*	2.7256		3.05215
rs658084	ENSG00000170486	KRT72	C/G	G	-4.93191	8.13919e-07	*	1.68268		2.97299	*	1.63762		3.59038	*	2.24059		3.20994	*
rs11682128	ENSG00000136717	BIN1	G/A	A	4.93068	8.19774e-07	*	-1.06082		-0.831846		-1.36751		-1.1359		-1.95809		-0.938932
rs2954654	ENSG00000161016	RPL8	A/G	G	4.92968	8.23982e-07	*	2.07154		2.31998		0.767665		0.716969		-0.921747		1.15974
rs4931215	ENSG00000133687	TMTC1	A/G	G	4.90811	9.20099e-07	*	-1.10772		-0.399611		-2.57376		-1.78759		-3.06413		-1.14317
rs62116613	ENSG00000204920	ZNF155	G/A	A	-4.90075	9.54472e-07	*	-3.06604	*	-3.13796	*	-2.24643		-2.73109		-1.68425		-1.50837
rs9928759	ENSG00000260349	RP11-473I1.5	A/C	A	-4.89948	9.6032e-07	*	-0.151645		1.88697		-0.268858		3.52546	*	1.44017		1.52828
rs3745936	ENSG00000007129	CEACAM21	A/T	T	-4.89365	9.89074e-07	*	2.87067		-2.58597		2.50999		-0.357101		3.10126		-0.940444
rs9271520	ENSG00000196126	HLA-DRB1	A/G	G	-4.88981	1.00836e-06	*	-0.399052		-0.964727		-0.111725		0.143185		0.543986		0.569665
rs17011636	ENSG00000225265	RP11-378J18.3	T/C	C	-4.88469	1.03534e-06	*	2.46947		0.467397		4.01318	*	0.874799		2.71122		1.28226
rs1827293	ENSG00000142794	NBPF3	G/A	A	4.87994	1.06193e-06	*	0.352365		2.00158		-0.936146		1.26001		-0.174103		0.0463761
rs12806698	ENSG00000167325	RRM1	C/A	A	4.86979	1.11824e-06	*	-2.0909		-4.0456	*	-2.68022		-4.41011	*	-2.63045		-3.42793	*
rs34954129	ENSG00000198826	ARHGAP11A	A/T	T	-4.86859	1.12392e-06	*	1.26069		-0.606903		1.6268		0.0927909		1.49497		0.584742
rs393727	ENSG00000026297	RNASET2	T/A	T	4.85949	1.17742e-06	*	1.92473		-1.63305		1.26884		-1.68198		0.922006		0.0122222
rs150458741	ENSG00000167618	LAIR2	T/G	G	-4.84987	1.23461e-06	*	2.56274		4.27008	*	2.5166		3.26019	*	3.14709	*	3.00965
rs34323	ENSG00000178878	APOLD1	G/A	G	4.84548	1.26357e-06	*	-1.41746		1.12079		-0.554967		1.51856		-0.556003		2.82891
rs62423804	ENSG00000189241	TSPYL1	T/C	C	-4.84015	1.29709e-06	*	1.64243		2.84214		2.97078		2.08707		0.808157		2.01737
rs62287198	ENSG00000172578	KLHL6	A/G	G	-4.83301	1.34356e-06	*	0.575261		1.60563		1.77869		2.10141		-0.0456286		0.910405
rs1248645	ENSG00000151208	DLG5	T/C	C	-4.82918	1.37083e-06	*	2.90675		2.45375		1.23882		2.05391		1.90962		1.50094
rs4329748	ENSG00000139197	PEX5	C/T	T	4.8178	1.4515e-06	*	-2.45525		-2.4724		-3.15648	*	-2.36416		-3.168	*	-1.76931
rs1199046	ENSG00000168071	CCDC88B	C/T	T	-4.81087	1.50177e-06	*	-0.418061		1.20391		-0.345468		0.716007		-0.0507784		0.621763
rs2270836	ENSG00000169715	MT1E	C/T	T	-4.81046	1.50478e-06	*	-3.50202	*	0.580099		-3.24656	*	0.733012		-3.55183	*	0.793674
rs7214534	ENSG00000230148	HOXB-AS1	C/T	T	-4.80156	1.57403e-06	*	1.85697		-0.824174		1.72868		-1.3444		2.68151		-0.28229
rs144396788	ENSG00000246228	CASC8	T/C	C	4.79983	1.58824e-06	*	-4.6133	*	-4.62165	*
rs1045291	ENSG00000156795	WDYHV1	T/C	C	-4.79959	1.58983e-06	*	2.14584		-0.0518387		2.14849		1.71668		1.72296		0.686944
rs858300	ENSG00000226816	AC005082.12	A/G	G	4.79816	1.60258e-06	*	-1.22838		1.61604		-0.869589		0.179699		0.514936		2.70927
rs4803	ENSG00000157992	KRTCAP3	A/G	G	4.78867	1.67949e-06	*	-3.96305	*	-0.98448		-2.83559		-2.57003		-2.71516		-1.44229
rs4883149	ENSG00000205846	CLEC6A	G/A	G	-4.76636	1.87547e-06	*	2.06694		2.35746		2.41111		2.16698		0.512505		0.89305
rs12954962	ENSG00000264745	RP11-403A21.2	C/T	T	-4.7553	1.98054e-06	*	1.85999		0.868367		1.4071		1.00854		1.68372		0.854751
rs12666349	ENSG00000106341	PPP1R17	T/C	C	-4.74938	2.04021e-06	*	1.09554		4.52274	*	0.733591		3.08251	*	-0.163992		2.81823
rs34514	ENSG00000166847	DCTN5	G/A	A	4.74571	2.07889e-06	*	0.102159		-0.836919		0.655119		-1.39116		-0.151325		-0.168138
rs4801230	ENSG00000152439	ZNF773	A/G	A	4.74108	2.12666e-06	*	-2.09143		-1.91604		-2.32676		-3.20741	*	-2.03581		-2.74921
rs12704823	ENSG00000135205	CCDC146	C/T	T	-4.73206	2.22099e-06	*	3.70692	*	-2.47196		2.45138		0.35362		2.98257		0.382644
rs1984357	ENSG00000074695	LMAN1	G/C	C	4.72316	2.32391e-06	*	-0.244952		-0.16622		-1.23477		1.15076		-1.63436		-0.0525241
rs6600214	ENSG00000103202	NME4	C/T	T	4.72264	2.32849e-06	*	-3.26767	*	-2.69916		-3.324	*	-1.63962		-3.19792	*	-1.48714
rs36111742	ENSG00000118777	ABCG2	A/G	G	4.7187	2.37473e-06	*	-1.31464		0.927613		-2.98461		0.612701		-1.77688		-0.379305
rs611676	ENSG00000183780	SLC35F3	A/G	G	4.71768	2.38643e-06	*	-2.61895		1.30305		-2.53097		0.0362071		-2.87322		-0.166729
rs114089535	ENSG00000206503	HLA-A	T/G	T	4.69912	2.61438e-06	*	-1.4607		-1.47171		-1.19959		-1.53345		-1.75643		-0.551158
rs1101799	ENSG00000258181	RP11-493L12.4	A/G	G	4.69365	2.68439e-06	*	-1.14618		1.89385		-0.831554		1.32947		-0.128589		1.84259
rs4390300	ENSG00000108064	TFAM	A/G	A	-4.68915	2.74275e-06	*	3.11834	*	2.05872		2.7149		2.7875		2.66601		3.39774	*
rs1471539	ENSG00000031691	CENPQ	A/G	G	4.68406	2.8133e-06	*	-0.403873		1.92739		-1.44622		0.725205		-1.97046		0.296663
rs2064521	ENSG00000055211	GINM1	G/T	T	-4.68187	2.84089e-06	*	1.59377		0.471676		0.406524		0.637004		0.0610807		0.848441
rs13381	ENSG00000135778	NTPCR	T/C	C	4.68013	2.86875e-06	*	-2.61632		0.522469		-1.51263		-0.645858		-1.47242		-0.942481
rs12418562	ENSG00000254427	RP11-430H10.1	G/C	C	4.67021	3.00907e-06	*	-1.7672		0.429541		-0.578281		0.367364		-1.8399		1.7055
rs11546509	ENSG00000254682	RP11-660L16.2	G/A	A	-4.66739	3.05035e-06	*	3.25704	*	-2.27462		2.01794		-2.70955		2.20815		-2.53296
rs3825546	ENSG00000182512	GLRX5	T/C	C	4.65018	3.31935e-06	*	-1.25834		-2.05497		-0.885841		-0.190201		-0.896826		-0.134664
rs3740358	ENSG00000119969	HELLS	G/A	A	4.64507	3.40076e-06	*	-1.98187		-0.718098		-0.868834		-0.184409		-1.07834		0.0004871
rs1249816	ENSG00000137968	SLC44A5	A/T	T	4.64361	3.4239e-06	*	-3.40182	*	0.43503		-2.18871		0.563476		-2.47854		1.43574
rs2905	ENSG00000012963	UBR7	C/T	T	4.6428	3.43719e-06	*	-0.629131		-1.46215		-0.795517		-1.2208		-1.72379		-0.973914
rs62502366	ENSG00000155970	MICU3	G/A	A	4.64257	3.44385e-06	*	-0.0477228		-1.33873		-0.874682		-0.149056		0.188343		-0.341709
rs4802995	ENSG00000189190	ZNF600	G/C	C	-4.64223	3.44385e-06	*	-0.34978		-0.599147		0.849298		-0.296658		-0.100319		-0.922138
rs2466076	ENSG00000157168	NRG1	G/T	T	4.64097	3.47063e-06	*	-2.85683		-4.8545	*	-3.83089	*	-4.73022	*	-3.05423		-4.65697	*
rs55665119	ENSG00000117242	PINK1-AS	C/T	C	-4.63863	3.50438e-06	*	1.94869		1.20066		1.09087		1.41957		1.68894		1.20991
rs7561215	ENSG00000152672	CLEC4F	A/G	A	4.63802	3.51797e-06	*	-1.10905		-2.02641		-0.84304		-4.39084	*	-0.706564		-3.76068	*
rs2805103	ENSG00000167136	ENDOG	A/T	T	-4.63542	3.55904e-06	*	1.05739		0.319452		-0.0153072		1.1499		-0.159808		-0.804329
rs9590403	ENSG00000130177	CDC16	C/T	T	4.63078	3.64608e-06	*	-1.41134		-0.897541		-0.680119		0.24277		-0.317666		0.418663
rs9306156	ENSG00000160310	PRMT2	T/C	C	4.6305	3.6496e-06	*	-1.60114		-1.24594		-1.01949		-1.23099		-2.46374		-2.61834
rs3118625	ENSG00000119383	PPP2R4	A/C	C	-4.62274	3.78595e-06	*	2.48062		0.722218		1.87013		1.63383		2.38931		1.91906
rs7258249	ENSG00000090661	CERS4	G/A	A	4.61567	3.91961e-06	*	-2.47173		-1.33528		-3.28274	*	-1.96644		-3.09062		-1.52127
rs8100232	ENSG00000130312	MRPL34	G/A	A	4.61166	3.99581e-06	*	-2.11479		-1.84695		-0.592265		-1.17696		-1.75518		-0.0730943
rs67594352	ENSG00000156110	ADK	T/C	C	4.60629	4.10094e-06	*	-1.46994		-0.788523		0.303153		-0.474511		-1.50624		-1.93645
rs12979151	ENSG00000141934	PPAP2C	G/C	C	4.60326	4.16048e-06	*	-1.65016		0.0277867		-0.0940594		0.755596		0.389399		-0.68684
rs1061810	ENSG00000149084	HSD17B12	A/C	A	-4.60208	4.18051e-06	*	-0.300254		-0.333662		-0.231405		0.265238		-0.31814		1.84168
rs2695284	ENSG00000111666	CHPT1	G/A	G	-4.60099	4.20467e-06	*	0.206773		-1.3604		-0.119851		-1.49764		-1.04927		-0.966995
rs268157	ENSG00000154518	ATP5G3	G/A	G	4.57714	4.71691e-06	*	-0.421953		0.0173592		-0.188956		-0.852695		-0.749331		-0.418955
rs3736461	ENSG00000057608	GDI2	G/C	C	-4.56431	5.00925e-06	*	1.12611		1.40456		2.33408		1.01972		1.98042		1.19757
rs13334203	ENSG00000175643	RMI2	G/A	A	4.56309	5.04278e-06	*	-1.19996		0.84586		-0.178441		2.0667		-1.00645		1.42028
rs11729857	ENSG00000145390	USP53	C/G	G	4.53988	5.63076e-06	*	-0.603476		0.537684		0.502819		0.176961		0.180332		0.814209
rs4759247	ENSG00000076067	RBMS2	T/G	G	-4.53928	5.64145e-06	*	1.01689		2.10246		0.164977		1.35255		-0.003179		2.13689
rs1142981	ENSG00000225733	FGD5-AS1	T/C	C	4.53665	5.71684e-06	*	1.60325		-0.0511845		0.578102		0.337885		-1.61917		-0.998967
rs11144225	ENSG00000106733	NMRK1	A/T	T	-4.51986	6.18396e-06	*	0.136262		-2.99388	*	-2.13884		-3.21751	*	-1.56741		-2.73217
rs2522968	ENSG00000108264	TADA2A	G/A	G	4.5172	6.27219e-06	*	-0.77674		2.05255		-2.28927		1.05452		-3.157	*	-0.478473
rs8058314	ENSG00000184939	ZFP90	A/G	G	-4.51431	6.34963e-06	*	0.0447282		-0.613662		0.588238		-0.471661		1.47461		0.558769
rs6122136	ENSG00000197457	STMN3	C/A	A	-4.51362	6.36763e-06	*	3.67006	*	2.83841		2.66336		1.31066		3.79075	*	2.87931
rs2306386	ENSG00000160959	LRRC14	C/T	T	4.50933	6.50725e-06	*	-0.236709		0.719994		-1.76498		0.0716676		-2.73664		-1.17777
rs6440683	ENSG00000144895	EIF2A	T/C	C	-4.50897	6.51339e-06	*	0.765152		1.55005		-0.261867		1.31592		0.429967		-0.199559
rs683039	ENSG00000091844	RGS17	G/T	T	4.50757	6.56268e-06	*	-2.6299		-2.13267		-2.68741		-1.647		-2.36571		-1.3834
rs2058077	ENSG00000268030	AC005253.2	C/T	C	4.50532	6.63105e-06	*	0.391737		1.0576		1.81559		2.73954		0.913733		1.57816
rs1793398	ENSG00000158555	GDPD5	C/A	A	4.50128	6.75709e-06	*	-2.43456		-2.08541		-1.82704		-1.76046		-3.16239	*	-0.380106
rs7335866	ENSG00000152520	PAN3	G/A	A	4.48696	7.23009e-06	*	-1.31724		-0.956513		-1.36759		-1.19904		-0.285298		-1.00513
rs13303068	ENSG00000242086	LINC00969	A/G	G	4.47955	7.48531e-06	*	0.600078		1.16494		-0.460675		0.513427		0.0268033		0.201634
rs5751776	ENSG00000218537	AP000350.4	C/A	A	-4.47867	7.50638e-06	*	2.31701		-1.72022		2.47198		-0.81125		1.69807		0.365303
rs10242703	ENSG00000122674	CCZ1	G/A	A	4.47777	7.54869e-06	*	1.61994		0.561878		1.38729		1.0743		0.0139124		0.156292
rs76355614	ENSG00000111671	SPSB2	G/A	A	4.47036	7.81465e-06	*	3.37381	*	2.65604		1.39281		3.39857	*	2.20317		3.46065	*
rs4147594	ENSG00000143198	MGST3	C/T	T	-4.46836	7.88068e-06	*	2.30276		-0.608995		1.46703		-0.377072		1.24326		-0.938298
rs10910420	ENSG00000168275	COA6	G/C	C	4.45675	8.32698e-06	*	1.78718		3.71685	*	0.825283		4.7781	*	1.83702		4.32767	*
rs12490	ENSG00000145284	SCD5	C/T	T	4.45658	8.33475e-06	*	-1.71851		-1.2515		-1.03497		-0.916104		-1.58786		0.1264
rs12230244	ENSG00000172322	CLEC12A	A/T	T	4.45488	8.39714e-06	*	-3.43979	*	-1.24892		-4.97217	*	-3.34469	*	-3.82706	*	-1.07588
rs13093185	ENSG00000114670	NEK11	T/C	C	4.45359	8.45211e-06	*	-3.3431	*	-1.27974		-2.96139		-1.36216		-1.19862		0.371901
rs60046962	ENSG00000152969	JAKMIP1	C/T	C	4.45044	8.57105e-06	*	-2.17852		-1.1129		-1.01135		-0.575021		-2.07713		-1.65853
rs41284471	ENSG00000237943	PRKCQ-AS1	G/A	A	-4.44944	8.60304e-06	*	0.88671		-0.102761		0.902992		1.49231		-0.138663		-0.15721
rs57086064	ENSG00000197928	ZNF677	A/G	G	-4.43714	9.11366e-06	*	-0.417616		-0.968456		0.0560526		-1.53013		-0.296913		-1.85528
rs2321966	ENSG00000248810	RP11-362F19.1	T/C	T	-4.42569	9.60855e-06	*	3.57716	*	3.33097	*	1.74423		3.41807	*	1.71058		2.19095
rs2289149	ENSG00000246898	LINC00920	C/T	C	4.4241	9.689e-06	*	-0.621853		4.6493	*	-0.526168		4.41659	*	-0.69732		3.47188	*
rs11176120	ENSG00000127311	HELB	G/A	G	-4.42344	9.70697e-06	*	0.0549732		2.59646		-0.162539		2.05868		-0.6721		3.67796	*
rs12224172	ENSG00000177030	DEAF1	G/A	A	4.41447	1.01291e-05	*	4.84703	*	-0.0295565		3.36543	*	0.900969		3.14861	*	-0.599676
rs4463801	ENSG00000174194	AGAP8	C/T	T	4.41398	1.01572e-05	*	-0.241678		-0.0644979		-0.360351		0.328641		-1.31439		-0.664242
rs2719795	ENSG00000182621	PLCB1	G/A	A	-4.40179	1.07356e-05	*	3.51522	*	5.06975	*	2.52929		3.81298	*	2.91528		3.26475	*
rs62215189	ENSG00000160284	SPATC1L	A/G	G	-4.39862	1.08851e-05	*	2.51773		-2.44803		2.50159		-1.5472		2.07862		-2.43464
rs17093027	ENSG00000214078	CPNE1	A/T	T	-4.39636	1.10061e-05	*	1.20173		-0.546791		0.519193		-0.218341		-0.267226		-1.99126
rs657259	ENSG00000167766	ZNF83	G/A	A	-4.39568	1.10366e-05	*	1.78762		0.0571724		1.67905		0.132302		2.80579		0.708413
rs34131947	ENSG00000170955	PRKCDBP	T/C	C	4.39515	1.10773e-05	*	-1.56114		1.23387		-3.3043	*	1.48305		-1.20143		1.14353
rs7127272	ENSG00000177697	CD151	A/G	G	-4.38915	1.13768e-05	*	0.297645		-0.973029		0.454214		-0.825965		-0.52377		-2.76258
rs6916947	ENSG00000203778	FAM229B	G/A	A	4.38	1.18679e-05	*	-2.77912		-1.79986		-1.33881		-2.04224		-1.1565		-2.9062
rs1124397	ENSG00000107731	UNC5B	T/C	C	4.37503	1.21432e-05	*	-1.9213		-2.48623		-1.58376		-1.29101		-2.23822		-1.88405
rs434371	ENSG00000105499	PLA2G4C	C/T	C	-4.37397	1.2199e-05	*	-0.752212		-2.93571	*	-1.27562		-2.52399		0.781061		-2.57792
rs171531	ENSG00000113593	PPWD1	A/G	G	4.37391	1.22102e-05	*	-1.11267		0.965529		-1.12613		-0.173093		-1.51778		-1.61283
rs7707346	ENSG00000169230	PRELID1	C/G	G	-4.37325	1.22326e-05	*	1.39007		1.39848		2.1776		0.36084		1.48258		0.933315
rs2072448	ENSG00000171860	C3AR1	G/A	A	-4.3725	1.22776e-05	*	-0.473322		-0.972549		0.15648		-1.61434		-1.00955		-2.99285
rs7900024	ENSG00000120539	MASTL	C/A	C	4.37049	1.24019e-05	*	-0.309538		-4.8141	*	-1.03963		-3.45437	*	-1.71024		-5.3818	*
rs62290601	ENSG00000196526	AFAP1	T/A	A	4.36951	1.24588e-05	*	-0.742425		1.50349		-1.0977		-0.150454		-2.35435		-1.60622
rs1904418	ENSG00000151150	ANK3	A/G	G	-4.36829	1.2516e-05	*	1.30513		-3.51905	*	-1.21945		-3.84489	*	0.398453		-1.01056
rs447077	ENSG00000226524	RP1-102H19.8	C/T	C	4.36181	1.28997e-05	*	-1.11268		0.544007		0.082981		0.623647		-2.19001		-0.678474
rs2720022	ENSG00000139714	MORN3	C/T	T	4.35836	1.31137e-05	*	-2.05226		-0.0242212		-0.494995		-1.79756		-1.54183		0.0497354
rs249491	ENSG00000129596	CDO1	G/A	A	4.35058	1.35889e-05	*	1.39825		2.37595		3.62956	*	3.00206		2.97337		2.20901
rs901854	ENSG00000235978	AC018816.3	G/A	G	-4.34586	1.38643e-05	*	0.927484		-0.282397		0.460107		0.713987		0.719386		1.45793
rs7424172	ENSG00000115956	PLEK	T/C	C	4.34387	1.40039e-05	*	-3.04313	*	-3.10225	*	-1.54751		-1.24271		-2.86227		-2.62676
rs10048321	ENSG00000101751	POLI	T/C	T	-4.3397	1.42612e-05	*	1.19233		0.694204		-0.0296705		-0.460176		-0.345407		0.30298
rs2290019	ENSG00000104731	KLHDC4	C/A	A	-4.33884	1.43133e-05	*	-0.457247		1.5507		-0.423418		2.15823		0.943424		1.3232
rs12975582	ENSG00000267265	CTC-550B14.7	G/A	A	4.33466	1.46025e-05	*	-0.178939		-0.305918		2.01303		0.189163		-0.186244		-0.0244866
rs2413692	ENSG00000189306	RRP7A	T/C	C	-4.33363	1.46557e-05	*	-1.69448		-1.45845		-0.762441		-0.749947		-0.513251		0.944977
rs11084686	ENSG00000131944	C19orf40	A/G	G	4.33265	1.47359e-05	*	-2.05621		0.713162		-0.846418		0.726763		-0.592145		1.19809
rs2245344	ENSG00000115750	TAF1B	T/C	T	-4.33151	1.4803e-05	*	0.145129		-0.424476		-1.2943		-0.833259		-0.148346		-0.36984
rs1008982	ENSG00000170430	MGMT	T/C	C	-4.32045	1.55606e-05	*	2.15048		0.408527		1.51498		0.404181		1.87277		-0.349438
rs6976714	ENSG00000237310	GS1-124K5.4	G/A	A	4.31289	1.612e-05	*	-2.32558		0.235196		-2.24848		-0.714779		-2.97917		-0.729385
rs178931	ENSG00000205464	ATP6AP1L	A/T	T	4.31237	1.61638e-05	*	-2.52687		3.68723	*	-0.370642		1.86353		-1.22682		3.05018
rs639268	ENSG00000111912	NCOA7	T/G	G	4.31116	1.62518e-05	*	-0.703362		-0.556263		-0.475443		-0.969282		-1.21335		-0.651653
rs62492100	ENSG00000261455	LINC01003	G/A	A	-4.31096	1.62518e-05	*	1.96451		0.996149		1.99247		1.78478		1.07908		1.5909
rs11121529	ENSG00000054523	KIF1B	C/G	G	4.29995	1.70952e-05	*	-1.15209		-0.144426		-1.70075		-1.61321		-1.79817		-0.747639
rs79749098	ENSG00000257218	GATC	C/G	G	4.29859	1.72035e-05	*	0.230447		-0.529578		-0.181972		-0.179715		-1.06517		-0.714261
rs62065493	ENSG00000176749	CDK5R1	C/G	C	-4.29365	1.75641e-05	*	2.12686		2.49417		2.0611		2.75528		2.55084		2.37043
rs3829658	ENSG00000254521	SIGLEC12	G/A	G	4.29042	1.78352e-05	*	-0.335484		5.63008	*	-0.480281		2.65235		-1.66528		2.36041
rs873458	ENSG00000116688	MFN2	G/A	G	4.28803	1.80289e-05	*	-3.19969	*	-0.980339		-2.06076		-1.48513		-1.7599		-2.31308
rs9657360	ENSG00000147813	NAPRT1	T/C	C	-4.28474	1.82904e-05	*	1.59754		-1.28261		1.10431		-0.863344		0.550762		-0.812874
rs518204	ENSG00000111837	MAK	T/C	C	-4.28414	1.83398e-05	*	3.52964	*	4.09308	*	2.88194		4.24692	*	4.20872	*	2.95307
rs2297549	ENSG00000143466	IKBKE	A/G	G	-4.28414	1.83398e-05	*	-0.0811408		-0.369382		-0.277174		1.33483		-0.798254		1.0079
rs35864669	ENSG00000142252	GEMIN7	G/A	A	-4.27382	1.91997e-05	*	1.13883		-0.926958		1.61848		0.336546		1.8608		-0.78377
rs16967494	ENSG00000263335	AF001548.5	C/T	T	4.27223	1.93554e-05	*	-1.6992		1.3135		-1.68533		2.08015		-0.950061		2.27649
rs12566489	ENSG00000162692	VCAM1	C/T	T	-4.27127	1.9425e-05	*	-0.286122		0.935994		-1.56068		0.121659		-1.90389		1.61807
rs2365709	ENSG00000065268	WDR18	C/T	T	4.27078	1.94948e-05	*	0.745162		0.85983		0.0291717		0.572007		1.30782		1.06828
rs60118647	ENSG00000174749	C4orf32	G/T	T	-4.259	2.0516e-05	*	1.74213		-0.213218		1.39457		1.13214		2.81877		2.41102
rs260503	ENSG00000268516	CTD-3138B18.5	T/C	T	4.25574	2.08489e-05	*	-3.51421	*	-0.279662		-2.00545		-0.834406		-2.19247		0.295215
rs2428188	ENSG00000004809	SLC22A16	G/C	C	4.25513	2.09049e-05	*	-4.00972	*	-1.12942		-3.53687	*	-1.49649		-3.39126	*	0.959148
rs3192882	ENSG00000157322	CLEC18A	A/T	T	-4.24985	2.13771e-05	*	0.116332		-0.769679		0.453342		-0.793724		1.16462		-1.80403
rs3112526	ENSG00000166582	CENPV	T/C	C	4.24791	2.1588e-05	*	-0.0808056		-1.30274		-0.0992154		-1.64862		-2.58295		-1.35656
rs10885342	ENSG00000197142	ACSL5	T/C	T	4.24429	2.19375e-05	*	2.42828		1.02338		2.71394		0.893752		1.68127		0.693492
rs12041151	ENSG00000171517	LPAR3	A/G	G	4.24216	2.21537e-05	*	0.512374		-1.00207		1.45441		-0.652574		1.25027		-1.19312
rs10908500	ENSG00000163468	CCT3	A/T	T	-4.23409	2.29367e-05	*	0.91574		-0.410589		0.0791368		0.085371		2.52694		1.30828
rs11685651	ENSG00000144362	PHOSPHO2	T/C	C	-4.2335	2.2998e-05	*	3.52319	*	0.0295748		2.40969		0.185029		2.61178		-0.337767
rs12137878	ENSG00000097046	CDC7	G/T	G	4.21534	2.49557e-05	*	1.37398		1.14224		1.02834		-0.0037199		0.403513		0.159847
rs10748568	ENSG00000228701	TNKS2-AS1	A/G	G	4.21162	2.53568e-05	*	-2.66334		-1.5215		-2.25915		-2.37536		-3.02402		-0.853526
rs2291004	ENSG00000188227	ZNF793	C/A	A	4.20321	2.63168e-05	*	-1.08526		-0.791131		-0.864201		-0.0704575		1.60495		0.623853
rs67876192	ENSG00000197013	ZNF429	A/C	C	-4.20305	2.63168e-05	*	0.625643		-1.53366		0.374947		-0.675507		0.66294		0.171964
rs58147624	ENSG00000182389	CACNB4	G/A	A	4.20081	2.65973e-05	*	-3.44202	*	-2.34416		-3.28464	*	-2.86453		-3.17984	*	-3.03534
rs10820973	ENSG00000188312	CENPP	T/A	A	4.19615	2.7167e-05	*	-1.82153		1.20589		-2.30536		-0.638319		-1.15873		-1.03594
rs6605627	ENSG00000133739	LRRCC1	A/T	A	-4.19432	2.73595e-05	*	2.99549	*	2.00172		0.850239		1.40306		2.75265		0.780772
rs16947438	ENSG00000178607	ERN1	G/T	T	-4.19349	2.74562e-05	*	2.11339		-0.459653		1.26304		0.925002		1.46099		-0.654561
rs9394985	ENSG00000180992	MRPL14	C/G	G	4.18264	2.88194e-05	*	0.500602		1.30528		-1.17683		0.372619		-1.17236		-0.881753
rs12945522	ENSG00000166750	SLFN5	A/C	C	4.18154	2.8972e-05	*	3.04163	*	2.34999		2.69701		0.90946		2.27726		-0.0414193
rs7345	ENSG00000189171	S100A13	G/T	T	-4.18022	2.90997e-05	*	0.826693		-3.22257	*	0.879679		-2.2181		0.757251		-1.2484
rs7842142	ENSG00000104427	ZC2HC1A	T/G	T	-4.17689	2.95379e-05	*	0.762665		0.0106338		1.81738		1.34936		0.300285		-0.516407
rs4634868	ENSG00000183386	FHL3	G/A	A	4.17647	2.96159e-05	*	-0.335838		0.328401		-2.18245		0.78449		-0.859277		0.484788
rs11794029	ENSG00000186193	SAPCD2	G/C	C	-4.17426	2.98772e-05	*	5.2925	*	3.87817	*	4.00163	*	3.2066	*	3.1661	*	3.18429	*
rs2641809	ENSG00000065457	ADAT1	G/A	A	4.17334	3.00351e-05	*	-0.162794		-0.111127		-2.09652		0.0985669		-2.67111		-1.61161
rs11263861	ENSG00000116871	MAP7D1	G/A	G	4.17327	3.00351e-05	*	-0.0149251		-0.581306		-1.90546		-1.39715		-3.84319	*	-2.43947
rs7634474	ENSG00000170837	GPR27	G/A	A	4.17234	3.01673e-05	*	-3.06628	*	-1.18665		-3.47385	*	-1.63598		-2.53496		-0.619758
rs447259	ENSG00000096996	IL12RB1	T/C	C	-4.16567	3.10263e-05	*	1.2499		1.12285		1.75306		1.01613		2.21451		2.88857
rs4891245	ENSG00000180011	ZADH2	A/G	G	-4.15937	3.19085e-05	*	0.510505		0.343582		1.67341		0.47519		0.765392		-1.05057
rs3809112	ENSG00000142089	IFITM3	T/C	C	4.15911	3.19644e-05	*	-1.46744		-1.81857		-1.30851		-1.97517		-1.86802		-2.96197
rs11668882	ENSG00000167608	TMC4	C/T	C	-4.15743	3.21609e-05	*	3.52888	*	2.32411		2.69782		2.39112		2.96831		0.627863
rs2906834	ENSG00000113658	SMAD5	T/C	C	4.15579	3.24435e-05	*	-0.865396		-0.795061		-0.566029		0.370595		-1.24229		0.876676
rs10752747	ENSG00000142606	MMEL1	G/T	T	-4.15424	3.26142e-05	*	4.34201	*	2.05773		3.27257	*	2.73767		3.53611	*	2.92999
rs1358714	ENSG00000143153	ATP1B1	G/A	A	-4.15349	3.27285e-05	*	-1.08301		-0.637034		-0.764036		1.97536		-1.18121		1.26515
rs2149275	ENSG00000164663	USP49	T/A	A	4.15028	3.32185e-05	*	0.157453		3.11081	*	0.536141		0.306994		-0.666424		0.540421
rs118186458	ENSG00000238083	LRRC37A2	T/C	C	4.14367	3.41896e-05	*	-2.21766		-0.92997		-0.95608		-1.15549		-0.386024		0.885901
rs73001522	ENSG00000104883	PEX11G	A/G	G	4.13934	3.48519e-05	*	-1.63798		-0.705327		-3.78713	*	0.729184		-2.88067		1.33152
rs7645759	ENSG00000254999	BRK1	C/T	T	-4.12335	3.73321e-05	*	-0.245881		0.490006		0.320027		0.638771		2.01025		0.512718
rs12389	ENSG00000260708	CTA-29F11.1	G/A	A	-4.12271	3.74295e-05	*	1.10557		2.00554		0.466174		1.38182		0.393439		1.36251
rs6955792	ENSG00000122643	NT5C3A	G/A	A	4.1191	3.8052e-05	*	-0.419627		0.101153		0.888303		-0.233793		-0.0203415		-1.21195
rs10942714	ENSG00000171617	ENC1	C/T	T	4.09504	4.22168e-05	*	-2.02028		-2.91566		-1.69333		-2.79234		-2.07602		-2.91509
rs5013920	ENSG00000107679	PLEKHA1	T/A	A	-4.09398	4.23994e-05	*	-1.09668		2.0339		-0.865006		1.74886		-0.658356		0.339275
rs8660	ENSG00000126790	L3HYPDH	T/C	C	-4.09389	4.23994e-05	*	2.70358		0.442912		2.25087		1.14052		2.90104		-0.570609
rs8110220	ENSG00000087076	HSD17B14	T/C	C	-4.08924	4.3249e-05	*	0.372341		-0.527783		2.36384		0.0997512		2.27876		0.0799863
rs916963	ENSG00000050344	NFE2L3	G/A	A	-4.08881	4.33237e-05	*	-0.563165		-1.99843		-0.228247		-0.009238		-0.124204		0.461013
rs601838	ENSG00000240403	KIR3DL2	T/G	G	4.0886	4.34359e-05	*	-2.66568		-1.27922		-2.38806		-2.80446		-2.40211		-2.58798
rs7207370	ENSG00000239672	NME1	A/G	G	4.07281	4.64513e-05	*	-0.931992		0.770702		-1.39223		-0.484627		-1.35673		0.326995
rs1256854	ENSG00000242498	C15orf38	T/G	G	-4.0727	4.64513e-05	*	4.00674	*	1.65539		3.17072	*	3.55217	*	3.40615	*	0.730657
rs9309103	ENSG00000152527	PLEKHH2	G/A	G	4.06983	4.70535e-05	*	-3.01941	*	-1.6457		-0.835028		-1.37709		-2.36058		-0.578392
rs9562915	ENSG00000123179	EBPL	T/C	C	-4.06844	4.72965e-05	*	1.91709		-0.305362		1.30956		0.232425		1.99981		-0.730189
rs9288967	ENSG00000163607	GTPBP8	C/A	A	-4.06752	4.74998e-05	*	-0.239704		0.566301		-0.156841		0.713902		-0.0404944		0.114818
rs1168664	ENSG00000212694	AC084018.1	A/G	G	-4.0631	4.84045e-05	*	2.06927		1.73843		0.890645		1.44534		2.79053		2.02308
rs11900511	ENSG00000138095	LRPPRC	T/C	C	4.05414	5.03492e-05	*	-0.810936		-2.16765		-0.176506		0.105526		-1.96557		-1.61122
rs17317669	ENSG00000079691	LRRC16A	T/C	C	4.05181	5.08251e-05	*	-1.47327		0.807187		-1.39164		0.686117		-1.41182		1.13391
rs36002025	ENSG00000184203	PPP1R2	C/T	T	4.04829	5.1613e-05	*	0.336601		-1.15221		-1.93614		-1.03195		0.0897599		-0.0768675
rs4801177	ENSG00000166770	ZNF667-AS1	C/T	C	-4.04507	5.22785e-05	*	1.56222		1.47222		1.33248		1.15609		1.36641		1.86923
rs2235338	ENSG00000128283	CDC42EP1	G/A	G	4.0442	5.25469e-05	*	-2.57793		5.26705	*	-2.60631		0.783786		-2.06683		2.03293
rs7691791	ENSG00000198189	HSD17B11	C/T	T	4.04402	5.25469e-05	*	-2.94811		-1.54147		-1.12578		-1.14951		-1.90564		-0.777816
rs12936231	ENSG00000172057	ORMDL3	G/C	C	4.044	5.25469e-05	*	-1.10527		-0.205887		-0.678108		0.483645		-0.942014		-1.2851
rs1749492	ENSG00000033122	LRRC7	T/G	G	4.04005	5.34512e-05	*	-2.5905		0.121412		-1.22027		-0.919089		-1.76098		-2.04809
rs36110240	ENSG00000128039	SRD5A3	C/T	T	4.0378	5.39548e-05	*	-1.18576		1.27445
rs8072584	ENSG00000141556	TBCD	A/G	A	4.03762	5.40008e-05	*	2.89033		3.14674	*	0.455862		2.03324		1.24448		2.0796
rs7112397	ENSG00000198168	SVIP	A/G	A	-4.03606	5.43239e-05	*	1.14104		0.689631		2.30482		-0.326733		0.567087		0.357602
rs7164602	ENSG00000171766	GATM	A/G	G	-4.02532	5.68785e-05	*	1.5333		-0.592676		1.80059		0.0176946		1.23954		-0.675376
rs823080	ENSG00000162877	PM20D1	G/A	A	-4.02343	5.73152e-05	*	-1.27613		1.76885		0.308247		1.68864		-1.82803		0.569003
rs60208666	ENSG00000169738	DCXR	C/G	G	4.02292	5.75103e-05	*	-1.71004		1.39948		-2.745		0.690805		-1.33948		0.799778
rs9901287	ENSG00000133193	FAM104A	A/G	G	-4.01681	5.89437e-05	*	0.28255		2.28864		0.832374		1.87509		1.36233		1.19692
rs7774697	ENSG00000065060	UHRF1BP1	G/A	G	4.01546	5.93451e-05	*	-1.17936		0.0520619		-0.840648		0.99991		0.270081		0.470909
rs6998012	ENSG00000164929	BAALC	A/G	G	4.01463	5.95467e-05	*	0.853767		-0.0415863		0.698178		-0.751463		1.21058		-0.994236
rs62286917	ENSG00000132406	TMEM128	T/C	C	4.01161	6.03086e-05	*	0.426362		3.57981	*	-0.003111		3.19993	*	0.934899		2.31283
rs2290562	ENSG00000067836	ROGDI	A/G	A	4.00254	6.27032e-05	*	-3.96444	*	-3.33441	*	-2.84842		-3.44888	*	-2.90285		-3.35133	*
rs62074125	ENSG00000073969	NSF	A/C	C	-3.9949	6.46943e-05	*	0.580645		0.355755		1.63795		-0.12928		0.759145		1.19872
rs1044656	ENSG00000263753	LINC00667	T/C	C	3.99427	6.49131e-05	*	-1.08459		-0.0660603		-1.56878		-0.99913		-1.4578		-0.89974
rs115501141	ENSG00000137411	VARS2	A/G	G	-3.99343	6.50776e-05	*	-0.473162		-1.60422		1.01009		0.141994		1.82419		0.180576
rs179145	ENSG00000258572	RP11-1070N10.3	G/A	A	-3.98902	6.62965e-05	*	1.27198		2.03105		1.85685		2.94691		1.61306		1.86264
rs3133807	ENSG00000164933	SLC25A32	G/A	A	-3.98411	6.77078e-05	*	1.85743		3.02146	*	1.79406		3.0661	*	2.58721		4.17291	*
rs14142	ENSG00000124145	SDC4	C/T	T	-3.97976	6.89733e-05	*	0.480783		0.373048		1.23901		1.79244		1.15689		2.13946
rs6754085	ENSG00000176720	BOK	T/C	C	-3.97646	6.99076e-05	*	2.71985		2.76753		2.65069		2.41715		2.10391		2.01485
rs13445	ENSG00000171444	MCC	A/G	G	-3.97284	7.0973e-05	*	0.203476		-0.330829		0.0670871		-1.66194		1.31363		-0.746197
rs1695213	ENSG00000184619	KRBA2	C/T	T	-3.97259	7.10924e-05	*	3.19253	*	2.41302		3.71122	*	1.4828		2.37848		2.37671
rs3797310	ENSG00000198865	CCDC152	C/T	T	3.96965	7.19934e-05	*	-1.3965		1.85814		-1.20779		0.731326		-1.42152		2.25638
rs28372939	ENSG00000230513	THAP7-AS1	G/A	A	-3.96595	7.30889e-05	*	-1.11487		-4.16026	*	-0.267425		-2.28718		-0.421327		-3.58159	*
rs62180071	ENSG00000170035	UBE2E3	C/T	C	3.96462	7.35191e-05	*	-1.16124		-2.64135		-0.231155		-2.24425		-0.242793		-1.23057
rs4614	ENSG00000256269	HMBS	G/A	G	3.96071	7.47617e-05	*	-2.81162		-0.823113		-2.00661		-1.08999		-3.12197	*	-0.622086
rs2245344	ENSG00000269973	RP11-95D17.1	T/C	T	-3.96049	7.47617e-05	*	1.26794		-0.100443		1.01525		0.464102		0.468458		-1.09761
rs3372	ENSG00000172922	RNASEH2C	G/A	A	-3.95575	7.6279e-05	*	0.294383		0.430306		1.12809		0.962025		1.1369		-0.225709
rs10958704	ENSG00000077782	FGFR1	A/G	G	3.95234	7.7436e-05	*	0.382545		-3.0516	*	0.777959		-1.87733		-0.0388536		-2.28108
rs428726	ENSG00000110619	CARS	G/A	A	3.95049	7.80207e-05	*	-0.938826		-0.543507		-0.0335503		2.16153		0.05128		0.6237
rs2108854	ENSG00000127399	LRRC61	T/C	C	3.94571	7.96004e-05	*	0.618637		2.72589		0.369341		1.82977		1.40978		3.45752	*
rs10772397	ENSG00000111215	PRR4	C/T	C	3.94478	7.99333e-05	*	-2.34473		-0.385991		-1.18035		-0.97258		-1.65886		0.0201085
rs34510112	ENSG00000169629	RGPD8	C/T	T	-3.94445	7.99333e-05	*	0.007614		0.0174998
rs16985368	ENSG00000105619	TFPT	A/G	G	-3.94228	8.06703e-05	*	1.14181		-0.6513		-0.436694		0.341711		0.706826		-0.156748
rs2471338	ENSG00000125388	GRK4	T/G	G	-3.93176	8.43122e-05	*	-0.0816209		-1.74316		-0.551898		-0.457507		0.758518		-1.22423
rs4972729	ENSG00000128656	CHN1	T/C	T	-3.93114	8.45229e-05	*	0.241408		2.3801		2.1394		2.9568		1.68403		2.33041
rs11718493	ENSG00000180767	CHST13	C/T	C	-3.93059	8.47341e-05	*	3.63162	*	3.09433	*	3.71026	*	3.2102	*	3.61254	*	2.28443
rs11604720	ENSG00000175274	TP53I11	T/C	C	3.92891	8.53708e-05	*	-1.50262		0.526524		-2.41129		0.516828		-2.13641		-0.750112
rs2991003	ENSG00000133731	IMPA1	G/C	C	-3.92646	8.61551e-05	*	-0.650102		1.18874		-0.756877		0.899422		1.21932		0.640159
rs17569412	ENSG00000099282	TSPAN15	A/C	A	3.92431	8.70184e-05	*	-3.53031	*	-2.28677		-2.78635		-1.67242		-3.31803	*	-1.78994
rs34270993	ENSG00000221947	XKR9	G/C	G	-3.91081	9.19148e-05	*	-0.242584		-1.73715		-0.295672		-1.24378		0.509025		0.263854
rs34040260	ENSG00000105185	PDCD5	A/C	C	3.90111	9.57962e-05	*	-1.34507		0.284068		-0.273378		1.29051		0.0899222		-2.4226
rs6034535	ENSG00000089177	KIF16B	C/A	A	-3.89908	9.6511e-05	*	1.65726		-0.080861		1.92086		-0.0684426		1.03805		0.126138
rs6463247	ENSG00000196262	PPIA	T/C	C	3.89449	9.84421e-05	*	-0.629288		0.561852		0.321207		0.654136		-2.73837		-0.158857
rs9912844	ENSG00000170298	LGALS9B	A/G	A	3.89144	9.96675e-05	*	-1.86322		-3.4173	*	-0.626504		-2.81069		-1.38484		-2.48549
rs17046778	ENSG00000162994	CLHC1	T/G	G	3.88535	0.0001022	*	0.236771		3.90066	*	-0.375843		3.16284	*	1.00578		2.85787
rs7658970	ENSG00000109272	PF4V1	T/C	T	3.88077	0.0001042	*	-2.66126		-3.84167	*	-3.34032	*	-3.86529	*	-3.19522	*	-3.54334	*
rs1780638	ENSG00000100075	SLC25A1	A/G	A	3.8746	0.0001068	*	-0.521856		1.71235		0.575978		1.61317		-1.33163		0.506575
rs4872277	ENSG00000173566	NUDT18	G/C	G	3.87441	0.0001069	*	-0.491412		0.898874		-0.592705		0.465882		-0.922975		0.358473
rs3802622	ENSG00000107951	MTPAP	T/A	A	-3.86253	0.0001122	*	0.404394		-0.476609		0.137632		-0.376763		-0.108937		0.223297
rs2289965	ENSG00000179057	IGSF22	T/C	C	3.85912	0.0001139	*	-1.8515		-1.30563		-0.536379		-1.66482		-0.368084		-1.68256
rs117361304	ENSG00000188820	FAM26F	T/G	G	-3.85773	0.0001144	*	3.07818	*	-0.61228		2.49725		1.14091		2.76257		1.31613
rs426065	ENSG00000183628	DGCR6	T/C	C	-3.85688	0.0001148	*	0.0396973		1.58273		0.865786		1.85815		-0.403402		2.06075
rs9895322	ENSG00000182853	VMO1	A/G	A	-3.849	0.0001186	*	1.2506		-0.554605		1.45872		1.05051		0.890727		-1.56651
rs2916061	ENSG00000196172	ZNF681	G/A	A	3.84647	0.0001199	*	0.145796		-1.42756		-0.540837		0.382495		-1.82989		-0.991288
rs3860295	ENSG00000261000	RP11-534L20.5	A/G	G	-3.84502	0.0001205	*	2.38562		-1.32991		1.58418		-1.26709		0.492858		-0.988489
rs2210913	ENSG00000160856	FCRL3	C/T	T	3.84002	0.000123	*	2.36544		2.24166		0.72307		0.806076		0.931718		-0.117776
rs56855990	ENSG00000189366	ALG1L	G/C	C	3.83922	0.0001234	*	0.761416		1.92415		1.22109		1.53894		0.300364		1.63118
rs6656451	ENSG00000116678	LEPR	C/T	C	3.83829	0.0001239	*	-3.17485	*	-2.1533		-3.34127	*	0.124526		-2.20706		0.858787
rs3810115	ENSG00000182986	ZNF320	C/A	C	3.83601	0.0001251	*	-1.46466		0.521506		-2.1241		-0.648133		-1.53834		0.488249
rs10166612	ENSG00000168899	VAMP5	A/G	G	-3.83358	0.0001263	*	2.3534		1.01288
rs7991142	ENSG00000032742	IFT88	C/T	C	3.83271	0.0001268	*	-0.461456		0.02619		-1.07803		0.241931		0.0442464		0.625903
rs34672333	ENSG00000112874	NUDT12	A/C	C	-3.83251	0.0001268	*	0.103056		-1.52361		1.05247		-2.77157		0.249169		-1.69657
rs7799097	ENSG00000146676	PURB	C/T	C	3.83138	0.0001275	*	-2.40797		-4.79047	*	-1.19385		-2.03365		-1.21816		-3.42446	*
rs2960831	ENSG00000229043	AC091729.9	A/T	A	3.82888	0.0001288	*	-1.20721		0.334715		-1.94447		0.276738		-0.793562		1.81845
rs9901697	ENSG00000154229	PRKCA	A/G	G	-3.82604	0.0001301	*	2.54638		2.85982		0.984818		1.96041		0.686666		1.16968
rs4491733	ENSG00000019169	MARCO	A/G	G	-3.82153	0.0001326	*	-1.24553		1.29576		0.025385		-0.0544398		-1.34462		-0.779694
rs2293449	ENSG00000134285	FKBP11	G/A	A	-3.81744	0.0001348	*	2.55729		-0.25601		1.55604		0.615338		1.68824		1.02643
rs3890526	ENSG00000090920	FCGBP	A/C	A	3.81647	0.0001354	*	-0.650594		-0.505109		-1.25173		0.918221		-0.701414		0.447506
rs7570624	ENSG00000188389	PDCD1	A/G	G	-3.81584	0.0001356	*	-1.01543		3.40476	*	0.405019		3.3251	*	0.461127		3.27306	*
rs41285310	ENSG00000164483	SAMD3	A/C	C	-3.81544	0.0001359	*	-0.158377		-0.391415		-0.283821		-0.170184		-0.975484		-1.09247
rs4782899	ENSG00000154099	DNAAF1	T/C	C	3.80999	0.0001391	*	0.532548		-2.79377		2.41202		-2.55671		1.55288		-2.77088
rs4540217	ENSG00000170234	PWWP2A	C/T	T	3.80496	0.0001419	*	0.171059		1.28543		0.585721		-0.0921558		-0.807459		-0.812775
rs12667978	ENSG00000158457	TSPAN33	C/T	C	3.80428	0.0001423	*	0.801916		0.633722		-0.878484		1.09276		-0.389859		1.30765
rs312069	ENSG00000125912	NCLN	C/G	G	3.7989	0.0001454	*	-1.92805		-1.33009		-2.21826		-2.15916		-2.42091		-2.25743
rs2575859	ENSG00000129083	COPB1	C/T	C	-3.79607	0.0001469	*	-0.285235		0.882383		-0.941583		2.35227		-1.38976		1.46015
rs10122788	ENSG00000196814	MVB12B	A/G	G	3.79533	0.0001475	*	-0.461612		0.478664		-1.1621		0.0077542		-1.12443		-0.24318
rs294180	ENSG00000173369	C1QB	C/A	A	3.79426	0.0001481	*	0.477047		3.24827	*	-0.683835		1.90323		-0.547887		1.32217
rs56108400	ENSG00000135437	RDH5	G/T	T	-3.79211	0.0001493	*	0.569104		-3.19974	*	1.34966		-1.38311		0.928903		-2.43685
rs7873862	ENSG00000119411	BSPRY	C/T	T	-3.79003	0.0001505	*	0.6479		-0.50795		0.046938		0.854316		1.37405		1.30624
rs789859	ENSG00000185112	FAM43A	G/T	T	-3.78948	0.0001509	*	2.16165		2.64094		2.49722		1.99158		1.90636		1.6014
rs8106451	ENSG00000104970	KIR3DX1	A/G	A	3.78906	0.0001513	*	-1.2014		-0.713757		-1.18688		-0.716606		-1.28072		-2.05472
rs12587742	ENSG00000119599	DCAF4	G/A	A	3.78792	0.000152	*	-1.51115		-1.70099		-1.88143		-1.47532		0.0577016		-1.2727
rs4908864	ENSG00000158286	RNF207	C/T	T	-3.78419	0.0001542	*	0.405859		1.03203		1.65925		0.222628		1.87945		0.666652
rs3748136	ENSG00000248538	RP11-10A14.5	G/A	A	3.78091	0.0001563	*	-2.43997		-3.81603	*	-2.59371		-4.05637	*	-3.18459	*	-3.88482	*
rs9928222	ENSG00000059122	FLYWCH1	T/C	T	-3.78066	0.0001563	*	1.48703		2.5353		-0.010814		0.836808		2.10908		1.20727
rs1621277	ENSG00000173727	AP000769.1	C/T	T	3.77906	0.0001575	*	0.298565		3.57899	*	-0.882456		2.34927		0.262243		3.14893	*
rs1129170	ENSG00000206573	SETD5-AS1	G/A	G	-3.77876	0.0001576	*	-1.38864		-0.370594		-1.46731		0.0118009		-1.55668		0.207898
rs2729382	ENSG00000134809	TIMM10	C/T	T	-3.77811	0.000158	*	1.00117		-1.3401		1.0956		0.310048		1.48736		0.104008
rs12977036	ENSG00000081665	ZNF506	T/C	C	3.77411	0.0001607	*	-1.37143		-0.662802		-0.851943		0.1898		-1.1841		0.118021
rs62052183	ENSG00000258839	MC1R	C/A	A	3.77294	0.0001614	*	-1.1618		0.166721		-0.535137		-2.08138		-2.54937		-1.30569
rs6720415	ENSG00000198380	GFPT1	A/G	A	3.7729	0.0001614	*	-1.2233		-2.03399		-1.25799		-1.68398		0.125925		-1.11063
rs56007654	ENSG00000170891	CYTL1	G/T	T	3.77064	0.0001629	*	-0.0923578		4.13808	*	-0.806315		2.05578		-0.507189		4.29309	*
rs496616	ENSG00000132740	IGHMBP2	G/C	C	3.76902	0.0001639	*	-1.62927		0.628247		-0.197225		2.13795		-0.229703		0.420808
rs387083	ENSG00000126251	GPR42	G/A	A	3.76859	0.0001643	*	-1.70491		-3.42544	*	-0.882764		-3.02409	*	-0.912481		-3.37097	*
rs1283219	ENSG00000125247	TMTC4	T/C	C	3.76774	0.0001648	*	1.69042		1.80527		-0.29233		1.60164		0.344301		1.14937
rs202629	ENSG00000100410	PHF5A	T/C	C	3.76697	0.0001654	*	-1.12023		-0.470482		0.459566		-0.655342		0.204089		-0.153748
rs1476522	ENSG00000105928	DFNA5	C/G	C	-3.76018	0.0001698	*	0.164361		1.56398		-0.033605		1.74717		0.406778		0.96039
rs77732533	ENSG00000145020	AMT	G/C	G	-3.75882	0.0001706	*	3.28626	*	1.86525		3.20632	*	3.06601	*	2.74965		1.71037
rs2206968	ENSG00000231769	RP1-8B1.4	A/T	A	-3.75571	0.0001728	*	2.60323		2.98707	*	2.23223		2.39301		2.90196		2.16106
rs59950656	ENSG00000186049	KRT73	T/C	C	-3.75414	0.0001739	*	2.33417		2.63234		1.23079		1.96468		2.30834		1.62556
rs17810211	ENSG00000093167	LRRFIP2	T/C	C	-3.75196	0.0001754	*	1.27288		2.74965		0.702106		3.2989	*	2.21262		2.53474
rs4820323	ENSG00000185022	MAFF	G/C	C	3.74909	0.0001775	*	-2.45506		-3.23835	*	-1.62795		-2.77389		-2.12539		-3.13846	*
rs12713147	ENSG00000119782	FKBP1B	T/C	C	3.74	0.000184	*	-3.43646	*	-0.0277867		-2.5255		-0.791985		-2.43098		-1.00444
rs629710	ENSG00000133884	DPF2	A/C	A	-3.7379	0.0001855	*	3.0517	*	3.06633	*	2.25163		1.50481		3.321	*	1.82272
rs9890743	ENSG00000175711	B3GNTL1	C/T	T	3.7342	0.0001883	*	-0.331589		0.335257		0.320076		0.158627		-0.41347		0.596525
rs10206788	ENSG00000237803	LINC00211	A/G	A	-3.73357	0.0001888	*	-3.31197	*	2.87879		-4.26847	*	2.11291		-3.32799	*	2.75191
rs117521606	ENSG00000266918	RP11-798G7.8	T/C	C	3.73354	0.0001889	*	0.219399		0.155669		0.040877		0.959951		0.475578		0.640151
rs11764792	ENSG00000132436	FIGNL1	C/T	T	3.73175	0.0001903	*	0.719806		0.116834		-0.254665		0.840148		0.801014		0.889139
rs2287154	ENSG00000121380	BCL2L14	C/T	T	3.72991	0.0001916	*	-0.30511		-0.958018		0.741881		0.523339		0.935923		-2.06899
rs8111526	ENSG00000105053	VRK3	G/C	C	-3.72908	0.0001921	*	0.924294		0.476851		-0.506446		0.0263905		-0.0587537		0.198968
rs1642796	ENSG00000129244	ATP1B2	T/C	C	3.72431	0.0001959	*	-0.0122922		-1.98496		0.272493		-0.932669		-1.38897		-1.92701
rs1491823	ENSG00000149054	ZNF215	T/G	G	3.71877	0.0002003	*	-0.312385		-1.84227		-1.40701		-1.17741		-0.946574		0.297125
rs11930087	ENSG00000248049	UBA6-AS1	C/T	T	3.71324	0.0002047	*	-1.5444		-0.956114
rs56294917	ENSG00000171262	FAM98B	T/C	C	3.70811	0.0002089	*	3.07093	*	3.03019	*	1.80685		2.84077		0.494988		0.88951
rs6502090	ENSG00000268852	AC132872.2	A/G	G	3.70639	0.0002104	*	-2.97921		-2.83814		-1.40519		-2.71144		-3.08387		-2.15395
rs55748835	ENSG00000221926	TRIM16	G/T	T	-3.70328	0.0002127	*	-0.317917		-0.0444771		1.28791		-0.959696		-0.278997		-1.34763
rs11078476	ENSG00000108405	P2RX1	G/C	G	-3.70186	0.0002139	*	1.92283		3.87961	*	2.11553		3.90538	*	3.18464	*	3.09413	*
rs633607	ENSG00000110074	FOXRED1	C/T	T	-3.69833	0.000217	*	0.818605		-0.944695		2.0347		-1.0099		0.66728		0.448385
rs2580344	ENSG00000115112	TFCP2L1	T/C	C	3.69632	0.0002189	*	-2.04084		-3.36313	*	-1.41889		-4.14649	*	-2.28492		-3.74384	*
rs2272983	ENSG00000116661	FBXO2	G/T	T	3.68964	0.0002246	*	-3.09604	*	0.580533		-2.77668		0.765837		-1.66572		1.31582
rs10506258	ENSG00000184613	NELL2	T/C	C	-3.68742	0.0002264	*	2.10114		2.38641		2.76634		1.66213		2.71329		2.25574
rs17548983	ENSG00000183542	KLRC4	T/C	C	3.68601	0.0002278	*	1.56113		1.43885		2.01312		0.751162		1.814		0.726499
rs11108116	ENSG00000136014	USP44	G/A	A	3.68436	0.0002294	*	-1.79556		0.289015		-0.505277		0.680775		-1.54924		0.281887
rs7192268	ENSG00000223496	EXOSC6	C/T	T	-3.68356	0.00023	*	1.70817		2.05129		-1.44105		1.02537		0.0863181		0.598914
rs61896141	ENSG00000149485	FADS1	A/C	C	3.68286	0.0002307	*	-0.439001		2.92286		-1.07203		1.74039		-1.89316		-0.0693202
rs885070	ENSG00000107317	PTGDS	A/G	A	-3.67168	0.0002408	*	1.47844		3.45084	*	1.05288		3.22567	*	2.28689		3.13067	*
rs3826061	ENSG00000167515	TRAPPC2L	T/C	C	-3.66795	0.0002445	*	1.62017		-0.792026		0.742545		0.465882		0.141592		-0.837181
rs11543	ENSG00000165637	VDAC2	G/C	G	3.65762	0.0002546	*	0.689176		-1.96005		0.423418		-0.482813		-1.45885		-1.51
rs17792777	ENSG00000070526	ST6GALNAC1	C/T	T	3.65087	0.0002614	*	0.478992		-0.601383		0.516119		-1.70549		1.33994		-2.41139
rs11123823	ENSG00000170500	LONRF2	A/G	A	-3.64653	0.0002657	*	-1.44813		1.37874		-0.169059		-0.382113		-1.36512		-0.384261
rs10504389	ENSG00000066855	MTFR1	C/T	T	3.64416	0.0002684	*	-1.27195		0.23056		-1.40668		-0.39385		-1.24526		0.259439
rs2276337	ENSG00000151694	ADAM17	G/A	G	3.64181	0.0002707	*	0.53841		-1.57846		-0.968858		-1.43516		-1.19431		-2.65392
rs7294478	ENSG00000205885	C1RL-AS1	A/G	G	3.63671	0.0002763	*	-2.17037		0.38292		-1.00016		1.5783		-1.1896		1.0839
rs3897473	ENSG00000152749	GPR180	T/G	T	-3.63475	0.0002782	*	0.578772		-2.95318	*	-0.701076		-3.11484	*	-0.312006		-2.01101
rs2413769	ENSG00000259520	CTD-2651B20.3	A/C	C	-3.62774	0.0002858	*	2.50786		-1.73274		2.10289		-1.8453		2.03641		-0.562472
rs9949776	ENSG00000060069	CTDP1	G/C	G	-3.62306	0.000291	*	-1.38083		2.07176		0.675636		2.02516		0.226941		2.17824
rs751163	ENSG00000168874	ATOH8	A/C	C	3.62208	0.0002923	*	-3.09586	*	-3.22964	*	-3.14394	*	-2.65174		-1.73649		-1.89909
rs4817775	ENSG00000159231	CBR3	A/C	C	-3.62016	0.0002944	*	-1.60064		-4.01324	*	0.392391		-4.72021	*	-0.929832		-2.64469
rs76962482	ENSG00000196418	ZNF124	G/T	T	-3.61811	0.0002967	*	1.77592		2.15099		2.26752		2.79315		1.78551		1.11736
rs4390300	ENSG00000072401	UBE2D1	A/G	A	-3.61093	0.000305	*	3.63636	*	2.51969		2.16118		1.85455		3.75099	*	2.64745
rs78895138	ENSG00000166451	CENPN	A/G	G	3.60765	0.000309	*	-0.689015		-1.58167		-0.947831		-0.980893		-1.24338		-1.74783
rs168710	ENSG00000164182	NDUFAF2	G/C	C	3.60374	0.0003138	*	-1.95226		-3.45086	*	-3.93779	*	-1.22739		-2.10485		-1.39928
rs73164856	ENSG00000085662	AKR1B1	C/T	T	3.59876	0.0003199	*	-1.17386		-1.96415		-3.10311		-2.01535		-2.97535		-2.79272
rs5756825	ENSG00000189060	H1F0	C/T	C	-3.59349	0.0003261	*	2.86076		0.494423		2.12981		-1.07229		2.04514		0.496978
rs7740107	ENSG00000198945	L3MBTL3	T/A	T	3.59225	0.0003279	*	-0.8256		0.424573		-0.884472		0.155515		0.054753		0.384771
rs1330098	ENSG00000102804	TSC22D1	C/T	T	-3.58898	0.0003319	*	1.60843		0.915729		0.578512		0.0229072		-0.417844		0.890421
rs7135208	ENSG00000180481	GLIPR1L2	C/T	T	-3.58817	0.000333	*	1.3394		-4.86297	*	0.489278		-2.73182		1.51164		-3.39998	*
rs4638703	ENSG00000178980	SEPW1	C/T	C	-3.58793	0.0003332	*	1.59174		1.6159		-0.504304		1.15059		0.561765		0.477261
rs3768036	ENSG00000227533	SLC2A1-AS1	G/A	A	3.58333	0.0003394	*	-1.4644		0.66614		-0.674924		1.12574		-0.859252		2.66743
rs1680030	ENSG00000196810	CTBP1-AS2	A/T	T	-3.58036	0.0003431	*	-0.599402		0.524614		0.208334		1.30544		0.445744		1.13298
rs666695	ENSG00000196954	CASP4	C/G	G	-3.5732	0.0003526	*	1.78769		1.48945		2.01832		1.87895		0.218356		2.16558
rs11713836	ENSG00000224660	SH3BP5-AS1	G/A	A	3.57132	0.0003553	*	-1.21132		-0.122588		-1.48009		-1.62233		0.438704		0.262841
rs3766748	ENSG00000122188	LAX1	C/T	T	-3.57059	0.0003562	*	-0.841812		0.31891		-0.138397		1.63742		1.29857		2.25674
rs6598041	ENSG00000255328	RP11-326C3.12	C/T	C	-3.56894	0.0003583	*	2.03543		2.31968		1.9627		1.23387		2.77908		1.86485
rs3740040	ENSG00000232229	LINC00865	T/C	C	3.56743	0.0003605	*	-1.71606		0.833274		-0.755609		0.806158		-0.602479		1.35136
rs35707495	ENSG00000224137	AC079767.4	C/T	T	-3.56588	0.0003625	*	2.24763		0.0935013		1.75121		1.12314		1.09251		0.256065
rs11136299	ENSG00000177335	C8orf31	T/C	C	-3.56509	0.0003636	*	0.856818		-0.732185		1.87896		0.912299		2.02985		0.349091
rs11246300	ENSG00000177685	EFCAB4A	C/T	T	3.56332	0.0003664	*	-2.49195		-1.79432		-2.56478		-1.94639		-2.99356		-1.18396
rs6864309	ENSG00000145817	YIPF5	G/T	T	-3.56249	0.0003672	*	-0.694813		1.69028		-0.755751		1.41092		0.682813		1.41954
rs7517838	ENSG00000219481	NBPF1	C/T	C	3.56047	0.0003703	*	-0.782066		0.508599		-0.768925		1.1983		-0.903972		0.0704795
rs35192046	ENSG00000163584	RPL22L1	A/C	C	-3.56032	0.0003703	*	-1.36878		0.221892		0.0140984		1.0384		1.98223		1.06437
rs6128399	ENSG00000254995	STX16-NPEPL1	C/T	C	3.55748	0.0003745	*	0.335444		-0.151482		-1.84622		-0.595746		-1.19523		-0.163592
rs56236118	ENSG00000161381	PLXDC1	A/G	G	3.55277	0.0003814	*	-1.21511		-3.18711	*	0.059119		-2.74637		-1.84667		-2.56591
rs4630530	ENSG00000167186	COQ7	C/T	C	3.54931	0.0003864	*	-1.42493		-1.43962		-2.08624		-1.11663		-1.35664		-1.59047
rs1905542	ENSG00000187164	KIAA1598	T/C	C	3.54834	0.0003879	*	-1.91614		-1.97181		-2.60448		-2.33088		-2.15135		-1.7907
rs13381562	ENSG00000173482	PTPRM	A/G	G	-3.54272	0.0003959	*	1.26474		0.0727023		1.05533		0.96262		3.10411		0.560138
rs4693716	ENSG00000138639	ARHGAP24	C/A	A	-3.54014	0.0003998	*	1.99223		0.822268		1.37683		2.22412		-0.0936657		-0.4175
rs9928077	ENSG00000103260	METRN	C/T	T	3.53917	0.0004016	*	-2.77282		-2.64025		-1.85115		-2.0392		-2.86542		-0.13744
rs79925212	ENSG00000161326	DUSP14	A/T	A	3.53215	0.0004124	*	0.375036		-1.87704		0.0587452		-1.50825		-0.666762		-2.02384
rs13294245	ENSG00000204930	FAM221B	T/C	C	-3.53045	0.0004146	*	3.1788	*	3.19352	*	2.53045		2.61235		2.08966		2.70774
rs731058	ENSG00000241837	ATP5O	A/G	G	-3.52863	0.0004174	*	0.834285		1.29592		1.22001		2.18578		1.75572		2.99681
rs4583476	ENSG00000234171	RNASEH1-AS1	T/C	C	-3.52786	0.0004187	*	-0.37192		-1.80084		0.309078		-1.8305		-0.630642		-0.990597
rs11248944	ENSG00000127580	WDR24	A/C	C	3.5273	0.00042	*	-2.68387		-2.13625		-3.00137		-2.70345		-1.98606		-2.39096
rs76872378	ENSG00000180185	FAHD1	T/C	T	3.52353	0.000426	*	-1.07036		0.66762		0.589305		0.477894		-1.60738		-0.0168369
rs1045599	ENSG00000214941	ZSWIM7	C/T	C	3.5184	0.0004345	*	-0.517541		-1.16481		-1.18874		-0.742827		-1.37397		-0.741782
rs4443587	ENSG00000128607	KLHDC10	T/G	T	-3.51692	0.0004365	*	0.8683		-2.95643	*	0.20196		-0.802911		-0.473175		-1.72339
rs17813864	ENSG00000196584	XRCC2	T/C	C	3.51678	0.0004371	*	-0.521413		3.83898	*	-0.248484		0.68088		-0.897469		0.0364819
rs784600	ENSG00000116983	HPCAL4	C/T	T	3.51615	0.0004381	*	-3.53951	*	-3.70246	*	-3.44867	*	-2.32863		-2.41786		-2.16281
rs12627412	ENSG00000184385	C21orf128	C/T	T	3.51435	0.0004411	*	-3.27238	*	-3.07862	*	-1.89177		-3.0374	*	-3.0374		-3.05081
rs9402854	ENSG00000228439	TSTD3	T/C	C	-3.51114	0.0004461	*	1.61606		-0.361147		1.93241		-0.387814		0.355635		-2.16075
rs175057	ENSG00000119718	EIF2B2	C/T	T	-3.51108	0.0004461	*	-0.10442		-0.260295		1.59275		1.99758		0.630815		1.29194
rs75551373	ENSG00000125952	MAX	G/C	C	3.51105	0.0004464	*	-2.58185		-1.38961		-0.913236		-0.663657		-2.96722		-0.905702
rs2233925	ENSG00000123685	BATF3	C/T	T	-3.51097	0.0004464	*	3.12023	*	1.45749		2.03467		1.34812		1.74557		2.02999
rs12151742	ENSG00000115523	GNLY	C/T	T	3.51084	0.0004468	*	-1.08683		-0.673177		-1.31238		-1.63054		-0.559669		0.347884
rs4883206	ENSG00000237248	LINC00987	C/T	T	-3.50993	0.0004481	*	3.46224	*	0.648664		2.2327		0.0483536		2.69556		0.905352
rs1635081	ENSG00000050327	ARHGEF5	A/G	A	3.50464	0.0004573	*	1.73014		-0.218941		0.327365		-0.426614		-0.756561		-1.67285
rs6104154	ENSG00000269549	AL031663.2	G/A	A	-3.49776	0.0004691	*	2.93343		-1.33395		2.58566		-0.0067696		2.51526		1.35519
rs8255	ENSG00000035403	VCL	G/A	A	-3.49686	0.0004705	*	-1.09946		-1.71549		-0.88532		-1.30623		0.0054063		-1.54184
rs72678531	ENSG00000081985	IL12RB2	T/C	C	3.49608	0.0004723	*	-1.53652		-1.5738		-1.32331		0.423563		-0.542568		-1.40132
rs2584607	ENSG00000108592	FTSJ3	G/A	A	-3.49039	0.0004823	*	-1.30752		-0.523076		-2.30045		-1.21282		-0.400533		-0.896107
rs112413913	ENSG00000152348	ATG10	A/G	G	3.48762	0.0004874	*	-1.06243		1.04113		-0.97284		1.58705		-1.30052		-0.222925
rs57100050	ENSG00000181409	AATK	C/T	T	-3.48673	0.0004888	*	-0.0858974		2.87841		1.4385		2.62415		1.37934		2.28898
rs2715633	ENSG00000154917	RAB6B	G/A	A	-3.48188	0.0004977	*	1.79532		1.94148		2.8873		2.19842		2.33627		1.81007
rs13163344	ENSG00000164265	SCGB3A2	G/A	G	-3.47931	0.0005025	*	3.33847	*	3.35283	*	2.37685		3.19096	*	2.42454		3.14705	*
rs62192777	ENSG00000085982	USP40	T/C	C	-3.47637	0.0005082	*	2.1547		1.00427		0.0750705		1.46571		0.642869		-0.491795
rs7259841	ENSG00000131849	ZNF132	T/C	C	-3.47315	0.0005143	*	-2.05853		-0.519173		-0.924473		-0.601259		-0.321954		0.979889
rs13057408	ENSG00000099949	LZTR1	G/C	C	-3.4681	0.000524	*	0.803631		-0.677789		1.52915		0.536116		0.79518		1.98647
rs16924528	ENSG00000140319	SRP14	A/G	G	-3.46338	0.0005334	*	-0.508427		-0.546373		-0.581721		-1.13441		-1.02573		-0.566864
rs12993215	ENSG00000225234	TRAPPC12-AS1	C/T	C	-3.46066	0.0005386	*	0.197481		-0.829303		0.151302		-0.290944		0.27553		1.10459
rs7405130	ENSG00000103512	NOMO1	T/C	T	3.45752	0.0005454	*	-2.06741		-3.65173	*	-1.72354		-2.33003		-2.32992		-2.23817
rs7486703	ENSG00000139344	AMDHD1	A/G	A	-3.45554	0.0005491	*	1.16752		0.0443827		1.9283		0.964985		2.85275		1.13936
rs12447392	ENSG00000130731	C16orf13	C/T	T	3.45516	0.0005503	*	-2.65689		-0.350827		-2.75511		-0.438704		-1.48162		0.134824
rs6504662	ENSG00000136449	MYCBPAP	T/C	C	-3.44941	0.0005614	*	0.710101		-1.03455		-0.125316		-0.670072		1.02707		-0.643859
rs2255828	ENSG00000160218	TRAPPC10	G/T	T	-3.44881	0.0005627	*	0.0217184		1.67251		-0.833407		2.14423		-0.847639		0.648585
rs4687210	ENSG00000152492	CCDC50	G/A	A	-3.44874	0.0005631	*	-0.657053		0.37927		-0.971951		-0.479681		-0.494065		-0.306522
rs6438678	ENSG00000173226	IQCB1	T/C	C	-3.44683	0.0005668	*	-0.477583		-0.279848		-0.740867		0.373485		-0.738877		-1.59279
rs10119618	ENSG00000137145	DENND4C	C/T	C	3.44689	0.0005673	*	-0.0188331		-2.22322		0.618995		-0.538172		1.58345		0.0280563
rs12631075	ENSG00000181458	TMEM45A	C/A	A	3.44669	0.0005677	*	-2.35188		-0.0408538		-1.9909		-0.579663		-2.27513		-0.440013
rs41293273	ENSG00000117481	NSUN4	T/C	C	3.44495	0.0005715	*	0.719474		0.714707		0.807972		-0.0859261		0.102074		0.689313
rs4789816	ENSG00000141580	WDR45B	C/A	A	3.44443	0.0005723	*	-1.9505		-0.249364		0.211419		-1.00799		0.499636		0.0582814
rs62111759	ENSG00000185800	DMWD	T/A	T	3.44202	0.0005774	*	-1.42108		-1.70262		-0.642907		-1.16024		-1.47079		-1.35562
rs3935067	ENSG00000229153	EPHA1-AS1	G/C	C	-3.4419	0.0005774	*	2.89482		0.147991		2.70221		1.532		1.52601		1.34035
rs2949669	ENSG00000198821	CD247	C/T	T	3.44186	0.0005779	*	-1.42938		-1.4488		-0.645044		-0.876514		1.19602		-0.193724
rs73489638	ENSG00000255468	RP11-867G23.8	C/T	T	-3.44006	0.0005813	*	1.08742		-1.58697		1.11922		0.0325164		1.58394		-0.500299
rs2353192	ENSG00000138399	FASTKD1	G/C	C	3.43985	0.0005821	*	0.519953		0.560261		0.316748		-0.406851		-1.58373		0.825585
rs4821544	ENSG00000100362	PVALB	T/C	C	-3.43961	0.0005821	*	2.91012		2.77258		2.01664		3.21363	*	1.49766		2.4856
rs34848020	ENSG00000168653	NDUFS5	G/A	A	-3.43743	0.0005869	*	1.33533		-0.923573		1.2006		0.190602		1.71344		0.346965
rs1610041	ENSG00000158104	HPD	T/C	C	3.43728	0.0005878	*	0.491771		-0.167277		2.27967		0.502252		1.23831		2.16356
rs145323148	ENSG00000196565	HBG2	C/T	C	3.43586	0.0005908	*	-2.08115		-2.73406		-1.39255		-2.72195		-2.16042		-2.37442
rs45500192	ENSG00000167077	MEI1	A/G	G	3.43557	0.0005917	*	-0.52024		-0.493453		0.351571		-0.12747		0.479208		-0.713582
rs2279827	ENSG00000174255	ZNF80	G/A	A	-3.43514	0.0005921	*	-1.17192		-1.14445		-0.809269		-0.507962		-0.393751		-0.682422
rs7533985	ENSG00000203666	EFCAB2	C/T	C	3.43336	0.0005965	*	-0.067488		1.56519		0.981898		0.186736		-0.219681		-0.0203542
rs440500	ENSG00000134905	CARS2	A/G	G	-3.43245	0.0005978	*	2.49698		2.83956		2.22956		2.26795		2.11869		1.81506
rs2381277	ENSG00000107020	PLGRKT	A/G	A	3.42977	0.0006045	*	-1.92639		0.270053		-1.48061		0.523479		-1.97545		0.199575
rs72794132	ENSG00000196743	GM2A	C/T	T	3.42814	0.000608	*	-0.0971944		2.40296		-0.130817		0.621292		-0.0624033		1.51899
rs10790214	ENSG00000254528	RP11-728F11.4	T/C	T	-3.42672	0.0006107	*	3.1058	*	3.26616	*	2.88022		3.18434	*	1.71514		2.97618
rs11645306	ENSG00000169682	SPNS1	G/C	G	3.42463	0.0006157	*	-0.674444		0.0178244		-1.4357		-1.75208		-0.686988		-0.503957
rs1018903	ENSG00000006025	OSBPL7	A/G	G	-3.42172	0.0006221	*	0.0127365		1.98811		0.283418		0.728947		0.303647		1.92587
rs12117927	ENSG00000186197	EDARADD	C/A	A	-3.42107	0.0006235	*	1.61536		0.819301		0.808612		2.02953		0.928528		1.18428
rs9963424	ENSG00000101577	LPIN2	C/T	T	-3.42072	0.0006244	*	0.808778		-0.0594459		-1.30704		-1.25434		-1.28085		-0.619224
rs175065	ENSG00000119684	MLH3	T/C	C	-3.4202	0.0006258	*	0.630488		1.13642		1.17058		1.14206		0.565678		-0.698588
rs10891120	ENSG00000137714	FDX1	C/G	G	3.41855	0.0006299	*	-0.535845		-1.01158		-2.07186		-1.78001		-1.19515		-0.651137
rs7204629	ENSG00000162104	ADCY9	T/C	C	3.41309	0.0006425	*	-0.993848		-2.36322		0.111298		-2.508		-2.24585		-1.16137
rs79247094	ENSG00000170802	FOXN2	G/A	A	3.40852	0.0006535	*	-0.366145		-0.384369		-0.836743		-0.385558		-1.96604		-1.15318
rs10422531	ENSG00000105373	GLTSCR2	A/G	A	3.40744	0.0006558	*	0.897008		0.0517079		-0.774383		0.125146		-0.936777		-0.584849
rs7034673	ENSG00000136819	C9orf78	A/T	T	-3.40733	0.0006558	*	-0.771067		0.625289		-0.323635		0.105806		0.526751		1.81297
rs11244686	ENSG00000089876	DHX32	G/A	A	-3.40434	0.0006631	*	0.544122		-2.54935		0.864596		-0.860407		0.733337		-2.69275
rs12526055	ENSG00000112339	HBS1L	C/T	T	-3.40318	0.000666	*	1.76779		0.989434		1.48447		0.895807		0.715734		0.376622
rs203477	ENSG00000108599	AKAP10	A/C	C	3.40218	0.0006689	*	-0.0002814		1.08581		-0.627781		0.449183		-0.745696		1.54642
rs7304465	ENSG00000059804	SLC2A3	C/T	C	3.40119	0.0006714	*	-2.16932		-1.99006		-1.49933		-2.08146		-0.855871		-0.654604
rs2305795	ENSG00000130811	EIF3G	G/A	A	3.39854	0.0006778	*	-0.225887		-0.721622		-1.03146		-0.99031		-0.873968		-0.302128
rs9899380	ENSG00000136448	NMT1	C/G	C	3.3951	0.0006863	*	-1.15703		-0.803617		-2.08671		-0.740547		-2.37037		-0.854237
rs13169025	ENSG00000170624	SGCD	G/C	C	3.39234	0.0006933	*	-1.74365		0.0469759		-1.75044		1.00194		-2.01298		0.886731
rs147531464	ENSG00000111875	ASF1A	C/T	T	3.3907	0.0006974	*	0.089687		-0.153335		0.593736		0.297627		1.99028		0.71403
rs12192268	ENSG00000260273	RP11-425D10.10	T/C	C	3.38926	0.000701	*	-2.31905		-3.19003	*	-1.50144		-2.92067		-2.27762		-2.83029
rs13102133	ENSG00000154277	UCHL1	C/G	G	3.38619	0.0007092	*	-3.07561	*	0.602293		-1.88809		1.83556		-1.03301		-0.499335
rs2268405	ENSG00000076555	ACACB	A/G	G	-3.37798	0.0007302	*	2.30665		2.37186		2.99844		1.33845		3.17939	*	2.00567
rs55929248	ENSG00000167747	C19orf48	C/T	T	3.37666	0.0007339	*	-1.9673		0.223799		-1.10371		-0.239025		-0.818949		-0.0999863
rs7007884	ENSG00000104728	ARHGEF10	T/C	C	3.37495	0.0007387	*	-1.63411		-0.818512		-0.290251		-2.37092		-1.48656		-2.56027
rs12853286	ENSG00000151773	CCDC122	A/G	A	-3.37475	0.0007387	*	-1.55843		-3.33155	*	-0.532427		-4.09949	*	-0.436943		-2.36779
rs6666373	ENSG00000197312	DDI2	T/A	T	-3.37262	0.0007441	*	-0.876658		0.839101		-0.265635		0.420473		-0.866535		0.627902
rs9366675	ENSG00000261584	RP11-457M11.5	C/T	T	-3.37203	0.0007457	*	2.3374		-1.7457		1.57381		-0.929839		1.58687		-1.60748
rs2619537	ENSG00000047579	DTNBP1	A/G	G	3.36814	0.0007572	*	0.469805		-0.366193		0.291908		-0.642729		0.694211		0.294952
rs41281251	ENSG00000100298	APOBEC3H	T/A	A	-3.36797	0.0007572	*	-0.0802294		-0.747723		-0.214102		-0.332144		0.323772		0.54234
rs66615709	ENSG00000184497	TMEM255B	T/C	C	-3.36679	0.0007605	*	1.48025		-0.635375		2.0433		-1.25246		1.56932		-0.830554
rs11794029	ENSG00000197355	UAP1L1	G/C	C	-3.36663	0.0007605	*	3.71585	*	1.27736		3.19187	*	2.49316		1.86457		0.539902
rs2767304	ENSG00000162704	ARPC5	A/G	G	3.36661	0.000761	*	-0.950965		-0.363193		-2.12113		-1.86259		-1.10249		-0.727653
rs3825511	ENSG00000133106	EPSTI1	C/A	A	3.36503	0.0007654	*	1.18869		0.3025		0.906692		1.06627		2.32737		0.219043
rs4706980	ENSG00000083097	DOPEY1	A/G	A	-3.36123	0.0007755	*	1.55587		0.261047		0.587154		0.613091		0.867858		0.234114
rs6109773	ENSG00000101230	ISM1	C/G	G	-3.35907	0.0007817	*	3.18334	*	2.82604		2.55938		3.1096	*	3.26433	*	3.2809	*
rs35586	ENSG00000166851	PLK1	A/G	G	3.35701	0.0007879	*	-1.27065		0.652064		-1.37106		0.539348		-1.26522		-0.786421
rs964288	ENSG00000126860	EVI2A	A/G	G	-3.35512	0.0007931	*	-0.842973		0.0331965		-0.628471		0.438468		-0.856041		0.222286
rs9871592	ENSG00000033867	SLC4A7	T/C	C	-3.35423	0.0007954	*	0.36698		1.24448		0.806264		0.398046		0.788326		2.38207
rs6061205	ENSG00000149531	FRG1B	A/T	A	3.34994	0.0008087	*	-1.29491		0.689298		-0.594811		-0.222985		-0.747125		0.26267
rs1058735	ENSG00000173457	PPP1R14B	C/G	G	3.34887	0.0008116	*	3.31689	*	2.77412		3.4071	*	2.82014		3.41802	*	1.5613
rs4754325	ENSG00000178202	KDELC2	C/T	T	-3.34669	0.0008175	*	0.891921		0.403556		1.16991		0.998088		1.72449		-0.1474
rs10468812	ENSG00000166377	ATP9B	C/G	G	-3.33833	0.0008426	*	-0.6701		-0.199704		-0.670093		0.795948		-0.222484		-0.205056
rs2242416	ENSG00000146215	CRIP3	A/G	A	3.33824	0.0008432	*	-3.01201	*	-1.6802		-1.88078		-1.86364		-2.02874		-0.892253
rs269913	ENSG00000022556	NLRP2	T/C	C	3.33723	0.0008463	*	-0.257134		3.68489	*	0.836482		1.54029		2.55813		1.19608
rs17774171	ENSG00000159111	MRPL10	A/G	G	-3.33607	0.0008493	*	0.108568		1.19713		-0.809948		0.274026		0.444198		-0.640365
rs2257103	ENSG00000104946	TBC1D17	C/T	T	-3.33556	0.0008512	*	-1.39252		-2.09612		-0.0903877		-2.44174		-1.42825		-2.38324
rs7515244	ENSG00000116138	DNAJC16	A/G	G	3.33408	0.0008561	*	1.03518		1.96693		1.37658		1.59663		-0.173106		-0.114538
rs11953620	ENSG00000171421	MRPL36	T/C	C	3.32716	0.0008779	*	-0.977681		-0.28321		-0.959532		0.370344		-1.0759		-0.212586
rs2306899	ENSG00000085788	DDHD2	C/T	T	3.32517	0.0008842	*	-2.27434		-2.73916		-1.04322		-1.0928		-0.843558		-0.860703
rs10799569	ENSG00000143771	CNIH4	G/C	C	-3.3244	0.0008855	*	3.29524	*	-0.497712		2.77435		-0.487752		1.87464		0.208535
rs3829154	ENSG00000134463	ECHDC3	G/A	A	-3.32172	0.0008944	*	0.60744		-1.11397		0.693043		0.323297		0.500468		-1.11649
rs558198	ENSG00000080007	DDX43	C/G	C	-3.32168	0.0008944	*	-0.530186		-0.239201		-0.526083		0.949061		0.535983		0.853304
rs62432166	ENSG00000188191	PRKAR1B	C/T	C	3.31993	0.0009008	*	0.228539		1.89015		1.20735		1.77193		-0.548746		1.86818
rs1401906	ENSG00000128059	PPAT	C/T	T	-3.31973	0.0009008	*	-0.206587		-1.4574		0.600586		-0.380533		-0.263056		0.279499
rs9365097	ENSG00000112110	MRPL18	G/A	G	3.31915	0.0009034	*	-0.263914		-2.07381		0.938617		-0.362658		0.1946		-0.549566
rs7125621	ENSG00000110429	FBXO3	C/T	T	3.31521	0.0009158	*	-1.17646		-1.64992		-0.763119		-1.80343		-2.19655		-2.51688
rs1339586	ENSG00000122873	CISD1	T/C	C	-3.31432	0.0009184	*	1.79758		-0.561191		1.02678		0.5897		1.25741		0.0237478
rs12448432	ENSG00000103254	FAM173A	G/A	A	3.31394	0.0009204	*	-2.91896		-1.49928		-3.18938	*	-1.81327		-3.26271	*	-0.845733
rs11732759	ENSG00000138744	NAAA	T/A	A	3.3137	0.000921	*	-1.95839		-1.33621		-2.06804		-1.63315		-1.65413		-0.733311
rs78129473	ENSG00000257815	RP11-611E13.2	G/A	A	3.31114	0.0009296	*	-2.32219		1.1269		-1.51842		-1.16172		-2.04713		-1.74733
rs2338050	ENSG00000099290	FAM21A	G/A	A	-3.30851	0.0009376	*	-1.11376		-2.25006		-0.0829086		-1.05713		0.0376805		-1.39058
rs302647	ENSG00000123892	RAB38	C/G	G	3.30782	0.0009403	*	-0.254721		0.440212		0.180827		-1.21999		-1.51003		-0.599765
rs80066670	ENSG00000185347	C14orf80	C/A	A	-3.30634	0.000945	*	2.4236		3.49378	*	1.62546		2.39193		2.6292		2.40634
rs756784	ENSG00000105672	ETV2	A/G	A	-3.30608	0.0009457	*	0.297897		0.427107		1.05963		0.700195		1.31635		-0.0273592
rs35947614	ENSG00000073578	SDHA	A/G	G	3.3028	0.0009572	*	-3.27062	*	-1.97393		-3.24502	*	-2.4585		-1.61464		-1.5817
rs4687626	ENSG00000168268	NT5DC2	G/A	A	-3.30165	0.0009607	*	-0.0376394		-1.89106		-0.356385		-0.85491		-0.977152		-1.60833
rs4794052	ENSG00000198933	TBKBP1	T/C	T	3.30086	0.0009641	*	-1.40323		2.79308		-0.343272		1.8751		-0.951119		1.65613
rs1141463	ENSG00000169660	HEXDC	T/G	G	3.29473	0.0009856	*	-0.648737		-0.396774		-1.61483		0.163852		-1.71997		0.776379
rs12461076	ENSG00000176490	DIRAS1	T/C	C	3.29002	0.0010019	*	1.32909		-0.438731		-1.67047		-1.37934		-0.918182		-1.20588
rs6151590	ENSG00000140307	GTF2A2	G/A	A	3.28952	0.001004	*	-1.70338		-0.891111		-2.01004		-1.04072		-0.832259		-1.41112
rs1981664	ENSG00000115944	COX7A2L	G/A	A	3.28833	0.0010083	*	0.367217		0.733971		-0.359695		-1.10342		-1.84013		-0.493598
rs56067343	ENSG00000144218	AFF3	T/C	C	-3.2825	0.0010285	*	2.73474		2.82442		2.01668		1.49578		1.83763		1.61072
rs4785687	ENSG00000261118	RP11-104N10.1	A/G	A	-3.28175	0.0010315	*	2.76231		1.59287		1.84425		1.67679		2.95165		0.283593
rs1813898	ENSG00000128891	C15orf57	A/G	G	3.28137	0.0010337	*	-0.786594		-0.700495		-0.935365		-1.70878		-1.32531		0.609259
rs8026898	ENSG00000259641	RP11-279F6.3	G/A	A	-3.27995	0.0010381	*	0.817193		2.0175		1.47461		1.44902		-0.226386		1.6742
rs226009	ENSG00000197006	METTL9	A/G	A	3.27962	0.0010395	*	-1.51598		0.424984		-1.30943		0.0193578		-0.751545		0.113526
rs10225558	ENSG00000146858	ZC3HAV1L	T/C	C	-3.27812	0.0010447	*	-0.0439627		1.13223		1.44821		0.527548		1.16274		-0.925936
rs8028722	ENSG00000140450	ARRDC4	T/C	T	3.2781	0.0010455	*	1.8354		0.305271		1.08128		-0.504087		0.66582		0.0422146
rs61917718	ENSG00000255819	KLRC4-KLRK1	G/C	C	3.27806	0.0010455	*	-1.21265		-0.0532443		-1.17405		1.27438		0.463552		-1.7403
rs11668339	ENSG00000160439	RDH13	G/A	A	3.2748	0.0010581	*	0.509723		0.588838		-0.332338		1.10348		0.465438		1.45373
rs1870073	ENSG00000133247	SUV420H2	G/A	A	3.27365	0.0010619	*	-3.65306	*	-3.4249	*	-2.97277		-3.45984	*	-3.1369	*	-2.47424
rs12981724	ENSG00000141837	CACNA1A	C/T	T	-3.27023	0.001074	*	0.630553		-0.311146		0.957759		-1.1756		0.379324		0.711147
rs4134815	ENSG00000076924	XAB2	G/A	A	-3.26681	0.0010869	*	1.21394		1.35879		1.16302		0.926643		0.937115		0.331468
rs1545837	ENSG00000147439	BIN3	T/C	C	3.26678	0.0010885	*	-0.733649		-1.21204		-1.27855		-0.847327		0.712837		-1.11017
rs28790585	ENSG00000137801	THBS1	C/T	T	3.26638	0.00109	*	-0.148513		-2.27373		-0.665642		-1.25855		-1.42302		-0.979116
rs2555568	ENSG00000147576	ADHFE1	A/G	G	3.26616	0.0010908	*	-1.62174		0.55926		-1.97362		-0.974194		-2.11691		-0.599471
rs7572	ENSG00000174059	CD34	C/T	T	3.26605	0.0010908	*	-3.12181	*	-0.278547		-2.11574		-2.10708		-2.29842		-1.90835
rs4077074	ENSG00000169683	LRRC45	T/C	T	-3.2652	0.0010931	*	2.28088		0.363624		2.67168		0.6989		2.64247		1.03836
rs17764256	ENSG00000175985	PLEKHD1	T/C	C	3.25803	0.001122	*	-2.40998		-3.75597	*	-2.13346		-2.57683		-3.13242	*	-2.3306
rs733925	ENSG00000135913	USP37	G/A	A	3.25714	0.001126	*	-1.79805		-2.62545		-1.1674		-2.25991		-2.18652		-1.13634
rs72855506	ENSG00000166483	WEE1	T/G	G	3.25533	0.0011331	*	-1.8979		-3.04917	*	-0.965655		-0.938476		-1.27484		-2.49449
rs8118853	ENSG00000231133	HAR1B	T/A	A	-3.25335	0.0011403	*	2.56148		1.32378		3.14026	*	1.96507		2.99162		1.6077
rs869252	ENSG00000151640	DPYSL4	T/C	C	3.25253	0.0011443	*	-0.252263		-0.193141		-1.44931		-1.65238		-1.23895		0.0113802
rs2292404	ENSG00000155893	ACPL2	A/G	G	3.25066	0.0011516	*	-1.62952		-0.54447		-0.911394		-0.0839127		-1.62872		-0.447642
rs2518469	ENSG00000137364	TPMT	T/A	A	3.24985	0.0011549	*	-1.85234		1.01338		-0.499418		-0.1822		-1.24272		-0.961798
rs7322204	ENSG00000136167	LCP1	A/G	A	3.24454	0.001177	*	-0.426154		-0.624726		-0.826292		0.112946		-1.11365		-1.90378
rs3812474	ENSG00000183665	TRMT12	T/A	T	3.24432	0.0011778	*	0.0473461		0.586499		-0.271211		-0.59678		-0.874937		0.606924
rs11678980	ENSG00000227403	AC009299.3	A/G	A	-3.24241	0.0011844	*	-0.326324		0.0702885		-1.5918		0.180904		1.0993		0.713551
rs3816270	ENSG00000166928	MS4A14	C/T	T	-3.2389	0.0011995	*	1.19125		-1.60114		2.05145		-1.59695		2.2371		-1.62537
rs760462	ENSG00000160255	ITGB2	T/C	T	3.23658	0.0012105	*	-1.50226		0.939842		-0.663829		-0.516064		-0.874423		1.01571
rs10753798	ENSG00000000457	SCYL3	T/G	T	3.23398	0.0012215	*	0.773639		-0.942193		-0.562808		0.157395		0.172901		-0.672742
rs8105767	ENSG00000197134	ZNF257	A/G	G	3.23244	0.0012276	*	1.99206		2.56021		1.70113		2.8695		1.41254		1.99681
rs116722271	ENSG00000204592	HLA-E	C/T	C	-3.23171	0.0012301	*	0.902593		-1.44786		0.284389		-0.355855		-0.072974		-0.706433
rs326361	ENSG00000196776	CD47	G/A	A	3.23148	0.0012319	*	-2.23592		-0.46774		-1.03815		-2.49572		-2.3355		-1.20122
rs17433780	ENSG00000117226	GBP3	A/G	G	-3.23129	0.0012319	*	-0.30729		-1.79943		-0.870772		-1.56563		-0.755678		-1.01553
rs415023	ENSG00000089199	CHGB	G/A	A	3.22952	0.0012405	*	1.10544		-2.83016		1.16482		-2.63455		2.51828		-2.52576
rs2679750	ENSG00000155096	AZIN1	G/A	A	-3.22633	0.0012536	*	1.61093		2.82932		2.56831		1.82779		0.98194		0.773353
rs11595016	ENSG00000107771	CCSER2	C/T	T	-3.22491	0.0012597	*	-1.40693		-0.341498		-1.40263		-0.574309		-0.885365		1.04289
rs10053229	ENSG00000172244	C5orf34	C/T	T	-3.2224	0.0012703	*	-1.7093		0.752301		-1.43611		0.0879348		-2.1761		1.63457
rs1865307	ENSG00000134490	TMEM241	G/A	A	3.2204	0.001281	*	-0.88958		-2.63409		-0.790601		-1.12123		-0.617058		-2.0072
rs12928424	ENSG00000157045	NTAN1	C/G	C	3.21943	0.0012846	*	-0.391138		-0.617547		-1.63642		-1.80659		-1.70001		-0.259831
rs3809868	ENSG00000263766	RP11-580I16.2	A/G	G	-3.21162	0.0013191	*	2.19796		0.768443		2.40246		2.08346		2.10966		0.936281
rs9406072	ENSG00000188428	BLOC1S5	T/A	A	-3.2105	0.0013246	*	1.40105		0.324495		0.291789		0.89305		-1.08356		0.0253098
rs2004503	ENSG00000178338	ZNF354B	A/G	G	3.20888	0.0013329	*	-1.61179		-0.571156		-0.496792		-1.96821		1.02618		0.894985
rs10802440	ENSG00000143653	SCCPDH	C/T	T	-3.20872	0.0013329	*	1.70202		0.0957655		0.716685		0.297643		1.36631		0.346849
rs11073891	ENSG00000166825	ANPEP	A/C	C	-3.20799	0.0013366	*	0.798838		0.937017		1.484		-0.0648807		1.62221		-0.134436
rs72782727	ENSG00000122299	ZC3H7A	G/T	T	3.20758	0.0013394	*	-1.67107		-0.496115		-1.49938		-0.119887		-0.817932		-0.329421
rs6657880	ENSG00000204138	PHACTR4	C/A	A	-3.2063	0.0013441	*	-1.60658		0.264462		-0.495271		1.82662		-1.88716		-0.97583
rs79512505	ENSG00000149929	HIRIP3	G/C	C	-3.20618	0.001345	*	0.929509		1.52615		0.945691		1.72172		0.385558		0.997709
rs72695268	ENSG00000116473	RAP1A	G/A	A	3.20565	0.0013478	*	-1.74105		-0.529422		-1.2425		1.28749		-2.01982		-1.20228
rs3747945	ENSG00000230489	VAV3-AS1	A/G	G	3.20496	0.0013516	*	-2.08657		-0.0856026		0.0112497		0.845958		-0.971854		0.0413055
rs6498525	ENSG00000260872	RP11-680G24.5	A/G	G	3.20398	0.0013563	*	-1.54127		-1.24784		-1.11698		-0.754883		-1.67699		0.0733701
rs4401834	ENSG00000247317	RP11-273G15.2	G/A	A	3.20391	0.0013563	*	1.1579		-0.285959		1.0627		0.644045		-0.684988		1.15057
rs4979108	ENSG00000119471	HSDL2	C/T	T	-3.20379	0.0013563	*	0.523493		-0.753804		0.193515		0.890727		1.22645		0.524464
rs6777956	ENSG00000163421	PROK2	C/T	T	-3.20347	0.0013572	*	3.09483	*	3.0127	*	2.77266		2.45007		2.97195		2.49154
rs6564093	ENSG00000153786	ZDHHC7	G/A	A	3.20349	0.0013582	*	-1.2428		-1.19542		-1.4324		-1.18116		-0.686243		-0.985426
rs67694303	ENSG00000258551	RP11-661P17.1	C/T	T	3.20251	0.0013629	*	-2.7846		-3.30634	*	-2.54614		-2.63517		-2.44436		-1.72636
rs2395943	ENSG00000124713	GNMT	A/G	A	3.19889	0.00138	*	-0.726516		0.213609		-0.546074		-1.07555		-2.15626		0.614571
rs3775924	ENSG00000249502	AC006160.5	T/C	T	3.19801	0.0013838	*	2.66581		0.823876		0.31485		0.990864		-0.261869		-0.851665
rs4808823	ENSG00000006015	C19orf60	T/C	T	3.19748	0.0013867	*	-2.43404		-1.39243		-2.26478		-1.61332		-2.21312		-0.994236
rs11216569	ENSG00000137731	FXYD2	C/T	T	-3.19313	0.0014071	*	1.33919		2.40057		0.0346772		2.06169		0.430706		0.151534
rs812426	ENSG00000148484	RSU1	G/C	G	3.19302	0.001408	*	-1.70938		-1.95047		-1.32523		-1.50952		-1.74181		-1.67898
rs3751092	ENSG00000168961	LGALS9	A/G	G	-3.19154	0.0014149	*	1.3436		0.777014		0.67388		1.31534		0.651895		1.74353
rs9842789	ENSG00000121578	B4GALT4	G/A	A	3.19114	0.0014178	*	-0.801511		-0.652247		0.609026		-1.0358		-0.0972398		-0.810573
rs9771743	ENSG00000204839	MROH6	G/A	A	3.188	0.0014336	*	-2.45576		-0.97662		-1.94947		-2.03067		-3.053		-1.68165
rs9974949	ENSG00000227039	ITGB2-AS1	T/A	A	3.1879	0.0014336	*	-3.40145	*	-2.98612	*	-2.80235		-2.72702		-2.8466		-2.41132
rs2273193	ENSG00000112763	BTN2A1	G/C	C	3.18689	0.0014386	*	-0.494723		-1.56276		-0.742094		-0.524202		0.6928		0.533825
rs2073684	ENSG00000166436	TRIM66	C/T	T	3.18623	0.0014415	*	0.0912825		1.32674		-1.39195		2.28068		-1.30743		2.53483
rs72811688	ENSG00000214113	LYRM4	C/T	T	3.18524	0.0014465	*	1.05047		-0.208409		1.03382		1.65474		0.719612		-0.54712
rs6694031	ENSG00000143772	ITPKB	G/A	A	-3.18372	0.0014536	*	-0.158269		2.96249	*	-0.174037		2.68406		0.666574		2.033
rs7250872	ENSG00000130270	ATP8B3	C/T	T	3.18284	0.0014586	*	-2.25925		-1.1972		-2.39672		-2.05456		-2.00421		-1.74616
rs1136956	ENSG00000182472	CAPN12	T/C	C	-3.18066	0.0014687	*	2.62532		0.0897944		2.09968		-0.444657		2.17905		-1.17202
rs10789340	ENSG00000172260	NEGR1	G/A	A	-3.17909	0.0014768	*	1.98361		2.17436		1.99003		2.97512		3.82722	*	3.28975	*
rs573663	ENSG00000160271	RALGDS	T/C	T	3.17848	0.0014809	*	-0.270375		-2.11201		0.210821		-3.10778	*	-0.910702		-2.23509
rs61497125	ENSG00000083828	ZNF586	G/A	A	3.17702	0.0014881	*	-1.54477		-1.35484		-1.86555		-1.04159		-1.42282		0.0257336
rs7257275	ENSG00000262874	C19orf84	C/G	G	3.17659	0.0014912	*	-1.77094		0.234504		-1.91525		-2.33209		-0.793422		-1.75485
rs6436440	ENSG00000152056	AP1S3	G/A	A	3.17415	0.0015035	*	-1.56946		-1.13919		-1.0161		-1.67029		-0.98393		-1.22204
rs2609259	ENSG00000138640	FAM13A	C/A	A	3.17399	0.0015046	*	-2.96881		0.21144		-2.07667		-2.55325		-2.15903		-2.26031
rs55800929	ENSG00000177406	RP11-218M22.1	G/A	A	3.1734	0.0015077	*	-2.70332		0.841067
rs13413479	ENSG00000226312	CFLAR-AS1	G/A	A	3.17311	0.0015087	*	-0.974905		-2.14315		0.270563		-0.677258		0.603534		-1.61743
rs7192880	ENSG00000005001	PRSS22	C/T	T	-3.173	0.0015087	*	2.25112		1.31174		1.54525		0.401538		2.43912		0.102755
rs12980707	ENSG00000228300	C19orf24	G/A	A	-3.16282	0.0015615	*	2.48117		0.940688		2.07862		0.460319		1.25091		0.371955
rs2284087	ENSG00000100197	CYP2D6	T/C	T	-3.16226	0.0015647	*	1.60228		1.29646		1.53744		0.12404		2.21444		1.53643
rs62409270	ENSG00000137449	CPEB2	G/C	C	-3.16163	0.001568	*	1.08948		2.26204		0.823038		1.85992		-0.0760956		2.43138
rs4658280	ENSG00000197147	LRRC8B	G/C	C	3.15792	0.0015896	*	-1.757		-2.90893		-1.5184		-1.49687		-1.59975		-2.52309
rs28789767	ENSG00000160113	NR2F6	A/G	G	3.1569	0.0015951	*	-0.395599		3.02206	*	-1.60511		3.14192	*	0.0907815		4.12186	*
rs114881813	ENSG00000230910	RP3-525N10.2	C/T	T	-3.154	0.0016105	*	2.51712		2.90745		2.04092		2.98019		1.5939		2.8676
rs17328845	ENSG00000136950	ARPC5L	C/T	T	-3.15171	0.0016227	*	2.06278		3.38116	*	1.84453		3.03824	*	1.42586		3.81102	*
rs7215738	ENSG00000262049	RP13-1032I1.7	C/T	T	3.15129	0.001626	*	-1.72197						-2.07237		-1.60237
rs4498009	ENSG00000182923	CEP63	C/G	C	-3.14442	0.0016631	*	0.92252		1.69829		0.452979		-0.325116		0.292685		-0.896283
rs1063677	ENSG00000162076	FLYWCH2	C/G	G	3.14218	0.001678	*	-1.55407		-2.26397		-0.20402		-1.11276		-0.0418698		-0.21305
rs7108196	ENSG00000077616	NAALAD2	T/A	A	3.14188	0.0016791	*	-2.11617		-3.10236	*	-3.54402	*	-3.33617	*	-3.33358	*	-3.31058	*
rs9425780	ENSG00000117601	SERPINC1	G/A	A	3.13724	0.0017057	*	-1.91548				-0.617818		-0.564307		-1.61243
rs828999	ENSG00000085491	SLC25A24	G/A	A	3.13274	0.0017327	*	-0.620296		1.11304		-0.602456		-0.50944		-1.33864		-0.747682
rs9303654	ENSG00000006042	TMEM98	G/A	A	3.13033	0.0017469	*	-1.9935		-1.50758
rs12608504	ENSG00000130518	KIAA1683	G/A	A	3.12784	0.0017612	*	-1.02127		-2.01278		-2.00928		-1.30393		-1.24289		-0.574016
rs4801177	ENSG00000196867	ZFP28	C/T	C	-3.12653	0.0017684	*	0.393551		-0.733601		-0.332687		0.859316		-0.813207		-0.745245
rs1045868	ENSG00000174606	ANGEL2	C/G	G	3.12638	0.0017708	*	-0.563596		-1.13469		-1.49513		-2.02043		0.0391794		-0.423702
rs2051993	ENSG00000255733	IFNG-AS1	G/A	A	3.12486	0.0017793	*	-3.05311	*	1.49457		-2.29521		0.461088		-1.42121		0.0014521
rs62241228	ENSG00000205593	DENND6B	C/T	C	-3.12373	0.0017853	*	2.62134		2.60983		1.45762		1.63799		2.59413		2.39374
rs12986752	ENSG00000125629	INSIG2	G/A	A	-3.12302	0.001789	*	-0.43307		1.92161		1.45796		0.0113877		0.884977		-0.442638
rs9273462	ENSG00000232629	HLA-DQB2	G/A	A	-3.12132	0.0017999	*	1.7667		1.9097		0.58787		2.26063		2.39874		2.1164
rs17683483	ENSG00000173838	MARCH10	C/A	A	3.12131	0.0018012	*	-2.96298		-1.71789		-3.02314		-1.82988		-1.9835		-0.683638
rs253947	ENSG00000164398	ACSL6	T/C	C	3.12079	0.0018048	*	-1.88019		-0.849912		-2.99941		-0.545374		-2.61695		-1.90788
rs841228	ENSG00000102858	MGRN1	T/G	T	-3.11887	0.0018147	*	-0.0012323		-0.63863		-0.7414		-2.20575		0.0825777		0.0275429
rs12128955	ENSG00000198715	C1orf85	C/T	T	-3.11885	0.0018147	*	2.3958		-1.13146		1.40809		-0.295536		1.49484		-0.685617
rs6570064	ENSG00000228506	RP11-98I9.4	A/G	G	3.11768	0.0018233	*	0.135574		0.316641		0.200777		0.618641		-0.915317		0.553447
rs6682716	ENSG00000187862	TTC24	G/A	A	3.11726	0.0018258	*	-2.00285		-0.277555		-1.70416		0.377034		-1.31083		0.0955349
rs2074585	ENSG00000140575	IQGAP1	G/A	G	-3.11411	0.0018444	*	2.04079		3.01732	*	1.20969		1.20777		0.977951		1.65032
rs4794029	ENSG00000167083	GNGT2	C/T	T	3.11311	0.001852	*	-0.885471		-2.27747		-0.350431		-2.52178		-0.258097		-1.81131
rs11053802	ENSG00000205810	KLRC3	T/C	C	3.11297	0.0018532	*	-0.492407		-0.212897		0.290365		0.807689		-1.30777		0.126097
rs56084453	ENSG00000186446	ZNF501	A/G	G	3.11282	0.0018532	*	0.575639		0.526143		-0.0423236		-0.792678		-0.905454		-0.0996515
rs62086903	ENSG00000182481	KPNA2	T/C	C	-3.11221	0.0018557	*	2.40363		2.15747		1.70029		2.08424		1.63558		2.59071
rs3103934	ENSG00000176945	MUC20	A/G	A	3.11102	0.0018645	*	1.13804		3.04835	*	-0.427972		2.9987		-0.604495		2.19898
rs4494934	ENSG00000198919	DZIP3	A/G	A	3.11023	0.0018696	*	-1.55673		-1.62041		-1.04957		-1.56779		-2.31042		-0.451209
rs651234	ENSG00000176974	SHMT1	C/T	T	-3.10783	0.0018836	*	0.308167		-1.46075		0.238795		-1.33216		1.14615		-0.60368
rs12703130	ENSG00000187260	WDR86	G/A	G	-3.10698	0.00189	*	2.60507		2.2732		1.58593		1.7531		2.47628		1.7399
rs186803	ENSG00000184840	TMED9	C/T	T	-3.10627	0.0018938	*	0.869382		0.633553		0.19838		0.701385		1.72593		-0.0056875
rs17634737	ENSG00000135972	MRPS9	C/T	T	-3.10581	0.0018964	*	1.22776		1.48408		1.88767		0.749286		0.348418		0.848128
rs13205146	ENSG00000112685	EXOC2	G/C	C	3.10215	0.0019222	*	-2.72565		-0.797524		-3.21595	*	-1.42442		-1.70024		-2.53777
rs7372545	ENSG00000114739	ACVR2B	T/G	T	3.10215	0.0019222	*	-1.39897		-0.887636		-0.156209		-0.988215		-1.03777		-1.19104
rs3799378	ENSG00000124508	BTN2A2	A/G	G	3.1009	0.00193	*	-0.0972728		2.35906		-0.6732		0.581929		-0.142022		0.852173
rs11655934	ENSG00000069188	SDK2	G/A	A	-3.10072	0.00193	*	0.686154		0.243036		1.13027		0.968872		1.6151		0.849634
rs67733885	ENSG00000124201	ZNFX1	G/A	A	-3.10031	0.0019326	*	1.15126		0.857486		0.930339		1.53225		1.52457		2.5424
rs1876852	ENSG00000150667	FSIP1	G/A	A	-3.09426	0.0019721	*	-1.74829		2.17942		-0.985441		1.5192		-0.408761		1.38546
rs498045	ENSG00000173992	CCS	A/G	G	3.09391	0.0019761	*	-1.24477		-1.48635		-0.786722		-1.3642		-2.05248		-2.35975
rs11632424	ENSG00000243708	PLA2G4B	G/A	A	3.09266	0.0019841	*	-1.04903		-1.15959		0.875887		-1.00627		-0.686003		-0.370704
rs2438490	ENSG00000145882	PCYOX1L	G/A	G	-3.09172	0.0019895	*	1.88442		1.04198		1.54964		2.2287		2.42657		2.52782
rs12459222	ENSG00000011485	PPP5C	G/C	C	-3.09171	0.0019895	*	3.08689	*	2.01684		2.34487		1.69381		2.33584		1.49709
rs57388925	ENSG00000160799	CCDC12	T/G	G	-3.09144	0.0019908	*	0.642483		-0.264167		0.432057		-0.349903		1.54945		1.67704
rs917660	ENSG00000105793	GTPBP10	G/A	A	-3.09144	0.0019908	*	0.853709		-0.0276505		2.07405		0.941694		0.641971		1.02619
rs12045101	ENSG00000134184	GSTM1	C/T	T	3.0871	0.0020219	*	-3.3555	*	-1.14192		-2.32832		-2.19439		-0.664131		-1.36316
rs3751325	ENSG00000257698	RP11-620J15.3	A/T	T	-3.08462	0.0020369	*	-0.413988		0.281511		-1.94794		0.591453		-2.00565		0.436013
rs76483277	ENSG00000196365	LONP1	C/A	C	-3.08325	0.0020465	*	1.34361		1.52909		0.324282		1.4138		1.06024		1.01809
rs12450028	ENSG00000167720	SRR	C/T	T	-3.07831	0.0020812	*	0.270329		-2.76292		0.54604		-2.53634		0.426916		-2.59731
rs17167473	ENSG00000004864	SLC25A13	G/A	A	3.06683	0.0021636	*	1.76569		1.28615		1.222		0.816536		3.35377	*	0.401218
rs898325	ENSG00000203780	FANK1	A/C	A	3.06674	0.0021651	*	-1.22456		-0.538562		-0.446258		-0.189623		-0.342282		-1.10867
rs13737	ENSG00000177971	IMP3	G/T	T	-3.06512	0.0021752	*	0.875406		0.271674		1.59472		2.43108		1.25477		0.899589
rs7607844	ENSG00000226833	AC097724.3	T/A	T	-3.06444	0.0021796	*	1.24068		0.674864		2.12663		2.09203		1.71918		-0.855796
rs1666200	ENSG00000255760	RP11-428G5.5	G/T	G	-3.06406	0.0021825	*	0.206527		-2.64831		0.455021		0.651275		0.720082		1.05909
rs6034875	ENSG00000125868	DSTN	G/A	G	3.06138	0.0022045	*	-0.179802		-1.14221		-0.636505		-1.55445		1.31357		-0.463567
rs111570463	ENSG00000104341	LAPTM4B	C/T	T	-3.06073	0.0022075	*	-1.84017		-1.17994		-0.897681		-2.11736		0.0237636		-0.353812
rs898325	ENSG00000148848	ADAM12	A/C	A	3.05763	0.0022312	*	-1.61664		-0.673457		0.229262		-0.885072		-0.371481		0.681371
rs35684246	ENSG00000224186	C5orf66	C/A	A	-3.05651	0.0022386	*	2.22797		3.88009	*	1.41233		1.76674		1.93564		1.67448
rs75660000	ENSG00000160013	PTGIR	T/C	C	-3.05649	0.0022386	*	1.0299		0.103691		0.838332		-0.58388		0.114516		-0.746978
rs72835059	ENSG00000108556	CHRNE	G/A	A	3.05571	0.0022461	*	-0.884538		-2.39875		-1.34925		-1.87152		0.531505		-0.996548
rs3190835	ENSG00000111361	EIF2B1	T/C	C	3.05294	0.0022672	*	-1.6116		-0.308971		-2.06064		-1.55747		-1.56332		-1.93729
rs17773514	ENSG00000181215	C4orf50	T/C	C	3.04837	0.0023022	*	-2.3799		-1.62434		-2.57889		-2.19352		-2.73829		-1.92949
rs11651338	ENSG00000197262	CCL4L2	C/T	C	-3.04669	0.0023129	*	-2.49519		1.86805		-2.48999		-0.322884		-0.784851		1.11757
rs117582400	ENSG00000233527	AC092295.7	G/A	A	3.04558	0.0023237	*	-2.57187		-2.001		-1.65824		-0.302258		-2.9794		-1.88716
rs1623927	ENSG00000198890	PRMT6	T/C	T	-3.04456	0.0023299	*	-0.698219		-1.08829		0.117624		1.81749		-0.436429		-0.958232
rs11249686	ENSG00000204677	FAM153C	G/A	A	-3.04443	0.0023299	*	2.07646		1.04458		1.13509		0.315939		1.74062		0.987447
rs14126	ENSG00000157191	NECAP2	A/G	A	3.04065	0.0023611	*	-3.08369	*	-1.18125		-2.46493		-1.54856		-1.41836		-1.99554
rs72923327	ENSG00000229056	AC020571.3	G/A	A	3.04054	0.0023626	*	2.76905		1.55273		2.47026		2.02848		2.33679		2.05997
rs7631922	ENSG00000169087	HSPBAP1	C/G	G	-3.03885	0.0023736	*	1.74825		-1.07336		0.640065		-0.262493		1.25638		-0.290854
rs79239326	ENSG00000089351	GRAMD1A	G/A	A	-3.03782	0.0023815	*	-1.28501		0.833513		-2.50419		-2.04794		-1.62299		-1.65121
rs11102218	ENSG00000156171	DRAM2	A/G	G	3.03715	0.0023895	*	-1.5964		-0.99703		-1.898		-1.19576		-0.797016		-1.37326
rs9991405	ENSG00000164125	FAM198B	A/C	A	3.03486	0.002407	*	-3.59584	*	-2.4067		-3.2201	*	-3.45502	*	-3.8675	*	-3.50371	*
rs2080141	ENSG00000106153	CHCHD2	T/C	C	3.03459	0.0024101	*	-1.36195		0.645218		-0.567966		0.6191		-0.389618		0.744859
rs5742737	ENSG00000129562	DAD1	G/A	A	3.03305	0.0024214	*	-1.70879		-0.964285		-1.14388		-0.424537		-1.72741		-2.15668
rs6801859	ENSG00000223797	ENTPD3-AS1	T/G	G	3.03271	0.0024246	*	-1.1779		0.724346		-0.482093		0.478105		-0.59029		1.24104
rs75778339	ENSG00000146085	MUT	C/A	A	3.0316	0.0024326	*	-0.60164		-0.367581		-1.43981		-1.24971		-0.16009		-0.0874898
rs28447582	ENSG00000162591	MEGF6	G/A	G	3.02967	0.0024488	*	-1.77108		-1.16547		-1.87177		-0.479928		-1.56401		-1.5802
rs7144204	ENSG00000092108	SCFD1	T/C	T	-3.02916	0.002452	*	0.150195		1.40487		-0.099107		-0.424612		2.20176		0.377729
rs2296330	ENSG00000137288	UQCC2	G/A	A	-3.02884	0.0024536	*	-0.411008		-0.899804		0.239278		-0.490452		0.149123		-0.366608
rs12881760	ENSG00000214548	MEG3	G/C	G	-3.02664	0.0024716	*	1.86935		2.83403		2.02528		3.09633	*	0.817215		3.0276
rs10406857	ENSG00000197128	ZNF772	G/A	A	3.02608	0.0024781	*	1.22981		1.4291		-0.200272		1.25986		1.78125		3.19731	*
rs62065702	ENSG00000171595	DNAI2	G/A	A	3.0204	0.0025261	*	-1.22517		-2.47737		-2.64719		-2.14021		-2.11816		-1.53779
rs10744177	ENSG00000175727	MLXIP	G/T	G	3.01771	0.0025478	*	-2.59814		-1.19262		-1.96473		-0.601497		-3.61448	*	-1.1874
rs3786941	ENSG00000205784	ARRDC5	G/A	A	3.01471	0.0025732	*	0.55816		2.5525		2.66105		1.10427		0.92628		1.45208
rs1774847	ENSG00000163444	TMEM183A	T/C	C	-3.01448	0.0025732	*	1.09907		0.44155		1.35625		2.72472		1.35425		2.30734
rs7547787	ENSG00000084072	PPIE	G/A	A	-3.01262	0.0025885	*	-0.416215		-0.703644		1.30762		-0.544985		0.850155		-0.273848
rs1373036	ENSG00000109452	INPP4B	A/G	G	-3.01109	0.0026022	*	2.8363		2.6741		2.4189		2.38204		2.39763		2.09851
rs9989424	ENSG00000213918	DNASE1	G/C	C	-3.00961	0.0026142	*	-0.0326561		0.240243		1.4393		0.897634		0.332163		-1.08937
rs12767995	ENSG00000150347	ARID5B	T/G	G	3.00906	0.0026211	*	1.07466		-0.52034		0.687423		-0.718571		1.81127		-0.330768
rs1515950	ENSG00000153563	CD8A	C/T	T	-3.00899	0.0026211	*	-0.0666351		0.272503		-1.09978		0.851939		-0.332636		0.951085
rs62016793	ENSG00000067141	NEO1	C/G	G	-3.00854	0.0026245	*	-0.395719		-0.0479042		0.409655		-0.0876253		1.04392		-0.330433
rs11672077	ENSG00000171817	ZNF540	C/T	T	-3.00591	0.0026471	*	0.842182		1.06886		2.21292		1.3634		1.86352		1.52111
rs4302451	ENSG00000168152	THAP9	A/G	G	-3.00184	0.0026821	*	2.60121		1.79981		2.869		2.02955		2.32883		2.01914
rs1403294	ENSG00000164930	FZD6	A/G	G	-3.00138	0.0026874	*	0.768637		1.93529		1.02211		1.43573		0.585466		1.62296
rs7574871	ENSG00000189362	TMEM194B	A/G	G	-3.00128	0.0026874	*	0.888939		-3.03677	*	0.0095774		-2.3914		0.0266051		-1.66443
rs111334631	ENSG00000214063	TSPAN4	G/A	A	3.00104	0.0026909	*	-1.62894		-0.304567		-3.03898		-1.35893		-2.41827		-1.3862
rs4973397	ENSG00000156966	B3GNT7	T/C	C	-3.00088	0.0026909	*	1.80224		2.5761		1.87058		2.76298		1.02546		2.10754
rs6671255	ENSG00000117425	PTCH2	T/C	C	3.00042	0.0026963	*	-2.97249		-3.25342	*	-2.12919		-2.87671		-2.98097		-2.66062
rs1785930	ENSG00000134759	ELP2	A/G	G	2.99811	0.0027176	*	-0.975772		-0.963587		-1.13239		-2.13399		-1.13645		-1.41017
rs11649155	ENSG00000075399	VPS9D1	C/G	C	2.99779	0.0027211	*	-0.612208		-0.165844		-1.41785		0.682264		-2.1173		0.284122
rs3646	ENSG00000154930	ACSS1	C/G	G	-2.99645	0.0027301	*	2.4822		3.36099	*	1.88729		2.24298		1.56936		1.59682
rs1465701	ENSG00000129347	KRI1	T/C	T	-2.99536	0.0027409	*	-0.253364		0.184582		1.1721		0.190265		0.850245		-0.0088747
rs2715	ENSG00000089063	TMEM230	T/C	T	-2.99508	0.0027426	*	1.96246		1.43001		1.26266		0.738102		1.26673		0.136515
rs6578678	ENSG00000132274	TRIM22	C/T	T	2.99147	0.002777	*	-0.331472		-1.76743		0.665688		-0.878123		0.0907209		-2.57832
rs380779	ENSG00000230438	RP11-420G6.4	T/C	C	2.98949	0.0027953	*	0.390978		-0.334225		-0.0216409		-0.599911		-0.861264		-1.29636
rs1290650	ENSG00000104973	MED25	A/G	A	2.98864	0.0028026	*	-1.03848		-2.68498		-1.65602		-2.48164		-1.00553		-1.19876
rs11588675	ENSG00000135862	LAMC1	C/T	T	-2.9871	0.0028155	*	-0.596581		-1.12465		-0.824133		-1.3243		-1.12908		-2.60851
rs308036	ENSG00000088256	GNA11	A/G	A	2.98582	0.0028284	*	-1.15437		0.171215		-1.28063		0.0766257		-2.19875		0.0749022
rs6502892	ENSG00000186594	MIR22HG	T/C	T	-2.97998	0.0028825	*	0.932283		2.49402		0.704613		2.15959		0.967376		2.66214
rs6691985	ENSG00000058453	CROCC	T/C	T	-2.97876	0.0028938	*	1.2159		-0.113903		2.53448		0.766521		2.11737		0.831396
rs1412444	ENSG00000107798	LIPA	C/T	T	2.97774	0.0029051	*	-2.44601		-0.410104		-2.75129		-2.32641		-1.14091		-0.636903
rs80066670	ENSG00000184986	TMEM121	C/A	A	-2.9762	0.0029165	*	-0.519008		-3.01926	*	1.76927		-3.27523	*	1.17475		-1.16135
rs4919511	ENSG00000107815	C10orf2	G/A	A	-2.97453	0.0029337	*	0.418069		0.528044		0.9714		1.26892		0.971898		0.279157
rs3758410	ENSG00000229124	VIM-AS1	G/C	C	-2.97324	0.0029452	*	-0.273531		1.64208		1.15488		2.44421		0.646351		0.990354
rs524204	ENSG00000152760	TCTEX1D1	A/G	G	2.9721	0.0029587	*	-0.886791		0.719556		-0.252248		1.23551		-1.20215		1.42135
rs12731546	ENSG00000232995	RP11-267N12.3	A/G	G	-2.9715	0.0029625	*	1.33178		0.168826		2.39101		-2.04527		0.961877		-1.65691
rs3764092	ENSG00000165475	CRYL1	A/G	G	-2.97138	0.0029645	*	3.33946	*	1.47114		2.71305		2.17117		3.10232		2.50449
rs36045731	ENSG00000164465	DCBLD1	A/C	C	-2.96927	0.0029838	*	-1.02552		0.0035012		0.0434558		-0.385088		1.12549		0.407661
rs571449	ENSG00000167210	LOXHD1	C/T	T	2.96844	0.0029935	*	-2.47448		0.420035		-2.26775		1.22473		-1.4763		-0.586041
rs5751391	ENSG00000242247	ARFGAP3	G/A	G	2.96568	0.0030209	*	0.530178		-1.13123		0.532231		-0.711713		-0.507716		-0.450607
rs13274039	ENSG00000182319	SGK223	A/G	G	2.96509	0.0030268	*	-0.742974		-0.482798		-1.23729		0.285257		-0.610468		0.327547
rs2742946	ENSG00000117318	ID3	T/C	C	2.96436	0.0030347	*	-2.22969		-2.04004		0.195378		-0.479367		-1.30844		-0.625913
rs17496232	ENSG00000115457	IGFBP2	T/C	C	2.95866	0.0030904	*	-0.194555		-1.13964		-1.37216		-1.48541		-0.0664751		-0.711417
rs11053653	ENSG00000173391	OLR1	A/T	A	-2.95737	0.0031025	*	0.622116		2.89659		0.408311		1.66336		1.24239		0.751262
rs1860434	ENSG00000171792	RHNO1	G/A	G	-2.95716	0.0031045	*	-0.0890922		-0.202043		0.600993		-1.1233		0.573909		0.424134
rs7258689	ENSG00000125651	GTF2F1	T/C	C	-2.95707	0.0031045	*	-1.04881		-0.0743073		1.12852		-0.628823		-0.457313		-0.406387
rs11882108	ENSG00000161031	PGLYRP2	A/G	A	-2.95686	0.0031065	*	1.21293		0.0486978		0.385042		0.303252		0.652016		0.989909
rs61354040	ENSG00000014138	POLA2	C/T	C	-2.95513	0.0031247	*	1.22353		0.164375		2.882		0.321591		2.50331		1.3627
rs3118761	ENSG00000175787	ZNF169	C/T	T	-2.95463	0.0031287	*	2.35404		1.31159		1.05908		1.6116		1.40512		0.842518
rs113525195	ENSG00000222028	PSMB11	A/C	A	2.95158	0.0031634	*	-2.94395		0.563253		-1.36286		-0.890639		-0.774455		-0.823739
rs12763978	ENSG00000148468	FAM171A1	C/A	A	2.95134	0.0031654	*	-1.87981		-0.20987		-0.458235		-0.228421		-1.6184		0.201708
rs7096692	ENSG00000107611	CUBN	G/A	A	2.94813	0.0031984	*	-0.565045		1.32056		0.652476		1.54314		-1.60002		1.13787
rs28643368	ENSG00000138796	HADH	T/G	T	2.94813	0.0031984	*	-1.24392		-0.456214		-1.65138		-0.897699		-1.22319		-1.50447
rs77732533	ENSG00000145022	TCTA	G/C	G	-2.94644	0.0032129	*	0.829823		0.210829		2.08116		0.438425		0.592394		1.08324
rs7731626	ENSG00000164512	ANKRD55	A/G	A	-2.94383	0.00324	*	2.26163		0.741583		1.84243		1.03038		1.37213		0.480425
rs395601	ENSG00000128923	FAM63B	G/C	C	2.94306	0.0032505	*	0.0622744		-1.33112		-0.802795		-0.643988		-0.418794		-0.796338
rs3765115	ENSG00000140386	SCAPER	T/C	C	2.94056	0.0032779	*	-0.976564		0.0251599		-1.9297		0.871062		-1.36594		-0.340211
rs9311361	ENSG00000163807	KIAA1143	T/G	T	2.94056	0.0032779	*	-1.45781		-2.98216	*	-1.24461		-2.79301		-1.79461		-3.01449
rs114632901	ENSG00000204371	EHMT2	T/A	T	-2.9368	0.0033162	*	1.10563		0.977472		1.90309		1.32045		0.53794		-0.43329
rs3118667	ENSG00000148290	SURF1	C/T	T	-2.93582	0.0033247	*	0.355005		-0.849303		0.398674		-0.760088		0.976621		-0.115848
rs2680848	ENSG00000116106	EPHA4	T/G	T	-2.93459	0.0033398	*	0.471511		0.352399		0.923446		0.359642		1.02294		0.93491
rs498432	ENSG00000186184	POLR1D	T/C	T	2.9318	0.00337	*	-1.16088		-1.77697		-0.917049		-0.541813		-1.09194		-1.30622
rs2073438	ENSG00000262089	RP11-589P10.5	G/A	A	-2.9315	0.0033722	*	-1.28004		-0.63198		0.356261		-0.213211		0.215821		-0.0396385
rs9607821	ENSG00000100418	DESI1	C/T	T	-2.92866	0.0034027	*	-0.161092		-0.417405		-1.09341		0.226701		-1.05482		0.664786
rs10509554	ENSG00000204020	LIPN	T/C	T	2.92837	0.0034093	*	-0.174574		-2.78045		-0.864436		-2.40609		-0.360666		-2.64052
rs370156	ENSG00000186818	LILRB4	G/A	A	2.92697	0.0034247	*	-1.32109		-0.727087		-2.46753		-1.62612		-0.934181		0.0071551
rs8012	ENSG00000105607	GCDH	G/A	A	-2.92587	0.0034335	*	-0.318669		0.626186		-0.503515		0.730441		1.06144		0.8292
rs11609591	ENSG00000185344	ATP6V0A2	T/A	A	2.92211	0.0034779	*	-1.06919		-0.0482266		-2.05614		-1.29826		-0.680606		0.129372
rs10170340	ENSG00000115310	RTN4	T/C	T	2.92175	0.0034824	*	-0.994974		-0.339452		-1.29008		-2.29964		-1.61973		-0.834353
rs10885579	ENSG00000099204	ABLIM1	T/C	C	-2.91948	0.0035048	*	-0.49985		1.11257		-0.619918		0.550689		0.107986		1.35875
rs9903806	ENSG00000264364	DYNLL2	G/A	G	2.91826	0.0035206	*	-2.32675		-1.77326		-0.390656		-3.08154	*	-1.29498		-1.19373
rs737170	ENSG00000183826	BTBD9	C/T	T	-2.91429	0.0035637	*	-0.467891		-0.139413		-0.483638		-0.591099		-0.387018		0.516662
rs9688728	ENSG00000226445	XXyac-YX65C7_A.2	A/C	C	2.914	0.0035683	*	-1.2066		0.205784		-0.644681		-2.54615		-1.5679		0.963691
rs588770	ENSG00000144580	RQCD1	T/C	T	-2.91329	0.0035752	*	0.0076333		-0.921114		-1.19421		-0.949252		-0.220354		0.547383
rs7155717	ENSG00000165934	CPSF2	C/T	C	-2.90727	0.0036445	*	-0.0948253		-0.676897		-1.29669		-0.90494		-1.6047		-0.693615
rs2468418	ENSG00000111581	NUP107	T/C	C	-2.90597	0.0036608	*	-0.544046		-2.63608		-0.790545		-1.73521		0.0249952		-2.1134
rs3809055	ENSG00000149548	CCDC15	C/T	T	2.90358	0.0036913	*	-1.94031		1.89131		-1.34995		0.70955		-1.13109		2.67988
rs11736177	ENSG00000138669	PRKG2	A/C	C	-2.90305	0.0036937	*	1.90335		0.580433		2.72605		0.988755		1.97389		1.18817
rs34075897	ENSG00000105323	HNRNPUL1	A/G	G	2.90303	0.0036961	*	1.62384		0.0375038		1.46238		0.608454		1.85241		-0.664755
rs41292543	ENSG00000173660	UQCRH	A/G	G	-2.90148	0.0037126	*	0.47745		1.12837		-0.144524		0.698215		0.469488		1.03677
rs1739	ENSG00000119943	PYROXD2	G/A	G	-2.90137	0.003715	*	1.63634		-1.28683		2.14814		-0.1396		1.47098		-0.470909
rs1799525	ENSG00000089053	ANAPC5	C/A	C	-2.89988	0.0037316	*	-1.22232		0.0878449		-0.307401		0.66539		-0.346848		1.33903
rs4951523	ENSG00000082512	TRAF5	T/G	T	2.89781	0.0037579	*	-0.971796		1.56221		-1.4047		0.386508		-0.659824		0.99192
rs632080	ENSG00000132670	PTPRA	A/G	A	2.89342	0.003811	*	-2.75532		0.343506		-1.52578		-0.790662		-1.68806		-0.688104
rs121308	ENSG00000180917	CMTR2	C/A	A	2.89269	0.0038207	*	-0.571334		-0.0746531		-0.811959		-0.788586		1.42413		0.702811
rs2651838	ENSG00000064201	TSPAN32	A/T	A	-2.89245	0.0038207	*	2.41529		3.14223	*	1.90607		2.77288		2.16856		3.01197
rs547698	ENSG00000226328	CTA-217C2.1	C/T	T	-2.89157	0.0038329	*	1.34859		-0.324495		0.739382		0.810239		2.01853		-0.395636
rs11669972	ENSG00000198342	ZNF442	C/T	T	-2.89101	0.0038377	*	1.16354		0.771124		1.21092		-1.01972		2.41572		0.911172
rs226042	ENSG00000103316	CRYM	G/C	C	-2.88995	0.0038524	*	1.23537		2.32055		0.654385		2.07502		-0.558796		2.34995
rs250735	ENSG00000181104	F2R	A/G	A	-2.88965	0.0038549	*	-0.299793		0.920136		0.0166236		0.798917		-1.11812		-0.734103
rs12734946	ENSG00000163875	MEAF6	G/A	A	-2.88906	0.0038622	*	0.533763		-0.678181		0.252799		-1.52201		0.571357		-2.2317
rs3934983	ENSG00000169689	STRA13	C/A	A	2.8888	0.0038696	*	-1.30541		1.11165		-2.0646		-0.109519		-1.11722		-0.789619
rs34696	ENSG00000229666	MAST4-AS1	A/C	C	-2.88667	0.0038918	*	2.65416		2.46741		1.68586		2.91876		3.34644	*	2.36063
rs7102285	ENSG00000158483	FAM86C1	C/G	G	2.88674	0.0038943	*	0.0918927		1.70522		0.0180084		2.03491		1.59645		1.2718
rs1045051	ENSG00000183474	GTF2H2C	T/G	G	2.88667	0.0038943	*	-0.341412		1.16833		-0.746935		-1.72658		0.597985		1.63623
rs62265703	ENSG00000181847	TIGIT	A/G	G	2.88558	0.0039092	*	-1.32732		-1.20066		-0.892153		-0.402813		-2.09414		-0.807881
rs3745477	ENSG00000126467	TSKS	G/T	T	2.88508	0.0039141	*	-2.68876		-1.08298		-2.53666		-0.438856		-1.86736		-1.47839
rs12897338	ENSG00000176473	WDR25	C/T	C	-2.88451	0.0039191	*	-0.999447		0.0618462		0.371405		-0.172463		0.256333		0.208395
rs9393851	ENSG00000196331	HIST1H2BO	A/T	T	2.88154	0.0039591	*	-0.937435		-2.77988		-1.44857		-2.46728		-1.96657		-1.87224
rs9606619	ENSG00000183307	CECR6	T/C	T	-2.88111	0.0039616	*	1.50102		-0.273064		0.69397		-1.11822		1.98011		1.67684
rs6603041	ENSG00000169609	C15orf40	A/C	C	2.88004	0.0039768	*	-0.906757		1.52377		-0.314011		0.438704		-1.49407		1.00006
rs1290026	ENSG00000111615	KRR1	T/A	T	2.87807	0.0040021	*	-1.20219		-1.66452		-2.28114		-2.15191		-1.4864		0.195096
rs2070107	ENSG00000213246	SUPT4H1	G/C	C	2.87794	0.0040046	*	-2.40291		-0.906815		-1.95904		-1.26574		-1.34356		-1.09607
rs10949946	ENSG00000197008	ZNF138	A/G	A	2.87546	0.0040352	*	-2.59009		0.476058		-2.32566		-0.412876		-2.19444		-1.30998
rs6761921	ENSG00000196151	WDSUB1	C/A	A	-2.87386	0.0040531	*	0.728092		-0.0841625		1.58299		-0.797741		1.78812		0.567884
rs58256061	ENSG00000165060	FXN	G/A	A	-2.87295	0.0040659	*	3.13118	*	0.918193		2.6634		2.03815		3.02453		1.45342
rs715012	ENSG00000260135	RP11-212I21.2	T/C	T	2.87287	0.0040685	*	3.17527	*	-0.492088		0.709727		-1.41053		1.56332		-0.581062
rs1045282	ENSG00000137720	C11orf1	A/C	C	-2.87147	0.004084	*	0.560699		0.983293		-0.363012		0.874094		1.04839		2.30471
rs9908352	ENSG00000108510	MED13	A/C	C	-2.86971	0.0041073	*	1.40572		2.54123		2.49481		2.28356		1.37639		2.03879
rs231485	ENSG00000108852	MPP2	G/A	A	2.86957	0.0041125	*	-1.11702		-1.88252		-0.434156		0.697135		-0.629323		0.149751
rs12229020	ENSG00000225231	AC091814.2	C/G	G	2.86893	0.0041203	*	-1.09626		-1.88514		-3.00107		-1.55976		-2.08228		-1.44121
rs4805123	ENSG00000185897	FFAR3	A/T	T	2.8669	0.0041464	*	-1.08226		-2.90486	*	-1.87789		-2.65612		-2.5741		-3.02292
rs10777512	ENSG00000177889	UBE2N	C/T	C	-2.86663	0.0041464	*	-0.0552802		1.57639		-0.239466		0.135996		-0.703623		0.621351
rs4801177	ENSG00000198046	ZNF667	C/T	C	-2.86483	0.0041701	*	1.09293		1.06646		1.62164		-0.750919		0.764471		0.230639
rs1736184	ENSG00000172006	ZNF554	G/A	A	2.86178	0.0042151	*	-0.469648		-0.869585		-1.55779		-1.25185		-0.0697745		-0.76096
rs1063429	ENSG00000240288	GHRLOS	A/T	T	2.86167	0.0042151	*	-1.19967		-0.104067		0.842225		0.251109		0.0290975		0.160621
rs11155242	ENSG00000112414	GPR126	A/C	C	-2.86151	0.0042151	*	2.36303		1.10526		1.63088		1.7211		2.55647		2.40187
rs256744	ENSG00000226686	AC012309.5	A/G	A	2.86075	0.0042284	*	-2.5014		-1.61746		-1.70077		-0.181249		-2.64479		-0.573014
rs1612895	ENSG00000142583	SLC2A5	A/G	G	-2.85838	0.0042578	*	3.04356	*	0.41078		1.46638		1.02021		2.02337		-1.62542
rs67915940	ENSG00000047188	YTHDC2	G/A	A	2.85692	0.0042794	*	0.736483		-0.757562		0.317095		-0.80083		0.616517		-1.42456
rs687914	ENSG00000171132	PRKCE	G/T	T	2.85677	0.0042821	*	-0.552666		-2.1771		-1.09116		0.121828		0.219623		0.257883
rs12125901	ENSG00000043514	TRIT1	T/C	C	-2.85584	0.0042902	*	1.69132		1.02802		1.48378		2.0183		2.17102		-0.0589234
rs35257323	ENSG00000166925	TSC22D4	T/C	C	-2.85496	0.0043037	*	2.12118		1.69108		1.44652		1.71867		1.93146		1.84485
rs3785017	ENSG00000140943	MBTPS1	A/G	G	2.85382	0.00432	*	-1.24825		-1.27858		-0.390449		-0.131907		0.316727		0.518941
rs2076172	ENSG00000198755	RPL10A	C/T	C	2.85364	0.0043227	*	-0.0617927		0.158673		0.230879		0.661828		-1.31602		-0.257715
rs6558532	ENSG00000253982	CTD-2336O2.1	C/G	C	-2.85305	0.0043281	*	0.839217		1.70046		1.4667		0.82524		2.05962		0.25872
rs35002543	ENSG00000087338	GMCL1	A/G	G	2.85291	0.0043336	*	-1.78357		-2.13467		-0.919023		-1.24129		-2.39142		-2.10471
rs10180760	ENSG00000171055	FEZ2	T/G	G	2.85201	0.0043445	*	-0.954079		-1.01414		0.0373678		-1.30454		-0.584154		-0.987262
rs56375707	ENSG00000225873	LINC00694	G/T	T	-2.85193	0.0043445	*	1.49505		2.59438
rs1624814	ENSG00000074935	TUBE1	C/T	T	-2.85003	0.0043692	*	-0.391421		2.71713		-0.231157		-0.149039		1.19958		1.33102
rs131748	ENSG00000205559	CHKB-AS1	A/G	G	2.84999	0.0043747	*	-1.0494		0.745498		-0.574079		0.341374		-1.28217		1.32345
rs8129616	ENSG00000156265	MAP3K7CL	G/A	G	2.84529	0.0044384	*	-1.80696		-0.312667		-2.49226		-1.71334		-1.92572		-2.16137
rs7943302	ENSG00000137507	LRRC32	G/C	C	-2.84442	0.0044467	*	0.915574		2.50728		1.26089		1.76407		0.933191		1.72312
rs2303038	ENSG00000197043	ANXA6	C/T	T	2.8438	0.0044607	*	-2.24931		-0.919215		-1.17282		-1.43079		-1.8496		-0.872454
rs7128044	ENSG00000185627	PSMD13	A/G	G	2.8406	0.0045029	*	3.24586	*	-2.72569		2.8806		-1.13294		3.40907	*	-1.62492
rs4239895	ENSG00000184068	RP5-821D11.7	G/C	G	2.84048	0.0045057	*	-1.50304		-0.994626		-2.10209		-1.07803		-1.90392		-1.99469
rs61759532	ENSG00000213859	KCTD11	C/T	T	2.84001	0.0045114	*	0.663558		1.02		0.0846155		0.682948		-1.8536		-1.05577
rs78565598	ENSG00000167912	RP11-25K19.1	T/G	G	2.83992	0.0045142	*	-1.47845		-0.263415		-1.99883		-2.60718		-2.27209		-2.41939
rs15951	ENSG00000103174	NAGPA	A/G	G	-2.83973	0.0045142	*	1.89904		1.17976		0.955435		0.960671		1.87809		0.602884
rs79625420	ENSG00000112208	BAG2	G/A	A	2.83776	0.0045454	*	-1.23965		-1.3029		-0.676806		-2.23695		-1.92629		-1.47214
rs3742500	ENSG00000100908	EMC9	G/T	T	-2.83603	0.0045654	*	-0.381854		0.518873		0.086309		1.1163		-0.795691		0.424719
rs55684765	ENSG00000136710	CCDC115	G/A	A	2.83586	0.0045711	*	-1.06037		1.48905		-1.02273		-0.0423726		-1.49894		-0.108686
rs9489520	ENSG00000111860	CEP85L	G/A	A	-2.83448	0.0045883	*	1.31776		2.10951		0.15879		1.51426		2.18383		1.113
rs10105876	ENSG00000259820	AC083843.1	C/T	T	-2.83343	0.0046027	*	0.971566		1.58301		0.252173		0.608707		1.76355		1.34134
rs2016942	ENSG00000166452	AKIP1	A/G	G	2.83244	0.00462	*	-0.352619		-0.387016		-0.393319		0.572613		-0.417508		-0.717894
rs7186889	ENSG00000155393	HEATR3	G/A	G	-2.83233	0.00462	*	1.04872		-0.62023		1.77466		0.134493		1.87794		-0.054461
rs35215812	ENSG00000115486	GGCX	G/A	A	2.83155	0.0046345	*	0.0955344		0.488379		0.320548		-0.0237146		-0.314287		0.132533
rs654317	ENSG00000140320	BAHD1	T/C	C	-2.83008	0.0046519	*	0.0717999		1.04081		0.773232		0.898389		1.78315		0.468586
rs62266124	ENSG00000169379	ARL13B	A/G	G	2.82938	0.0046665	*	-1.39911		-1.81531		-0.504592		-1.43057		-0.0814492		-2.10677
rs2242663	ENSG00000174080	CTSF	T/C	C	2.82803	0.004684	*	-1.81823		1.14682		-1.01375		-0.338846		-1.14611		0.289689
rs114629030	ENSG00000204525	HLA-C	C/T	C	-2.82737	0.0046928	*	0.658903		0.774118		0.371785		0.415459		1.7521		0.824205
rs2377995	ENSG00000204161	C10orf128	C/A	C	-2.8273	0.0046928	*	-1.16844		-0.633844		-1.69451		0.0837538		-0.242312		-1.31458
rs1480000	ENSG00000160972	PPP1R16A	C/T	T	2.82603	0.0047133	*	-0.164945		0.676215		-0.770952		0.141899		-0.849744		0.0373216
rs58113650	ENSG00000122482	ZNF644	A/G	G	-2.82367	0.0047458	*	1.72682		3.36965	*	1.63952		2.36919		-0.189879		-0.525759
rs11960799	ENSG00000173926	MARCH3	T/C	T	-2.82202	0.0047695	*	-1.91124		-0.294832		-0.184384		0.101036		-0.531842		0.572014
rs11047696	ENSG00000060982	BCAT1	T/C	C	2.8201	0.0048024	*	-0.155093		-0.295346		0.42698		0.185162		-0.765478		-0.029542
rs7146558	ENSG00000125375	ATP5S	C/A	C	2.81752	0.0048414	*	-1.34913		-0.726356		-0.191677		-0.627147		-1.88693		-2.02797
rs77976420	ENSG00000147536	GINS4	T/C	C	-2.81718	0.0048444	*	-1.75913		2.29017		-1.83831		1.40481		-2.02821		0.171583
rs888531	ENSG00000084112	SSH1	C/T	C	2.81659	0.0048565	*	-0.976197		-1.41009		-1.60465		-1.72431		-0.397376		-0.405102
rs4281980	ENSG00000268340	RP3-477O4.16	T/C	C	2.8132	0.0049082	*	-0.583972		0.338867		-1.56371		-0.180638		-0.235826		0.109162
rs1112001	ENSG00000114544	SLC41A3	A/C	C	2.81302	0.0049082	*	-0.611192		0.105276		0.0291381		-0.186383		-1.95275		-0.739259
rs79476744	ENSG00000116521	SCAMP3	T/C	C	2.81254	0.0049173	*	-1.7904		0.272601		-0.647208		-0.501385		-0.98523		-0.833376
rs4693	ENSG00000162231	NXF1	T/C	T	2.81007	0.0049541	*	-1.36438		-1.58907		-0.374818		-0.884775		-0.848177		-1.25088
rs1040803	ENSG00000111906	HDDC2	C/T	C	2.80851	0.0049788	*	-0.296194		1.62413		0.345588		0.610949		0.468958		0.804882
rs4239895	ENSG00000100147	CCDC134	G/C	G	-2.8083	0.0049788	*	-0.483972		-0.387314		0.507289		-0.734103		-0.925002		-0.302372
rs1827701	ENSG00000267475	CTD-2538C1.2	C/T	T	-2.80802	0.0049819	*	0.398251		1.69417		0.72616		0.872874		0.0854395		1.66001
rs12235416	ENSG00000131669	NINJ1	T/C	C	-2.80762	0.0049881	*	-1.1177		-1.1167		-1.61333		-1.38475		-0.680487		-0.0376713
rs7771058	ENSG00000183137	CEP57L1	G/A	A	-2.80687	0.0050005	*	1.75924		1.80623		2.0568		1.6588		1.22668		1.1014
rs11718115	ENSG00000113971	NPHP3	C/T	T	-2.80523	0.0050254	*	-0.241074		-1.76853		0.291058		-3.00106		-0.75761		-2.70312
rs10734250	ENSG00000166689	PLEKHA7	A/G	G	2.80469	0.0050379	*	-0.692195		-0.0125342		-0.750738		-1.66447		-3.18735	*	-1.65304
rs35287851	ENSG00000105372	RPS19	G/A	A	2.80373	0.0050536	*	-0.63624		-1.27602		-0.939494		-0.169701		-0.50338		0.523201
rs971207	ENSG00000115718	PROC	T/C	T	-2.803	0.005063	*	3.05018	*	2.73639		1.5569		2.44113		1.44395		1.86192
rs591728	ENSG00000114354	TFG	T/C	C	2.79617	0.0051739	*	-2.43491		-2.1384		-2.10591		-1.62781		0.496916		-0.910747
rs395878	ENSG00000106018	VIPR2	C/T	C	-2.79579	0.0051771	*	1.10061		1.82062		1.78178		2.48752		2.36815		1.04322
rs11579366	ENSG00000198483	ANKRD35	C/G	G	-2.79545	0.0051803	*	2.91547		2.40792		2.09686		2.02309		3.00034		2.66792
rs862710	ENSG00000152433	ZNF547	A/C	C	2.794	0.005206	*	-0.107048		-2.20627		-1.41313		-0.565736		-0.898696		-2.14823
rs10250837	ENSG00000158528	PPP1R9A	C/T	T	2.79327	0.0052189	*	-1.26295		0.180901		-2.32977		-0.0291167		-1.9591		-0.778795
rs754012	ENSG00000015153	YAF2	G/C	G	-2.78962	0.0052741	*	1.07973		1.20895		1.3257		1.29627		-0.821303		1.39464
rs57564009	ENSG00000130695	CEP85	A/T	T	2.78805	0.0053035	*	-1.02941		0.112276		-0.394957		-0.538854		-1.29116		-0.0395635
rs12609167	ENSG00000160352	ZNF714	G/A	A	2.78764	0.00531	*	-1.75449		-1.67088		-1.70945		-0.885158		-2.80384		-1.79071
rs9299216	ENSG00000229314	ORM1	T/A	T	-2.78738	0.0053133	*	2.69935		2.67626		0.807396		2.39496		2.2804		2.03866
rs1035388	ENSG00000257704	PRR24	G/A	A	2.7863	0.005333	*	-0.667196		-0.0814068		-1.95666		0.116788		-0.738238		0.217429
rs660396	ENSG00000245498	RP11-677M14.7	T/C	C	2.78618	0.0053363	*	-1.38835		-1.81421		-1.72276		-3.1048	*	-3.18241	*	-2.96888
rs103197	ENSG00000196236	XPNPEP3	A/G	A	-2.78484	0.0053528	*	-0.887722		-1.71817		-1.62265		-1.29525		-0.9693		-0.586882
rs11633608	ENSG00000138592	USP8	G/A	A	-2.78271	0.0053892	*	1.55342		1.10325		0.804156		0.340692		-0.652153		-0.965314
rs681321	ENSG00000182919	C11orf54	G/A	A	2.78271	0.0053925	*	1.38877		3.27009	*	-0.960272		2.18649		-0.155192		-1.4635
rs10788630	ENSG00000122378	FAM213A	C/T	T	2.78101	0.0054192	*	-1.92511		0.87916		-1.8703		1.179		-2.43942		0.271485
rs60876998	ENSG00000069424	KCNAB2	T/A	T	2.7785	0.0054627		-1.97114		-1.72142		-0.0507175		-1.53181		-1.74083		-2.10102
rs6565646	ENSG00000262580	RP11-334C17.5	T/C	T	2.77475	0.005527		-0.962294		1.85997		-0.33127		0.255062		-0.286903		2.9045
rs8066107	ENSG00000181031	RPH3AL	A/G	G	2.77301	0.0055542		-1.11301		1.11647		0.0515706		-0.0129655		-1.64176		-0.910138
rs3798352	ENSG00000124562	SNRPC	A/T	A	-2.76949	0.0056125		1.34738		1.38961		0.71869		1.54093		1.0222		1.14101
rs476350	ENSG00000254685	FPGT	C/T	T	-2.76737	0.0056505		0.412334		-0.573121		0.521084		-0.300263		0.214221		0.0973332
rs11723339	ENSG00000145220	LYAR	T/C	C	2.76505	0.0056923		-3.34846	*	-0.738264		-1.8362		-1.6545		-2.16484		-0.105788
rs7213436	ENSG00000267080	ASB16-AS1	G/A	A	-2.76469	0.0056958		0.230558		-1.63444		1.06289		-0.167062		0.900815		-0.563421
rs4570678	ENSG00000111266	DUSP16	C/T	T	-2.76227	0.0057378		-0.947956		1.27689		-1.2849		0.637249		-0.164366		0.0603105
rs10957691	ENSG00000154589	LY96	A/G	G	2.76064	0.0057695		-2.91747		-3.74985	*	-3.24683	*	-3.31144	*	-3.23749	*	-3.28221	*
rs74701187	ENSG00000172738	TMEM217	A/G	G	-2.76053	0.0057695		-2.21611				-1.46491		1.70631		-3.02924
rs2024229	ENSG00000099968	BCL2L13	G/T	G	-2.7589	0.0057979		1.78259		2.21504		2.60926		2.04805		2.44352		1.86539
rs749981	ENSG00000267767	CTC-523E23.4	G/A	A	-2.7589	0.0057979		2.71401		0.218271		3.0149		1.37007		2.7685		1.37581
rs4891872	ENSG00000263417	GTSCR1	G/A	A	2.75879	0.005805		-2.10126		-1.72324		-0.734123		-1.1384		-1.85042		-1.29868
rs7372	ENSG00000135587	SMPD2	A/G	G	2.7574	0.0058299		-0.508836		-0.878069		0.0664191		-1.37949		-0.518897		-0.650007
rs4064	ENSG00000026103	FAS	G/C	C	-2.75626	0.0058441		0.972555		0.491868		0.707065		1.79651		0.526057		2.01174
rs11665580	ENSG00000178184	PARD6G	T/C	T	2.75582	0.0058549		2.58586		-2.07062		1.4853		-1.94246		2.67153		-2.08841
rs1294866	ENSG00000122679	RAMP3	C/T	T	2.75337	0.0059016		-2.48044		-2.45041		-3.41077	*	-2.96295		-1.54097		-2.10511
rs10412426	ENSG00000099797	TECR	T/C	T	2.75333	0.0059016		-0.646772		-1.26019		-1.48155		-1.64322		-2.85305		-2.31991
rs10500316	ENSG00000170909	OSCAR	C/T	T	2.75203	0.0059233		-0.561336		-0.746194		-1.25868		-0.419159		-1.20287		1.27884
rs1580833	ENSG00000087250	MT3	C/A	A	-2.75113	0.0059377		2.99254	*	-1.47431		1.70619		-0.0252377		2.4766		0.561905
rs2537184	ENSG00000106633	GCK	A/G	G	2.75073	0.0059486		-0.621062		-0.512767		-0.831782		-0.19484		-0.213912		0.112832
rs1580833	ENSG00000125148	MT2A	C/A	A	-2.74607	0.006029		-1.04453		0.285301		-0.375547		1.10638		0.276205		0.915239
rs9859117	ENSG00000114626	ABTB1	G/C	C	2.74492	0.0060548		-2.52913		-2.11556		-2.50524		-1.72768		-2.55566		-2.55126
rs2118960	ENSG00000259330	LINC00984	A/G	A	2.74356	0.0060807		0.119644		-0.324916		-0.582021		-1.76338		-0.960241		-0.865118
rs757223	ENSG00000105258	POLR2I	C/T	C	2.74262	0.0060955		-0.0163165		0.262591		-1.09226		-0.855212		-0.449687		-0.214454
rs36034627	ENSG00000112812	PRSS16	G/T	T	2.74253	0.0060992		-1.4592		-1.73383		-2.75995		-0.964545		-0.698298		-1.53722
rs6941991	ENSG00000137393	RNF144B	C/T	T	-2.73851	0.0061701		0.883175		2.3204		-0.0992438		0.524355		0.725852		1.08639
rs9940094	ENSG00000125124	BBS2	C/A	A	-2.73748	0.0061889		-1.03965		-0.101658		-0.625642		0.0691618		-1.03751		-0.0023367
rs4796224	ENSG00000108278	ZNHIT3	A/G	G	2.73383	0.0062608		-0.204231		-1.5558		-0.141131		0.831546		0.344069		0.215927
rs9273462	ENSG00000196735	HLA-DQA1	G/A	A	2.73351	0.0062684		-0.637431		2.28083		-1.01528		-0.0369283		-0.14658		-1.06929
rs12751530	ENSG00000179862	CITED4	A/G	G	2.73207	0.0062951		-1.76471		-1.42338		-1.54635		-0.538517		-2.16794		-1.12382
rs1882917	ENSG00000155307	SAMSN1	G/T	T	-2.72791	0.006372		1.16388		0.501643		0.951206		1.46987		-0.322131		1.31159
rs9469532	ENSG00000096433	ITPR3	A/G	A	-2.72594	0.0064107		1.83326		1.5985		1.80804		0.576497		0.251808		0.432761
rs142139086	ENSG00000079739	PGM1	T/G	G	-2.72418	0.0064457		1.27598		-1.13833
rs1715453	ENSG00000149573	MPZL2	C/T	C	2.72016	0.0065282		1.90323		-0.284433		0.915823		-0.254329		0.444563		-1.19113
rs11620231	ENSG00000120696	KBTBD7	T/C	T	2.72002	0.0065282		-1.73789		0.505169		-0.273569		-1.83237		0.265602		0.670918
rs10405036	ENSG00000171649	ZIK1	C/A	A	-2.7143	0.0066396		0.477161		0.898227		-0.231552		-0.0366615		-0.580891		1.27059
rs4538825	ENSG00000147419	CCDC25	G/C	C	2.71222	0.0066838		0.212277		0.631192		0.0370014		1.84434		-2.43523		1.06084
rs2046814	ENSG00000151726	ACSL1	G/T	G	2.71006	0.0067283		-0.0597681		-1.66262		0.245661		-1.71078		0.0813423		-1.69667
rs57832572	ENSG00000166527	CLEC4D	G/A	A	2.70893	0.0067527		-0.867527		1.79933		-1.83628		1.71648		-0.819754		0.827357
rs492574	ENSG00000167272	POP5	G/A	A	2.70692	0.0067935		-0.797525		0.597576		-1.59374		-0.293666		-0.374304		-0.535256
rs59633892	ENSG00000145996	CDKAL1	T/C	C	-2.70621	0.0068017		3.07239	*	-0.442431		1.78372		1.40623		2.1722		1.18738
rs7201610	ENSG00000174177	CTU2	T/C	T	-2.70607	0.0068058		1.10165		2.08172		0.227316		1.79125		1.18819		2.38457
rs2842972	ENSG00000120437	ACAT2	C/T	C	2.70608	0.0068099		-1.81608		-1.38833		-0.661014		-1.25584		-1.96334		-1.89052
rs1556259	ENSG00000215845	TSTD1	G/A	G	-2.7036	0.0068593		1.0394		0.0747461		0.863246		-1.32097		0.370344		-0.245722
rs13012793	ENSG00000196975	ANXA4	C/G	G	-2.70314	0.0068675		0.922137		0.583376		1.20006		0.718449		1.11813		0.831195
rs4949655	ENSG00000154027	AK5	T/C	C	2.70301	0.0068717		-2.16335		-2.28072		-1.6007		-1.90166		-1.48543		-1.92469
rs8139091	ENSG00000215012	C22orf29	G/C	C	2.70264	0.0068799		0.693499		-0.367685		-1.30034		-0.9141		0.865217		1.63166
rs57130162	ENSG00000174130	TLR6	G/A	A	2.70227	0.0068882		-2.19803		-1.72896		-1.01601		0.577303		-2.46909		-0.841417
rs2829806	ENSG00000154719	MRPL39	G/T	T	-2.70217	0.0068882		-3.04715	*	-1.97285		0.0740736		0.310893		-1.27103		-0.765999
rs12551364	ENSG00000165272	AQP3	A/G	A	2.70025	0.0069298		-2.05855		-1.08674		-1.90861		-1.5884		-2.09539		-2.12016
rs11668681	ENSG00000130304	SLC27A1	C/T	T	-2.69994	0.0069339		1.29347		-0.788027		1.66285		-0.173712		1.49152		0.762615
rs811316	ENSG00000174137	FAM53A	C/T	T	2.69901	0.0069548		-0.33449		-0.0269087		-1.44958		-0.440256		-1.72478		-0.926706
rs2294514	ENSG00000116212	LRRC42	G/A	A	2.69819	0.0069757		0.36355		1.27187		-1.22539		-1.40678		-1.85059		-2.219
rs164749	ENSG00000167523	SPATA33	T/G	G	2.69718	0.0069967		-0.336245		-0.082642		0.519042		0.153796		-1.22643		-0.349973
rs68139049	ENSG00000268362	CTD-2017D11.1	A/G	G	2.69703	0.0069967		1.11714		2.07856		0.65936		2.23582		-0.283587		2.10903
rs9568734	ENSG00000136108	CKAP2	G/A	G	2.69635	0.0070136		-0.563238		-1.72143		-0.791399		-1.0965		-0.271297		-0.797438
rs853599	ENSG00000107560	RAB11FIP2	T/G	G	-2.69615	0.0070136		1.48606		1.8194		1.73744		-0.0109887		2.68233		1.70694
rs643753	ENSG00000130595	TNNT3	A/G	A	-2.695	0.0070346		1.15792		0.693176		0.547071		-1.15575		0.169008		0.0399509
rs3747562	ENSG00000134283	PPHLN1	A/G	G	2.69264	0.0070897		-0.71593		-0.99455		-0.544727		-1.08952		-0.958172		0.544712
rs6122859	ENSG00000124216	SNAI1	A/T	T	-2.68986	0.0071452		2.70512		2.88987		2.41734		2.75175		2.7797		2.18205
rs77764310	ENSG00000197497	ZNF665	T/C	T	2.68979	0.0071538		-1.09074		0.0999974		-0.443558		-0.535554		-1.87065		0.155533
rs4619875	ENSG00000164144	ARFIP1	C/T	T	2.68759	0.0072011		0.672119		-0.156409		-0.986026		0.588342		-0.325084		-0.225926
rs1672928	ENSG00000158234	FAIM	C/A	C	-2.68479	0.0072573		1.01831		0.389139		0.701702		-1.69064		-0.216018		-1.36547
rs10168942	ENSG00000144357	UBR3	T/C	C	-2.68478	0.0072573		1.91655		3.16414	*	1.11312		2.15814		1.26908		1.78807
rs9470155	ENSG00000096063	SRPK1	A/G	G	2.68378	0.0072834		-1.99236		-1.56994		-0.977361		-1.17411		0.0464209		-0.759275
rs6945636	ENSG00000178381	ZFAND2A	T/A	T	2.68323	0.0072921		1.65264		3.19107	*	0.899779		1.89076		0.478743		1.55566
rs2020436	ENSG00000177426	TGIF1	G/A	A	2.6829	0.0073009		-1.15655		-2.34332		-1.13037		-3.24538	*	-3.00925		-3.29967	*
rs2306683	ENSG00000139370	SLC15A4	G/C	C	2.68127	0.0073359		0.516495		-0.405948		1.52018		-1.49056		0.0536743		-1.8197
rs79643459	ENSG00000035720	STAP1	A/G	A	2.67956	0.0073754		-1.26545		-1.28865		-0.501116		-0.95682		-0.718731		-1.14524
rs13111957	ENSG00000109762	SNX25	T/C	T	-2.67789	0.0074063		-1.98511		0.107414		-1.44107		0.183699		-1.62944		1.20303
rs34538474	ENSG00000067057	PFKP	A/G	G	2.67735	0.007424		-0.69985		0.456821		-1.27978		0.390983		-1.18765		0.246527
rs12639750	ENSG00000138780	GSTCD	A/C	C	2.67734	0.007424		-0.619837		0.388387		-0.356921		0.22095		-0.25965		0.0077299
rs16832210	ENSG00000142937	RPS8	A/G	G	-2.67423	0.0074863		-0.453997		-0.365158		-0.138858		-0.500468		0.429029		-0.0626301
rs12294943	ENSG00000166341	DCHS1	T/C	C	2.67362	0.0075042		-1.74738		-1.20559		-1.99616		-1.62085		-1.66824		-1.47452
rs11936454	ENSG00000163697	APBB2	G/A	A	2.67175	0.0075491		-2.23637		3.86687	*	-2.06842		3.39202	*	1.30178		2.53798
rs58451339	ENSG00000231365	RP11-418J17.1	G/A	A	-2.66998	0.0075851		0.0071499		-0.15824		-1.17299		-0.301063		-0.5104		-0.0309453
rs13053505	ENSG00000221890	NPTXR	G/T	T	2.66994	0.0075896		0.409848		-0.143626
rs1520195	ENSG00000114770	ABCC5	G/A	G	2.66939	0.0076032		-1.61717		0.568604		-0.679415		-0.38184		-0.832603		-1.17972
rs10758432	ENSG00000137054	POLR1E	C/T	T	-2.66842	0.0076168		-0.849344		-0.160627		0.346493		-1.07402		0.705275		0.586823
rs862707	ENSG00000256060	TRAPPC2P1	A/G	G	-2.668	0.0076259		1.33302		0.585064		-0.0154248		1.55175		-0.146029		0.910695
rs2298242	ENSG00000165233	C9orf89	G/A	G	-2.66762	0.007635		0.409792		-0.297862
rs735571	ENSG00000105404	RABAC1	C/T	C	-2.66591	0.007676		-0.398722		-0.419668		-0.391447		-0.519079		0.38184		1.14214
rs3795438	ENSG00000162511	LAPTM5	C/T	T	-2.66514	0.0076943		2.59728		1.61315		2.37452		1.23609		2.04919		1.06386
rs7487	ENSG00000166340	TPP1	A/G	G	-2.6646	0.0077034		-0.878491		-1.83188		-0.0159037		-1.408		1.24931		0.9103
rs13233747	ENSG00000106077	ABHD11	G/A	A	-2.66379	0.0077263		1.65745		0.806731		0.641745		1.51542		1.25065		0.79257
rs73209563	ENSG00000102189	EEA1	A/G	G	2.66354	0.0077355		-1.68377		-0.453563		-1.23032		-1.0589		-1.13325		1.20124
rs9489004	ENSG00000153975	ZUFSP	G/T	T	-2.66303	0.0077401		1.01972		0.756199		1.06859		0.696933		1.22224		-0.33555
rs11053802	ENSG00000134545	KLRC1	T/C	C	2.66282	0.0077493		-2.5768		0.226966		-1.66432		0.632228		-0.165405		0.286223
rs2245801	ENSG00000145335	SNCA	C/T	T	2.66242	0.0077586		-1.69997		0.980502		-2.16303		-0.729669		-2.23812		-0.868826
rs193607	ENSG00000003393	ALS2	G/A	A	-2.66159	0.007777		0.410507		-0.639655		0.798618		-0.145784		1.44708		-0.323562
rs12269882	ENSG00000149256	TENM4	A/G	G	2.66043	0.0078048		-2.27322		-2.6716		0.353577		-1.87229		-1.17002		-1.88077
rs485878	ENSG00000110060	PUS3	G/A	A	-2.65875	0.0078419		1.13321		-1.10983		0.0070505		-0.795934		-0.0279142		1.24597
rs12612942	ENSG00000155368	DBI	A/G	G	-2.6585	0.0078466		0.208796		0.716324		2.19354		1.80075		2.27786		1.14765
rs2255336	ENSG00000213809	KLRK1	C/T	T	-2.65783	0.0078606		-1.76609		-1.50006		-1.77553		-2.68333		-1.01311		-2.72227
rs11655036	ENSG00000260563	RP13-516M14.1	G/A	A	2.65722	0.0078793		-0.888567		-1.31002		-0.485044		0.189891		-0.923597		0.638808
rs931794	ENSG00000041357	PSMA4	G/A	G	2.65371	0.0079638		-1.65814		-0.0823784		-0.970167		-2.18591		-1.67586		-1.07693
rs2162229	ENSG00000076554	TPD52	C/T	C	-2.65265	0.0079827		2.61423		1.53685		2.10435		0.688082		1.81087		1.52502
rs2875040	ENSG00000152990	GPR125	T/C	T	-2.65018	0.0080444		1.41816		0.725931		0.444989		0.584667		2.1116		1.66734
rs12609148	ENSG00000268518	CTD-2545M3.8	T/C	C	2.64823	0.0080922		-2.43199		0.625472		-1.76834		0.105473		-1.18598		-0.0051654
rs237802	ENSG00000154429	CCSAP	T/G	G	2.64737	0.0081161		0.501171		1.87027		1.24726		0.399417		1.12653		-1.02013
rs10063135	ENSG00000165810	BTNL9	T/G	G	-2.64712	0.0081161		1.7776		0.755293		-0.759715		0.27955		0.253159		-0.157427
rs73000759	ENSG00000256229	ZNF486	G/C	C	2.64395	0.0081981		-1.18293		-2.24754		-1.15317		-1.02185		-2.0491		-1.24767
rs9739031	ENSG00000257495	RP11-641A6.2	T/C	C	2.64347	0.0082078		-2.03498		0.793201		-1.27976		0.500103		-1.85727		0.200147
rs1197473	ENSG00000100629	CEP128	T/A	T	-2.64336	0.0082078		2.72612		-0.240201		0.116496		0.623445		2.05145		-0.487447
rs6827269	ENSG00000072201	LNX1	C/T	C	-2.64308	0.0082127		0.218244		0.571243		-0.491734		0.543053		-0.987193		0.270652
rs11754268	ENSG00000027697	IFNGR1	C/T	T	-2.64027	0.0082808		0.439182		-0.626683		0.125992		1.0409		0.88037		0.0064976
rs6445358	ENSG00000164088	PPM1M	C/G	G	-2.6391	0.0083102		0.650003		1.89621		1.06583		1.70163		0.628695		1.59381
rs10932786	ENSG00000135925	WNT10A	C/T	T	-2.63861	0.00832		1.39514		2.24504		1.79336		2.88616		2.86985		1.81532
rs147362369	ENSG00000135968	GCC2	T/C	T	-2.6367	0.0083692		0.476102		-1.90782		0.050614		-2.23914		1.64159		0.767967
rs10518140	ENSG00000163743	RCHY1	T/C	C	-2.63657	0.0083742		1.57568		2.31897		1.36845		0.683748		0.414605		2.11001
rs4853830	ENSG00000186487	MYT1L	G/A	G	2.63192	0.0084934		-0.883694		-1.57874		-0.566437		-2.38778		-1.74709		-2.0676
rs1058383	ENSG00000108559	NUP88	C/T	T	2.63119	0.0085134		-2.36907		-1.44746		-1.43033		-0.497095		-2.11908		-1.14222
rs1466114	ENSG00000141219	C17orf80	G/C	C	-2.6307	0.0085184		-1.36581		-1.02276		-0.17343		-0.259308		-0.78613		-0.45713
rs299302	ENSG00000113328	CCNG1	C/T	T	2.63043	0.0085284		1.24831		0.351891		-1.23435		-2.18383		1.50374		0.259534
rs12655443	ENSG00000131507	NDFIP1	C/A	C	2.62597	0.0086446		0.202504		-1.27845		-0.760044		-1.35412		-1.33196		-3.00352
rs75552581	ENSG00000196358	NTNG2	G/C	C	2.62153	0.0087569		-1.2626		-0.282284		-1.34244		-1.51013		-0.569437		-0.017068
rs11188397	ENSG00000059573	ALDH18A1	C/A	C	-2.61974	0.0087981		0.371416		-1.16503		0.658631		0.817923		0.0111415		-0.202928
rs10746563	ENSG00000130653	PNPLA7	T/C	T	-2.6193	0.0088085		2.50043		1.09345		0.313114		1.75953		1.00885		-0.453078
rs13014521	ENSG00000119147	C2orf40	G/C	C	-2.619	0.0088136		0.751623		1.97601
rs1835372	ENSG00000240875	LINC00886	C/T	C	2.61842	0.0088343		-2.83311		-0.194616		-1.74494		0.891786		-0.98742		1.86595
rs3828485	ENSG00000123737	EXOSC9	G/A	A	2.61615	0.0088967		0.680464		-0.863944		0.423585		-0.411466		0.464829		-1.16656
rs3857178	ENSG00000109519	GRPEL1	G/A	G	-2.61417	0.0089437		2.59456		3.04239	*	1.37053		2.07618		0.891385		1.13659
rs10818486	ENSG00000119403	PHF19	C/T	C	-2.61052	0.0090384		-0.0502973		-1.00927		-0.798994		-0.48934		0.276404		0.354912
rs4873815	ENSG00000183309	ZNF623	C/T	T	2.60951	0.0090701		-0.905441		-1.50643		-1.13623		0.708462		-1.92305		-1.6919
rs11219822	ENSG00000154134	ROBO3	A/C	C	2.60788	0.0091126		-1.98094		-2.65551		-0.836118		-1.14951		-1.11749		-1.77716
rs11622838	ENSG00000205659	LIN52	G/A	A	2.60769	0.0091179		0.324283		-0.459833		-0.186152		-0.395075		0.233047		0.407049
rs67658905	ENSG00000149527	PLCH2	G/T	T	2.6068	0.0091446		-0.897614		-1.59583		-1.32642		-0.589467		-1.78365		-1.69073
rs251856	ENSG00000105193	RPS16	G/A	G	2.60411	0.0092143		0.456672		1.24018		0.44216		2.2516		1.44679		2.6438
rs2842550	ENSG00000196586	MYO6	G/A	G	-2.60361	0.0092197		1.12534		2.32693		1.67865		1.88978		1.14296		0.628153
rs6703348	ENSG00000179639	FCER1A	C/G	G	2.59805	0.0093768		-2.30014		-2.7489		-1.58255		-1.96563		-1.51247		-2.11495
rs7935082	ENSG00000166927	MS4A7	C/T	T	-2.59726	0.0093932		-1.87821		-0.219562		-1.12079		-0.592984		-2.99884		-0.497018
rs4832255	ENSG00000068615	REEP1	G/T	T	2.59731	0.0093987		-0.64471		-1.46566		-0.651458		-1.25184		0.102041		0.284072
rs7848226	ENSG00000230537	RP11-305L7.1	C/G	G	-2.59533	0.0094481		1.00591		2.42329		1.10592		1.66831		1.43642		1.69046
rs16832524	ENSG00000152904	GGPS1	A/G	G	2.5945	0.0094756		-1.51956		0.307612		-0.578726		-1.42182		-1.05751		-0.770388
rs3731912	ENSG00000123989	CHPF	T/C	T	2.59408	0.0094866		-0.734858		-1.32521		-0.785973		-0.377448		0.874977		-1.1057
rs817359	ENSG00000101161	PRPF6	A/C	C	2.5937	0.0094977		0.479419		-0.343506		1.59047		1.57354		0.297233		1.09031
rs114991667	ENSG00000204580	DDR1	G/A	A	-2.59165	0.0095475		0.205401		-0.157626		-0.74318		-1.77409		1.25492		0.0775113
rs9956536	ENSG00000128791	TWSG1	G/A	G	2.59101	0.0095697		-0.68491		-0.185268		-0.32911		1.2676		0.495023		1.0993
rs12033074	ENSG00000159189	C1QC	C/G	G	2.58988	0.0096032		-0.804739		2.55829		-2.05066		0.215377		-2.30913		1.68233
rs12731764	ENSG00000184588	PDE4B	A/G	G	2.58474	0.0097492		-1.05995		-0.219622		-0.072299		-1.67573		-0.877774		-2.38845
rs729460	ENSG00000027847	B4GALT7	T/C	C	-2.58445	0.0097492		0.250804		-2.02511		-0.890301		-1.40514		-0.153021		-1.2991
rs10906857	ENSG00000152465	NMT2	A/G	G	-2.584	0.0097662		0.895598		-0.803848		2.19774		-1.01592		1.62935		-1.41433
rs10918242	ENSG00000143149	ALDH9A1	A/G	G	-2.58185	0.009823		0.969219		-0.573814		1.12718		0.297466		-1.01063		-1.61655
rs1194104	ENSG00000260233	SSSCA1-AS1	C/T	T	2.58032	0.0098743		-0.236021		-0.495199		0.234078		-1.30232		0.0092514		-2.09637
rs1946583	ENSG00000104290	FZD3	T/C	T	-2.58008	0.0098743		0.707117		1.68679		1.9395		0.704501		-0.143239		-0.59306
rs1718066	ENSG00000085063	CD59	G/T	G	2.57904	0.0099087		2.30599		1.20352		0.877491		1.26104		1.96042		1.02633
rs2855469	ENSG00000119950	MXI1	T/C	T	2.57681	0.009972		-0.442278		-0.0603389		-2.81321		-1.06987		-0.89538		-0.929869
rs2890358	ENSG00000162444	RBP7	A/G	G	-2.57596	0.0099951		2.19254		2.85005		2.15357		1.99391		2.44584		2.33721
rs11025029	ENSG00000177054	ZDHHC13	A/G	G	2.57579	0.0100066		0.815423		-0.460412		-0.83226		-1.37704		-0.433017		-1.31589
rs13323756	ENSG00000138495	COX17	C/T	T	2.57397	0.0100588		-1.85746		-1.06041		-0.147041		-0.740792		-0.459735		-1.39128
rs2965214	ENSG00000179115	FARSA	G/A	G	2.57332	0.0100763		0.0267463		0.828443		0.257897		0.0057322		0.088178		0.282547
rs17616389	ENSG00000141252	VPS53	G/A	A	-2.57126	0.0101288		-1.90858		-0.596657		-0.0600584		-0.160468		0.926911		1.11289
rs9883363	ENSG00000178075	GRAMD1C	G/A	A	-2.57122	0.0101288		-1.25206		-1.86095		-0.0887918		-0.674393		-0.0662378		1.10846
rs115269983	ENSG00000172965	MIR4435-1HG	T/C	C	2.56933	0.0101934		1.08806		1.36411		0.258126		0.709166		-1.17278		0.555948
rs9929873	ENSG00000103479	RBL2	C/T	T	-2.56911	0.0101934		1.19069		-0.354382		1.7948		-0.524066		1.33068		0.864067
rs10845503	ENSG00000070018	LRP6	G/A	A	2.56828	0.0102228		-1.77096		-1.74877		-1.0898		-1.2644		-0.345999		-1.10184
rs8104459	ENSG00000167671	UBXN6	T/C	C	-2.56746	0.0102405		-0.413097		-1.1395		0.679268		-1.72376		-0.863364		-2.44151
rs828999	ENSG00000260879	RP11-483I13.5	G/A	A	2.56669	0.0102701		0.59121		0.792105		-1.24981		1.83794		0.394091		0.514261
rs6893705	ENSG00000251450	CTC-459I6.1	C/T	T	2.56553	0.0103057		-0.0563197		1.03155		1.87232		-1.10604		1.20518		-0.239339
rs6591223	ENSG00000173621	LRFN4	C/T	T	-2.56537	0.0103057		1.01409		-0.0594625		1.51244		1.01323		0.808497		0.444975
rs6508823	ENSG00000187994	RINL	C/T	T	2.56449	0.0103354		-0.535702		1.04205		-1.96159		-0.0795685		-0.607775		1.64121
rs2009667	ENSG00000100360	IFT27	G/A	A	2.56383	0.0103533		-1.30772		1.69825		-0.215654		0.208578		-1.58144		1.24198
rs11878476	ENSG00000141994	DUS3L	T/C	C	-2.56102	0.0104311		-0.313648		-0.921469		-0.855344		-2.0065		-0.34769		-0.291268
rs55794721	ENSG00000183726	TMEM50A	G/A	A	-2.5598	0.0104672		-1.98931		0.536766		0.121064		-0.476388		-2.07056		0.065175
rs573345	ENSG00000255320	RP11-755F10.1	A/G	G	2.55865	0.0105095		-1.16811		0.0728039		-0.225288		-0.167378		-2.12031		-1.23024
rs79930974	ENSG00000172725	CORO1B	C/T	C	-2.55188	0.0107107		2.24178		1.00023		1.8126		0.712638		1.78611		0.342608
rs10425451	ENSG00000267838	AC008746.12	C/T	T	-2.55128	0.0107291		-3.85756	*	-4.32459	*	-0.851442		-4.38523	*	-1.48144		-2.73995
rs2735950	ENSG00000061337	LZTS1	G/A	G	2.55062	0.0107538		2.37964		1.8514		2.18442		2.06723		2.74005		0.444515
rs1650228	ENSG00000226381	RP11-119F19.2	T/C	C	-2.54933	0.0107908		1.17867		-0.146523		0.279185		1.22321		1.43923		0.627622
rs2710882	ENSG00000188290	HES4	G/A	A	2.54882	0.0108094		0.50064		-2.35764		-0.115216		-1.33514		0.731808		-2.04698
rs9890158	ENSG00000070731	ST6GALNAC2	G/A	G	-2.54819	0.010828		0.576314		1.5895		0.0306505		0.480799		0.531522		0.850526
rs804261	ENSG00000154328	NEIL2	A/G	G	2.54487	0.010934		-0.464734		-1.4567		-1.05885		0.0378605		-1.55905		-0.727757
rs10774398	ENSG00000010278	CD9	T/C	T	2.54454	0.0109466		4.10189	*	1.1616		2.1638		0.901001		1.4448		1.12632
rs2270134	ENSG00000139180	NDUFA9	A/G	A	2.54393	0.0109654		-1.0801		-1.55247		-1.00116		-1.75719		-0.295052		-1.92626
rs2206252	ENSG00000124613	ZNF391	C/A	A	-2.54357	0.0109717		1.54639		-0.857494		0.824543		-2.61195		0.377174		-0.0578847
rs15797	ENSG00000188735	TMEM120B	C/A	A	2.54329	0.0109842		-1.89037		-3.15045	*	-0.357115		-2.5371		-0.0323527		-1.26255
rs214081	ENSG00000070081	NUCB2	G/T	G	2.54292	0.0109968		-1.18752		0.365358		-1.12855		0.914758		-0.930544		0.782178
rs2454911	ENSG00000156886	ITGAD	C/T	T	2.54006	0.0110852		-1.00834		-2.47472		-2.42861		-2.51825		-1.13351		-0.804958
rs249585	ENSG00000139350	NEDD1	G/A	A	-2.53984	0.0110852		1.11721		1.30604		0.932419		-0.532428		2.2618		2.62785
rs12442894	ENSG00000103942	HOMER2	G/A	A	-2.53614	0.0112063		1.94817		1.72697		2.67153		2.35769		1.63791		1.56915
rs312825	ENSG00000266998	RP11-936I5.1	T/C	T	2.53609	0.0112127		-1.65421		-1.52511		-0.489149		-0.445424		-1.11577		0.156588
rs7553871	ENSG00000174514	MFSD4	A/G	G	2.53475	0.0112576		-0.879786		0.173769
rs11801382	ENSG00000218510	LINC00339	C/T	T	2.53393	0.0112833		3.08905	*	5.41841	*	2.08036		3.49579	*	2.79282		3.89766	*
rs12475126	ENSG00000132305	IMMT	G/A	G	2.53259	0.0113285		0.646009		0.473072		-0.247254		-0.839231		1.34909		0.848478
rs7092936	ENSG00000107614	TRDMT1	G/A	A	-2.52948	0.0114193		0.581499		-0.135568		0.414691		0.423882		-0.101036		-0.105096
rs1057302	ENSG00000235750	KIAA0040	A/G	G	-2.52932	0.0114258		-0.172061		-2.07838		0.0727707		-2.82786		0.140281		-1.13753
rs10018627	ENSG00000179979	CRIPAK	G/A	A	2.52899	0.0114453		-0.707205		-0.409643		-1.73859		0.0910881		-1.54206		0.0582123
rs7213734	ENSG00000267452	RP11-1018N14.5	A/C	C	2.52828	0.0114649		-1.22707		0.0869033		-1.52918		-0.0779355		-0.941071		-1.50135
rs6838639	ENSG00000138741	TRPC3	G/A	A	2.52694	0.0115107		0.787363		1.06361		-0.569378		0.339735		1.5807		0.284449
rs6437282	ENSG00000168395	ING5	C/G	C	-2.52586	0.0115369		1.65157		0.850928		1.43991		1.5939		1.86996		0.50062
rs11976480	ENSG00000136250	AOAH	C/T	T	-2.52461	0.0115764		-0.391879		-0.34986		-0.697825		-0.0219977		0.3147		-0.0435625
rs907612	ENSG00000130592	LSP1	C/T	T	2.52477	0.011583		-3.20608	*	-2.19582		-3.11883		-3.37181	*	-2.73084		-1.80266
rs113923834	ENSG00000123268	ATF1	C/T	T	2.52336	0.0116292		0.599579		-0.178677		0.453267		-0.837858		-0.842009		-0.815833
rs10909567	ENSG00000152082	MZT2B	C/T	T	2.52302	0.0116358		1.07797		1.42827		1.24498		0.761406		0.75503		1.40565
rs6839041	ENSG00000197701	ZNF595	T/G	G	2.52282	0.0116425		-0.479853		0.449917		-0.748641		-0.0069099		0.233858		1.26079
rs10141157	ENSG00000246451	RP11-894P9.1	T/C	T	-2.52199	0.011669		0.880229		1.40435		2.32591		0.486446		-0.259615		0.809716
rs2904577	ENSG00000128185	DGCR6L	A/G	A	-2.52033	0.0117222		1.73169		0.0675624		2.09928		1.14254		1.60365		0.795025
rs2159116	ENSG00000187741	FANCA	C/A	A	-2.5198	0.0117422		-0.237363		-2.34729		0.469894		-0.805021		-1.49288		-1.83695
rs7089914	ENSG00000204149	AGAP6	A/C	C	-2.51977	0.0117422		0.558432		-1.37326		-0.725141		0.124646		0.387086		-0.995517
rs11744539	ENSG00000180104	EXOC3	C/T	T	2.51915	0.0117689		-0.228943		2.97545	*	-0.0682092		1.21091		-1.12898		-0.339533
rs56207600	ENSG00000110063	DCPS	G/A	A	-2.51535	0.0118897		0.014776		-0.1256		0.242433		-0.387882		1.38318		0.774997
rs9916518	ENSG00000170921	TANC2	C/T	T	2.51445	0.0119235		-0.632499		-0.509364		0.114455		-0.531546		-0.124801		0.558803
rs1486339	ENSG00000094916	CBX5	A/C	A	2.51058	0.0120594		-1.20291		0.522724		-0.99242		-0.0824211		-0.78878		-0.878191
rs34894392	ENSG00000149499	EML3	G/A	G	2.51027	0.0120663		-0.0533144		-0.0786181		-2.41222		0.0567603		-0.688754		-1.68407
rs4756561	ENSG00000121690	DEPDC7	T/C	C	2.50822	0.0121348		-0.764301		-1.62616		0.735427		0.0082223		1.10324		-0.844549
rs330887	ENSG00000174837	EMR1	T/C	C	2.50786	0.0121485		-1.22799		0.875678		-0.614387		-0.46232		-1.03934		0.75559
rs113867238	ENSG00000138439	FAM117B	G/A	A	-2.50739	0.0121623		1.79213		1.92224		1.2624		1.12448		1.66094		0.550062
rs12185416	ENSG00000132199	ENOSF1	T/C	T	2.50644	0.0121968		-3.54302	*	-1.58631		-2.08685		-2.43278		-3.00998		-0.150827
rs56378871	ENSG00000181007	ZFP82	G/A	A	-2.50562	0.0122175		-0.519379		-1.56215		-1.51969		-0.985571		0.329255		0.224775
rs2363537	ENSG00000143119	CD53	T/G	G	2.5037	0.0122937		-1.48002		-2.38752		-1.11809		-0.466372		-1.5646		-1.81693
rs62454870	ENSG00000106049	HIBADH	A/G	G	2.50064	0.0123983		-1.13643		-0.467108		0.0360699		-1.18735		-0.973595		0.71311
rs13233747	ENSG00000225969	LINC00035	G/A	A	-2.49928	0.0124404		0.8454		1.12377		1.50027		0.365082		1.03472		0.542441
rs12128955	ENSG00000198952	SMG5	C/T	T	-2.49035	0.0127599		1.58514		-0.601069		-0.217609		-0.870131		1.37518		-1.40614
rs4803967	ENSG00000204851	PNMAL2	C/T	T	2.48935	0.0128031		0.159451		1.35917		-0.200746		2.29979		0.587099		2.62454
rs7133376	ENSG00000173208	ABCD2	G/A	A	-2.48843	0.0128247		2.04124		-0.187978		2.00327		0.244991		1.50513		0.948982
rs2281836	ENSG00000165501	LRR1	C/G	G	2.48786	0.0128536		-2.54433		-4.19231	*	-2.32216		-2.98865		-1.91698		-3.99682	*
rs7336358	ENSG00000121742	GJB6	C/T	T	2.48755	0.0128681		-1.87501		-0.0644223		-0.344928		-0.0782741		-0.606513		0.283082
rs11071801	ENSG00000103671	TRIP4	T/C	C	2.48715	0.0128825		-1.20185		-0.269345		-0.71489		-0.177402		0.61985		1.17929
rs2755263	ENSG00000116704	SLC35D1	A/G	A	2.48708	0.0128825		-1.16143		-1.53727		-0.309419		-0.483765		0.910592		-0.354536
rs6740563	ENSG00000174501	ANKRD36C	A/G	G	2.48661	0.012897		-1.73743		-1.57383		0.49053		-1.12004		0.847639		0.364104
rs7536995	ENSG00000162722	TRIM58	T/C	C	-2.48632	0.0129043		0.808859		1.67158		1.905		1.98974		1.77653		1.2869
rs2496134	ENSG00000145979	TBC1D7	G/T	T	2.4842	0.0129916		2.3413		0.585505		2.55828		1.57264		2.5756		0.25046
rs1713427	ENSG00000198805	PNP	A/G	G	-2.48271	0.0130354		-0.496686		1.77607		1.66606		2.31784		0.828052		1.75569
rs4864483	ENSG00000163069	SGCB	G/T	T	-2.48264	0.0130354		1.25777		0.482096		0.811687		-1.09773		0.923153		0.552597
rs7638117	ENSG00000183662	FAM19A1	T/G	T	2.48259	0.0130501		-1.93406		-1.97696		-1.41481		-2.25953		-2.53737		-2.035
rs2519131	ENSG00000225756	DBH-AS1	G/C	G	-2.48205	0.0130574		-0.265445		0.647765		0.587968		-0.122188		0.895474		0.15272
rs12165489	ENSG00000100219	XBP1	A/C	C	2.48001	0.0131382		1.29746		0.484794		1.35324		-0.949904		0.329175		0.401756
rs9573281	ENSG00000102554	KLF5	T/C	T	2.47707	0.0132492		1.43863		-0.874179		0.554431		-1.87505		-0.221441		-1.69289
rs7559380	ENSG00000170634	ACYP2	A/T	T	-2.47602	0.0132789		0.517976		-0.909241		-0.257684		-1.25388		-0.288138		-1.27386
rs7099	ENSG00000204070	SYS1	C/A	C	-2.47543	0.0133013		-1.04054		-1.5348		-0.949964		-1.40157		0.162039		-0.134779
rs1539553	ENSG00000226822	RP11-356N1.2	T/C	C	2.47453	0.013346		-1.41507		-1.29682		-1.49224		-1.00292		-0.84977		-0.158387
rs7631506	ENSG00000138468	SENP7	C/A	A	2.47326	0.0133909		1.8615		0.560865		0.861835		0.806584		1.77593		2.83042
rs1005901	ENSG00000158863	FAM160B2	A/G	G	-2.47292	0.0133984		-0.206828		-1.02574		0.156632		-0.683424		0.150398		0.258446
rs11800561	ENSG00000236810	RP5-886K2.3	T/G	T	-2.4703	0.0134962		0.877563		-0.436119		2.59437		1.01462		2.50971		-0.229451
rs4563249	ENSG00000217702	MGC10955	G/T	T	2.46958	0.013534		-2.23395		0.152015		-1.04194		1.38029		-1.33155		-0.849859
rs72940143	ENSG00000251637	RP11-119D9.1	A/G	G	-2.46909	0.0135416		1.33982		0.078731		0.63745		0.602538		1.41939		0.339892
rs8104276	ENSG00000121413	ZSCAN18	A/G	G	-2.46619	0.0136555		0.535949		-0.0648327		0.932725		-0.349263		0.338595		-0.74717
rs7110781	ENSG00000162174	ASRGL1	G/A	A	2.46572	0.0136784		-2.75626				-2.75405		-1.94227		-2.46565
rs1002777	ENSG00000149547	EI24	C/T	T	2.46439	0.0137319		-1.5345		-1.13847		0.156735		-2.56272		0.515019		-1.73551
rs7098129	ENSG00000225830	ERCC6	T/G	T	-2.46323	0.0137626		-0.634146		1.48951		0.2917		1.96378		-0.344231		0.342292
rs2367944	ENSG00000188037	CLCN1	T/A	A	2.46285	0.0137857		-1.74438		-1.08728		-1.23117		-0.552297		-0.996533		0.654561
rs11559147	ENSG00000136247	ZDHHC4	G/C	C	-2.46172	0.0138242		-0.985006		-1.71887		-0.966559		-1.68844		-0.286298		-2.62846
rs2007720	ENSG00000196839	ADA	A/G	G	2.45946	0.0139169		-0.27841		-1.48633		-0.204313		-0.752626		0.271584		-1.26253
rs79016999	ENSG00000189114	BLOC1S3	C/T	T	2.45879	0.013948		0.842391		1.05975		-0.535238		1.38684		0.306383		0.267921
rs60096034	ENSG00000180155	LYNX1	A/C	A	2.4587	0.013948		-1.07817		-2.08941		-0.872103		-2.11618		-1.20887		-1.23874
rs2305441	ENSG00000166823	MESP1	A/C	A	-2.45782	0.0139713		0.950496		-1.8195		0.313642		-2.02301		0.316472		-0.669437
rs6599293	ENSG00000250312	ZNF718	A/G	G	-2.45575	0.0140571		0.613266		0.910707		1.77835		2.39866		1.30937		1.60986
rs1007423	ENSG00000159267	HLCS	G/T	G	2.45368	0.0141434		-1.12426		-0.0636714		-0.659656		-0.615213		-0.497339		-0.118581
rs10877014	ENSG00000123427	METTL21B	A/G	G	2.44517	0.0144852		-0.385303		2.35697		0.0700891		2.94564		0.352524		2.63913
rs9300	ENSG00000137876	RSL24D1	G/A	A	2.44428	0.0145174		1.97387		0.98301		1.856		1.48611		1.4489		0.327124
rs11733779	ENSG00000169299	PGM2	G/T	G	2.44324	0.0145577		-1.51829		-0.231303		-0.800087		-1.77822		-1.35211		-1.39718
rs7020310	ENSG00000164967	RPP25L	A/G	G	2.44058	0.014671		0.16349		-0.81838		-0.676527		-0.901001		-0.331423		-0.749156
rs2731750	ENSG00000070770	CSNK2A2	G/A	A	-2.43943	0.0147035		-2.43342		-1.26773		-2.81283		-0.758384		-0.801671		1.03103
rs561	ENSG00000267855	NDUFA7	G/A	A	-2.43806	0.0147606		2.42468		0.726839		1.45829		0.973208		1.32935		0.610252
rs3735799	ENSG00000167632	TRAPPC9	A/G	G	-2.43747	0.0147851		1.65032		2.97691	*	1.78661		2.31027		1.70456		2.53742
rs9313402	ENSG00000113645	WWC1	C/A	A	2.43559	0.0148753		1.54261		-1.53843		1.40105		-1.65549		2.7124		-2.03805
rs369167	ENSG00000187824	TMEM220	C/G	G	2.43543	0.0148753		0.593104		2.62267		-1.07954		2.47957		-1.61143		1.56273
rs11185932	ENSG00000226659	RP11-137H2.4	G/A	A	-2.43289	0.0149743		-2.08254		-5.12419	*	-1.64334		-4.35631	*	-2.00388		-4.26469	*
rs7995647	ENSG00000133103	COG6	T/C	C	2.42747	0.0152075		-1.26259		-0.44027		-0.295289		-0.484029		0.625363		1.38814
rs73850559	ENSG00000163507	KIAA1524	G/A	A	2.42719	0.0152243		-1.80805		-0.870551		-1.62107		-1.41141		-0.973654		-1.81519
rs432206	ENSG00000250081	CTD-2116N20.1	C/G	G	2.42637	0.0152579		-1.48482		1.32833		-0.949999		2.65405		-0.754087		1.00115
rs7786505	ENSG00000066923	STAG3	G/T	T	2.42522	0.0153		-0.576988		-1.25409		-0.221492		0.348005		-0.19665		-0.594044
rs6509570	ENSG00000171051	FPR1	T/C	T	-2.42514	0.0153		1.43558		2.3348		1.73717		2.07262		1.05745		0.881028
rs1261896	ENSG00000150477	KIAA1328	C/T	C	2.42496	0.0153168		0.577363		-0.954195		-0.852301		-0.115324		-0.741812		0.394448
rs11728389	ENSG00000151725	CENPU	T/C	C	-2.42468	0.0153168		1.03766		-0.55198		1.73744		0.355894		1.40423		1.06514
rs11684785	ENSG00000152128	TMEM163	G/A	G	-2.42355	0.0153675		-0.201329		1.35701		-0.757421		0.63755		1.08554		-0.0681425
rs7559416	ENSG00000135926	TMBIM1	A/G	G	-2.42309	0.0153845		-0.0327363		-0.209184		-0.204399		0.116703		-0.555508		0.330615
rs7221768	ENSG00000267364	RP11-47L3.1	C/T	T	-2.42195	0.0154354		1.70149		-0.727669		0.879442		0.533775		1.48539		-1.15088
rs6455672	ENSG00000197081	IGF2R	A/G	A	-2.42097	0.0154779		1.88177		0.061161		1.51763		0.950227		1.04789		2.08701
rs12327638	ENSG00000160321	ZNF208	C/G	G	-2.41953	0.0155376		0.880768		-0.655862		1.15684		1.60367		0.381781		-0.265535
rs4822241	ENSG00000100266	PACSIN2	A/T	A	2.41722	0.0156404		-1.67188		-0.70109		-1.79614		-0.618791		-1.56797		1.38958
rs13413254	ENSG00000151665	PIGF	A/T	T	2.41679	0.0156662		-0.641218		0.123332		0.234344		-0.0928976		-2.50414		-1.28601
rs76958402	ENSG00000260077	RP11-254F7.2	G/A	A	2.41564	0.0157093		-1.2738		0.689519		-0.103241		-0.57546		-1.19416		-0.421697
rs890551	ENSG00000253214	RP11-1149M10.2	A/C	C	2.41403	0.0157785		-0.628236		3.53193	*	2.86489		3.58633	*	1.35197		2.76803
rs10926315	ENSG00000180875	GREM2	T/G	T	-2.41251	0.0158392		-1.14907		-1.07382		-1.22886		-0.700246		-1.63908		-1.48486
rs12812625	ENSG00000133858	ZFC3H1	G/A	A	2.41226	0.0158566		-1.21445		-1.21185		-0.132389		-1.36937		0.741027		-0.93839
rs12196247	ENSG00000146386	ABRACL	G/A	A	-2.41097	0.0159088		0.949796		0.767436		0.408813		1.09786		1.48671		0.43192
rs1062753	ENSG00000183066	WBP2NL	G/A	A	-2.41087	0.0159088		0.266242		-0.906366		0.401454		-1.91534		0.0505883		-0.88106
rs2227245	ENSG00000198734	F5	T/C	T	-2.40965	0.0159613		-3.18709	*	-0.678983		-2.47662		-1.6		-2.58129		-0.969616
rs4917675	ENSG00000043591	ADRB1	T/C	C	2.40935	0.0159875		-0.535582		-0.294349		-0.647316		0.620189		-0.0591736		0.0818556
rs750606	ENSG00000164934	DCAF13	T/C	C	-2.4074	0.0160666		-1.93838		-0.532292		-0.625336		-0.0870219		0.309555		1.1981
rs663465	ENSG00000116761	CTH	G/A	G	-2.40362	0.0162256		1.16425		2.14389		-0.123542		1.63555		0.923846		1.5816
rs12748519	ENSG00000143248	RGS5	A/G	G	-2.40127	0.0163325		2.06841		-1.19589		1.76947		-0.981489		0.282758		-2.01443
rs1788955	ENSG00000137713	PPP2R1B	C/G	C	2.40041	0.0163772		0.841265		-1.51125		-0.0603261		-0.985639		-0.691525		-0.242318
rs1474466	ENSG00000010810	FYN	A/G	G	-2.39963	0.016404		0.280306		0.439779		-1.08102		-0.21591		-0.943808		-0.108176
rs7009780	ENSG00000253210	RP11-809O17.1	T/C	C	-2.39899	0.0164399		0.895254		1.17565		0.546564		0.774789		1.58802		1.26804
rs655744	ENSG00000175334	BANF1	T/G	G	-2.39837	0.0164669		1.44035		0.0126602		-0.23557		0.0008376		0.612901		-1.55143
rs367035	ENSG00000254827	SLC22A18AS	A/G	G	-2.39764	0.0164939		2.13529		-0.524978		2.0337		-0.753327		3.13491	*	-0.159851
rs8111222	ENSG00000198131	ZNF544	C/T	T	-2.39498	0.0166204		1.34467		-0.329401		-1.16571		-0.447604		1.80788		0.970105
rs2393949	ENSG00000169813	HNRNPF	T/C	T	-2.39232	0.0167386		1.94524		0.888434		1.1209		2.37451		0.0447557		-0.0849453
rs6685187	ENSG00000159445	THEM4	G/A	A	-2.39009	0.0168392		0.962044		-2.01218		0.593061		-1.84067		0.693776		-1.84443
rs7781880	ENSG00000126522	ASL	C/T	T	-2.38994	0.0168484		1.35478		0.15849		0.696724		-0.219667		-0.153156		-1.26589
rs8192889	ENSG00000139684	ESD	T/C	C	-2.38781	0.0169403		-0.899408		-1.50955		-1.61191		-0.923807		-1.31821		-1.15051
rs9696384	ENSG00000188986	NELFB	G/A	G	-2.38702	0.0169773		0.290258		-0.030408		-0.229528		0.0161431		0.405676		0.0257399
rs62724461	ENSG00000156482	RPL30	G/A	G	-2.38639	0.0170142		0.30628		0.352596		-0.246644		0.97177		1.02488		0.908419
rs4840568	ENSG00000136573	BLK	G/A	A	-2.38622	0.0170142		1.28982		-0.33505		0.872176		-1.04746		-0.0351214		-0.833944
rs1710398	ENSG00000105383	CD33	A/C	C	2.38633	0.0170235		-1.83312		-0.445897		-1.76919		-1.04733		-2.0377		-0.320614
rs1537461	ENSG00000236778	INTS6-AS1	T/C	C	2.38432	0.0171163		-1.75403		0.343427		-1.74718		-0.586656		-1.67408		1.04282
rs12953029	ENSG00000154035	C17orf103	C/T	T	-2.38033	0.0172939		0.15374		0.686331		1.479		0.669603		1.09009		-0.983409
rs2868371	ENSG00000106211	HSPB1	C/G	G	-2.3791	0.0173503		2.28592		0.140971		2.45186		0.654128		1.95435		0.46529
rs6899530	ENSG00000197442	MAP3K5	T/C	T	-2.37495	0.017549		1.43935		1.03185		1.21808		0.341179		0.0876253		0.0351889
rs4352559	ENSG00000130449	ZSWIM6	T/C	C	2.37499	0.0175585		-0.165748		-0.637994		-0.269869		-1.20896		-1.16303		-1.28572
rs2304977	ENSG00000198920	KIAA0753	G/A	A	-2.37375	0.0176061		0.756587		1.44016		1.76509		1.70583		1.50957		-0.0964948
rs12113233	ENSG00000168255	POLR2J3	C/G	G	-2.37325	0.0176252		0.439735		-0.485471
rs1242331	ENSG00000121310	ECHDC2	G/A	A	-2.37247	0.0176634		0.955433		-0.0669201		0.411838		-0.491245		1.08004		-1.55511
rs6060677	ENSG00000171222	SCAND1	C/T	T	-2.36951	0.0178073		0.227332		-0.0012064		-1.35384		-1.20988		-0.293827		-1.27233
rs34721682	ENSG00000112357	PEX7	A/G	G	-2.36895	0.0178363		1.2177		-1.12687		1.10131		0.402695		0.890697		-1.34973
rs131805	ENSG00000130489	SCO2	C/T	T	2.36588	0.0179912		-1.85088		-0.939562		-1.63588		-1.24016		-2.63937		-1.99432
rs2281212	ENSG00000101004	NINL	C/T	T	2.36545	0.0180106		2.11798		0.989871		0.785192		0.686649		0.367249		-0.390726
rs10016129	ENSG00000056050	C4orf27	T/C	C	2.36188	0.0181865		-0.499676		0.30066		1.21457		-0.123926		0.250074		-0.475648
rs2277798	ENSG00000160183	TMPRSS3	A/G	A	-2.36153	0.0181963		1.72585		-1.21216		0.989332		-1.29716		0.32337		-0.659414
rs12434478	ENSG00000259062	ACTN1-AS1	A/G	G	2.3611	0.0182257		-1.5721		-0.542244		-1.68734		-0.322849		-2.08272		-1.82955
rs4796532	ENSG00000261996	CTC-281F24.1	G/A	A	2.35796	0.0183836		-2.23592		-1.4166		-1.53609		-1.23256		-2.53747		-0.842586
rs3759800	ENSG00000196648	GOLGA6L20	G/T	G	2.3553	0.0185127		-1.13879		-0.81677		-0.821292		-0.0419474		-0.710494		-2.11457
rs4840568	ENSG00000154319	FAM167A	G/A	A	2.3541	0.0185726		-2.68368		-0.997294		-1.63461		-2.88532		-2.5023		-2.7528
rs698748	ENSG00000071626	DAZAP1	A/G	A	2.35173	0.0186929		-0.650897		-0.303086		-1.29521		-0.226829		-1.61179		-0.0948627
rs9660157	ENSG00000171621	SPSB1	G/A	A	2.34932	0.0188138		-0.386638		-0.88852		0.0639497		-0.618034		-0.115596		-0.298642
rs73099903	ENSG00000111077	TENC1	C/T	T	-2.34844	0.0188441		-0.0604984		0.149822		0.652931		0.253161		-1.03193		-0.761673
rs3757100	ENSG00000124786	SLC35B3	C/T	T	-2.34609	0.0189659		0.946642		-1.96785		-0.350513		0.502105		0.623743		-0.902684
rs253150	ENSG00000110852	CLEC2B	G/C	G	-2.344	0.0190782		0.0415368		-1.51479		0.524491		-0.384148		0.423179		0.0514711
rs35384169	ENSG00000227124	ZNF717	T/A	T	-2.34339	0.0191089		2.2592		-1.15587		1.19321		1.24911		0.641679		-1.49812
rs4395444	ENSG00000173706	HEG1	A/G	A	2.33696	0.0194496		-1.63099		-1.66864		-1.61813		-2.3453		-2.54708		-1.9939
rs4367351	ENSG00000060762	MPC1	G/T	T	2.33663	0.01946		2.3202		0.498002		1.81614		0.944443		1.07243		0.375062
rs11703867	ENSG00000100003	SEC14L2	A/G	G	2.3363	0.0194808		-0.429009		-2.29447		0.686191		-1.25724		-0.895087		-1.65601
rs12739418	ENSG00000132781	MUTYH	T/C	T	-2.33349	0.0196167		0.12753		0.916745		-0.031485		-2.17347		1.55162		0.73551
rs7560296	ENSG00000163040	CCDC74A	T/C	C	2.33278	0.0196691		0.066065		2.91142		-0.41665		1.79443		1.06094		2.66468
rs641104	ENSG00000110660	SLC35F2	G/A	A	-2.33187	0.0197007		-0.280739		-0.674514		-1.4064		0.597542		-0.871725		0.749931
rs894678	ENSG00000198851	CD3E	A/G	A	-2.32655	0.0199866		1.2419		1.62956		2.28832		1.75671		1.82596		0.840008
rs12594547	ENSG00000074603	DPP8	G/A	A	-2.32644	0.0199866		-0.344761		0.684951		-0.383093		-0.0845368		-0.455292		-0.511682
rs721426	ENSG00000263004	RP11-166P13.3	G/C	C	-2.32547	0.0200399		1.37803		-0.728876		0.596169		0.0813637		0.75974		0.102788
rs757352	ENSG00000167182	SP2	A/G	A	2.32477	0.0200934		-1.62182		0.982603		-0.697012		-0.114777		-0.55301		-1.67695
rs28710291	ENSG00000177600	RPLP2	G/A	G	2.32428	0.0201148		-0.958007		0.279654		-0.766957		-0.348004		-0.213789		-1.47911
rs2135213	ENSG00000175048	ZDHHC14	T/G	T	-2.32232	0.0202114		1.43293		1.9913		1.06025		1.09388		1.50732		0.814497
rs62393075	ENSG00000234284	ZNF879	G/C	C	2.32132	0.0202761		0.576453		3.04603	*	-0.76042		1.34359		0.990908		1.59524
rs6753739	ENSG00000158552	ZFAND2B	A/G	A	-2.31935	0.0203734		0.728497		0.982428		2.07198		1.4847		1.35968		1.01717
rs1130222	ENSG00000131351	HAUS8	C/T	T	-2.31933	0.0203734		-0.179158		-0.134546		0.672096		0.574648		-0.493589		0.829685
rs11973430	ENSG00000122565	CBX3	C/T	T	-2.31763	0.0204602		-0.490098		-0.880184		0.0513564		-1.81057		0.176548		0.151904
rs8048125	ENSG00000158717	RNF166	C/T	T	-2.31735	0.020482		1.34972		1.15821		-0.0470384		0.562365		-0.11966		0.449958
rs3735609	ENSG00000241764	AC002467.7	C/G	G	2.31732	0.0204928		-0.956662		1.83399		-1.10374		0.804217		-0.159585		-0.487651
rs12704090	ENSG00000170260	ZNF212	A/G	A	2.31671	0.0205255		-0.38266		-1.27289		0.668003		-0.37567		-0.409889		-0.373644
rs1545280	ENSG00000100744	GSKIP	T/C	C	2.31616	0.0205583		1.24853		2.46891		1.52546		1.96545		2.32775		2.18373
rs1893592	ENSG00000160185	UBASH3A	A/C	C	2.31595	0.0205692		-2.08963		-1.72529		-2.20255		-0.732685		-0.981517		-0.446808
rs10072	ENSG00000120158	RCL1	T/C	C	2.31499	0.0206239		0.500275		-0.5029		-0.42655		-0.418267		-1.3469		-0.941676
rs499713	ENSG00000149577	SIDT2	C/T	T	-2.31405	0.0206568		1.28015		1.11785		1.1975		1.59422		0.685238		-0.557791
rs11032695	ENSG00000121691	CAT	T/G	G	2.31336	0.0207116		-1.09464		-1.10152		-1.10685		-1.16286		-0.955906		-0.850566
rs9578952	ENSG00000180730	SHISA2	G/A	A	2.31131	0.0208218		0.771821		-2.41753		-0.92699		-1.92624		-1.07693		-1.8104
rs10459916	ENSG00000132514	CLEC10A	G/A	A	2.31056	0.020866		-1.89373		-1.75198		-2.0621		-1.83655		-1.25366		-2.09719
rs249867	ENSG00000259806	CTD-2196E14.4	G/A	A	2.30868	0.0209658		0.9151		0.258007		0.527797		0.29486		0.625045		1.29471
rs1192778	ENSG00000204634	TBC1D8	G/A	A	2.30855	0.0209769		-0.707586		-0.775165		-1.95089		0.0410271		-0.99812		0.0524495
rs897804	ENSG00000167815	PRDX2	G/C	C	2.30462	0.021189		-0.0645483		1.41714		-0.266487		0.250366		-0.594429		-0.52543
rs1991401	ENSG00000108654	DDX5	A/G	G	-2.30103	0.0213803		0.653903		0.102454		-0.335257		-1.21911		-0.244688		0.12143
rs7663027	ENSG00000164342	TLR3	G/C	C	-2.30061	0.0214029		1.01378		0.271052		1.34864		1.67933		-0.10315		0.591912
rs3093025	ENSG00000112486	CCR6	A/G	A	2.29937	0.0214936		-0.103852		-2.07266		-0.128802		-1.19481		-0.563291		-1.81712
rs7598328	ENSG00000163596	ICA1L	A/G	G	-2.29842	0.0215277		1.58167		1.55009		2.77021		0.128501		1.49884		0.75041
rs2798657	ENSG00000052723	SIKE1	C/T	C	2.29651	0.021653		-0.156464		-1.80809		-0.0240418		-0.140572		-1.89397		-0.383992
rs563458	ENSG00000065802	ASB1	T/A	A	-2.29505	0.0217217		-0.606546		0.642579		-0.568228		-0.485293		-0.656868		-1.52347
rs13235365	ENSG00000164535	DAGLB	C/T	T	2.29473	0.0217561		-1.07238		-0.276024		-1.93157		-0.855618		-0.359898		-0.625061
rs2276939	ENSG00000164032	H2AFZ	T/G	G	-2.29451	0.0217561		-0.393624		1.17029		-0.749713		0.511629		0.14439		1.3496
rs6817264	ENSG00000109814	UGDH	G/T	T	-2.29372	0.021802		-0.299575		-2.22659		0.114655		-2.16096		0.10927		-0.749968
rs2272587	ENSG00000100596	SPTLC2	C/G	C	2.28992	0.0220329		1.08033		0.377768		0.686672		-1.15013		0.649747		-1.23759
rs7301826	ENSG00000111450	STX2	C/T	C	-2.28922	0.0220561		1.30189		1.74143		1.87748		1.3573		1.54102		-0.576483
rs10882942	ENSG00000155229	MMS19	C/T	T	2.28928	0.0220677		-2.08653		0.0254967		-0.375401		-1.72651		-1.46519		-0.434358
rs2802	ENSG00000178935	ZNF552	G/A	A	2.28916	0.0220794		-0.0775857		2.41904		0.113703		1.01282		-0.474908		1.95691
rs55717975	ENSG00000244459	RP11-1398P2.1	A/G	G	-2.28893	0.0220794		2.49596		1.96732		1.67504		0.906745		2.03609		1.15243
rs59133474	ENSG00000141337	ARSG	T/C	C	2.28612	0.0222543		-0.15967		0.555616		0.387756		1.09416		1.57568		0.915493
rs7535162	ENSG00000054282	SDCCAG8	G/T	G	2.28174	0.022513		-0.471283		0.93296		-0.674677		0.881489		-0.986699		2.35318
rs8082345	ENSG00000159202	UBE2Z	C/A	C	2.2815	0.0225248		0.978992		-0.352513		-0.124676		0.868026		-0.707933		0.739824
rs2245365	ENSG00000004534	RBM6	A/C	C	-2.27946	0.0226314		0.954988		0.164455		1.50789		1.18101		0.697027		-1.29998
rs78685532	ENSG00000143387	CTSK	C/T	C	2.27795	0.0227385		-1.8409		-1.06033		-0.484831		-0.153927		-1.48342		-0.404425
rs3813686	ENSG00000112304	ACOT13	A/C	C	2.2766	0.0228101		-0.0818656		-0.466424		1.05355		0.174904		-0.482829		-0.752388
rs41264285	ENSG00000143537	ADAM15	C/T	T	-2.27522	0.0228819		1.64216		1.21035		1.17083		2.17599		1.31476		2.06668
rs569	ENSG00000196655	TRAPPC4	A/G	G	2.27511	0.0229059		2.28596		2.54937		0.95564		2.17392		2.74844		2.78512
rs263042	ENSG00000180834	MAP6D1	A/G	G	-2.27403	0.022954		-0.0444305		-1.03794		1.26415		0.371385		0.903174		0.269374
rs552653	ENSG00000161944	ASGR2	C/T	T	2.27401	0.022966		-1.36951		-2.36566		-1.35407		-1.9254		-0.469093		-2.0408
rs2626562	ENSG00000101421	CHMP4B	A/G	A	-2.27241	0.0230503		-1.30819		-0.53485		-1.00333		-0.317844		-0.40687		-0.929584
rs12350739	ENSG00000173068	BNC2	G/A	G	-2.27211	0.0230744		-0.168877		1.00674		-0.888511		1.53249		-0.529221		1.67335
rs10516297	ENSG00000169762	TAPT1	C/T	T	2.27021	0.0231955		-2.96128		-1.28978		-1.4554		-0.897135		-1.12913		0.715959
rs10761614	ENSG00000182010	RTKN2	G/C	C	2.26945	0.023244		0.260524		1.52123		0.078994		0.801907		-0.485879		0.139704
rs61298298	ENSG00000008311	AASS	G/A	A	-2.26919	0.0232562		1.72091		0.179179		0.166014		-0.723655		0.752396		-0.176843
rs6133282	ENSG00000088766	CRLS1	C/T	C	2.26665	0.0234147		-0.8101		-1.91285		-0.478826		-1.80268		-0.549638		-0.463578
rs79763157	ENSG00000146859	TMEM140	C/T	T	-2.26638	0.0234269		-3.27552	*	-1.55122		-2.78896		-2.53214		-2.5963		-1.11443
rs71335276	ENSG00000197766	CFD	G/T	T	2.26358	0.023611		-0.228312		-1.43848		-0.970469		-2.74104		0.014484		-2.5918
rs2402189	ENSG00000100600	LGMN	C/A	A	-2.2625	0.0236604		0.17727		1.82642		0.0882705		1.12503		0.842327		0.808201
rs6512183	ENSG00000160117	ANKLE1	G/A	A	-2.2603	0.0237964		0.728633		-0.418249		1.28928		-1.25655		1.42428		-1.28414
rs7174119	ENSG00000170113	NIPA1	A/G	A	2.25565	0.0240957		0.0703262		-0.890033		-0.240574		-0.192747		0.0030829		-0.984145
rs3748825	ENSG00000157873	TNFRSF14	T/C	C	2.25517	0.0241333		0.419294		1.65932		0.610599		0.154928		-0.0547165		0.158824
rs4143571	ENSG00000138071	ACTR2	T/C	C	-2.25454	0.0241584		0.822286		0.139702		0.652501		0.410229		0.858357		1.36162
rs3742004	ENSG00000257595	RP3-473L9.4	A/G	G	2.25361	0.0242213		-2.39629		-2.12501		-1.1782		-2.18266		-2.00756		-1.62606
rs12986387	ENSG00000171574	ZNF584	C/T	T	-2.25244	0.0242844		-2.1284		-0.82352		-0.635581		-1.1312		-1.59599		-0.52088
rs1023037	ENSG00000164530	PI16	G/A	A	2.2521	0.0243223		-2.05263		-0.578606		-1.51754		-1.02881		-1.2741		-0.376902
rs13100173	ENSG00000186792	HYAL3	G/A	A	-2.25128	0.0243602		1.08017		-0.0091933		1.6534		-0.825252		0.384309		1.12174
rs11673986	ENSG00000172878	METAP1D	C/T	T	2.25091	0.0243982		-2.18116		-0.721962		-2.11085		-1.71771		-2.0792		-1.21618
rs4683019	ENSG00000163812	ZDHHC3	C/T	C	2.24828	0.0245634		0.509907		-0.302333		-0.621353		-1.24236		0.135202		-0.837279
rs7915431	ENSG00000198915	RASGEF1A	G/T	G	2.24748	0.0246145		-1.48813		-1.39393		0.499806		1.08286		-0.0654691		-0.326209
rs660975	ENSG00000117597	DIEXF	A/C	A	2.2471	0.02464		-0.60338		1.57961		-0.707082		-0.951181		-0.171567		-0.0643814
rs730278	ENSG00000094975	SUCO	C/T	T	-2.24685	0.02464		-0.328706		1.50596		0.512465		1.3186		0.578517		0.488821
rs1871121	ENSG00000244607	CCDC13	A/T	T	2.24604	0.024704		-1.52743		-0.310798		-0.767858		1.47069		0.0790016		-0.164624
rs9958799	ENSG00000175322	ZNF519	G/C	C	2.24507	0.0247681		0.394917		0.281436		-1.03423		1.29148		-1.03451		1.16326
rs61888873	ENSG00000156603	MED19	G/A	A	2.24344	0.024871		0.0763051		1.02683		1.99551		1.3653		1.73711		0.415656
rs28732372	ENSG00000260641	RP11-1299A16.3	C/T	T	2.24005	0.0250909		-1.5802		0.153252		-1.40905		0.257836		-0.900864		1.07678
rs11208004	ENSG00000116641	DOCK7	G/A	A	-2.23806	0.025208		-1.75409		-1.69063		-1.29222		-2.42677		-3.16333	*	-1.36627
rs12155441	ENSG00000129103	SUMF2	C/T	T	2.23676	0.0253125		1.54689		2.39261		2.41645		1.87465		0.969428		1.77322
rs1001839	ENSG00000157470	FAM81A	G/A	G	-2.23623	0.0253256		2.16831		2.50162		2.24695		2.24705		1.00764		2.3649
rs1060584	ENSG00000255423	EBLN2	C/T	C	-2.23562	0.0253649		-0.473906		0.430547		-1.47207		-0.630546		-0.292229		0.299461
rs4660411	ENSG00000238287	RP11-656D10.3	A/G	A	-2.2353	0.0253911		-1.84567		-2.00814		-0.908902		-1.17636		-0.689426		-1.5902
rs776299	ENSG00000234444	ZNF736	C/G	G	-2.23155	0.0256414		0.438946		1.01443		1.58546		1.01716		0.832254		0.448231
rs62134736	ENSG00000250565	ATP6V1E2	G/A	A	-2.23084	0.0256811		1.14998		-2.73889		1.94632		-0.745237		1.50012		-2.85271
rs7772233	ENSG00000135318	NT5E	T/G	G	-2.23068	0.0256944		0.25572		0.910756		-0.888146		1.96573		-0.387281		0.180549
rs11543936	ENSG00000214106	PAXIP1-AS2	T/C	C	2.23013	0.0257474		-0.890285		0.156932		0.349991		0.706879		0.354723		2.1743
rs35480808	ENSG00000157106	SMG1	C/T	T	2.22861	0.0258405		-1.1401		-0.964972		-1.5082		-2.26111		-0.331806		1.03357
rs61360582	ENSG00000177990	DPY19L2	C/T	C	-2.22693	0.0259473		-0.0789849		-1.04718		-0.823143		-0.621113		-0.724135		-1.03723
rs73224403	ENSG00000104689	TNFRSF10A	G/T	T	2.22655	0.0259874		-0.198458		2.27942		0.195156		3.31244	*	-0.797865		0.301814
rs12605945	ENSG00000152242	C18orf25	A/G	A	-2.22552	0.026041		-0.56942		1.02388		1.31307		1.45052		1.6675		1.54646
rs2455146	ENSG00000133398	MED10	G/A	A	2.22556	0.0260544		0.715803		0.105632		-0.162256		0.840013		-1.00111		-0.620784
rs6560425	ENSG00000134996	OSTF1	C/G	G	-2.22415	0.026135		0.320221		0.731711		-1.12429		-0.230228		-0.365716		0.0742956
rs62385284	ENSG00000170469	SPATA24	C/T	T	2.2235	0.0261888		-0.73958		1.02471		-1.73367		-0.508912		-0.0317536		-0.518566
rs941479	ENSG00000165948	IFI27L1	A/G	A	-2.22314	0.0262023		0.261932		-1.22825		0.175206		-0.0037013		-0.817474		-1.55717
rs67090011	ENSG00000172236	TPSAB1	T/C	T	-2.22275	0.0262293		0.302332		-1.46284		-0.262273		-0.17981		1.37719		-0.831848
rs10249231	ENSG00000146733	PSPH	T/C	C	2.22083	0.0263645		-1.30882		0.834834		1.86395		-1.22213		-0.957163		-0.453029
rs751229	ENSG00000162946	DISC1	A/G	G	-2.22016	0.0264052		0.951837		-0.710637		0.673655		0.575021		2.09177		0.564237
rs9625066	ENSG00000225783	MIAT	C/A	A	2.21641	0.0266641		-0.783636		-0.449525		0.202597		0.0482013		0.29942		0.296073
rs2280160	ENSG00000239653	PSMD6-AS2	G/A	G	-2.21593	0.0266915		1.73979		-0.185105		0.427001		0.194012		1.51236		-0.145545
rs12094257	ENSG00000185436	IFNLR1	C/T	T	-2.21562	0.0267052		1.10886		1.47945		2.01832		1.24974		0.70382		1.39829
rs1055138	ENSG00000109794	FAM149A	C/G	C	-2.21461	0.0267738		-0.100534		0.739835		-0.472852		0.272678		-0.756105		0.154512
rs111731283	ENSG00000196388	INCA1	G/A	A	2.21065	0.0270635		-1.76908		-1.60362		-1.40809		-0.110694		-0.306816		0.466468
rs7302837	ENSG00000060138	YBX3	C/T	T	-2.20977	0.027119		-0.111296		-0.297951		0.941416		1.16683		-0.0926405		0.547492
rs11669337	ENSG00000160961	ZNF333	G/A	A	-2.20851	0.0272025		0.507626		-1.02584		-1.2998		0.0687926		0.105203		-0.564367
rs7166358	ENSG00000137877	SPTBN5	C/A	A	-2.2083	0.0272164		-1.21989		-0.637494		-1.17974		-0.793391		-0.998086		-0.884121
rs2209307	ENSG00000154451	GBP5	G/A	G	2.20836	0.0272303		0.467291		0.908254		1.25845		3.3158	*	1.01311		0.836397
rs4839509	ENSG00000163393	SLC22A15	A/G	A	2.20802	0.0272443		-0.944778		0.415136		-1.26061		-0.342299		1.16598		-0.122283
rs67876192	ENSG00000182141	ZNF708	A/C	C	-2.20794	0.0272443		-0.0806561		0.515476		0.794028		0.693848		1.51195		1.36069
rs72850544	ENSG00000166471	TMEM41B	C/T	T	-2.20775	0.0272582		-1.15915		-1.33269		-1.55394		-0.820098		-0.259987		-0.0056294
rs9386528	ENSG00000014123	UFL1	G/A	A	2.20633	0.02737		1.23382		0.192981		1.15188		2.51385		-0.581109		-0.249664
rs16849309	ENSG00000163864	NMNAT3	G/A	A	-2.2054	0.027412		1.11557		0.845344		-1.2016		-0.681646		0.483988		0.0414914
rs141086196	ENSG00000123600	METTL8	G/A	A	-2.19991	0.0278069		-1.81617		-3.28539	*	-0.208867		-2.03952		-1.45535		-3.25104	*
rs6686632	ENSG00000117862	TXNDC12	T/C	C	-2.19935	0.0278495		-1.13257		-0.0955361		0.0569652		-0.709256		-0.324092		-0.746976
rs7945657	ENSG00000166441	RPL27A	T/G	G	2.1979	0.0279634		-1.51084		-1.43055		-1.22655		-1.25171		-0.105455		-0.708456
rs72837607	ENSG00000124383	MPHOSPH10	C/T	T	2.19537	0.0281493		-2.44853		-2.94346	*	-1.62582		-3.19844	*	-1.30821		-1.3705
rs34359060	ENSG00000137710	RDX	G/A	A	-2.19228	0.0283506		-0.112819		1.63932		-0.025085		0.603338		0.577717		0.317224
rs4808873	ENSG00000105669	COPE	C/G	G	-2.19121	0.0284229		-0.280096		0.343582		0.672905		1.04838		-0.149085		1.11421
rs28449485	ENSG00000070540	WIPI1	T/G	G	-2.18959	0.0285533		-0.241566		1.43153		0.811118		2.08965		1.06339		-0.343585
rs1205344	ENSG00000078747	ITCH	A/G	G	2.18937	0.0285823		-0.919809		0.0442066		0.0166278		-0.752432		-0.405197		-0.793832
rs16858573	ENSG00000075884	ARHGAP15	T/C	C	-2.18678	0.0287571		0.889609		-0.971679		0.242267		-0.608365		0.381585		-0.147615
rs9652856	ENSG00000182628	SKA2	T/C	C	-2.17804	0.0293912		1.27256		0.88937		0.200897		0.366217		0.374089		0.0900431
rs2254075	ENSG00000121895	TMEM156	G/A	A	-2.17614	0.0295403		1.59953		-0.425825		-0.0363508		-0.149581		0.697979		0.0443655
rs4255895	ENSG00000180089	TMEM86B	T/C	T	-2.17479	0.0296451		1.9074		1.41718		1.83828		1.08784		1.92377		0.127343
rs55975907	ENSG00000164344	KLKB1	C/T	T	2.17276	0.0298104		-1.28327		-0.933119				-0.964418		-2.29916		1.15602
rs9875088	ENSG00000174007	CEP19	G/C	C	-2.1715	0.0298858		1.26271		0.715081		0.548117		-0.798471		0.126296		-0.643625
rs35326382	ENSG00000140265	ZSCAN29	C/G	G	2.17111	0.0299312		-0.737014		-0.929013		-0.762748		-1.39177		-0.470935		0.461384
rs680447	ENSG00000172867	KRT2	A/C	C	-2.17041	0.0299614		0.749917		1.65019		0.779215		1.00579		0.405266		1.03073
rs9814796	ENSG00000240137	RP11-103G8.2	G/A	A	2.17006	0.0300068		-1.08784		-0.474559		-1.37427		-0.221655		-0.209249		0.358442
rs10898144	ENSG00000172893	DHCR7	A/T	T	2.17004	0.0300068		-0.0674929		-1.16915		-0.200144		-1.77799		-1.11683		-2.02559
rs331552	ENSG00000174136	RGMB	T/C	T	-2.16945	0.0300372		1.13424		0.782039		1.67416		1.55		0.91317		2.18627
rs2883641	ENSG00000260052	CTC-527H23.3	T/C	C	2.16944	0.0300523		-1.43086		-0.181756		-0.916933		0.455658		-0.293644		-1.24428
rs2914664	ENSG00000161618	ALDH16A1	T/C	T	2.16474	0.0304183		-1.54105		0.93928		-0.610945		-0.491236		-2.04578		-0.593217
rs62190103	ENSG00000061676	NCKAP1	C/T	C	2.16338	0.0305258		-0.458747		0.707936		1.37271		0.369716		-0.294333		-0.494796
rs9299214	ENSG00000176386	CDC26	A/G	G	-2.16	0.0307727		-0.561653		-1.59445		-0.407578		-1.08339		0.225293		-1.16457
rs10747761	ENSG00000258317	RP11-603J24.5	A/G	G	2.15949	0.0308191		-1.09681		-2.54942		-0.41699		-0.609326		-2.15817		-2.1674
rs1278602	ENSG00000196458	ZNF605	A/G	G	2.1591	0.0308502		1.15941		1.36497		-1.73299		0.357681		-1.29271		0.759869
rs4550189	ENSG00000075239	ACAT1	G/A	G	2.15888	0.0308657		0.162368		-0.663413		-0.0866506		1.19489		-0.728263		-1.81309
rs76949836	ENSG00000197362	ZNF786	G/A	A	-2.15843	0.0308812		-0.958122		-1.759		-0.381303		-1.32749		-0.728827		-1.19555
rs12139487	ENSG00000162490	DRAXIN	T/C	C	-2.15821	0.0308967		-0.218295		0.997359		1.05044		1.18461		0.630769		2.52054
rs2934814	ENSG00000154122	ANKH	C/T	C	2.15771	0.0309589		-2.64798		-1.48343		-1.01007		-1.91084		0.734969		0.255677
rs6036476	ENSG00000101439	CST3	C/G	G	-2.15747	0.0309589		0.897736		0.939963		1.16667		2.34269		0.193915		0.933934
rs12434539	ENSG00000259321	RP11-468E2.5	A/G	G	2.15682	0.0310213		0.0015831		1.83954		0.136194		-0.5374		0.410629		-0.0380594
rs12437806	ENSG00000168904	LRRC28	C/T	C	2.1552	0.0311462		-0.823953		-0.877342		-1.83371		-1.90815		-0.645392		-1.18508
rs2837008	ENSG00000182093	WRB	C/T	C	2.15426	0.0312245		-1.0102		0.0814868		-1.24391		0.541554		-0.138309		-0.547531
rs1699599	ENSG00000261222	CTD-2006K23.1	C/G	G	-2.15298	0.0313187		0.786919		0.464654		1.37711		1.63444		1.05899		0.953605
rs12711513	ENSG00000123843	C4BPB	T/G	T	-2.15284	0.0313187		0.67907		0.0507427		0.947095		-0.329571		0.564715		0.801439
rs28454132	ENSG00000164111	ANXA5	C/A	A	2.15234	0.0313816		2.22978		1.86565		0.436207		1.10789		2.15286		0.90193
rs62187173	ENSG00000063660	GPC1	T/C	C	-2.15036	0.0315236		-0.419959		1.74279		0.0961741		1.72265		-0.926357		0.735725
rs11668424	ENSG00000087088	BAX	G/A	A	-2.1475	0.0317455		0.997882		1.72442		1.51981		1.0976		0.786246		1.83397
rs7498491	ENSG00000198156	NPIPB6	A/T	T	-2.14741	0.0317455		1.07312		-1.06557		0.0485488		-0.661203		-0.885173		-0.827357
rs3749138	ENSG00000151353	TMEM18	A/G	G	2.14646	0.0318411		1.90368		2.05037
rs8109882	ENSG00000204524	ZNF805	C/G	C	-2.14517	0.0319369		0.110532		1.36208		0.161954		1.06036		0.715132		0.742648
rs57501568	ENSG00000151470	C4orf33	G/T	T	2.14493	0.0319688		0.551844		-0.496964		-0.297316		-0.270677		-0.373961		-0.509621
rs7522056	ENSG00000117280	RAB7L1	G/A	A	-2.14443	0.0319848		0.391296		-0.223974		1.26503		-0.0806446		1.0717		1.02921
rs2880181	ENSG00000164114	MAP9	A/G	A	-2.14395	0.0320329		0.556098		1.39556		1.13736		0.440327		1.88058		1.89245
rs73232881	ENSG00000196355	AC021860.1	T/C	C	2.14213	0.0321935		-1.3531		0.619291		0.104757		0.487387		-0.470996		0.463262
rs6586	ENSG00000136932	C9orf156	C/T	T	2.14129	0.0322579		0.656337		-0.13611		0.53946		-0.251297		-0.242887		-0.308641
rs1003918	ENSG00000005156	LIG3	G/A	A	-2.14076	0.0322902		-0.351061		0.284453		-0.21509		-0.0236957		-1.21575		-1.35129
rs4943939	ENSG00000256633	RP11-169D4.2	C/T	T	2.13772	0.0325492		0.601165		-0.52034		0.786208		-1.36721		-0.94578		-0.0466741
rs10149470	ENSG00000166165	CKB	A/G	A	-2.13727	0.0325655		0.80602		0.73916		1.08784		1.19564		0.84524		0.0682836
rs6786855	ENSG00000168026	TTC21A	A/G	G	-2.13619	0.0326631		1.56297		0.850231		1.72404		0.326824		1.3959		0.161911
rs4507261	ENSG00000163519	TRAT1	A/G	G	2.13604	0.0326794		-2.07831		-0.494043
rs7743671	ENSG00000135549	PKIB	C/T	T	-2.13577	0.0326957		-0.434889		0.302484		-1.18994		-0.548054		-0.279165		-2.43219
rs2150403	ENSG00000156253	RWDD2B	C/T	T	2.13366	0.0328755		-2.03031		0.774587		-1.48277		0.650114		-0.668523		-0.560227
rs861852	ENSG00000161179	YDJC	T/C	C	-2.13357	0.0328755		-0.53143		2.33272		1.57655		2.80811		-0.242508		1.85697
rs3813201	ENSG00000186891	TNFRSF18	T/C	C	-2.13345	0.0328755		0.159482		-0.508843		0.519939		-0.103892		-0.426156		0.960562
rs1638670	ENSG00000165650	PDZD8	G/A	G	-2.13218	0.0329904		-0.740425		1.05595		-0.438013		-0.617374		0.945848		1.81072
rs11639998	ENSG00000153406	NMRAL1	C/T	T	2.13201	0.0330068		-0.938974		-0.0678887		-0.610271		-0.232454		-1.16459		0.603548
rs2436340	ENSG00000176049	JAKMIP2	A/G	A	2.13091	0.0331056		0.413345		-0.119175		0.153441		0.145623		1.95867		2.12146
rs2291900	ENSG00000154310	TNIK	G/A	A	2.12884	0.0332708		-0.877039		-1.07741		0.620916		0.338312		1.08136		0.207892
rs2232818	ENSG00000010165	METTL13	A/G	A	2.12463	0.03362		1.11245		2.38751		-1.11083		-0.205607		-1.37477		0.284916
rs3795974	ENSG00000134324	LPIN1	T/C	T	-2.12359	0.0337036		-0.69186		-2.57241		-2.33152		-2.77191		-0.305982		-0.590028
rs6032531	ENSG00000101457	DNTTIP1	A/C	C	-2.12283	0.0337539		-1.15075		-0.930844		-1.8373		-1.9204		-0.699893		0.73109
rs80164297	ENSG00000111371	SLC38A1	T/C	C	-2.12266	0.0337706		0.864269		-0.215435		-0.0634499		0.408974		1.22435		1.20365
rs55791176	ENSG00000166428	PLD4	T/G	T	2.12201	0.0338377		-1.51256		-1.53615		-0.902811		-1.34444		-0.699711		-1.09253
rs59858465	ENSG00000267454	ZNF582-AS1	A/G	G	-2.12149	0.0338713		-0.0185088		-3.07699	*	-1.10754		-1.34683		-0.9597		-2.00356
rs3758833	ENSG00000109861	CTSC	G/A	A	2.12142	0.0338882		3.0294	*	1.21095		2.18676		0.253122		2.05384		0.375796
rs1563617	ENSG00000070087	PFN2	C/T	T	2.11862	0.0341243		-0.0375726		1.07226		0.296459		1.10988		-0.0649681		1.46277
rs11140202	ENSG00000254473	RP11-522I20.3	C/T	T	2.11854	0.0341412		-0.211404		1.34117		2.04827		0.0393313		0.690103		0.225845
rs2227295	ENSG00000053371	AKR7A2	G/A	A	-2.11736	0.0342259		1.37713		1.35736		1.31273		0.841023		1.03708		1.14657
rs3859140	ENSG00000268836	LA16c-OS12.2	T/C	T	-2.11712	0.0342429		-0.3222		-0.728337		0.743961		-1.41266		-0.727049		0.203079
rs6446205	ENSG00000178252	WDR6	G/A	G	2.11676	0.0342938		0.503292		0.732242		-1.17795		0.300919		1.10551		1.54682
rs309344	ENSG00000181004	BBS12	G/A	A	2.11648	0.0343108		-0.493585		-1.05424		1.02161		-0.030472		-0.233748		-0.977685
rs4698433	ENSG00000137441	FGFBP2	G/T	T	-2.11548	0.0343788		-1.39483		1.65792		-0.0308955		2.09679		0.425863		1.87426
rs35045958	ENSG00000166394	CYB5R2	G/A	A	2.11535	0.0344129		2.32377		-1.27126		1.81122		-1.10874		0.737691		0.748919
rs1087924	ENSG00000111846	GCNT2	G/C	G	2.11477	0.0344641		-0.19904		1.26847		-0.326257		-0.377821		-0.100818		-0.273816
rs3779758	ENSG00000178860	MSC	C/T	T	2.11472	0.0344641		-0.469008		0.86702		-0.686378		-0.778095		-0.409562		0.878486
rs1525828	ENSG00000146674	IGFBP3	T/A	A	2.11281	0.0346179		-0.525331		0.950164		-1.01782		-0.2668		0.562216		-0.155312
rs11636031	ENSG00000140400	MAN2C1	T/C	C	2.11039	0.0348411		0.281339		-0.152735		0.782463		0.693983		-0.689974		0.0351268
rs34181670	ENSG00000243147	MRPL33	T/C	C	-2.1102	0.0348411		1.69781		1.04967		0.350506		1.58638		1.01519		-0.863604
rs2033528	ENSG00000156564	LRFN2	G/A	A	2.10938	0.0349273		0.806733		0.498831		1.179		-0.774789		-0.252944		-0.936983
rs968415	ENSG00000100373	UPK3A	G/A	A	-2.10742	0.0350656		0.808208		2.18962		1.76099		1.70429		0.220896		1.95287
rs768659	ENSG00000134690	CDCA8	A/C	C	2.10731	0.0351002		-1.95665		-3.41131	*	-2.81712		-2.30031		-2.04704		-2.02309
rs8110530	ENSG00000105370	LIM2	C/T	C	2.107	0.0351349		-1.98548		-1.42771		-0.63351		-2.01476		-1.75385		0.008531
rs6772358	ENSG00000188958	UTS2B	A/T	A	2.10687	0.0351349		-1.09611		0.494377		-0.582573		-1.59448		-0.321374		-0.834778
rs4783352	ENSG00000260905	RP11-105C19.1	A/G	G	-2.10546	0.0352391		-1.89106		-0.96156		-2.1134		0.602685		-2.09896		-0.440414
rs10457850	ENSG00000120253	NUP43	G/C	C	-2.10427	0.0353436		-1.86573		-1.16013		-0.967215		-1.71736		-0.988739		-1.32717
rs1345098	ENSG00000206190	ATP10A	G/T	G	2.1038	0.0353959		-0.032032		-0.754957		1.33228		-0.290325		-0.0481649		-0.494602
rs6442020	ENSG00000181585	TMIE	G/T	G	2.10118	0.035641		-2.29801		-0.429508		-0.193555		-1.88967		-2.06432		-0.946651
rs237819	ENSG00000168118	RAB4A	T/C	C	2.10106	0.035641		0.113916		-0.893521		-1.44233		-1.25732		-1.27167		-1.40449
rs1167830	ENSG00000135213	POM121C	C/T	T	-2.09969	0.0357464		0.47174		0.225044		1.31067		0.326749		1.18845		1.37414
rs1181573	ENSG00000106605	BLVRA	G/A	G	-2.09653	0.036029		1.81111		1.10235		1.43112		0.89076		1.75738		1.35505
rs2289506	ENSG00000114021	NIT2	C/T	T	-2.09612	0.0360645		0.668963		0.646716		0.362194		-0.335095		0.309647		0.160972
rs7735794	ENSG00000051596	THOC3	G/A	A	2.09356	0.0363135		-0.58661		0.975554		-1.37613		-2.22739		-2.00837		0.0793896
rs3764648	ENSG00000064666	CNN2	C/T	T	-2.09297	0.0363492		2.17251		2.22772		3.34086	*	2.80967		2.9324		2.23112
rs4790253	ENSG00000161929	SCIMP	A/G	A	2.09284	0.036367		-1.87429		-0.844697		-1.99972		-0.0484374		-1.64693		-1.35033
rs6548295	ENSG00000235688	AC116614.1	G/A	A	-2.09088	0.0365281		1.46386		0.0991929		1.10336		1.26592		1.71871		1.88304
rs10035803	ENSG00000213585	VDAC1	G/A	A	-2.08976	0.0366358		0.571873		1.36981		-0.0075873		0.506694		0.274539		-0.116603
rs2980083	ENSG00000226334	RP11-217B7.2	A/C	C	-2.0881	0.0367798		-0.460935		1.25788		-0.243612		0.502538		-1.73457		0.15688
rs3828688	ENSG00000248367	CTB-129O4.1	C/T	T	2.08581	0.0369967		0.44392		0.438435		1.04939		-0.030472		-0.314259		-1.24904
rs468222	ENSG00000197948	FCHSD1	G/C	C	2.08504	0.0370693		-0.184346		0.330506		-1.98566		-1.20963		-1.72924		-2.47701
rs2052204	ENSG00000133962	CATSPERB	G/A	A	2.08164	0.037379		0.340236		0.298136		-1.22437		0.860221		-1.07832		-0.168269
rs10793446	ENSG00000196793	ZNF239	T/C	C	2.08036	0.0375072		-0.794731		1.46061		0.0510124		1.44911		1.32281		0.575709
rs11630497	ENSG00000140391	TSPAN3	C/T	T	-2.07897	0.0376174		-0.752159		-1.56623		-0.799338		-1.19992		-0.83067		-0.0859785
rs11587831	ENSG00000162585	C1orf86	T/G	G	-2.07504	0.037968		1.15473		-0.165842		0.769586		-0.3967		-0.26312		-1.29657
rs61530242	ENSG00000107263	RAPGEF1	C/T	T	-2.07235	0.0382282		-0.91368		-1.25829		0.961155		0.0755206		-0.793958		-2.39695
rs1204504	ENSG00000242612	DECR2	T/C	C	2.07166	0.0383028		0.205078		-0.878669		-1.4496		0.180826		0.718765		1.33654
rs2273088	ENSG00000158470	B4GALT5	A/G	G	-2.07138	0.0383214		-0.473906		-0.132892		-0.673558		-0.596467		-0.0520478		0.19852
rs2594836	ENSG00000254211	CTB-43E15.4	G/A	G	2.07116	0.0383588		-0.186519		-1.02042		-0.0525076		-0.832993		-0.419178		-1.20839
rs7210770	ENSG00000154217	PITPNC1	A/G	G	-2.06734	0.0386965		-1.08535		1.34481		-0.892736		-0.60091		-0.923038		0.342202
rs55650580	ENSG00000142330	CAPN10	T/A	A	-2.06607	0.0388096		-0.72513		1.14013		-0.931036		0.267007		0.164937		-0.332468
rs236915	ENSG00000160613	PCSK7	G/A	G	2.06572	0.0388663		0.492405		-0.284927		-0.122906		0.414519		-0.88078		-2.085
rs77732533	ENSG00000145029	NICN1	G/C	G	-2.06486	0.038923		0.780041		0.794285		1.2538		-0.24371		0.532198		1.18379
rs960996	ENSG00000196263	ZNF471	A/G	G	2.06486	0.0389419		-0.434448		0.593933		-1.08825		1.66359		-0.557196		0.0738964
rs8041057	ENSG00000248508	SRP14-AS1	C/T	C	-2.06388	0.0390177		-0.230104		-4.60521	*	-0.956327		-2.83452		-0.0426401		-1.32015
rs4985155	ENSG00000179889	PDXDC1	A/G	G	2.06353	0.0390746		-0.487746		-0.483783		-0.0036755		-0.187464		-0.850971		0.189563
rs224178	ENSG00000122386	ZNF205	A/G	G	2.06247	0.0391697		-1.44632		2.90778		-1.59442		3.17036	*	-1.12008		6.07164	*
rs9893243	ENSG00000141753	IGFBP4	T/A	A	2.06202	0.0392077		1.85464		-0.168929		0.667351		1.02233		1.49683		-0.671696
rs4871419	ENSG00000136960	ENPP2	G/A	A	2.06146	0.0392649		-1.15578		-0.382879		-0.878199		-0.827447		0.550833		-1.38741
rs10961673	ENSG00000175893	ZDHHC21	G/C	C	-2.05262	0.040092		1.15706		0.461594		0.633921		-1.13267		1.01126		0.570806
rs664910	ENSG00000074416	MGLL	A/G	G	-2.05006	0.0403449		0.6432		1.12934		0.539106		0.438425		0.0709384		0.204745
rs55637375	ENSG00000167670	CHAF1A	A/G	G	-2.04967	0.040384		-0.0202287		-0.592648		0.589425		-0.280243		-0.109829		-1.20162
rs6675	ENSG00000162222	TTC9C	C/T	T	2.04941	0.040423		1.34236		2.13953		0.995621		1.45603		0.774427		0.0568682
rs12726458	ENSG00000127125	PPCS	C/T	T	-2.04827	0.0405208		0.931253		1.49933		0.998887		1.93129		0.579213		1.21974
rs1047334	ENSG00000109047	RCVRN	C/T	C	2.04749	0.0406188		-1.59614		-1.47505		0.342962		-1.19393		-1.07971		-1.50048
rs2286377	ENSG00000151062	CACNA2D4	T/C	C	-2.04671	0.0406777		1.16835		0.42749		-0.184998		0.834928		1.37431		0.453123
rs6075364	ENSG00000232388	LINC00493	C/A	A	2.0467	0.0406974		-0.0662257		-1.58252		-1.75505		-0.415683		-1.86702		-0.154531
rs7101785	ENSG00000255158	RP11-754B17.1	A/G	G	2.04595	0.0407761		-0.548908		-1.81687		-0.0620527		-2.53386		-1.23487		-2.04941
rs7870053	ENSG00000148341	SH3GLB2	G/C	G	-2.04531	0.0408154		0.598014		0.152317		0.336187		0.540472		2.15576		0.900104
rs3827147	ENSG00000196476	C20orf96	A/T	T	-2.04385	0.0409535		1.32521		-1.11976		0.914736		0.596498		1.00433		1.88764
rs10793289	ENSG00000246174	KCTD21-AS1	C/A	C	2.0424	0.0411119		1.69591		2.91129		1.02971		3.89871	*	-0.0594197		3.55451	*
rs11676124	ENSG00000115604	IL18R1	T/C	T	-2.04051	0.0412906		1.1298		0.579566		1.82887		0.740594		0.360072		0.946074
rs3748256	ENSG00000077458	FAM76B	A/G	G	-2.03716	0.04163		0.27879		0.152304		1.34575		0.233011		1.70408		2.18402
rs6740485	ENSG00000186235	AC016757.3	T/C	C	2.0358	0.0417905		-0.418126		1.45738		-0.805445		1.98717		-0.150489		2.0459
rs7683093	ENSG00000170917	NUDT6	C/G	G	2.03375	0.0419919		-0.08717		-0.353148		-0.878693		0.167267		-1.72559		-0.74039
rs11608811	ENSG00000182196	ARL6IP4	G/A	A	-2.03302	0.0420323		0.84909		-1.30658		0.177183		-1.40129		-0.451699		-0.580202
rs12578595	ENSG00000087448	KLHL42	C/T	T	-2.03168	0.0421739		-0.507247		-0.571448		-1.93156		0.153055		-1.37182		-1.56411
rs6499157	ENSG00000167264	DUS2	A/C	C	2.03148	0.0422144		-1.57693		-1.14153		-1.27852		-0.350994		-1.10582		-0.855888
rs3212797	ENSG00000105639	JAK3	C/T	T	2.03029	0.0423362		-0.597461		0.512768		-0.163723		-0.458289		-0.077454		1.62169
rs79076822	ENSG00000170619	COMMD5	T/C	C	2.02998	0.0423769		0.129477		-0.222277		1.00085		-0.722063		-1.47553		-1.70282
rs3169914	ENSG00000167920	TMEM99	C/T	T	2.02843	0.0425194		1.07792		0.466539		1.3834		0.49778		1.43659		1.83444
rs13206168	ENSG00000122335	SERAC1	G/A	A	2.02723	0.042642		0.075425		0.570604		1.70113		1.109		-0.275695		1.09286
rs13327482	ENSG00000163975	MFI2	A/G	G	-2.02585	0.0427648		-0.648422		2.38483		-0.254752		2.41443		-0.315509		2.29575
rs7713398	ENSG00000157107	FCHO2	A/G	A	2.02208	0.0431764		-0.982005		0.903596		-1.09075		0.274999		-0.380709		0.0841891
rs245105	ENSG00000113318	MSH3	T/C	C	2.02075	0.0433212		-0.860612		0.504023		0.232443		2.29056		-0.632191		-0.9163
rs2384573	ENSG00000143994	ABHD1	C/A	A	-2.01834	0.0435496		2.11723		1.91567		1.91834		2.7029		2.72573		1.2352
rs17742886	ENSG00000126775	ATG14	G/A	A	-2.01778	0.0436121		1.34459		0.949268		0.589481		1.44461		2.3231		1.57819
rs667065	ENSG00000137494	ANKRD42	C/T	T	2.01777	0.0436329		-3.20471	*	-1.87688		-2.25442		-1.15252		-1.76366		-1.17036
rs11556528	ENSG00000127561	SYNGR3	G/T	T	2.01564	0.0438418		-0.523267		2.3219		-0.913527		4.1843	*	-0.319573		3.01732
rs964611	ENSG00000128951	DUT	C/A	A	-2.01434	0.0439676		0.0171573		-1.18201		-0.600726		-0.361037		0.646192		-0.86682
rs217374	ENSG00000136271	DDX56	C/G	G	2.01434	0.0439885		0.0653945		1.63094		-1.66924		-1.3619		0.227849		0.103365
rs10401347	ENSG00000088002	SULT2B1	A/G	G	2.01415	0.0440095		-1.47802		-0.351235		-0.748609		-0.209495		-1.41303		0.18808
rs10760167	ENSG00000148180	GSN	A/G	G	2.01338	0.0440936		-1.08358		0.715577		-1.49705		1.00594		-1.2872		1.22594
rs5750323	ENSG00000100365	NCF4	T/G	G	2.01142	0.0442832		-1.8597		-0.897955		-2.03973		-1.37926		-1.58369		-1.59534
rs7786376	ENSG00000106635	BCL7B	A/G	G	-2.00985	0.0444312		-0.0319655		0.851302		0.165966		-0.0111404		0.234363		0.675965
rs4922580	ENSG00000049449	RCN1	G/C	G	2.00942	0.0444947		0.0003358		-0.415146		-0.165969		-0.26243		-0.801029		-0.938917
rs7445	ENSG00000161180	CCDC116	C/T	T	-2.00929	0.0444947		3.12683	*	1.6774		1.18293		0.466857		1.59273		0.241942
rs8003799	ENSG00000169413	RNASE6	T/A	T	2.00753	0.0447071		-1.55135		-1.56599		-1.75554		-1.66658		-1.64371		-1.19161
rs229662	ENSG00000126822	PLEKHG3	C/T	T	2.00751	0.0447071		-1.7112		-1.05004		-1.08709		-2.11293		-2.41284		-1.71925
rs11663328	ENSG00000141759	TXNL4A	T/A	A	-2.00614	0.0448349		-0.937344		-0.0672291		0.303263		-1.10463		0.886294		0.544613
rs80163632	ENSG00000260274	RP11-817O13.8	A/G	G	-2.00582	0.0448562		-0.0997327		-0.289842		1.25353		-0.217546		0.986963		0.363707
rs7464821	ENSG00000181097	RP11-429J17.2	C/T	C	-2.00539	0.0449203		0.567786		-1.55582		1.27874		0.547565		1.17079		0.628649
rs8111661	ENSG00000268713	CTC-444N24.8	C/G	C	-2.00451	0.0450058		0.0796034		0.877044		-1.07782		0.144228		0.111492		0.695753
rs4680257	ENSG00000174946	GPR171	C/T	T	-2.0039	0.0450701		1.50446		0.672004		0.432626		-0.198539		0.636783		-0.517334
rs2276834	ENSG00000168237	GLYCTK	A/G	G	-2.00331	0.0451344		-0.0570466		0.631843		0.829413		0.667666		0.0203157		2.09984
rs210143	ENSG00000030110	BAK1	C/T	T	2.00311	0.0451773		-0.847957		-0.495212		-0.496689		-0.436653		-0.122358		-0.248621
rs11217125	ENSG00000118181	RPS25	T/C	C	-2.00215	0.0452632		-0.76784		-0.850386		-0.901728		-1.55574		-1.16073		0.317236
rs12212766	ENSG00000124784	RIOK1	G/A	G	-2.00067	0.0454139		2.09969		0.986918		-0.296231		1.03956		0.99668		1.98342
rs769440	ENSG00000149806	FAU	G/C	C	1.99942	0.0455651		0.747134		0.163316		-0.42188		-1.58386		0.863407		0.939778
rs3857302	ENSG00000248275	TRIM52-AS1	G/C	C	-1.99881	0.0456084		0.451082		-1.39792		1.14696		-0.989858		0.784104		-1.96407
rs11792305	ENSG00000155158	TTC39B	T/C	T	-1.99705	0.0458035		0.034325		0.717483		0.463391		1.25667		1.0073		0.862751
rs9562397	ENSG00000023516	AKAP11	T/C	T	1.99534	0.0460211		0.295577		1.52909		0.381897		0.982535		0.0057191		0.815465
rs10177970	ENSG00000115825	PRKD3	C/T	C	1.99529	0.0460211		2.56176		0.92879		0.549536		0.489405		1.2399		1.78092
rs3818978	ENSG00000187145	MRPS21	T/A	A	1.99254	0.0463272		-1.3332		-1.19523		-1.39292		-1.28133		-1.16393		-1.62652
rs74668140	ENSG00000198799	LRIG2	A/T	T	1.99083	0.0465029		-0.49059		-1.56973		-0.131329		-1.1814		-0.315474		0.736747
rs11881243	ENSG00000099800	TIMM13	T/C	C	1.99032	0.0465689		-0.288272		-0.838444		-0.621291		-0.686863		-0.791538		-0.911858
rs12363575	ENSG00000205531	NAP1L4	A/G	G	-1.98928	0.0466571		0.497277		-1.3102		-0.0811112		-0.52484		-0.878895		-0.855817
rs12944058	ENSG00000175906	ARL4D	T/C	C	1.98746	0.0468781		-1.74547		-1.59		-1.25448		-0.796962		-1.14763		-1.06585
rs74767935	ENSG00000213533	TMEM110	C/A	A	1.9854	0.0471222		0.0400644		0.76059		0.209463		-0.569394		0.285732		0.109511
rs6565505	ENSG00000261924	CTD-2561B21.5	T/C	C	-1.98472	0.0471667		-0.639718		0.502541		1.72825		0.613847		0.70821		0.392811
rs6076464	ENSG00000101255	TRIB3	T/C	C	1.98412	0.0472558		1.23474		1.149		0.992613		2.20569		1.23123		2.13283
rs7332374	ENSG00000169062	UPF3A	T/C	C	1.98161	0.047524		-0.618675		1.46742		-0.283185		1.0537		0.175976		1.56429
rs763821	ENSG00000142621	FHAD1	G/A	A	1.98059	0.0476586		-0.367126		0.195516		0.228473		1.06328		-0.939892		0.557666
rs11718350	ENSG00000172113	NME6	T/G	G	-1.97692	0.0480416		0.881776		-1.0591		2.32312		-0.1946		1.79992		-0.23313
rs9396259	ENSG00000168116	KIAA1586	C/A	A	-1.97599	0.0481548		0.405892		0.881311		0.860988		1.05279		1.22688		0.332912
rs116186987	ENSG00000204713	TRIM27	C/T	T	1.97579	0.0482001		0.199103		0.716767		0.101803		1.90958		0.719161		-0.221013
rs7234211	ENSG00000141655	TNFRSF11A	T/C	C	-1.9748	0.0482908		-0.56371		0.709864		-0.35697		2.0799		1.30564		1.6183
rs11084882	ENSG00000099817	POLR2E	G/A	A	-1.97333	0.04845		-0.848357		0.726205		-0.503459		-0.267443		0.180127		-0.489136
rs28594922	ENSG00000253320	KB-1507C5.2	A/G	G	-1.97244	0.0485412		0.610518		0.631892		0.845524		0.101665		0.708645		-0.229851
rs9646748	ENSG00000151690	MFSD6	G/A	G	-1.97205	0.0485868		0.396019		-0.0755799		-0.145773		-1.61901		0.856977		-1.49062
rs17491647	ENSG00000112308	C6orf62	A/C	C	-1.97161	0.0486324		0.28997		0.0815576		0.712713		1.21988		1.53302		2.15585
rs4563861	ENSG00000147650	LRP12	G/C	C	-1.96943	0.0488842		-1.89692		-0.717943		-2.20187		-0.538554		-1.69225		-0.800267
rs12151119	ENSG00000130529	TRPM4	A/G	A	1.96912	0.0489531		-1.2589		-2.76095		-1.79116		-3.57874	*	-1.7306		-2.24229
rs5758511	ENSG00000100162	CENPM	G/A	A	-1.96764	0.0490911		-2.51781		-1.11615		-0.747679		-1.27514		-1.51869		-2.40668
rs8023040	ENSG00000071246	VASH1	G/T	T	1.96771	0.0491141		-1.16372		-1.57201		-0.351574		-0.779873		-0.583883		0.314755
rs671486	ENSG00000186275	NBPF12	A/G	A	1.96724	0.0491602		-0.778875		-0.412377		-0.252253		0.112691		-1.24964		-0.364387
rs3785486	ENSG00000121057	AKAP1	A/G	A	-1.96498	0.0494142		1.2824		1.98369		1.13113		1.93286		0.509856		1.13302
rs5761703	ENSG00000244625	CTA-211A9.5	A/G	G	-1.96359	0.0495765		-0.185808		-0.405631		0.329911		-0.362833		0.713065		-0.237172
rs17034241	ENSG00000115446	UNC50	C/G	G	-1.96215	0.0497392		-0.553796		-0.540488		-0.725168		-0.913977		-0.748795		0.375059
rs858520	ENSG00000141504	SAT2	C/T	T	1.95963	0.0500426		-0.331896		0.138171		-0.847527		0.113242		0.584514		0.638443
rs96603	ENSG00000131143	COX4I1	C/T	C	1.95963	0.0500426		-0.767455		-1.62689		-0.96964		-1.16667		1.50542		-0.401725
rs2267886	ENSG00000091129	NRCAM	A/G	G	-1.95648	0.0503945		1.82626		1.59546		2.08502		1.86498		1.82613		2.71778
rs12654966	ENSG00000112977	DAP	A/C	C	-1.95408	0.0506776		1.20996		1.81287		0.125356		1.25063		0.2378		0.030163
rs3766236	ENSG00000142961	MOB3C	A/G	G	1.9528	0.0508433		-2.3416		0.709655		-1.82357		0.596269		-1.35457		1.16601
rs77254326	ENSG00000178093	TSSK6	T/G	G	1.95167	0.0509857		-0.353665		0.979951		-1.41577		-1.37377		-1.19902		-1.55219
rs4732769	ENSG00000168079	SCARA5	G/A	A	1.94804	0.051415		-0.312353		1.84301		-0.0944429		1.44874		-0.163266		-1.37709
rs7983230	ENSG00000238121	LINC00426	G/A	A	1.94782	0.0514389		0.381528		-0.0189472		0.920828		0.178142		-0.426982		-0.878081
rs1278927	ENSG00000100852	ARHGAP5	C/A	C	-1.94406	0.0518713		-1.95069		0.0832326		-1.91073		0.157708		-1.48262		1.16997
rs4865166	ENSG00000269949	RP11-738E22.3	C/T	T	-1.93971	0.052404		1.38956		-1.50657		0.318275		0.387372		1.03537		1.93974
rs3822263	ENSG00000163993	S100P	C/T	T	-1.93825	0.0525744		0.0289344		1.14254		-0.490712		0.499229		-1.07117		1.27708
rs1000675	ENSG00000224635	RP4-564F22.5	C/T	T	1.93767	0.052672		0.327771		1.94463		-1.44481		0.0590794		0.0547623		1.27428
rs12204494	ENSG00000124491	F13A1	G/T	G	1.93721	0.0527209		-1.46377		-2.16223		-1.18575		-1.78638		-1.29241		-1.83841
rs10283236	ENSG00000160932	LY6E	G/A	A	1.93698	0.0527698		-0.175839		-1.47083
rs78413824	ENSG00000082212	ME2	A/T	A	-1.93673	0.0527698		-1.0517		-0.0177013		1.30316		0.170594		0.939094		0.580656
rs11225652	ENSG00000187240	DYNC2H1	T/C	C	-1.93575	0.0528922		1.60089		1.41171		1.66074		2.5022		1.54071		1.79196
rs9841	ENSG00000079257	LXN	A/T	T	1.9353	0.0529658		2.14485		1.23818		1.86186		0.751464		0.894221		1.23779
rs9837772	ENSG00000163961	RNF168	G/T	G	1.93485	0.0530148		-0.162461		-0.330211		0.142077		-0.528893		-0.908877		-1.36508
rs1106724	ENSG00000151164	RAD9B	A/C	C	-1.92968	0.0536316		1.66747		2.7452		2.1214		2.05531		3.11171	*	1.63728
rs115715601	ENSG00000204301	NOTCH4	A/C	C	-1.92912	0.053706		1.9786		1.47114		1.64522		1.44551		1.9634		1.69186
rs11757823	ENSG00000010030	ETV7	T/C	C	-1.92902	0.053706		-4.06189	*	-1.92489		-2.53089		-0.701096		-3.8846	*	-0.497961
rs1127101	ENSG00000115649	CNPPD1	A/G	A	-1.92856	0.0537805		-1.11935		-0.567646		0.105235		0.226793		-0.771906		0.0638693
rs146385050	ENSG00000011028	MRC2	C/A	A	-1.92463	0.0542544		1.34804		-1.88263		1.24975		-0.563274		1.58441		-0.223598
rs1214749	ENSG00000171462	DLK2	A/G	A	-1.9239	0.0543546		-1.07352		-3.00582	*	-1.06637		-2.00196		-1.95056		-1.06631
rs3782567	ENSG00000013583	HEBP1	C/T	C	1.92355	0.0544298		-2.54293		-1.87343		-2.05355		-1.90475		-2.29158		-1.57315
rs11078641	ENSG00000108590	MED31	G/C	C	1.92307	0.05448		-1.18826		-0.694083		-0.686316		0.19831		-0.502753		0.348167
rs825660	ENSG00000077232	DNAJC10	G/A	A	-1.92281	0.05448		0.159779		1.46554		0.598321		2.47167		1.31537		0.623643
rs1800734	ENSG00000076242	MLH1	G/A	A	1.92291	0.0545052		-0.382625		-0.572493		-1.07403		-1.53242		-1.04093		-2.39809
rs256995	ENSG00000249249	AC010226.4	A/G	A	1.92262	0.0545303		-0.132853		-0.641686		-1.24391		0.432692		1.48222		0.16388
rs11775241	ENSG00000184661	CDCA2	A/G	A	1.92221	0.0545806		-1.97629		-1.53876		-0.941185		-1.34861		-1.84643		-1.8861
rs2376879	ENSG00000204991	SPIRE2	C/G	G	1.92183	0.0546309		0.206399		1.86038		0.360352		2.25064		-0.326408		2.25392
rs11926545	ENSG00000170248	PDCD6IP	G/T	T	-1.92132	0.0546813		-1.59642		0.283109		-0.696665		-0.2612		0.949596		-0.0212115
rs11991498	ENSG00000132561	MATN2	T/C	C	-1.92096	0.0547317		0.54847		0.964695		2.61403		1.25328		0.328603		2.02384
rs1144708	ENSG00000204435	CSNK2B	C/T	T	1.92093	0.0547569		-1.21815		-0.250106		0.0244129		0.179945		-1.19394		-1.17848
rs12654399	ENSG00000151883	PARP8	G/T	T	1.92029	0.0548326		-0.686773		0.197817		-0.535074		0.164512		-0.664427		0.0274719
rs6606688	ENSG00000111237	VPS29	A/T	A	1.91982	0.0548832		0.39314		0.0138334		0.0881832		0.117108		0.157814		-0.539532
rs255027	ENSG00000087116	ADAMTS2	A/G	A	-1.91638	0.0553142		0.538871		-0.0758317		0.805417		0.625184		-0.20736		0.433538
rs77686669	ENSG00000166997	CNPY4	T/C	C	-1.9155	0.055416		0.365126		-1.49467		0.59126		0.732384		-0.382867		-1.85231
rs258341	ENSG00000131165	CHMP1A	T/C	T	1.91135	0.0559789		0.660131		0.464577		-0.974082		0.291671		0.181931		1.31713
rs6742799	ENSG00000153250	RBMS1	A/C	C	-1.91048	0.056056		0.764432		1.34501		-0.318489		1.07083		0.21818		1.22436
rs657065	ENSG00000162377	COA7	G/T	T	1.91003	0.0561332		0.476061		0.128899		0.802151		0.916049		-1.51249		-0.0565888
rs1981760	ENSG00000167207	NOD2	C/T	C	-1.90986	0.0561332		0.558702		0.762826		1.00211		-0.567659		0.591271		0.124952
rs6451196	ENSG00000113494	PRLR	G/A	A	1.90873	0.0563137		0.598067		-1.48375		0.122622		-1.35847		-0.116841		-1.5516
rs12953127	ENSG00000154263	ABCA10	C/G	C	1.90799	0.0564171		-1.83872		-1.07587		-0.746711		-0.892391		-0.831282		-0.841
rs11586632	ENSG00000176393	RNPEP	G/A	G	-1.90736	0.0564688		1.1992		0.679844		1.14002		0.723737		1.04201		0.650429
rs4887894	ENSG00000205078	SYCE1L	C/A	A	1.90028	0.0574069		-1.21157		0.196237		-1.66078		-0.0931301		-1.76949		0.169087
rs9392465	ENSG00000137267	TUBB2A	C/A	C	-1.89975	0.0574594		1.6434		1.25258		1.03311		0.58089		0.908841		0.613591
rs11046143	ENSG00000166523	CLEC4E	A/G	G	1.89897	0.0575908		-1.23654		-0.850999		-1.28324		-0.62355		-1.34572		-0.495912
rs12327732	ENSG00000213965	NUDT19	C/T	T	-1.89728	0.0577752		0.635804		0.178352		-0.604823		-1.01958		-0.713762		0.137547
rs2123460	ENSG00000089775	ZBTB25	C/A	A	-1.89595	0.05796		0.552497		0.97046		-1.03254		-0.498765		0.190615		1.22692
rs8008602	ENSG00000140022	STON2	T/A	T	1.89541	0.0580394		-1.02811		1.89459		-0.170181		-0.878437		-1.15825		1.08348
rs9909916	ENSG00000159210	SNF8	C/T	T	-1.89468	0.0581189		-0.142234		-0.143681		1.03415		1.67126		1.14397		-0.0268092
rs2239163	ENSG00000010626	LRRC23	C/G	G	1.89477	0.0581454		-1.2675		1.94475		-1.33143		1.95671		-1.15615		0.744821
rs7256627	ENSG00000197124	ZNF682	T/C	C	1.89449	0.0581719		-0.468804		0.0417152		-1.55616		-0.350202		-2.15442		-1.36254
rs4727187	ENSG00000243566	UPK3B	C/A	A	-1.89135	0.058571		0.811443		-2.68649		-0.934074		-2.1781		-0.552188		-2.25705
rs10917493	ENSG00000158747	NBL1	T/G	G	1.89038	0.0587312		2.15589		-0.261852		1.53585		-1.62547		0.582856		-1.09875
rs1268403	ENSG00000092203	TOX4	T/C	C	-1.88727	0.0591065		0.274102		0.810333		-1.57566		-0.184894		0.17088		0.560337
rs3768460	ENSG00000134248	LAMTOR5	G/A	G	1.88732	0.0591334		-0.212964		0.220282		0.522884		-0.844301		-1.0907		0.489627
rs2427373	ENSG00000101188	NTSR1	C/A	A	-1.88715	0.0591334		0.0579902		-0.247222		0.0611528		-0.707456		0.362837		-1.42088
rs11602423	ENSG00000255026	RP11-326C3.2	A/G	A	-1.88655	0.0592141		1.20474		0.766002		-0.197033		-0.0572732		0.682707		0.196391
rs1728922	ENSG00000115211	EIF2B4	A/C	C	1.88608	0.059295		-0.702482		-0.384178		-1.80222		-0.876201		-1.18591		-0.914975
rs301802	ENSG00000142599	RERE	T/A	T	-1.8849	0.0594298		0.68516		-0.005541		-0.644143		1.24086		1.86032		0.240705
rs10794532	ENSG00000176083	ZNF683	T/C	C	-1.88371	0.059592		0.825531		-1.39659		1.13541		0.11626		0.14109		-2.42043
rs72770512	ENSG00000065809	FAM107B	A/T	T	1.88351	0.0596462		0.670343		-1.26046		-0.0732972		-0.626013		-1.44489		-0.936473
rs11679380	ENSG00000244567	AC096772.6	C/T	T	-1.88305	0.0596733		0.52679		2.3959		0.556962		-0.730738		0.462055		0.0568424
rs11073966	ENSG00000214432	AC068831.10	A/G	G	-1.88189	0.059836		1.373		-1.59484		-0.0365652		0.150646		0.402431		-1.67754
rs1863837	ENSG00000163814	CDCP1	C/T	C	1.88082	0.0599991		-0.0871352		0.0192709		1.80826		-0.062781		1.49946		0.810286
rs2247193	ENSG00000123213	NLN	C/A	A	1.87998	0.0601353		0.166668		2.83613		-0.231911		0.248553		-0.787645		0.461972
rs61878849	ENSG00000251381	LINC00958	C/A	A	1.87983	0.0601353		-1.13707		-1.70351		0.756868		-1.40512		-1.14818		-1.56908
rs1139538	ENSG00000114491	UMPS	A/G	A	-1.87969	0.0601353		-0.501398		0.133277		1.13087		-0.334489		-1.2558		-0.544475
rs3829037	ENSG00000147684	NDUFB9	T/C	C	1.87963	0.0601626		0.250603		-0.114531		-0.649941		-0.387073		1.11627		-0.007723
rs59522113	ENSG00000138413	IDH1	T/G	G	-1.87835	0.0603265		0.909328		0.644678		1.0319		-0.616578		1.2467		-0.91265
rs4795718	ENSG00000176658	MYO1D	C/T	T	-1.87794	0.0603812		1.40093		2.898
rs2008758	ENSG00000128487	SPECC1	C/T	T	1.87771	0.0604359		-1.77033		-0.841634		-1.44942		-0.480558		-1.40434		0.111881
rs62246267	ENSG00000134077	THUMPD3	G/A	A	-1.87636	0.0606004		0.380323		0.562169		-1.24492		-0.43351		0.422756		0.239709
rs12895433	ENSG00000183576	SETD3	A/G	A	-1.87557	0.0607102		0.411613		0.875938		0.206553		1.54198		-0.335232		1.78672
rs511131	ENSG00000131778	CHD1L	T/A	A	1.87469	0.0608478		-0.856081		-0.356514		-1.16554		0.451415		-1.20081		-0.214309
rs10740734	ENSG00000122870	BICC1	A/G	G	-1.87441	0.0608478		1.42301		0.421863		2.08299		-2.03334		1.43662		-0.129575
rs138265226	ENSG00000158623	COPG2	T/C	C	-1.87402	0.0609029		1.22885		-0.687631		1.76024		0.824082		1.71679		-0.273063
rs7165446	ENSG00000140284	SLC27A2	A/G	G	1.87303	0.0610684		0.22491		-0.993521		-1.0664		-1.15989		-1.01176		-0.373705
rs9895749	ENSG00000108448	TRIM16L	G/A	A	1.87204	0.0612066		0.637929		-1.17677		-0.742919		0.433961		2.12749		0.780082
rs3760298	ENSG00000011295	TTC19	A/G	G	1.86915	0.0616228		0.467356		0.636406		-0.402769		0.119168		1.85835		1.48216
rs5750669	ENSG00000100221	JOSD1	A/T	A	-1.86879	0.0616506		0.0975138		2.08263		-0.776481		1.71391		-0.752398		0.349193
rs4979655	ENSG00000182154	MRPL41	T/C	C	1.86868	0.0616785		-0.289938		-0.445229		-0.743741		-0.668797		0.0672381		-0.107478
rs552244	ENSG00000121577	POPDC2	G/C	C	1.86763	0.0618178		-1.14094		-1.45609		-0.416086		0.37059		-0.570322		-0.0908533
rs77083006	ENSG00000111325	OGFOD2	T/C	C	1.86573	0.0620973		-1.32701		-1.5225		-1.41259		-0.750941		-2.30924		-0.577875
rs12369114	ENSG00000167535	CACNB3	C/T	T	1.86463	0.0622375		-1.59042		1.41868		-1.65231		0.325635		0.397547		2.07349
rs1875231	ENSG00000198417	MT1F	A/C	C	1.86406	0.0623217		1.48217		1.41407		0.691423		1.19214		0.714804		0.494796
rs7798694	ENSG00000122783	C7orf49	G/A	A	1.85903	0.0630271		1.01247		-1.16079		0.975629		0.0707387		1.23923		-0.24212
rs2279196	ENSG00000125089	SH3TC1	G/A	A	-1.85817	0.0631406		-0.905638		1.80206		-1.15863		1.35277		-1.33536		2.20842
rs4086049	ENSG00000168004	HRASLS5	T/C	C	-1.8569	0.0633112		-0.705882		-0.847295		0.499531		0.0805249		-0.114518		1.87361
rs4794451	ENSG00000002919	SNX11	G/A	A	-1.85573	0.0634821		-0.963515		-1.18294		-0.985075		-1.92085		-2.35153		-1.45144
rs7093039	ENSG00000156374	PCGF6	G/A	G	1.85483	0.0636248		-1.78238		-0.652414		-1.05601		0.23736		-0.987837		0.236694
rs11604809	ENSG00000168040	FADD	C/T	T	1.85419	0.0637392		-0.131664		-0.0015132		-0.99411		0.398618		-0.773376		-0.709482
rs2270769	ENSG00000213123	TCTEX1D2	C/G	C	1.85239	0.0639971		-0.995566		0.989189		0.340437		-0.556658		-0.565857		-0.743223
rs1837774	ENSG00000166821	PEX11A	G/A	A	1.85175	0.0640833		1.11887		1.13544		-0.893719		-0.655056		0.655943		0.277556
rs9940038	ENSG00000102910	LONP2	T/C	C	-1.85095	0.0641696		0.0732698		0.0316648		-0.525582		-1.28862		-0.531008		-0.406483
rs56281704	ENSG00000228486	LINC01125	C/T	T	-1.85048	0.0642271		0.900728		1.25756		2.94953		2.13268		1.15397		2.77403
rs2293793	ENSG00000258376	RP4-647C14.2	T/C	C	-1.85048	0.0642271		0.415019		-2.25622		0.140283		-0.623562		0.715164		-0.355214
rs954149	ENSG00000052749	RRP12	G/A	A	1.85048	0.0642559		-0.669773		-1.23692		-0.904884		-0.976965		-1.35424		-1.40993
rs4936229	ENSG00000166105	GLB1L3	A/G	G	-1.84864	0.0644867		1.567		0.755907		1.3625		-1.19057		1.93927		1.10382
rs1128952	ENSG00000186283	TOR3A	C/T	T	-1.84718	0.0647182		0.4705		-0.0477296		0.549852		0.344031		1.24551		-0.583852
rs1202437	ENSG00000204947	ZNF425	C/T	T	-1.84587	0.0648922		0.419567		-0.097718		-0.309074		-0.846379		1.41101		-1.17915
rs34198449	ENSG00000163902	RPN1	G/A	A	1.84182	0.0655044		-0.649181		-0.119145		-0.159779		0.147588		-0.122249		0.742649
rs2074634	ENSG00000105771	SMG9	A/G	G	1.84135	0.0655923		1.10495		-0.97065		-0.126452		0.894897		-0.0555093		1.25354
rs11235746	ENSG00000054967	RELT	G/T	G	1.83923	0.0658858		-1.14245		-1.18267		-1.63814		-0.0235029		-1.65895		0.981977
rs4926198	ENSG00000160877	NACC1	T/C	C	-1.83749	0.0661214		0.151025		2.08133		-0.465157		1.2967		-0.847958		1.25925
rs6955702	ENSG00000198286	CARD11	A/G	G	1.83608	0.0663577		-1.26935		-0.949437		-0.857136		-0.732693		-0.427259		0.276205
rs3198697	ENSG00000183793	NPIPA5	C/T	T	1.83476	0.066565		-0.345646		2.36864		0.568995		2.05679		2.25304		0.824791
rs6985508	ENSG00000022567	SLC45A4	G/A	A	-1.83381	0.066654		0.990224		-1.06116		1.01222		-0.963632		1.23563		-0.315662
rs8017358	ENSG00000186648	LRRC16B	G/A	A	-1.83306	0.0667728		-1.63549		0.71918		-1.34774		0.511618		-1.69389		0.352215
rs6489722	ENSG00000010295	IFFO1	A/G	G	-1.82594	0.0678503		0.281255		2.4011		0.742966		2.02649		0.843264		1.75155
rs544788	ENSG00000265975	CTB-41I6.2	C/A	A	1.82593	0.0678804		-2.27038		0.0480741		-0.805766		-1.17484		-2.7165		-1.28906
rs12973580	ENSG00000267470	ZNF571-AS1	T/G	G	-1.82552	0.0679105		-0.516817		0.130597		-0.0700626		0.864012		-0.106759		0.157532
rs11242808	ENSG00000124570	SERPINB6	T/C	T	-1.82442	0.0680614		0.880122		-0.731334		0.635309		-0.145273		0.627782		0.777593
rs10013658	ENSG00000154447	SH3RF1	A/C	C	-1.82426	0.0680916		1.07001		1.16809		0.95655		0.240036		1.42957		0.335371
rs34105255	ENSG00000070882	OSBPL3	C/T	T	-1.82423	0.0680916		0.224778		-0.758576		0.0198041		0.671761		-0.0592873		-0.0187761
rs7404003	ENSG00000166501	PRKCB	A/C	C	-1.82358	0.0682126		0.974102		-0.335186		0.991094		0.477883		0.78855		0.990124
rs1799894	ENSG00000104936	DMPK	G/A	A	-1.82208	0.0684246		1.42633		1.70388		-0.869745		1.11922		1.4498		1.44175
rs9621047	ENSG00000185339	TCN2	A/G	A	1.82162	0.0685157		-1.02602		-0.65145		-0.935202		-2.07923		-0.945887		-1.16816
rs3219023	ENSG00000143799	PARP1	T/C	C	1.82159	0.0685461		-1.068		0.737304		-0.367707		-0.77714		0.0827227		0.870795
rs61942868	ENSG00000185684	EP400NL	T/G	G	-1.82032	0.0686981		1.17		-1.63263		-0.380146		-0.776524		-0.0124824		0.363402
rs62565779	ENSG00000165118	C9orf64	A/G	G	1.81895	0.0689419		-0.731095		1.1804		0.875622		-1.25372		-0.752426		0.633014
rs7597228	ENSG00000143924	EML4	C/G	C	1.81848	0.069003		0.104452		-0.422052		-0.0027401		0.282179		0.597045		0.505762
rs10261806	ENSG00000196511	TPK1	A/G	A	-1.81759	0.0691253		0.95377		-0.611833		1.20105		0.780764		1.16907		0.0147705
rs11264060	ENSG00000233621	LINC01137	G/A	A	-1.81736	0.0691559		0.801088		0.339523		0.441439		0.12016		0.184181		-3.07388
rs12924698	ENSG00000051108	HERPUD1	T/G	G	1.81725	0.0691865		-0.885531		-0.471836		-1.44458		-0.930498		-1.42567		-1.35144
rs6940020	ENSG00000172469	MANEA	T/C	C	1.81707	0.0692171		-0.155476		1.40382		-0.478793		-0.0709963		-0.901851		-0.457934
rs75429956	ENSG00000101493	ZNF516	T/G	G	-1.81568	0.0694011		-2.14623		2.52412		-1.3913		0.101256		-0.522204		0.734419
rs7355594	ENSG00000228389	AC068039.4	G/T	T	1.81221	0.0699553		2.68013		1.7161		3.01204		2.23679		1.93843		2.97229
rs4806187	ENSG00000126267	COX6B1	A/G	G	-1.81194	0.0699862		-0.745148		-0.537814		-0.812881		-1.59302		-0.171538		-0.733665
rs6493470	ENSG00000081014	AP4E1	G/A	A	1.81198	0.0700171		0.31168		-0.633386		0.659959		0.658949		0.87574		-1.35897
rs913431	ENSG00000260992	DOCK9-AS2	A/G	A	1.81087	0.0701718		-1.48896		-2.53146		-1.05876		-3.84137	*	-0.625644		-1.40067
rs3176926	ENSG00000197165	SULT1A2	C/G	G	1.80908	0.070451		-1.41038		-0.601773		-0.173218		-0.723037		-0.636237		0.467916
rs356454	ENSG00000171604	CXXC5	C/T	T	-1.80813	0.0705754		0.422507		-0.691509		1.00027		-1.28642		1.66684		0.944166
rs11048911	ENSG00000152944	MED21	G/C	C	-1.80753	0.0706688		-0.758564		-0.191906		-0.0090593		1.78261		1.23358		1.05162
rs661603	ENSG00000001084	GCLC	C/T	C	-1.80556	0.0709808		0.385677		1.80333		0.499817		0.691133		0.216553		1.00499
rs75920505	ENSG00000137880	GCHFR	G/C	C	-1.80464	0.071106		0.103705		-0.963232		-0.455221		-0.496156		0.105792		-1.35091
rs914347	ENSG00000227920	RP1-153P14.5	C/A	A	1.80403	0.0712313		0.918777		-1.18111		-0.264647		-0.799786		0.417805		-0.47627
rs132735	ENSG00000100336	APOL4	G/T	T	1.80183	0.0715769		0.830684		0.772754		-0.434447		0.861552		-0.595916		0.514771
rs983149	ENSG00000173875	ZNF791	A/G	A	-1.79744	0.0722404		1.28244		0.688783		1.46021		1.66132		0.765782		0.439979
rs114810457	ENSG00000204304	PBX2	A/G	G	1.79651	0.0724309		-0.396917		0.675917		-0.430803		0.248323		-0.656553		-0.521292
rs7731626	ENSG00000134352	IL6ST	A/G	A	-1.79532	0.07259		1.43742		0.822558		-0.116809		0.609205		-0.56369		-0.172352
rs10993768	ENSG00000123453	SARDH	T/C	T	1.79518	0.0726537		0.249901		-0.612794		1.06962		-0.583654		0.589232		-0.534679
rs11654879	ENSG00000108950	FAM20A	G/A	A	-1.79489	0.0726537		1.45777		-2.05382		0.658769		-2.83819		1.19917		-1.88578
rs6479483	ENSG00000227603	RP11-165J3.6	G/A	A	1.79463	0.0727175		-0.390142		0.859957		-0.158921		1.55373		0.272879		0.806558
rs7081029	ENSG00000196326	AKR1CL1	C/T	T	-1.79424	0.0727493		-0.227008		-0.0249825		-1.63659		0.981436		-1.16947		-0.153683
rs11243180	ENSG00000096696	DSP	G/A	G	-1.7938	0.0728451		0.475229		0.133614		0.972487		1.18145		-0.0120772		0.416953
rs7478978	ENSG00000050165	DKK3	A/T	T	-1.79364	0.0728451		-0.62879		-1.67258		-1.85727		-1.90926		-0.965971		-1.6149
rs6599528	ENSG00000071894	CPSF1	A/C	C	-1.79174	0.073165		0.0518287		0.30114		-0.946583		-0.545862		0.389322		-0.127214
rs1680529	ENSG00000132141	CCT6B	T/C	C	1.79016	0.0734539		-0.607741		0.0751163		-0.148346		-0.154361		1.08563		0.299896
rs10258989	ENSG00000105967	TFEC	G/A	A	1.78995	0.0734861		-2.6965		0.208865		-3.045		0.263252		-2.68235		-0.63061
rs1831105	ENSG00000136816	TOR1B	A/G	G	-1.78935	0.0735504		-0.377631		1.45733		0.931909		1.05921		1.28726		1.81753
rs4424910	ENSG00000177946	CENPBD1	C/A	C	1.78462	0.0743262		-0.0952501		0.659315		0.527282		-0.811149		-0.573491		0.550134
rs7572505	ENSG00000055044	NOP58	G/A	A	1.78372	0.0744887		-0.277002		0.015942		0.22557		1.34825		0.960688		-0.115844
rs2158799	ENSG00000153814	JAZF1	C/G	C	1.77936	0.075207		-0.257127		-0.452562		-2.11496		-1.74847		-1.73416		-2.29109
rs11711485	ENSG00000233276	GPX1	G/T	T	1.77397	0.0760962		-1.65735		-0.805709		-2.09987		-2.06404		-1.13081		-1.50044
rs13137732	ENSG00000172007	RAB33B	T/C	C	-1.7727	0.0762619		-0.836453		-0.0156783		-1.08795		-0.420241		-0.709655		-0.313795
rs12347453	ENSG00000099139	PCSK5	G/T	T	1.77245	0.0763282		-0.693691		-1.22979		0.051653		-2.13749		-1.1447		-0.117641
rs10232729	ENSG00000106089	STX1A	T/C	C	-1.77084	0.0765607		1.38176		0.983421		0.75967		1.15844		1.40473		0.639436
rs11936560	ENSG00000163138	PACRGL	C/T	C	1.77072	0.0766272		-1.18837		-1.5493		0.431519		-0.0476185		-0.788592		-0.911341
rs2307022	ENSG00000103056	SMPD3	G/A	A	-1.76846	0.0769607		0.384041		1.45905		1.66516		1.28264		0.506858		1.16129
rs12199346	ENSG00000124762	CDKN1A	C/A	A	1.7678	0.0770943		0.932663		-0.850318		0.744048		0.136764		1.67347		-1.41762
rs329272	ENSG00000173852	DPY19L1	G/A	A	-1.76745	0.0771278		-0.445989		-0.669738		-0.261764		-0.411762		-0.713794		-1.8718
rs4655226	ENSG00000158825	CDA	C/T	T	1.76697	0.0772617		-1.29027		-1.39234		-1.77407		-1.13499		-0.972483		-0.981131
rs10392	ENSG00000101447	FAM83D	G/A	A	-1.76676	0.0772617		0.536451		1.51873		0.277694		1.23621		0.260558		2.32586
rs7259683	ENSG00000126456	IRF3	T/C	C	1.76641	0.0773288		0.659235		0.427232		0.416171		1.00074		1.62107		1.89442
rs10851475	ENSG00000156958	GALK2	G/A	A	-1.7655	0.077463		0.730413		-0.476609		-0.601812		-0.5508		0.0058891		0.180343
rs544178	ENSG00000163746	PLSCR2	G/T	T	1.76399	0.0777657		-0.165864		-0.646817		-1.14667		0.320147		-1.30005		0.449979
rs12463076	ENSG00000197714	ZNF460	G/A	A	1.76279	0.077968		-0.783636		-0.246358		-0.751621		-1.92265		-1.28203		0.430041
rs35422477	ENSG00000175324	LSM1	A/G	G	-1.76186	0.0780693		0.370391		1.86598		0.15951		2.38841		0.30658		2.38447
rs6756847	ENSG00000143891	GALM	G/A	A	-1.75441	0.0793278		0.624947		-0.600814		0.270191		-0.120034		-0.236666		0.0578923
rs9535883	ENSG00000136098	NEK3	G/C	G	-1.7522	0.0797394		0.138344		0.255276		2.2112		0.323922		1.56372		0.667049
rs535334	ENSG00000143333	RGS16	C/T	T	1.74766	0.0805333		-0.395588		-1.69866		-1.66745		0.0711452		-0.315814		-0.118133
rs11777808	ENSG00000241852	C8orf58	A/C	C	1.74691	0.080672		-0.5312		-0.60612		-0.198482		-0.631641		0.0814729		-0.826375
rs17668357	ENSG00000095485	CWF19L1	G/C	C	1.746	0.0808457		0.08959		0.202299		1.30034		0.914544		-1.10011		-0.290706
rs4820005	ENSG00000187860	CCDC157	T/C	C	-1.74339	0.0812638		0.827747		1.23434		1.48433		1.45971		-0.27036		1.26382
rs11078801	ENSG00000170310	STX8	G/C	C	1.74339	0.0812987		-1.26366		-0.645176		-1.10059		-0.183018		-1.23081		-0.474826
rs872786	ENSG00000234222	RP11-315I20.1	A/T	T	1.7427	0.0814035		-1.84789		0.580015		-0.850442		-1.15004		-0.46919		-0.405458
rs11119340	ENSG00000227591	RP1-28O10.1	T/A	A	1.74181	0.0815434		-0.0832549		-0.923598		0.276965		0.487662		-0.502461		0.0372901
rs12822733	ENSG00000002016	RAD52	C/G	G	-1.74172	0.0815434		-1.25849		-1.61477		0.124646		-0.823864		-0.80358		-0.710451
rs6503893	ENSG00000108395	TRIM37	G/A	G	-1.74108	0.0816485		-1.40988		-3.03382	*	-0.646219		-2.26162		-0.986675		-1.16037
rs2822502	ENSG00000185272	RBM11	G/A	A	1.74076	0.0817537		-0.872513		1.87056		-0.507285		1.57279		-0.159972		0.305656
rs4902336	ENSG00000176153	GPX2	C/T	T	1.73904	0.0820348		-2.37178		-1.40692		-2.28703		-2.876		-2.33524		-1.78451
rs3803643	ENSG00000103168	TAF1C	T/G	G	-1.73861	0.0820699		-0.932726		-0.68855		-0.622567		-0.375605		-0.880187		-0.228039
rs3756663	ENSG00000249572	CTD-2203K17.1	C/A	A	-1.73818	0.0821756		-0.0409722		0.306159		-0.821726		0.661013		-0.900673		-1.3831
rs8044354	ENSG00000083799	CYLD	A/G	A	-1.73743	0.0822813		-0.961043		0.408371		-0.657272		1.16451		-0.664135		-0.109265
rs12590195	ENSG00000187630	DHRS4L2	G/C	C	-1.73722	0.0823166		1.35969		-0.636287		0.911417		0.593933		1.11834		0.646231
rs9676777	ENSG00000268001	CTC-241F20.3	G/A	A	-1.7365	0.0824578		-2.28359		-3.94737	*	-2.29743		-2.72795		-0.414847		-2.70726
rs112239920	ENSG00000198113	TOR4A	A/G	A	-1.73512	0.0827054		1.23312		0.169095		1.40552		1.613		1.59139		1.91622
rs4353229	ENSG00000165806	CASP7	T/C	C	-1.73509	0.0827054		-0.856081		-2.82556		-0.352363		-1.54882		-1.98241		-0.73489
rs7165012	ENSG00000128928	IVD	A/G	A	-1.73348	0.0829891		0.472137		-0.320992		0.484101		1.09841		0.307607		0.272497
rs2729779	ENSG00000103642	LACTB	T/C	T	-1.73333	0.0830246		0.80667		-0.895481		1.64435		-0.172893		2.0875		0.242872
rs10886384	ENSG00000107581	EIF3A	T/C	T	-1.7308	0.0834874		0.0739866		0.527184		-0.249748		-1.5024		-0.0018965		1.0948
rs702841	ENSG00000162520	SYNC	C/T	T	1.73016	0.0836303		-0.78486		0.721831		0.737403		1.63938		0.302112		0.922692
rs696095	ENSG00000238142	RP11-108M9.4	G/A	G	1.72938	0.0837733		-0.0818406		1.75579		0.374355		1.4905		0.343967		1.26695
rs534135	ENSG00000181754	AMIGO1	T/C	T	-1.72775	0.0840241		0.138973		0.821306		1.61976		0.38653		0.21799		0.972145
rs113056502	ENSG00000127952	STYXL1	G/A	A	1.72757	0.0840959		-0.506559		2.95306	*	0.423824		2.54077		-0.904254		1.63821
rs4577484	ENSG00000172340	SUCLG2	T/C	C	1.72699	0.0842036		-1.61895		-0.893049		-0.842423		-0.817511		-0.715113		-0.64604
rs13130041	ENSG00000170509	HSD17B13	C/T	T	1.72635	0.0843114		-2.14331		0.792416		-2.22306		0.441893		0.234215		1.91152
rs4796168	ENSG00000205020	CCL4L1	G/A	A	1.72534	0.0844914		1.21551		-0.953928		0.800896		-1.71344		1.84384		-0.177584
rs470929	ENSG00000197971	MBP	C/T	T	-1.72307	0.0848524		-1.43495		0.673966		-0.823682		-0.244464		-0.140783		-0.650057
rs8064882	ENSG00000166263	STXBP4	C/T	T	1.72265	0.0849609		0.150305		1.05617		-0.293587		1.09092		-0.560619		0.168318
rs37759	ENSG00000184903	IMMP2L	C/T	C	-1.72153	0.085142		2.21549		-0.821898		1.57041		-0.0419794		1.7368		-0.297318
rs3766398	ENSG00000130775	THEMIS2	A/G	A	1.72107	0.0852508		-0.0883975		0.537517		-0.141686		0.243071		-0.793474		-0.0107606
rs2583394	ENSG00000254531	AP001816.1	C/T	T	-1.72001	0.0853961		0.553796		0.212769		0.627041		-1.1161		0.918031		0.149768
rs10496175	ENSG00000124380	SNRNP27	T/C	C	1.71889	0.0856508		1.91456		3.27835	*	1.33816		1.00053		0.742312		2.72901
rs10864038	ENSG00000136643	RPS6KC1	C/T	T	-1.7154	0.0862353		0.761969		0.307206		-1.51899		0.792372		0.473857		0.24336
rs11265908	ENSG00000187764	SEMA4D	T/C	C	1.71546	0.0862719		1.94859		0.374563		2.61473		0.610182		2.67792		1.7455
rs11636147	ENSG00000140323	DISP2	C/G	G	1.71391	0.0865655		-1.04306		1.17336		-0.3643		1.41774		-0.941965		0.724769
rs62585226	ENSG00000130560	UBAC1	T/C	C	-1.713	0.0867125		1.12047		0.530596		-0.54633		-0.359025		0.0021315		1.04148
rs2534722	ENSG00000139190	VAMP1	T/G	T	1.71269	0.0867862		-0.0970644		0.0099899		-0.204579		0.0217995		0.323952		0.167834
rs1778484	ENSG00000137338	PGBD1	A/G	G	-1.71145	0.0869704		3.16678	*	0.889317		0.735675		0.338213		1.28741		0.871965
rs10042124	ENSG00000197822	OCLN	G/A	A	1.71057	0.0871919		-0.081748		0.29257		-0.304949		-0.0494654		0.147084		0.403097
rs57534080	ENSG00000198171	DDRGK1	C/T	T	-1.7077	0.0876735		-0.428853		-0.603261		-0.284009		-0.644181		0.588052		0.186294
rs5759624	ENSG00000100218	RTDR1	C/A	A	1.70555	0.0881198		-1.04227		-0.581206		-0.656869		-0.659208		-1.29117		-1.93055
rs1514831	ENSG00000052126	PLEKHA5	T/C	T	-1.70217	0.0887179		-2.54393		-0.824347		-1.42367		-1.47586		-1.35523		-1.52556
rs3822328	ENSG00000213523	SRA1	T/G	G	-1.70173	0.0887929		0.383606		-1.39855		-0.597914		-1.10312		1.0861		-1.63517
rs76986958	ENSG00000145358	DDIT4L	G/A	A	1.69861	0.0893946		3.25046	*	-1.48205		4.25308	*	0.412623		3.69215	*	-0.76394
rs957716	ENSG00000104412	EMC2	G/C	C	-1.6968	0.0896967		1.80666		-0.412427		1.89449		1.40298		1.7777		0.627444
rs2277947	ENSG00000104979	C19orf53	A/G	A	-1.69672	0.0897345		1.07551		0.35952		0.928462		-0.17799		0.602033		0.337451
rs12929829	ENSG00000140750	ARHGAP17	C/A	A	-1.69631	0.0898102		-0.163192		1.27157		0.14117		1.37056		-0.26746		-0.865357
rs6777106	ENSG00000053524	MCF2L2	C/G	G	-1.69575	0.0899238		-0.811223		-1.98228		-1.39968		-1.46651		-0.579094		0.153517
rs4980499	ENSG00000110583	NAA40	G/A	A	1.6935	0.0903794		0.343558		0.879099		-0.282104		0.697135		-1.06403		-0.13575
rs445493	ENSG00000267571	AC104532.4	G/A	A	-1.69246	0.0905316		-1.25002		0.416917		-0.830003		-0.821784		1.27556		-0.360665
rs12270702	ENSG00000152270	PDE3B	G/A	A	1.69178	0.0907223		1.13615		0.757978		1.56752		0.194209		1.70599		1.28757
rs7255218	ENSG00000267106	C19orf82	T/C	C	1.6906	0.0909515		-0.471672		0.408026		-1.44653		-0.615487		-1.82278		-0.593152
rs61629858	ENSG00000163606	CD200R1	C/A	A	1.68975	0.0911045		1.27295		2.7333		1.53859		0.401284		1.54609		0.617108
rs3735840	ENSG00000160948	VPS28	G/A	G	-1.68894	0.0912194		-0.563916		-0.620568		0.79488		-0.0293788		0.76277		0.0783176
rs1357726	ENSG00000107362	ABHD17B	T/C	T	1.68821	0.0913728		1.08879		-0.522531				-0.819584		-0.226567		-1.53969
rs9676435	ENSG00000269343	ZNF587B	G/A	A	-1.68429	0.0921044		0.865236		-0.0671304		1.3625		0.715595		2.21564		0.784718
rs138514	ENSG00000075240	GRAMD4	A/G	G	-1.68369	0.0922203		1.53228		4.00458	*	0.477892		2.24854		1.97642		1.40844
rs12625157	ENSG00000100997	ABHD12	G/A	A	1.68369	0.092259		-1.27763		0.539735		-1.54836		-0.61437		1.45444		0.255508
rs165352	ENSG00000123643	SLC36A1	T/G	G	-1.68243	0.0924526		1.49464		2.5904		2.71824		2.07088		1.40661		2.86339
rs1956905	ENSG00000139899	CBLN3	G/C	C	-1.6815	0.0926464		-0.459047		-5.36877	*	0.410243		-4.48842	*	-0.637722		-2.52914
rs1231281	ENSG00000105538	RASIP1	G/A	A	1.68034	0.0929184		-0.377629		-1.20862		-1.70249		-1.40449		0.286826		-0.697326
rs10964806	ENSG00000188921	PTPLAD2	G/A	A	1.67931	0.0931131		-1.99975		-2.03723		-1.49699		-1.89143		-1.86208		-1.88791
rs7292074	ENSG00000183741	CBX6	C/A	A	-1.67914	0.0931131		1.37007		0.562501		0.387536		0.373815		0.223785		0.236817
rs2470940	ENSG00000237513	RP11-325F22.2	A/C	C	1.67808	0.0933471		0.617169		0.12973		2.13758		1.17376		0.0345887		-0.50728
rs936898	ENSG00000109436	TBC1D9	G/A	A	-1.67786	0.0933471		-0.358396		-0.377699		-0.0057006		0.207819		-0.666871		-0.994255
rs55828715	ENSG00000048544	MRPS10	G/C	G	-1.67752	0.0934252		0.267318		-1.54967		0.258962		-0.779049		-0.455901		-0.587384
rs1032070	ENSG00000108784	NAGLU	C/T	T	-1.67537	0.0938558		1.69843		0.627378		1.6132		0.297232		1.12794		0.0833807
rs59803789	ENSG00000222009	BTBD19	C/T	T	-1.67189	0.0945243		1.61006		1.80666		2.1692		1.74965		0.942793		2.19007
rs10814623	ENSG00000165275	TRMT10B	C/G	C	1.67078	0.0948007		-1.12707		0.207037		0.208853		-1.3223		0.194795		1.67788
rs66496937	ENSG00000054219	LY75	G/A	A	-1.66811	0.095276		0.520787		0.617943		-0.146572		0.0733034		1.0034		0.556041
rs6080761	ENSG00000125844	RRBP1	G/A	A	1.6671	0.0955144		0.0928449		-1.67179		-0.608803		-1.76532		0.295975		-1.49061
rs11699953	ENSG00000100994	PYGB	C/G	C	-1.66575	0.0957533		1.98418		-0.401969		0.107724		-0.801534		-0.445815		0.318891
rs2121116	ENSG00000196670	ZFP62	G/A	A	-1.66514	0.0958729		-0.0286573		-0.379926		0.266914		-0.564437		1.63429		-0.142036
rs7725831	ENSG00000152503	TRIM36	G/A	G	-1.66442	0.0959926		1.52122		0.828069		-1.02431		2.44034		1.6324		1.96279
rs290200	ENSG00000137501	SYTL2	G/A	A	-1.66306	0.0962724		-0.965006		-0.631993		-0.951918		-0.457071		0.444942		0.502046
rs12586772	ENSG00000119655	NPC2	A/T	T	-1.66284	0.0963124		1.54968		0.891725		1.52668		0.538312		1.92049		2.25823
rs4146916	ENSG00000115137	DNAJC27	G/A	A	-1.66199	0.0965128		0.0452335		0.597882		1.31944		1.77428		0.875467		1.69817
rs12936976	ENSG00000265148	BZRAP1-AS1	A/G	G	-1.66149	0.096593		0.673353		-0.0774735		0.0792317		1.013		0.24913		1.36124
rs2289247	ENSG00000114902	SPCS1	G/A	A	1.6614	0.0966331		0.0389618		-1.0369		1.32259		0.645703		0.46919		-0.503114
rs115807384	ENSG00000197712	FAM114A1	A/C	C	1.65904	0.0971158		-1.48963		-0.0265557		-2.02242		-0.747155		-1.48793		0.619376
rs839758	ENSG00000066322	ELOVL1	G/A	G	1.65772	0.0973982		-1.68541		-1.43424		-1.83683		-1.36701		-1.01308		-1.2356
rs57634456	ENSG00000174516	PELI3	A/C	C	-1.65649	0.0976004		-0.0718762		-1.84232		1.14962		-0.890959		0.0664035		-0.0452827
rs8051696	ENSG00000161981	SNRNP25	G/C	C	-1.65579	0.0977623		-0.092111		-0.300895		1.06889		0.0200645		0.375978		-0.521966
rs10122480	ENSG00000238058	RP11-432J22.2	G/C	C	1.65565	0.0978029		3.10846	*	-0.262008		4.18778	*	-0.475994		2.57375		0.199292
rs1180943	ENSG00000162396	PARS2	G/C	C	1.65514	0.0979245		1.32758		-0.493681		-0.999607		-0.613897		-0.564204		0.356238
rs6509214	ENSG00000213889	PPM1N	G/T	T	-1.65492	0.0979245		0.107181		-0.149394		0.442646		-0.899563		0.441671		-0.889449
rs2002444	ENSG00000042493	CAPG	A/G	G	-1.65417	0.0980869		0.911775		0.256752		0.784328		0.0434848		0.54055		0.0327957
rs8182102	ENSG00000153048	CARHSP1	A/G	A	1.65019	0.0989429		0.608495		1.85068		-0.142001		0.931198		-1.81091		-1.01676
[truncated: 1,621 more rows]

## Sheet: CD4T
SNP	Gene	Gene symbol	SNP type	Effect allele	bulk-like-like_ut_eqtl_z	bulk-like-like_ut_eqtl_p	bulk-like-like_ut_eqtl_fdr	z_CD4T_response_3hCA	fdr_response_3hCA	z_CD4T_response_24hCA	fdr_response_24hCA	z_CD4T_response_3hMTB	fdr_response_3hMTB	z_CD4T_response_24hMTB	fdr_response_24hMTB	z_CD4T_response_3hPA	fdr_response_3hPA	z_CD4T_response_24hPA	fdr_response_24hPA
rs1131017	ENSG00000197728	RPS26	C/G	G	-12.426	1.8885e-35	*	6.62546	*	5.36685	*	4.86197	*	3.92397	*	4.58105	*	3.65303	*
rs2074219	ENSG00000170291	ELP5	A/G	A	12.3681	3.89397e-35	*	0.226737		-1.77104		0.410561		-2.36547		-1.06909		-2.60775
rs10760117	ENSG00000226752	PSMD5-AS1	T/G	T	12.2709	1.29963e-34	*	0.170338		2.25998		0.346706		2.44118		-1.32863		1.93034
rs61894839	ENSG00000166435	XRRA1	G/A	A	11.9155	9.83928e-33	*	-0.0838177		1.14433		-0.585463		1.00913		1.26761		1.29609
rs9349050	ENSG00000112139	MDGA1	T/C	T	10.9118	1.01232e-27	*	-0.252235		1.34979		0.202002		-1.24643		1.4724		-0.888742
rs2910686	ENSG00000164308	ERAP2	C/T	T	-10.706	9.51893e-27	*	6.47564	*	-2.58168		5.60449	*	-2.26442		5.96072	*	-0.385921
rs9271520	ENSG00000237541	HLA-DQA2	A/G	G	10.3686	3.44535e-25	*	-1.72058		-1.51632		-1.17243		-4.1602	*	-0.210342		-2.43939
rs8141807	ENSG00000212939	RP1-29C18.10	G/C	C	10.3622	3.6839e-25	*	-3.03583		0.672998		-2.39762		1.61868		-3.71651	*	-1.36945
rs7309189	ENSG00000013573	DDX11	G/A	G	10.346	4.36337e-25	*	1.77396		2.47511		0.0756779		1.23508		0.0812554		1.68741
rs35188965	ENSG00000113504	SLC12A7	C/T	C	10.2043	1.89879e-24	*	-1.43971		-4.28723	*	-0.886893		-3.05424		-1.73905		-2.51429
rs7806458	ENSG00000106565	TMEM176B	G/A	G	9.99543	1.59641e-23	*	-1.73976		-0.892307		-2.97356		-2.18517		-2.07178		-2.36196
rs4147638	ENSG00000183172	SMDT1	G/A	A	-9.97831	1.89498e-23	*	2.62312		2.86418		2.66814		2.02874		2.63371		2.39969
rs2532233	ENSG00000214401	KANSL1-AS1	C/T	T	9.93445	2.94946e-23	*	-7.00583	*	-0.467407		-5.69872	*	-0.0830895		-4.92886	*	0.909524
rs817352	ENSG00000196421	LINC00176	C/T	T	9.83125	8.26283e-23	*	-4.54791	*	-1.51962		-4.63889	*	-1.54062		-4.42696	*	1.22531
rs11541855	ENSG00000132507	EIF5A	T/C	C	-9.79321	1.20185e-22	*	3.0131		2.47343		3.72998	*	2.3848		2.14491		3.65071	*
rs7806458	ENSG00000002933	TMEM176A	G/A	G	9.75742	1.71495e-22	*	-1.30075		0.222178		-0.68179		-0.267606		-0.983071		-1.71483
rs35228013	ENSG00000254859	RP11-661A12.5	G/A	A	9.65557	4.66336e-22	*	1.95932		5.02094	*	2.2995		5.1789	*	2.11112		2.72758
rs12648821	ENSG00000260265	RP11-44F21.5	G/A	A	9.58678	9.10355e-22	*	-4.19497	*	-0.858556		-4.36455	*	0.305469		-6.60319	*	-0.209747
rs2741159	ENSG00000167768	KRT1	C/A	C	9.39107	5.94333e-21	*	-4.00496	*	-1.72949		-4.92049	*	-3.22026		-4.96126	*	0.207751
rs7215297	ENSG00000141698	NT5C3B	C/T	T	9.3681	7.39199e-21	*	-0.0277181		0.644949		-2.00975		-1.12146		-1.24161		-0.531593
rs11772922	ENSG00000158525	CPA5	G/T	T	9.28705	1.58698e-20	*	-7.37944	*	0.156611		-6.25341	*	-0.959749		-6.88531	*	-0.961155
rs66817580	ENSG00000183844	FAM3B	G/T	T	9.22647	2.7988e-20	*	1.73433								0.742965		0.833775
rs17184588	ENSG00000188529	SRSF10	T/C	C	-9.07293	1.15784e-19	*	0.646009		1.63149		2.29307		2.21863		1.27222		0.482374
rs7039222	ENSG00000164978	NUDT2	A/G	G	9.03521	1.63703e-19	*	-1.92561		1.00038		-4.01743	*	-0.35955		-3.32624		-0.183178
rs2136600	ENSG00000240344	PPIL3	C/T	T	-9.03437	1.64905e-19	*	1.95164		0.0645375		2.38217		0.886509		2.50991		0.0760218
rs416568	ENSG00000204644	ZFP57	T/A	A	9.01174	2.03072e-19	*	-3.65514	*	2.18295		-2.23263		1.67133		-3.8309	*	1.87555
rs4970777	ENSG00000134202	GSTM3	C/T	C	-9.00976	2.06433e-19	*	-1.76673		1.62229		-1.93962		3.56003	*	-0.454205		2.0173
rs432206	ENSG00000123219	CENPK	C/G	G	8.86904	7.38057e-19	*	-6.08651	*	0.686655		-3.71054	*	1.53459		-4.23993	*	0.187202
rs2281780	ENSG00000120675	DNAJC15	G/T	T	-8.86612	7.56845e-19	*	-1.64006		-1.66313		-0.430666		0.0074154		-0.959733		0.752358
rs6007595	ENSG00000100376	FAM118A	C/G	G	8.83212	1.0282e-18	*	6.67216	*	7.50852	*	5.08217	*	6.54272	*	4.56322	*	7.36683	*
rs6908428	ENSG00000135541	AHI1	A/G	G	-8.81402	1.20543e-18	*	3.21135		6.02608	*	2.21803		4.65587	*	2.35202		3.5509	*
rs9306156	ENSG00000160305	DIP2A	T/C	C	8.74496	2.23411e-18	*	-0.692957		-1.40649		0.0694091		-0.892915		-0.904767		-1.30361
rs2276683	ENSG00000236682	AC068282.3	C/G	G	8.73304	2.48005e-18	*	-1.24613		-3.86153	*	-2.06156		-2.55118		-1.43227		-3.69081	*
rs9612520	ENSG00000184674	GSTT1	T/G	G	-8.70551	3.15899e-18	*	3.03568		-1.61553		3.21236		-0.428618		4.53973	*	-0.362593
rs1437891	ENSG00000138381	ASNSD1	A/G	A	-8.68193	3.88869e-18	*	3.52125	*	1.78587		1.06513		0.179541		1.94919		1.87923
rs36053285	ENSG00000270127	RP11-526I2.5	T/C	C	-8.67027	4.30605e-18	*	0.930428		0.513232		1.00385		-0.185515		2.04631		0.538394
rs7045416	ENSG00000204001	LCN8	G/C	C	8.54456	1.29206e-17	*	0.0179522		0.0355449		-1.15721		-0.196955
rs9306156	ENSG00000160307	S100B	T/C	C	8.45164	2.87338e-17	*	0.646953		-0.132541		-0.762003		1.04947		0.249914		0.147794
rs9357006	ENSG00000186470	BTN3A2	A/C	C	-8.44492	3.04045e-17	*	0.0369205		-5.32905	*	0.402579		-4.40987	*	0.767618		-3.25432
rs884181	ENSG00000165730	STOX1	T/C	C	8.30308	1.01515e-16	*	-0.77907		-0.950436		-1.98669		-1.93662		-2.04572		-2.15808
rs62480001	ENSG00000036448	MYOM2	G/C	C	8.26042	1.45185e-16	*	-3.64289	*	-5.11483	*	-2.79832		-5.22986	*	-3.39594		-3.97427	*
rs62224180	ENSG00000182362	YBEY	G/C	C	8.06817	7.1459e-16	*	-4.68222	*	-2.21728		-2.63093		-1.85251		-1.53563		1.19895
rs16967494	ENSG00000133392	MYH11	C/T	T	7.93196	2.15992e-15	*	-1.51105		1.67251		-0.401632		3.08498		-1.88801		0.931553
rs2346586	ENSG00000226124	FTCDNL1	T/C	T	7.90186	2.74904e-15	*	-2.60862		-1.3789		-3.58673	*	-1.46638		-2.93632		-2.58999
rs949055	ENSG00000149403	GRIK4	C/T	C	7.88145	3.23733e-15	*	-0.374932		0.342367		0.306376		0.193915		0.173302		0.199142
rs9890200	ENSG00000006282	SPATA20	A/C	C	-7.87223	3.47902e-15	*	2.75333		1.48787		2.6001		1.33732		2.79759		1.59118
rs2246577	ENSG00000141560	FN3KRP	T/C	T	-7.86086	3.81079e-15	*	-0.10022		-1.23789		0.031729		-2.07872		0.463727		-0.792724
rs7546268	ENSG00000236624	CCDC163P	T/C	T	7.83377	4.74095e-15	*	-0.692662		3.54182	*	-1.28942		1.24076		-1.17931		2.67176
rs113162983	ENSG00000228857	AC104653.1	C/A	C	-7.79292	6.54366e-15	*	3.86416	*	0.346154		2.73957		-0.364848		1.96276		0.38018
rs11648403	ENSG00000129925	TMEM8A	C/T	T	-7.73218	1.05704e-14	*	3.62361	*	1.95955		3.26608		1.44114		2.75801		0.236481
rs3806160	ENSG00000116791	CRYZ	T/C	T	7.72865	1.08736e-14	*	0.178171		1.10056		0.398075		-0.466468		-1.40412		0.973449
rs10276099	ENSG00000196683	TOMM7	A/G	A	-7.5707	3.70933e-14	*	1.3674		-0.496466		0.633512		0.313619		0.487935		-0.535243
rs7077538	ENSG00000180817	PPA1	T/G	G	7.49667	6.54945e-14	*	0.743982		0.827923		-0.35951		0.79863		-0.935781		1.38747
rs6598075	ENSG00000177963	RIC8A	C/G	G	7.49317	6.73169e-14	*	1.18408		-4.57143	*	1.98417		-3.13259		0.529375		-4.18917	*
rs11246065	ENSG00000251661	RP11-326C3.11	A/G	G	7.47931	7.47764e-14	*	-5.2357	*	-2.18549		-4.44295	*	-0.678107		-4.96442	*	-2.38419
rs17700376	ENSG00000108107	RPL28	A/G	G	-7.45569	8.93242e-14	*	0.751675		1.29428		-0.709022		1.43959		-0.139502		1.28509
rs6458200	ENSG00000188056	TREML4	G/T	T	7.39773	1.38668e-13	*	1.69184		-0.601944		-0.799028		0.65223		0.70369		-0.217006
rs3824729	ENSG00000107796	ACTA2	G/A	A	7.35459	1.91787e-13	*	0.599475		4.44045	*	0.819997		2.80039		-0.899623		-0.0310359
rs636049	ENSG00000197345	MRPL21	A/C	C	-7.35132	1.96141e-13	*	1.1469		0.046517		1.93738		2.35534		3.02969		0.907799
rs7187776	ENSG00000178952	TUFM	A/G	G	7.31206	2.63195e-13	*	-2.21098		-1.22624		-2.15582		-1.30827		-1.42789		-0.926935
rs11580138	ENSG00000143184	XCL1	C/T	T	7.28673	3.17875e-13	*	-0.725972		-1.19788		1.63842		-1.24437		0.267226		-0.727294
rs11070457	ENSG00000171763	SPATA5L1	A/C	C	7.27187	3.54729e-13	*	-0.348504		-1.9817		-1.79528		-2.58304		-2.08008		-0.962716
rs10819317	ENSG00000160408	ST6GALNAC6	A/G	G	-7.2718	3.54729e-13	*	1.688		1.3857		1.86676		1.56072		1.91224		1.63336
rs13140099	ENSG00000245954	RP11-18H21.1	G/A	A	-7.25987	3.8709e-13	*	0.87171		3.43299	*	0.92877		2.39348		1.79213		2.30611
rs252893	ENSG00000155542	SETD9	T/C	T	-7.25309	4.07038e-13	*	-2.2121		-0.531743		-1.78012		-0.142366		-1.74308		-0.55816
rs9790789	ENSG00000240005	RP11-293A21.1	C/A	A	7.23362	4.70356e-13	*	-1.16497		-0.732432		-0.848864		-1.19666		-1.11836		0.984908
rs1059264	ENSG00000197119	SLC25A29	C/T	T	7.22846	4.88717e-13	*	-1.18338		4.2905	*	-0.286407		1.04668		1.409		-0.192721
rs479777	ENSG00000236935	AP003774.1	T/C	C	7.16736	7.65472e-13	*	-4.14328	*	-0.791088		-2.21502		-1.40593		-2.8677		-1.80934
rs345781	ENSG00000248905	FMN1	A/G	G	7.12432	1.04687e-12	*	-6.77341	*	-5.37342	*	-7.54344	*	-4.02181	*	-6.79912	*	-4.5801	*
rs5756736	ENSG00000100079	LGALS2	G/A	G	7.12181	1.06527e-12	*	1.61619		1.38665		-0.0279207		-0.833768		-0.1363		-0.491839
rs7605964	ENSG00000236213	AC006369.2	T/C	T	7.07989	1.44363e-12	*	-2.36361		-3.36357	*	-1.95753		-2.52166		-3.3343		-2.0481
rs968567	ENSG00000134824	FADS2	C/T	T	7.05616	1.71364e-12	*	-4.81642	*	0.938367		-2.98751		-0.247193		-3.764	*	1.60134
rs2395943	ENSG00000124587	PEX6	A/G	A	-6.99831	2.58902e-12	*	2.64495		-1.34538		1.98128		0.409931		1.8342		-0.184468
rs6955367	ENSG00000121716	PILRB	A/G	G	6.99705	2.61501e-12	*	2.58637		1.49372		2.5948		0.646709		-0.256118		-2.50999
rs12878578	ENSG00000100448	CTSG	G/A	A	6.98176	2.91837e-12	*	0.927321		0.0640354		0.112285		0.0948112		0.681512		0.413412
rs10500316	ENSG00000189068	VSTM1	C/T	T	6.96113	3.37866e-12	*	-1.43467		-2.1593		-0.242801		-0.795208		-0.148894		-0.580812
rs835044	ENSG00000184752	NDUFA12	T/C	T	6.88795	5.66618e-12	*	0.185438		-0.563703		-1.83697		-0.282226		-0.334105		-1.11739
rs7632486	ENSG00000170293	CMTM8	G/A	G	6.88594	5.74637e-12	*	-0.494632		-0.898481		-0.768239		-0.999516		-0.81504		-0.823883
rs7856656	ENSG00000137106	GRHPR	C/T	T	6.81043	9.73277e-12	*	-2.9692		-1.65311		-2.75228		-0.843945		-1.30315		-0.520156
rs11636944	ENSG00000182253	SYNM	T/G	G	-6.71641	1.86014e-11	*	-1.57858		-2.21889		-0.65142		-3.46113	*	-2.52119		-4.28563	*
rs1978713	ENSG00000174652	ZNF266	C/G	G	-6.66987	2.55803e-11	*	-1.66758		-0.681501		-2.05267		-0.376947		-1.42278		-1.48391
rs2300077	ENSG00000112299	VNN1	T/C	C	6.62466	3.4819e-11	*	-0.544108		-1.93044		0.834279		0.348973		-0.885639		-0.764432
rs7136238	ENSG00000127337	YEATS4	G/T	G	6.62347	3.51029e-11	*	-2.14729		-0.975013		-1.01371		-1.7469		-1.3665		-0.360754
rs4498009	ENSG00000129055	ANAPC13	C/G	C	-6.62064	3.5726e-11	*	0.642943		0.0599291		-0.141296		-0.412388		0.259909		0.216446
rs2516835	ENSG00000135951	TSGA10	C/T	T	-6.61672	3.67058e-11	*	1.71872		-0.612556		1.55817		0.118281		0.876514		-1.14728
rs12525110	ENSG00000234147	RP3-460G2.2	G/A	G	6.60504	3.97517e-11	*	-0.373484		1.00668		1.21292		-0.181841		0.161675		-1.10129
rs3751325	ENSG00000166896	XRCC6BP1	A/T	T	-6.58845	4.43993e-11	*	0.982796		-0.947385		0.992652		-0.105231		1.19494		-2.76632
rs9273493	ENSG00000179344	HLA-DQB1	C/T	T	6.54358	6.01357e-11	*	0.297408		-1.25051		-0.667337		-1.80837		-0.175595		-1.39751
rs2847256	ENSG00000260302	RP11-973H7.1	T/A	T	-6.54004	6.14366e-11	*	-1.38791		-0.245093		0.604638		-0.125968		-0.195136		0.211738
rs8062041	ENSG00000257017	HP	C/T	T	-6.53164	6.49839e-11	*	0.12088		0.556799		0.194995		0.355378		0.157148		0.728645
rs1615243	ENSG00000168038	ULK4	T/C	C	6.53175	6.50708e-11	*	-0.654738		0.644789		0.723872		-1.55134		-1.09796		0.239452
rs35797125	ENSG00000108384	RAD51C	G/A	A	6.51928	7.06834e-11	*	-1.36399		-0.403395		-1.27485		-1.50167		-0.836899		-1.07319
rs3966782	ENSG00000141503	MINK1	T/C	C	6.51269	7.3861e-11	*	-2.74253		-1.83526		-1.65135		-0.737437		-2.79098		-0.607657
rs17305311	ENSG00000170889	RPS9	T/C	C	-6.51243	7.3861e-11	*	1.48562		-0.147675		0.914555		1.17		1.99176		1.33305
rs3099936	ENSG00000176209	SMIM19	C/T	T	6.50768	7.63609e-11	*	-2.05784		-0.285441		-1.13132		-1.18624		-0.743896		-1.08792
rs816868	ENSG00000156113	KCNMA1	C/T	T	-6.49437	8.3365e-11	*	0.325473		1.23818		0.180682		-0.374124		-0.192788		-0.431156
rs7605824	ENSG00000035115	SH3YL1	G/A	A	-6.47507	9.46864e-11	*	3.03414		5.73686	*	3.20187		5.5087	*	2.73043		4.38771	*
rs4338909	ENSG00000197020	ZNF100	T/G	T	6.47443	9.51894e-11	*	-1.19642		1.3776		0.0705076		-0.598165		0.30464		0.657989
rs1651887	ENSG00000175221	MED16	G/A	A	6.46871	9.8915e-11	*	-2.05027		-3.86697	*	-1.05636		-2.42551		-1.08184		-1.8718
rs10242703	ENSG00000146574	CCZ1B	G/A	A	-6.46779	9.944e-11	*	-1.72216		-1.72884		-0.493567		-0.555508		-1.06911		-0.224192
rs11150882	ENSG00000187624	C17orf97	G/A	A	6.46088	1.04151e-10	*	4.38322	*	7.25991	*	6.27507	*	7.46635	*	4.47079	*	4.76526	*
rs10110952	ENSG00000129295	LRRC6	G/T	T	-6.44959	1.12146e-10	*	1.82622		0.670996		1.43445		-0.122231		0.745323		0.34203
rs11935989	ENSG00000251022	THAP9-AS1	A/T	T	-6.4335	1.24617e-10	*	-0.0349318		1.37073		-0.77794		1.32185		0.99151		0.994536
rs3008111	ENSG00000172785	CBWD1	A/T	A	6.42172	1.34849e-10	*	1.2198		-3.3496	*	2.83273		-2.06392		2.99145		-1.96772
rs6708265	ENSG00000115687	PASK	A/G	G	-6.4203	1.35917e-10	*	-1.60488		-2.09581		-0.8191		-3.81196	*	0.334866		-3.19024
rs489941	ENSG00000162620	LRRIQ3	C/A	A	-6.41872	1.37353e-10	*	0.484285		-1.80757		1.53955		-1.94624		0.846782		-1.60238
rs11608938	ENSG00000120647	CCDC77	G/T	T	-6.37153	1.87066e-10	*	1.84339		1.25091		0.707496		1.67665		1.23823		0.361089
rs1293299	ENSG00000079459	FDFT1	A/C	C	-6.35934	2.02543e-10	*	2.15976		1.77203		3.43454		2.24487		3.05216		1.39753
rs9022	ENSG00000182372	CLN8	C/A	A	-6.35336	2.10607e-10	*	5.16134	*	6.61588	*	4.82307	*	5.55347	*	4.72522	*	5.18922	*
rs1044213	ENSG00000142188	TMEM50B	C/G	C	-6.34957	2.15876e-10	*	1.34664		-0.314897		1.30915		-1.14469		0.113954		-1.46075
rs8629	ENSG00000165171	WBSCR27	C/T	T	6.34562	2.2156e-10	*	-1.4056		1.88153		-1.35818		2.13165		0.308143		3.43798
rs2303260	ENSG00000135698	MPHOSPH6	C/G	G	-6.33586	2.35807e-10	*	-0.128109		-0.593606		1.95385		-0.0855661		1.66172		-0.48441
rs75500402	ENSG00000169710	FASN	A/G	G	6.32328	2.56201e-10	*	2.06829		-5.21766	*	1.57312		-4.87879	*	2.72817		-3.88474	*
rs2278180	ENSG00000242550	SERPINB10	A/G	G	6.29968	2.98415e-10	*	1.48995		-0.159957		-0.115041		1.1438		0.851822		1.37026
rs34034499	ENSG00000214087	ARL16	G/C	C	-6.25254	4.03675e-10	*	0.71902		-1.42465		1.35354		-0.0857831		2.0829		-0.681067
rs948636	ENSG00000134779	TPGS2	G/C	C	-6.24505	4.23258e-10	*	1.20109		-1.1784		2.19494		0.57008		1.65886		-0.417648
rs117521606	ENSG00000185829	ARL17A	T/C	C	6.23505	4.51778e-10	*	1.15487		-0.218563		1.42783		1.73021		0.645462		0.951914
rs4233115	ENSG00000198756	COLGALT2	G/A	G	-6.22257	4.88983e-10	*	-1.24085		-0.88852		-1.87061		1.79342		0.384282		-0.773801
rs4073738	ENSG00000183092	BEGAIN	T/C	C	-6.20653	5.41432e-10	*	1.64691		3.12446		1.36644		1.89238		0.981479		1.85475
rs7662433	ENSG00000251580	RP11-539L10.3	G/A	A	-6.2001	5.63915e-10	*	1.58861		-2.57825		3.19647		-0.472281		2.63676		-1.06224
rs7917584	ENSG00000240291	RP11-499P20.2	G/A	A	6.19441	5.85075e-10	*	-1.40834		-1.98679		-0.373593		-0.255481		-1.48514		-0.703006
rs34495	ENSG00000248489	CTD-2007H13.3	G/T	T	6.17971	6.42642e-10	*	-0.209448		1.84268		0.403162		-0.0792254		-0.14025		1.60756
rs846808	ENSG00000117595	IRF6	C/T	T	6.12931	8.8322e-10	*	-3.59023	*	-2.54459		-2.82373		-3.30618		-2.9863		-4.26075	*
rs7143764	ENSG00000258289	CHURC1	A/G	G	6.08114	1.19435e-09	*	-2.44565		-1.64414		-1.94036		-1.22444		-1.62419		-0.97961
rs147446876	ENSG00000136682	CBWD2	C/T	T	-6.0798	1.20333e-09	*	-0.923685		-0.783274		-0.8129		-0.499903		-1.08422		0.89274
rs2731670	ENSG00000246334	PRR7-AS1	A/C	A	-6.06482	1.31954e-09	*	4.28002	*	3.69676	*	3.19312		1.87507		3.3798		1.70895
rs2267989	ENSG00000140092	FBLN5	G/A	A	-6.03163	1.62143e-09	*	1.79226		-4.94054	*	0.637612		-4.61994	*	-0.210839		-5.2312	*
rs138616686	ENSG00000124588	NQO2	A/G	G	-6.02805	1.65796e-09	*	1.11221		-0.941593		1.96753		-0.0386821		0.374812		-0.499975
rs4753126	ENSG00000110218	PANX1	C/T	T	6.02347	1.70791e-09	*	-0.378735		-0.73081		-0.255695		-1.46892		-0.0403197		-1.81776
rs1809668	ENSG00000233930	KRTAP5-AS1	G/A	G	6.01906	1.75498e-09	*	-2.64667		-1.97588		-2.38681		-1.53864		-2.68319		-0.794331
rs2732275	ENSG00000172728	FUT10	G/A	G	6.00673	1.89454e-09	*	-0.189694		0.395735		-0.0208757		1.4416		-0.390103		0.132896
rs730078	ENSG00000104835	SARS2	A/G	A	5.99037	2.09583e-09	*	-1.89052		-0.347245		0.134465		-0.418729		-1.15771		0.241672
rs2869492	ENSG00000234719	RP11-166B2.1	C/T	C	5.98945	2.10617e-09	*	-0.383322		1.72779		-0.837869		1.81266		0.215681		3.58796	*
rs6538421	ENSG00000198015	MRPL42	C/T	T	-5.96548	2.43737e-09	*	0.955201		1.83019		0.290433		1.96148		1.45748		2.02367
rs9634292	ENSG00000251301	RP11-81H14.2	T/A	T	-5.95951	2.52856e-09	*	1.14036		-1.65434		0.780844		-1.05044		0.82257		-0.33501
rs4984808	ENSG00000261505	LA16c-358B7.3	C/T	C	5.95405	2.61667e-09	*	-0.868624		-0.597367		0.216335		-0.949104		-1.45402		-1.1381
rs6720375	ENSG00000197927	C2orf27A	G/C	G	-5.92023	3.2116e-09	*	-0.158002		-2.53412		-0.165486		-1.49117		0.391941		0.537196
rs2632277	ENSG00000144182	LIPT1	C/T	T	-5.90828	3.45446e-09	*	0.308625		0.776306		0.414299		0.365492		0.0332702		-1.36805
rs11039337	ENSG00000109920	FNBP4	T/C	C	-5.87762	4.15755e-09	*	-2.57726		1.45091		-1.58012		0.504002		-0.360808		-1.27407
rs2236472	ENSG00000182871	COL18A1	C/T	T	-5.84627	5.02325e-09	*	-2.86483		2.85005		-1.93362		1.716		-0.343245		2.75877
rs12277188	ENSG00000177042	TMEM80	T/C	T	-5.84219	5.15159e-09	*	-1.17964		1.11201		-1.58061		0.31229		0.783373		-0.156612
rs4504745	ENSG00000197958	RPL12	A/G	A	-5.8387	5.25781e-09	*	0.157704		-0.357808		2.17088		0.59646		1.96226		-0.15695
rs11612245	ENSG00000139610	CELA1	T/C	C	5.82725	5.6365e-09	*	-2.00973		-2.21585		-2.73894		-2.86555		-2.39307		-2.00194
rs9527	ENSG00000166275	C10orf32	C/T	T	-5.82227	5.80085e-09	*	-0.9641		-0.154689		-0.627826		-1.04051		-0.26746		-2.19741
rs3734618	ENSG00000124780	KCNK17	A/G	A	5.82117	5.84966e-09	*	0.187379		-0.510132				-0.164729		-0.164729		0.170702
rs10889104	ENSG00000184292	TACSTD2	C/G	G	5.79585	6.79963e-09	*	-2.17869		-0.105447		-0.876075		-2.19496		-1.84761		-0.805303
rs1473807	ENSG00000185808	PIGP	G/A	A	5.78547	7.234e-09	*	-2.50353		-0.471014		-0.28436		-0.151159		-1.83846		0.135637
rs1662955	ENSG00000172954	LCLAT1	T/C	C	5.78307	7.33801e-09	*	-2.77627		-2.83021		-2.69827		-2.87056		-2.76721		-2.45435
rs55775354	ENSG00000184898	RBM43	G/A	G	5.77265	7.80576e-09	*	-0.309862		2.365		-1.29054		0.265319		-0.234327		-0.0769438
rs6843595	ENSG00000168824	NSG1	A/G	G	-5.76317	8.25339e-09	*	3.93041	*	0.563416		3.14868		1.89671		3.68144	*	0.945522
rs17698176	ENSG00000176681	LRRC37A	T/G	G	5.74224	9.34543e-09	*	-2.62415		-0.92373		-1.33764		-0.601767		-1.06292		0.243614
rs57371943	ENSG00000120645	IQSEC3	G/C	C	5.73707	9.63683e-09	*	-3.28124		-0.524806		-2.52946		1.99961		-2.16482		-1.31634
rs9348724	ENSG00000153157	SYCP2L	G/C	C	5.71957	1.06901e-08	*	-1.41421		-1.19277		-1.98396		-1.63196		-0.660498		-1.39894
rs2640738	ENSG00000110723	EXPH5	C/T	C	-5.70518	1.16207e-08	*	2.37149		1.34246		3.4523		-0.186768		1.97903		2.98876
rs6719488	ENSG00000226806	AC011893.3	G/T	G	5.68109	1.33909e-08	*	-1.77755		-2.57633		0.109037				-0.909967		-2.44154
rs4623482	ENSG00000147421	HMBOX1	C/G	G	-5.67727	1.36757e-08	*	-0.837456		-1.21929		1.1396		-0.639469		2.0966		1.92265
rs8130507	ENSG00000237945	LINC00649	T/C	T	-5.66701	1.4515e-08	*	0.920149		-0.491329		2.03311		0.417811		1.77479		-1.28673
rs504781	ENSG00000259715	CTD-3110H11.1	T/C	C	5.64635	1.64033e-08	*	-1.41398		-0.609873		-1.21246		2.22444		-1.62939		-0.503679
rs1628955	ENSG00000166839	ANKDD1A	T/C	T	5.64359	1.66724e-08	*	-4.12113	*	-0.687235		-3.42311		-1.9716		-4.59409	*	-2.21818
rs1133328	ENSG00000163576	EFHB	G/T	T	5.62237	1.88541e-08	*	-0.786613		-0.551672		-0.71799		3.06082		-0.364665		1.53997
rs10020773	ENSG00000151552	QDPR	A/C	C	-5.6144	1.97245e-08	*	0.088366		0.953959		0.599744		0.82754		0.740756		0.845686
rs568617	ENSG00000172543	CTSW	C/T	T	-5.60873	2.03734e-08	*	4.73749	*	6.99048	*	4.43946	*	6.7528	*	5.16238	*	5.78541	*
rs10194024	ENSG00000135919	SERPINE2	C/A	C	5.6039	2.09703e-08	*	-0.378361		-2.87783		0.899428		-1.39713		0.346261		-0.766693
rs12886130	ENSG00000165502	RPL36AL	C/T	T	-5.57214	2.51542e-08	*	1.70553		1.30483		2.22657		0.775408		1.09527		0.395666
rs4727187	ENSG00000188372	ZP3	C/A	A	-5.56203	2.66395e-08	*	-0.377516		0.74495		-0.115648		0.698215		0.16251		1.11324
rs3009576	ENSG00000142856	ITGB3BP	T/C	C	5.56175	2.67312e-08	*	-0.978162		2.31355		-0.797251		1.4577		-0.721175		0.914959
rs71347129	ENSG00000173272	MZT2A	G/A	A	5.54864	2.87966e-08	*	-1.02939		0.765633		-0.377561		0.0516981		-0.362917		-0.593579
rs1512740	ENSG00000138757	G3BP2	T/C	C	-5.5385	3.04899e-08	*	1.1259		2.29943		-1.01757		1.58867		-1.02215		1.16077
rs2972632	ENSG00000267053	CTD-3162L10.1	A/G	A	5.53725	3.07346e-08	*	-0.135859		-1.1205		-2.0755		-2.33025		-2.1072		-2.03338
rs10402601	ENSG00000161265	U2AF1L4	G/C	C	5.53467	3.11939e-08	*	-2.875		-1.62057		-2.01857		-0.909527		-2.04008		0.47265
rs2279692	ENSG00000198468	FLVCR1-AS1	C/T	C	-5.51846	3.41711e-08	*	-0.197125		-3.69403	*	0.161887		-2.55461		-1.30767		-3.02955
rs11580138	ENSG00000143185	XCL2	C/T	T	-5.50933	3.60059e-08	*	-0.791976		-0.389813		-1.74837		-0.403143		-0.169259		-0.947253
rs5753106	ENSG00000241528	RP1-130H16.16	A/G	G	-5.50702	3.64586e-08	*	2.31181		2.07084		1.08195		1.98674		1.05015		1.7988
rs60648747	ENSG00000089169	RPH3A	G/A	A	5.50295	3.73806e-08	*	-0.148573		-1.59621		1.40437		-1.67888		-2.21552
rs11242109	ENSG00000197375	SLC22A5	G/T	T	-5.50244	3.74231e-08	*	0.247869		1.74063		0.865863		0.488142		0.295767		1.41952
rs12676438	ENSG00000104497	SNX16	C/T	C	5.49402	3.9293e-08	*	0.722124		0.354899		0.612933		-0.364236		-0.285165		-0.162338
rs6689461	ENSG00000269175	AC093157.1	A/G	G	5.49015	4.01934e-08	*	-0.775789		1.22202		0.0378316		-0.0443217		1.19677		0.215076
rs6073624	ENSG00000101109	STK4	T/C	C	5.47973	4.26288e-08	*	-3.77057	*	-5.28186	*	-2.15444		-3.75262	*	-1.81584		-4.34194	*
rs2847256	ENSG00000267654	RP11-973H7.4	T/A	T	-5.46698	4.57716e-08	*	-0.42602		1.15762		0.474025		1.2279		1.32253		0.918835
rs620476	ENSG00000106772	PRUNE2	C/A	A	5.45854	4.80444e-08	*	-1.89117		-0.413063		-1.6066		0.699172		-1.65648		-1.08977
rs62066723	ENSG00000233483	CTD-2020K17.4	T/C	C	-5.45626	4.85885e-08	*	-1.9656		0.980623		-0.714731		0.387269		0.151268		0.936569
rs9520848	ENSG00000041515	MYO16	T/C	C	5.45372	4.93602e-08	*	-3.17898		-0.854316		-2.96031		-1.30096		-3.71632	*	-2.21611
rs7261003	ENSG00000054793	ATP9A	C/T	T	-5.4499	5.03698e-08	*	1.0973		0.193184		0.132388		0.586628		-1.65477		0.746533
rs171531	ENSG00000049192	ADAMTS6	A/G	G	5.43548	5.46736e-08	*	0.861375		-1.56122		-0.161123		-2.10346		-0.799799		-2.36846
rs8048206	ENSG00000131634	TMEM204	T/C	C	5.43372	5.52283e-08	*	0.769188		1.05283		-1.16168		1.39147		0.369451		0.725054
rs36040835	ENSG00000125743	SNRPD2	T/G	G	-5.4292	5.66072e-08	*	-0.201701		0.966153		0.291011		0.570779		1.39886		1.65775
rs2241976	ENSG00000125637	PSD4	G/A	G	5.42563	5.77602e-08	*	-2.43797		-2.73679		-1.58813		-2.07707		-2.14394		-2.20775
rs11101980	ENSG00000168765	GSTM4	T/G	G	-5.42358	5.84105e-08	*	4.66368	*	-1.5493		3.24791		-0.888934		3.36547		0.124395
rs12051245	ENSG00000103253	HAGHL	T/C	C	5.4208	5.93329e-08	*	-1.13847		2.04356		-0.948547		1.25245		-2.05403		2.52873
rs34196120	ENSG00000080573	COL5A3	T/C	T	-5.41879	6.00004e-08	*	3.10163		2.41735		1.43128		2.60907		2.75636		1.94446
rs10819317	ENSG00000106992	AK1	A/G	G	-5.38975	7.05361e-08	*	0.352798		-0.371285		0.852301		-0.271329		0.622991		-0.260997
rs17718122	ENSG00000146707	POMZP3	A/G	G	5.38685	7.17232e-08	*	1.19789		-1.10277		-0.130912		-1.25974		-0.175171		-1.4705
rs2243977	ENSG00000139192	TAPBPL	C/T	T	5.37997	7.45686e-08	*	-0.95125		2.89742		-2.40203		1.42929		-1.4632		1.18151
rs7314691	ENSG00000139044	B4GALNT3	G/A	A	5.37969	7.46515e-08	*	-0.562144		0.707699		-0.202987		0.928939		0.418186		-0.507072
rs4988374	ENSG00000100290	BIK	C/A	A	-5.37089	7.83012e-08	*	2.51054		2.94256		2.22616		3.62876	*	2.54133		2.26639
rs4275	ENSG00000260065	CTA-445C9.15	A/G	G	5.36891	7.92623e-08	*	-1.04204		0.764785		-0.536959		-0.73852		-0.292685		-0.132901
rs1022088	ENSG00000173917	HOXB2	A/T	T	-5.36588	8.05019e-08	*	-3.2035		-2.86396		-2.56537		-2.97705		-2.74606		-2.95633
rs56084453	ENSG00000196653	ZNF502	A/G	G	5.35565	8.5273e-08	*	-0.557371		-0.244476		0.453454		-0.151565		-0.748823		2.02026
rs10852891	ENSG00000233223	AC113189.5	G/A	A	-5.34806	8.88333e-08	*	1.02535		-1.1951		2.20873		-0.817049		2.14972		-1.27564
rs2069235	ENSG00000100321	SYNGR1	G/A	A	5.33704	9.4497e-08	*	-1.55693		-1.05024		-1.58904		-2.89707		-2.11603		-1.98262
rs10772397	ENSG00000247157	RP11-434C1.1	C/T	C	5.31367	1.0748e-07	*	-1.84691		0.668379		-1.96841		-0.0628664		-1.55666		0.369422
rs77111187	ENSG00000176485	PLA2G16	T/G	G	5.30064	1.15423e-07	*	-1.34496		-1.01504		-1.30519		-1.5407		-0.356652		-1.80702
rs731835	ENSG00000083845	RPS5	T/C	C	-5.29498	1.19016e-07	*	0.368548		2.70831		0.365919		0.899324		0.974217		1.58187
rs36047207	ENSG00000144791	LIMD1	C/A	A	5.28987	1.2245e-07	*	-0.120266		3.04216		-1.34824		1.98297		-0.870644		2.28696
rs9909256	ENSG00000171916	LGALS9C	G/T	G	-5.28791	1.23661e-07	*	1.35409		1.25097		-0.999971		0.856343		-0.412835		1.14876
rs835342	ENSG00000116157	GPX7	A/G	G	5.26467	1.40495e-07	*	-3.11966		-1.73897		-1.20941		-1.89352		-1.883		-1.51568
rs992035	ENSG00000128534	NAA38	C/T	C	5.26229	1.42342e-07	*	-0.359789		-0.711309		-1.98267		-1.82085		-2.05529		-1.1689
rs1715456	ENSG00000160588	MPZL3	G/A	G	-5.25978	1.44212e-07	*	1.70526		3.40212	*	-0.0677915		3.51717	*	1.66952		2.91892
rs13030124	ENSG00000163599	CTLA4	G/A	G	-5.24867	1.53093e-07	*	-2.23286		-2.30249		-0.858224		-0.357496		0.623842		-0.330444
rs2300141	ENSG00000173262	SLC2A14	T/C	C	5.23484	1.65164e-07	*	-1.0783				-4.69836	*	-3.36187		-2.21371
rs12656825	ENSG00000182230	FAM153B	A/G	G	-5.21526	1.83421e-07	*	4.36135	*	2.04946		3.77536	*	2.09906		2.62179		0.25457
rs7924483	ENSG00000142102	ATHL1	T/A	T	-5.20681	1.91918e-07	*	2.61399		3.68268	*	1.93889		2.94797		2.53883		1.85249
rs880033	ENSG00000177570	SAMD12	C/T	C	5.19971	1.99718e-07	*	-3.02999		0.759431		-3.03764		-1.92877		-3.01096		-1.08526
rs2246809	ENSG00000205809	KLRC2	G/A	A	-5.19755	2.01878e-07	*	2.37963		0.784802		-0.0270541		0.169071		1.40576		0.126137
rs11826681	ENSG00000152219	ARL14EP	G/C	C	-5.19467	2.0494e-07	*	0.332803		-2.20159		-0.114935		-2.47464		-0.533085		-0.925715
rs4786384	ENSG00000262370	RP11-473M20.9	T/C	C	5.19265	2.07377e-07	*	-4.54986	*	-2.33206		-4.54176	*	-2.92526		-4.02411	*	-3.14717
rs3093949	ENSG00000198563	DDX39B	C/T	T	-5.18692	2.13709e-07	*	1.07432		2.65909		0.798774		1.49037		-0.290592		0.791367
rs80002576	ENSG00000128408	RIBC2	A/G	G	-5.18139	2.20227e-07	*	2.7998		4.03318	*	2.17901		3.18124		2.8823		3.75389	*
rs2351245	ENSG00000153113	CAST	G/T	T	5.17048	2.33593e-07	*	-1.75412		-0.271165		-1.76512		-0.156259		-1.44715		-0.0768675
rs12570348	ENSG00000203791	METTL10	G/T	G	5.16964	2.34596e-07	*	-0.974905		-1.18352		-1.03011		-1.25958		-1.20674		0.0312315
rs6796	ENSG00000136240	KDELR2	T/C	C	-5.16513	2.40182e-07	*	-1.68696		-0.500807		-1.0942		-0.685674		-1.26406		-0.227254
rs5760119	ENSG00000099977	DDT	C/G	G	-5.16246	2.43543e-07	*	-2.32032		-1.62515		-2.21518		-2.61663		-0.755617		-1.92256
rs9356478	ENSG00000198818	SFT2D1	T/C	C	-5.14935	2.61321e-07	*	2.51945		0.177561		1.81359		0.447859		2.59787		1.44707
rs10166776	ENSG00000130414	NDUFA10	G/A	A	-5.14866	2.62158e-07	*	-0.772714		-0.346378		-0.550639		-0.376972		-0.43224		-0.115793
rs12443580	ENSG00000198848	CES1	T/C	C	-5.14825	2.62718e-07	*	1.53564		1.77044		1.1867		2.43106		2.32423		1.52598
rs55954660	ENSG00000183281	PLGLB1	C/T	T	5.1434	2.70098e-07	*	-0.60934		-0.0865956		-0.584015		-0.190602		-1.05775		-1.53748
rs221045	ENSG00000142632	ARHGEF19	T/C	C	5.13533	2.81844e-07	*	1.02935		2.21451		-0.989919		1.0325		1.10189		1.8753
rs13133517	ENSG00000038002	AGA	C/T	C	-5.12932	2.90667e-07	*	1.15953		1.71017		1.54576		0.328785		1.34257		-0.155533
rs367070	ENSG00000170866	LILRA3	G/A	G	-5.11593	3.12083e-07	*	0.178117		0.570048		1.41033		-0.220399		0.218826		-1.07521
rs2604874	ENSG00000188493	C19orf54	A/C	C	5.10734	3.26968e-07	*	-0.462592		1.01809		-2.3225		-0.563347		-2.04702		0.21009
rs3848528	ENSG00000181027	FKRP	G/T	G	5.1039	3.329e-07	*	-1.75178		-2.65288		-0.361302		-0.259999		-2.28421		-1.099
rs10412005	ENSG00000185198	PRSS57	C/T	C	-5.09973	3.40013e-07	*	1.48279		0.358694		-0.709046		-0.0989254		0.0041392		-0.865087
rs61511730	ENSG00000113595	TRIM23	C/A	A	5.0973	3.44714e-07	*	-1.47375		-0.271156		-2.13013		-1.19445		-1.77646		-1.27262
rs11849114	ENSG00000165410	CFL2	C/T	T	5.08491	3.68014e-07	*	-2.81411		-1.6788		-1.77375		-2.37907		-2.53415		-3.44381
rs72832987	ENSG00000167914	GSDMA	A/C	C	5.0817	3.74269e-07	*	-1.26602		0.545901		-0.754528		0.105928		-1.54287		1.91457
rs7126061	ENSG00000166387	PPFIBP2	G/A	G	-5.07794	3.81429e-07	*	1.2274		1.60294		1.68827		3.16685		2.63605		1.3841
rs6461691	ENSG00000230658	KLHL7-AS1	G/A	A	5.07664	3.84249e-07	*	-2.21562		-1.68706		-2.60252		-0.960937		-2.07736		-1.75726
rs2007031	ENSG00000231621	AC013264.2	A/G	G	5.06445	4.09689e-07	*	-5.02994	*	-3.84172	*	-5.343	*	-4.27821	*	-5.12555	*	-2.08937
rs4849179	ENSG00000125618	PAX8	C/T	T	-5.06015	4.18817e-07	*	0.963144		-0.608465		0.888358		-0.521911		0.364061		-0.308452
rs2711897	ENSG00000164039	BDH2	C/T	T	5.05483	4.30842e-07	*	1.355		-0.993474		0.606381		-1.03432		-0.285606		0.571604
rs17529791	ENSG00000171806	METTL18	A/C	C	-5.04688	4.48801e-07	*	-0.793937		-2.16857		0.402694		-1.65129		-0.913805		-1.4578
rs9971029	ENSG00000079332	SAR1A	G/A	A	-5.02724	4.97175e-07	*	1.86835		0.614961		1.88367		-0.0200925		2.51863		1.25562
rs1757183	ENSG00000198937	CCDC167	C/T	T	-5.02215	5.10829e-07	*	4.22226	*	2.48882		3.47618	*	2.14902		3.82577	*	0.745504
rs1377586	ENSG00000145214	DGKQ	G/A	A	5.01867	5.20494e-07	*	-0.196582		-0.30499		0.843529		-0.488123		-0.595012		-0.979797
rs4355856	ENSG00000106829	TLE4	C/T	C	5.00839	5.49414e-07	*	-0.308225		-1.94846		-1.0431		-2.05032		-0.939377		-1.26283
rs171162	ENSG00000063854	HAGH	A/T	T	5.00469	5.59781e-07	*	-1.00168		-0.332555		-2.1388		-1.61013		0.51094		1.76486
rs2237678	ENSG00000164597	COG5	T/G	G	5.00429	5.60945e-07	*	-2.2724		2.45435		-0.855629		0.94842		-1.34586		0.612974
rs2314639	ENSG00000125534	PPDPF	T/C	T	-4.99862	5.76882e-07	*	0.232732		1.57185		0.917151		-0.161769		1.05957		-0.0389894
rs151232	ENSG00000176476	CCDC101	T/C	T	4.99558	5.87139e-07	*	0.948377		0.369279		-0.294071		-0.761483		-0.0776937		-0.183733
rs11079797	ENSG00000141295	SCRN2	C/T	T	-4.98069	6.3322e-07	*	2.59291		-2.38721		1.49892		-1.26912		1.81947		-0.709438
rs3793735	ENSG00000185736	ADARB2	T/C	C	4.97945	6.37817e-07	*	1.37027		5.62486	*	1.63814		4.25068	*	1.46212		3.75612	*
rs254415	ENSG00000171530	TBCA	G/T	T	-4.97362	6.5653e-07	*	0.171448		2.37499		1.11093		1.99784		0.463085		1.24127
rs3767964	ENSG00000117505	DR1	C/T	T	4.97225	6.61974e-07	*	-1.7773		-1.3229		-1.08825		-1.53527		-1.59052		-0.344524
rs2071951	ENSG00000103245	NARFL	T/C	C	4.96531	6.86303e-07	*	0.722887		-0.146999		-1.15788		-1.02342		-1.1736		-0.428557
rs441346	ENSG00000100979	PLTP	G/C	G	4.96053	7.03482e-07	*	-0.220703		-0.493069		-0.0411259		0.711593		0.343334		1.03542
rs11024614	ENSG00000110768	GTF2H1	C/T	C	-4.95957	7.06385e-07	*	0.1915		0.0326276		0.337767		0.225216		-0.530161		-0.25926
rs2193535	ENSG00000139433	GLTP	A/C	A	4.94973	7.43662e-07	*	0.119275		-0.366473		-2.86435		-1.52606		-0.538562		-0.794818
rs2235910	ENSG00000117115	PADI2	G/T	G	-4.93193	8.13919e-07	*	-1.03994		-0.71762		-0.924133		-0.0101602		-1.65626		-0.127865
rs658084	ENSG00000170486	KRT72	C/G	G	-4.93191	8.13919e-07	*	1.66086		2.34152		2.12349		1.87514		2.16652		2.19452
rs11682128	ENSG00000136717	BIN1	G/A	A	4.93068	8.19774e-07	*	-0.89143		-1.23759		-1.53108		-1.44929		-1.52354		-1.16506
rs2954654	ENSG00000161016	RPL8	A/G	G	4.92968	8.23982e-07	*	2.2864		2.52801		0.488237		0.837171		-1.68062		0.363833
rs4931215	ENSG00000133687	TMTC1	A/G	G	4.90811	9.20099e-07	*	-0.296645		-1.15629		-1.02331		2.30436		-0.435271		-0.343306
rs62116613	ENSG00000204920	ZNF155	G/A	A	-4.90075	9.54472e-07	*	-2.92187		-1.68968		-1.56076		-1.85015		-1.07199		-1.66621
rs9928759	ENSG00000260349	RP11-473I1.5	A/C	A	-4.89948	9.6032e-07	*	-0.0863838		0.542425		0.167698		2.11204		1.25167		1.05125
rs3745936	ENSG00000007129	CEACAM21	A/T	T	-4.89365	9.89074e-07	*	2.68541		-2.47866		2.22355		-0.227142		2.1201		-0.868251
rs9271520	ENSG00000196126	HLA-DRB1	A/G	G	-4.88981	1.00836e-06	*	-0.156619		0.537814		-0.208347		-0.33123		-0.066838		-0.585234
rs17011636	ENSG00000225265	RP11-378J18.3	T/C	C	-4.88469	1.03534e-06	*	0.878923		-0.0132213		1.43923		0.214858		1.39386		0.861775
rs1827293	ENSG00000142794	NBPF3	G/A	A	4.87994	1.06193e-06	*	0.5131		1.74983		-0.865852		0.77533		-0.335832		-0.299053
rs12806698	ENSG00000167325	RRM1	C/A	A	4.86979	1.11824e-06	*	-1.61781		-3.48334	*	-1.46996		-3.9901	*	-1.68396		-3.04925
rs34954129	ENSG00000198826	ARHGAP11A	A/T	T	-4.86859	1.12392e-06	*	0.436597		-1.73941		0.600124		-1.48209		0.122036		-0.541287
rs393727	ENSG00000026297	RNASET2	T/A	T	4.85949	1.17742e-06	*	2.76546		-2.56866		1.29905		-2.58893		1.55854		-1.41808
rs150458741	ENSG00000167618	LAIR2	T/G	G	-4.84987	1.23461e-06	*	1.7128		2.37641		1.64023		1.95835		2.48528		1.50115
rs34323	ENSG00000178878	APOLD1	G/A	G	4.84548	1.26357e-06	*	-1.51269		0.0019713		-0.955901		0.413164		-0.715699		1.55524
rs62423804	ENSG00000189241	TSPYL1	T/C	C	-4.84015	1.29709e-06	*	1.28068		1.63202		1.98082		1.15496		-0.23899		1.855
rs62287198	ENSG00000172578	KLHL6	A/G	G	-4.83301	1.34356e-06	*	1.81804		1.89183		2.06383		2.00347		0.605557		0.881197
rs1248645	ENSG00000151208	DLG5	T/C	C	-4.82918	1.37083e-06	*	0.904069		0.920577		-0.765794		0.657039		1.12054		0.382718
rs4329748	ENSG00000139197	PEX5	C/T	T	4.8178	1.4515e-06	*	-0.257405		0.134087		-2.05574		-0.57853		-2.24922		-0.893769
rs1199046	ENSG00000168071	CCDC88B	C/T	T	-4.81087	1.50177e-06	*	1.06281		2.73955		0.638469		0.926911		0.247259		0.976782
rs2270836	ENSG00000169715	MT1E	C/T	T	-4.81046	1.50478e-06	*	-3.83423	*	2.05928		-3.65668	*	1.55606		-4.38011	*	1.97401
rs7214534	ENSG00000230148	HOXB-AS1	C/T	T	-4.80156	1.57403e-06	*	0.462763		-1.71275		1.37069		-0.439115		1.2065		-0.442718
rs144396788	ENSG00000246228	CASC8	T/C	C	4.79983	1.58824e-06	*	-1.54975		-1.5281
rs1045291	ENSG00000156795	WDYHV1	T/C	C	-4.79959	1.58983e-06	*	0.481991		0.0876082		1.20309		0.714162		0.268433		0.163927
rs858300	ENSG00000226816	AC005082.12	A/G	G	4.79816	1.60258e-06	*	-0.522578		1.65296		-0.0263546		0.838972		0.892624		1.64981
rs4803	ENSG00000157992	KRTCAP3	A/G	G	4.78867	1.67949e-06	*	-4.30864	*	-1.63459		-3.66117	*	-2.5286		-3.26304		-1.96664
rs4883149	ENSG00000205846	CLEC6A	G/A	G	-4.76636	1.87547e-06	*	0.9046		3.3734	*	-0.358562				0.887478		1.54293
rs12954962	ENSG00000264745	RP11-403A21.2	C/T	T	-4.7553	1.98054e-06	*	2.12542		2.08077		1.41999		0.899445		1.99592		0.834173
rs12666349	ENSG00000106341	PPP1R17	T/C	C	-4.74938	2.04021e-06	*	1.04075		0.886843		0.818838		0.403838		-0.60321		-0.412447
rs34514	ENSG00000166847	DCTN5	G/A	A	4.74571	2.07889e-06	*	-0.178815		-0.289531		0.789374		-0.552524		-0.163463		0.688098
rs4801230	ENSG00000152439	ZNF773	A/G	A	4.74108	2.12666e-06	*	-1.0401		-1.6802		-1.32583		-1.72075		-1.52229		-1.82841
rs12704823	ENSG00000135205	CCDC146	C/T	T	-4.73206	2.22099e-06	*	3.567	*	-1.14758		3.28844		0.186232		2.6928		0.624085
rs1984357	ENSG00000074695	LMAN1	G/C	C	4.72316	2.32391e-06	*	0.981098		-0.468942		-0.154693		0.305328		-1.1335		-0.366436
rs6600214	ENSG00000103202	NME4	C/T	T	4.72264	2.32849e-06	*	-0.850351		-0.583213		0.195461		0.423488		-0.831782		-0.421378
rs36111742	ENSG00000118777	ABCG2	A/G	G	4.7187	2.37473e-06	*	-0.612858		1.58273		-1.80631		0.3316		-0.880387		0.726997
rs611676	ENSG00000183780	SLC35F3	A/G	G	4.71768	2.38643e-06	*	-4.7076	*	2.41315		-3.71224	*	-0.787405		-5.81272	*	-1.07916
rs114089535	ENSG00000206503	HLA-A	T/G	T	4.69912	2.61438e-06	*	0.395109		-0.588281		-0.721956		-0.849221		-0.954148		-0.122076
rs1101799	ENSG00000258181	RP11-493L12.4	A/G	G	4.69365	2.68439e-06	*	-1.86138		2.28766		-0.737025		1.3312		-0.875644		-0.468762
rs4390300	ENSG00000108064	TFAM	A/G	A	-4.68915	2.74275e-06	*	2.29712		0.574047		2.88084		2.59829		2.60958		3.38595
rs1471539	ENSG00000031691	CENPQ	A/G	G	4.68406	2.8133e-06	*	-1.5198		-0.153048		-2.80215		-1.08726		-2.96917		-1.33397
rs2064521	ENSG00000055211	GINM1	G/T	T	-4.68187	2.84089e-06	*	1.01026		0.9347		-0.196565		1.3233		1.33991		-0.0040755
rs13381	ENSG00000135778	NTPCR	T/C	C	4.68013	2.86875e-06	*	-2.51868		0.929908		-1.45341		-1.09535		-2.24775		0.0468752
rs12418562	ENSG00000254427	RP11-430H10.1	G/C	C	4.67021	3.00907e-06	*	-1.88168		0.6563		0.914421		-0.237331		-2.06641		1.38348
rs11546509	ENSG00000254682	RP11-660L16.2	G/A	A	-4.66739	3.05035e-06	*	2.48024		-2.22848		1.18909		-1.90217		0.920373		-3.9236	*
rs3825546	ENSG00000182512	GLRX5	T/C	C	4.65018	3.31935e-06	*	0.324311		-0.651814		1.12564		0.928398		0.482174		0.398148
rs3740358	ENSG00000119969	HELLS	G/A	A	4.64507	3.40076e-06	*	-1.4438		-0.987767		-1.85211		-0.365182		-2.24817		-0.592421
rs1249816	ENSG00000137968	SLC44A5	A/T	T	4.64361	3.4239e-06	*	-3.07379		-0.735713		-0.808688		-0.19155		-0.985029		1.35336
rs2905	ENSG00000012963	UBR7	C/T	T	4.6428	3.43719e-06	*	0.289455		-0.744622		0.820834		-0.462365		-1.05672		-0.812854
rs62502366	ENSG00000155970	MICU3	G/A	A	4.64257	3.44385e-06	*	-0.574914		-1.69178		-0.802761		-1.01687		0.0705828		-0.132266
rs4802995	ENSG00000189190	ZNF600	G/C	C	-4.64223	3.44385e-06	*	-0.51788		-3.11486		-0.666839		-1.82953		-0.696137		-2.73625
rs2466076	ENSG00000157168	NRG1	G/T	T	4.64097	3.47063e-06	*	0.975321		1.46404		1.03255		1.34424		0.795336		0.68891
rs55665119	ENSG00000117242	PINK1-AS	C/T	C	-4.63863	3.50438e-06	*	-0.257047		-1.03791		-0.677432		-0.348624		0.481376		-1.21296
rs7561215	ENSG00000152672	CLEC4F	A/G	A	4.63802	3.51797e-06	*	0.3092		-0.495403		-0.0868476		0.0008173		0.824673		0.516774
rs2805103	ENSG00000167136	ENDOG	A/T	T	-4.63542	3.55904e-06	*	1.40685		0.123183		0.495695		0.400954		-0.693341		-1.15004
rs9590403	ENSG00000130177	CDC16	C/T	T	4.63078	3.64608e-06	*	-0.786862		0.0825063		-0.188132		-0.328725		-0.0683945		1.12802
rs9306156	ENSG00000160310	PRMT2	T/C	C	4.6305	3.6496e-06	*	0.404553		0.59131		0.402199		0.51865		-0.529227		-1.53437
rs3118625	ENSG00000119383	PPP2R4	A/C	C	-4.62274	3.78595e-06	*	-0.997764		-1.00427		-0.279113		0.686216		0.682628		-0.104675
rs7258249	ENSG00000090661	CERS4	G/A	A	4.61567	3.91961e-06	*	-2.26351		-1.74504		-2.65672		-1.44449		-2.31043		-0.115235
rs8100232	ENSG00000130312	MRPL34	G/A	A	4.61166	3.99581e-06	*	-1.81913		-1.21369		-0.208183		-0.719009		-1.86244		-0.559791
rs67594352	ENSG00000156110	ADK	T/C	C	4.60629	4.10094e-06	*	0.211404		0.0528208		1.4305		1.96747		-0.0640902		0.349291
rs12979151	ENSG00000141934	PPAP2C	G/C	C	4.60326	4.16048e-06	*	-0.733908		2.16786		-0.529815		1.06082		0.920337		0.227869
rs1061810	ENSG00000149084	HSD17B12	A/C	A	-4.60208	4.18051e-06	*	-1.85813		-0.0057885		-0.875856		-0.230481		-1.25069		0.576529
rs2695284	ENSG00000111666	CHPT1	G/A	G	-4.60099	4.20467e-06	*	0.366444		-1.96693		0.795647		-1.64439		0.298206		-1.16148
rs268157	ENSG00000154518	ATP5G3	G/A	G	4.57714	4.71691e-06	*	0.359783		-0.92457		1.45516		-1.52411		-0.757745		-1.37624
rs3736461	ENSG00000057608	GDI2	G/C	C	-4.56431	5.00925e-06	*	-0.103567		0.156193		1.65142		0.364753		1.55981		0.768716
rs13334203	ENSG00000175643	RMI2	G/A	A	4.56309	5.04278e-06	*	-1.53014		1.10181		-0.531625		0.625662		-1.41085		1.61793
rs11729857	ENSG00000145390	USP53	C/G	G	4.53988	5.63076e-06	*	-1.50421		0.467407		-0.368381		-0.966548		0.390322		0.035129
rs4759247	ENSG00000076067	RBMS2	T/G	G	-4.53928	5.64145e-06	*	0.338385		1.42879		1.39302		2.03065		0.33849		1.0554
rs1142981	ENSG00000225733	FGD5-AS1	T/C	C	4.53665	5.71684e-06	*	0.022689		-0.753365		0.384819		-0.984212		-1.44706		-2.58368
rs11144225	ENSG00000106733	NMRK1	A/T	T	-4.51986	6.18396e-06	*	-1.31426		-2.44546		-2.1765		-2.53942		-1.59244		-1.77623
rs2522968	ENSG00000108264	TADA2A	G/A	G	4.5172	6.27219e-06	*	0.76787		0.873699		-1.24772		0.746552		-0.982045		-0.210733
rs8058314	ENSG00000184939	ZFP90	A/G	G	-4.51431	6.34963e-06	*	0.48929		1.04748		1.6056		1.25623		0.583689		0.901951
rs6122136	ENSG00000197457	STMN3	C/A	A	-4.51362	6.36763e-06	*	3.83315	*	3.29685	*	2.63738		2.0472		3.54664		2.46575
rs2306386	ENSG00000160959	LRRC14	C/T	T	4.50933	6.50725e-06	*	-0.198733		1.64843		-0.500402		0.333786		-1.30717		-1.16646
rs6440683	ENSG00000144895	EIF2A	T/C	C	-4.50897	6.51339e-06	*	0.274801		0.101659		-0.33948		-0.256613		-1.11077		-0.79615
rs683039	ENSG00000091844	RGS17	G/T	T	4.50757	6.56268e-06	*	-0.464618		1.74704		0.382265		0.393262		-2.31323		0.413149
rs2058077	ENSG00000268030	AC005253.2	C/T	C	4.50532	6.63105e-06	*	0.397289		1.25619		1.84102		2.10156		1.84859		1.56783
rs1793398	ENSG00000158555	GDPD5	C/A	A	4.50128	6.75709e-06	*	-2.16554		-2.01303		-2.1865		-2.62142		-3.04309		-1.14863
rs7335866	ENSG00000152520	PAN3	G/A	A	4.48696	7.23009e-06	*	-1.34287		-1.31204		-1.27529		-1.40862		-0.276362		-0.2981
rs13303068	ENSG00000242086	LINC00969	A/G	G	4.47955	7.48531e-06	*	0.0667339		-0.165414		-0.261055		0.105682		-0.551705		-0.291222
rs5751776	ENSG00000218537	AP000350.4	C/A	A	-4.47867	7.50638e-06	*	1.29112		-0.332835		2.35311		1.2726		2.27221		0.0544876
rs10242703	ENSG00000122674	CCZ1	G/A	A	4.47777	7.54869e-06	*	1.51326		-1.31456		1.21341		0.473864		0.516894		-0.223693
rs76355614	ENSG00000111671	SPSB2	G/A	A	4.47036	7.81465e-06	*	2.98556		1.57868		1.1092		1.52967		1.41228		1.93932
rs4147594	ENSG00000143198	MGST3	C/T	T	-4.46836	7.88068e-06	*	1.26217		-0.870894		0.304432		0.0284029		0.818137		-0.914984
rs10910420	ENSG00000168275	COA6	G/C	C	4.45675	8.32698e-06	*	0.266312		1.09744		-0.0032758		1.56154		0.325741		1.49446
rs12490	ENSG00000145284	SCD5	C/T	T	4.45658	8.33475e-06	*	0.57082		0.985055		-0.269745		0.213428		1.43463		2.61556
rs12230244	ENSG00000172322	CLEC12A	A/T	T	4.45488	8.39714e-06	*	-0.785938		0.394376		0.884812		-0.794358		-0.841619		0.62501
rs13093185	ENSG00000114670	NEK11	T/C	C	4.45359	8.45211e-06	*	-1.77826		-0.480161		-2.19547		-1.84244		-1.22725		-1.35499
rs60046962	ENSG00000152969	JAKMIP1	C/T	C	4.45044	8.57105e-06	*	-0.955828		-0.116499		0.264585		0.0575452		-0.292719		-0.822005
rs41284471	ENSG00000237943	PRKCQ-AS1	G/A	A	-4.44944	8.60304e-06	*	2.29108		0.212069		1.63468		1.62637		1.16896		0.852739
rs57086064	ENSG00000197928	ZNF677	A/G	G	-4.43714	9.11366e-06	*	-1.16224		-2.06635		-0.740649		-1.45028		-0.278465		-2.14243
rs2321966	ENSG00000248810	RP11-362F19.1	T/C	T	-4.42569	9.60855e-06	*	-0.332667		0.353002		-0.817425		-0.304764		-0.85296		-0.270188
rs2289149	ENSG00000246898	LINC00920	C/T	C	4.4241	9.689e-06	*	0.716785		3.27742	*	0.139465		3.72229	*	0.514967		3.74192	*
rs11176120	ENSG00000127311	HELB	G/A	G	-4.42344	9.70697e-06	*	-1.0112		2.54361		-1.27799		1.63267		-0.670475		2.52911
rs12224172	ENSG00000177030	DEAF1	G/A	A	4.41447	1.01291e-05	*	5.33987	*	-0.0188749		3.81494	*	1.22803		4.09214	*	0.311651
rs4463801	ENSG00000174194	AGAP8	C/T	T	4.41398	1.01572e-05	*	0.0652457		0.568767		0.0037561		0.0102748		-0.87557		-0.225456
rs2719795	ENSG00000182621	PLCB1	G/A	A	-4.40179	1.07356e-05	*	1.48496		0.218389		0.495413		1.80858		-0.506444		0.200984
rs62215189	ENSG00000160284	SPATC1L	A/G	G	-4.39862	1.08851e-05	*	3.18602		-1.23415		3.68365	*	-1.04677		3.98893	*	-1.94382
rs17093027	ENSG00000214078	CPNE1	A/T	T	-4.39636	1.10061e-05	*	0.762143		-1.21545		-0.176874		-1.20093		-1.34303		-1.81265
rs657259	ENSG00000167766	ZNF83	G/A	A	-4.39568	1.10366e-05	*	2.12464		0.263611		2.13323		0.513638		2.18634		0.825425
rs34131947	ENSG00000170955	PRKCDBP	T/C	C	4.39515	1.10773e-05	*	-0.530773		-1.59873		-0.757336		0.413345		0.37972		1.21401
rs7127272	ENSG00000177697	CD151	A/G	G	-4.38915	1.13768e-05	*	-0.404393		-1.96274		-2.08287		-0.593138		-2.29539		-2.02613
rs6916947	ENSG00000203778	FAM229B	G/A	A	4.38	1.18679e-05	*	-1.80539		-0.649333		-0.341946		-2.39536		-0.178142		-2.20295
rs1124397	ENSG00000107731	UNC5B	T/C	C	4.37503	1.21432e-05	*	0.396363		0.385307		1.01414		0.28087		0.634751		-0.177264
rs434371	ENSG00000105499	PLA2G4C	C/T	C	-4.37397	1.2199e-05	*	-1.90518		-1.67852		-1.9183		-0.83324		-0.0561465		-1.04274
rs171531	ENSG00000113593	PPWD1	A/G	G	4.37391	1.22102e-05	*	-1.09979		0.362676		-1.38713		-0.883066		-0.947685		-2.84679
rs7707346	ENSG00000169230	PRELID1	C/G	G	-4.37325	1.22326e-05	*	0.923106		1.1481		1.20305		1.7231		1.3642		2.5443
rs2072448	ENSG00000171860	C3AR1	G/A	A	-4.3725	1.22776e-05	*	-1.18036		-0.111857		-0.587134		-0.888125		-0.840358		-0.661388
rs7900024	ENSG00000120539	MASTL	C/A	C	4.37049	1.24019e-05	*	-4.41891	*	-5.41801	*	-4.00537	*	-4.87646	*	-3.72508	*	-5.68192	*
rs62290601	ENSG00000196526	AFAP1	T/A	A	4.36951	1.24588e-05	*	-0.668787		1.63967		-1.47773		-1.41234		-2.65339		-1.886
rs1904418	ENSG00000151150	ANK3	A/G	G	-4.36829	1.2516e-05	*	1.93085		-2.31352		-0.358483		-2.76243		0.315788		-0.323657
rs447077	ENSG00000226524	RP1-102H19.8	C/T	C	4.36181	1.28997e-05	*	-0.0232065		0.854697		-0.442452		-0.654602		-1.13615		-0.177021
rs2720022	ENSG00000139714	MORN3	C/T	T	4.35836	1.31137e-05	*	-2.96183		-0.572016		-1.81824		-1.95934		-2.30294		-0.208446
rs249491	ENSG00000129596	CDO1	G/A	A	4.35058	1.35889e-05	*	1.23476		2.18122		4.31512	*	3.68621	*	2.42542		2.41512
rs901854	ENSG00000235978	AC018816.3	G/A	G	-4.34586	1.38643e-05	*	1.64912		0.723062		1.47472		1.92129		1.12703		1.84192
rs7424172	ENSG00000115956	PLEK	T/C	C	4.34387	1.40039e-05	*	-1.23951		-1.33624		-2.08599		-2.11759		-1.75975		-2.71653
rs10048321	ENSG00000101751	POLI	T/C	T	-4.3397	1.42612e-05	*	-0.346047		0.0789179		-0.828559		-0.181975		-0.719022		-0.920967
rs2290019	ENSG00000104731	KLHDC4	C/A	A	-4.33884	1.43133e-05	*	-0.0324589		0.244171		-0.706413		-0.132607		-0.110101		-0.465259
rs12975582	ENSG00000267265	CTC-550B14.7	G/A	A	4.33466	1.46025e-05	*	-0.554599		-0.995814		0.688347		0.367315		-0.56272		0.282357
rs2413692	ENSG00000189306	RRP7A	T/C	C	-4.33363	1.46557e-05	*	-1.79981		-0.52884		-1.02844		0.270924		-0.363387		1.98107
rs11084686	ENSG00000131944	C19orf40	A/G	G	4.33265	1.47359e-05	*	0.365578		0.598614		-0.153814		1.49037		1.1919		0.495525
rs2245344	ENSG00000115750	TAF1B	T/C	T	-4.33151	1.4803e-05	*	-0.318041		-0.894682		-1.62418		-0.54538		0.333953		-0.479312
rs1008982	ENSG00000170430	MGMT	T/C	C	-4.32045	1.55606e-05	*	0.708235		-1.03247		-0.338455		-0.309626		1.20345		-1.54884
rs6976714	ENSG00000237310	GS1-124K5.4	G/A	A	4.31289	1.612e-05	*	-1.91527		0.0098343		-1.67635		-0.69286		-3.25671		-1.85835
rs178931	ENSG00000205464	ATP6AP1L	A/T	T	4.31237	1.61638e-05	*	-1.26702		1.60571		-0.257283		0.747996		-1.8735		0.562233
rs639268	ENSG00000111912	NCOA7	T/G	G	4.31116	1.62518e-05	*	-1.46423		-0.250128		-2.10379		-0.734969		-1.38661		-0.85956
rs62492100	ENSG00000261455	LINC01003	G/A	A	-4.31096	1.62518e-05	*	0.170338		-0.966175		0.161245		-1.25776		-0.447432		-0.376258
rs11121529	ENSG00000054523	KIF1B	C/G	G	4.29995	1.70952e-05	*	0.782535		-0.0724639		-0.557713		-0.646471		0.109876		1.75431
rs79749098	ENSG00000257218	GATC	C/G	G	4.29859	1.72035e-05	*	1.10949		1.08225		1.0054		0.299034		-0.0146964		0.812854
rs62065493	ENSG00000176749	CDK5R1	C/G	C	-4.29365	1.75641e-05	*	1.69089		1.99881		2.85496		2.44893		1.87214		1.07727
rs3829658	ENSG00000254521	SIGLEC12	G/A	G	4.29042	1.78352e-05	*	-0.893087		1.6872		-0.128447		0.825471		0.429669		1.15155
rs873458	ENSG00000116688	MFN2	G/A	G	4.28803	1.80289e-05	*	-0.84226		-1.10483		-0.951767		-0.253856		-0.597985		-0.554335
rs9657360	ENSG00000147813	NAPRT1	T/C	C	-4.28474	1.82904e-05	*	1.28373		-2.9856		1.43793		-1.39542		0.166951		-1.94786
rs518204	ENSG00000111837	MAK	T/C	C	-4.28414	1.83398e-05	*	0.293463		1.50209		0.11347		1.227		1.35805		0.0960541
rs2297549	ENSG00000143466	IKBKE	A/G	G	-4.28414	1.83398e-05	*	-0.0033951		-0.625165		-0.679858		1.35893		-0.79369		0.840867
rs35864669	ENSG00000142252	GEMIN7	G/A	A	-4.27382	1.91997e-05	*	1.24954		-0.350437		0.64336		0.957408		0.247536		-0.355421
rs16967494	ENSG00000263335	AF001548.5	C/T	T	4.27223	1.93554e-05	*	-0.924294		1.14642		-1.46812		1.07857		-0.860829		0.290646
rs12566489	ENSG00000162692	VCAM1	C/T	T	-4.27127	1.9425e-05	*	-0.37276		-0.188029		0.388409		0.21803		0.710824		0.227536
rs2365709	ENSG00000065268	WDR18	C/T	T	4.27078	1.94948e-05	*	0.965675		0.126262		-0.155121		-0.220896		2.18198		-1.211
rs60118647	ENSG00000174749	C4orf32	G/T	T	-4.259	2.0516e-05	*	0.905711		0.822129		1.37758		2.41186		1.39448		1.55838
rs260503	ENSG00000268516	CTD-3138B18.5	T/C	T	4.25574	2.08489e-05	*	-2.49229		-0.987248		-1.85493		0.0976589		-1.20554		-0.0694365
rs2428188	ENSG00000004809	SLC22A16	G/C	C	4.25513	2.09049e-05	*			-0.444104						-1.06626
rs3192882	ENSG00000157322	CLEC18A	A/T	T	-4.24985	2.13771e-05	*	0.395017		-0.385653		0.18803		0.734901		1.45529		-0.836546
rs3112526	ENSG00000166582	CENPV	T/C	C	4.24791	2.1588e-05	*	-0.625431		-1.83068		-0.905097		-1.83892		-2.19237		-1.36644
rs10885342	ENSG00000197142	ACSL5	T/C	T	4.24429	2.19375e-05	*	-0.721132		-0.0781131		-0.453794		-0.692187		-1.28369		-2.03859
rs12041151	ENSG00000171517	LPAR3	A/G	G	4.24216	2.21537e-05	*	1.65723		-1.18262		2.56295		0.769797		1.84831		-0.922748
rs10908500	ENSG00000163468	CCT3	A/T	T	-4.23409	2.29367e-05	*	0.525361		-0.435759		-0.827267		-0.885904		1.75443		0.0998218
rs11685651	ENSG00000144362	PHOSPHO2	T/C	C	-4.2335	2.2998e-05	*	2.41246		-1.31805		1.55813		0.596769		1.24975		-0.941771
rs12137878	ENSG00000097046	CDC7	G/T	G	4.21534	2.49557e-05	*	0.52164		0.616109		1.35199		-0.264731		0.78868		-1.05927
rs10748568	ENSG00000228701	TNKS2-AS1	A/G	G	4.21162	2.53568e-05	*	-0.815062		0.579424		-1.80461		-0.836321		-1.80896		-0.860659
rs2291004	ENSG00000188227	ZNF793	C/A	A	4.20321	2.63168e-05	*	-1.12812		0.0099946		-0.0876117		-1.41281		2.29637		0.362492
rs67876192	ENSG00000197013	ZNF429	A/C	C	-4.20305	2.63168e-05	*	0.56496		-1.37117		1.11754		-1.221		0.0926016		0.662739
rs58147624	ENSG00000182389	CACNB4	G/A	A	4.20081	2.65973e-05	*	0.961743		1.62009		1.1314		2.04387		0.960019		0.195936
rs10820973	ENSG00000188312	CENPP	T/A	A	4.19615	2.7167e-05	*	-1.08631		1.33987		-1.6872		-1.55299		-2.22315		-1.59801
rs6605627	ENSG00000133739	LRRCC1	A/T	A	-4.19432	2.73595e-05	*	1.98122		-0.493708		-1.91972		-0.0574769		0.96774		-0.293037
rs16947438	ENSG00000178607	ERN1	G/T	T	-4.19349	2.74562e-05	*	2.53839		0.357727		1.79457		1.40271		1.51366		0.393841
rs9394985	ENSG00000180992	MRPL14	C/G	G	4.18264	2.88194e-05	*	-1.12774		0.592427		-1.07121		0.0040472		-1.71926		-1.41009
rs12945522	ENSG00000166750	SLFN5	A/C	C	4.18154	2.8972e-05	*	4.03302	*	3.15417		3.58633	*	1.17758		2.76956		0.742025
rs7345	ENSG00000189171	S100A13	G/T	T	-4.18022	2.90997e-05	*	-0.0470046		0.108806		0.240571		0.126957		-0.324046		0.279923
rs7842142	ENSG00000104427	ZC2HC1A	T/G	T	-4.17689	2.95379e-05	*	-0.0727333		-0.0891606		0.970613		0.365391		-0.392931		0.0769203
rs4634868	ENSG00000183386	FHL3	G/A	A	4.17647	2.96159e-05	*	-0.888261		0.809846		-0.211872		2.11319		-0.137133		-0.809804
rs11794029	ENSG00000186193	SAPCD2	G/C	C	-4.17426	2.98772e-05	*	0.13843		-0.949799		-0.790288		-0.919478		-0.958113		-0.403421
rs2641809	ENSG00000065457	ADAT1	G/A	A	4.17334	3.00351e-05	*	-0.346562		0.187446		-1.96799		-0.476004		-2.03698		-1.84752
rs11263861	ENSG00000116871	MAP7D1	G/A	G	4.17327	3.00351e-05	*	0.0015392		-0.257842		-1.38395		-0.397256		-2.60421		-1.50999
rs7634474	ENSG00000170837	GPR27	G/A	A	4.17234	3.01673e-05	*	-1.34708		-0.777926		-0.0920231		0.0286157		-0.677412		-0.316698
rs447259	ENSG00000096996	IL12RB1	T/C	C	-4.16567	3.10263e-05	*	1.89261		2.43303		1.13386		1.17158		1.7639		2.02997
rs4891245	ENSG00000180011	ZADH2	A/G	G	-4.15937	3.19085e-05	*	0.118857		1.57688		1.46107		1.13675		1.10447		-0.979789
rs3809112	ENSG00000142089	IFITM3	T/C	C	4.15911	3.19644e-05	*	0.45273		2.51775		0.420987		1.30701		0.107078		0.651374
rs11668882	ENSG00000167608	TMC4	C/T	C	-4.15743	3.21609e-05	*	1.69929		1.40008		1.6353		0.802253		2.21415		1.63729
rs2906834	ENSG00000113658	SMAD5	T/C	C	4.15579	3.24435e-05	*	0.53852		2.12026		0.224796		2.14268		0.737437		1.63871
rs10752747	ENSG00000142606	MMEL1	G/T	T	-4.15424	3.26142e-05	*	2.19647		1.39346		1.27016		0.829465		2.25273		1.12163
rs1358714	ENSG00000143153	ATP1B1	G/A	A	-4.15349	3.27285e-05	*	-0.477361		1.11075		1.36038		1.45507		0.228208		1.44551
rs2149275	ENSG00000164663	USP49	T/A	A	4.15028	3.32185e-05	*	-0.558437		0.886465		-0.914656		-0.993366		0.646639		-1.53506
rs118186458	ENSG00000238083	LRRC37A2	T/C	C	4.14367	3.41896e-05	*	-1.17541		-1.20695		-0.319599		-1.86329		-0.0038753		0.864016
rs73001522	ENSG00000104883	PEX11G	A/G	G	4.13934	3.48519e-05	*	-0.475776		-0.211902		-1.19358		-0.449206		-0.789821		-0.387677
rs7645759	ENSG00000254999	BRK1	C/T	T	-4.12335	3.73321e-05	*	-0.380027		0.0087417		0.689647		1.13903		2.26925		0.757841
rs12389	ENSG00000260708	CTA-29F11.1	G/A	A	-4.12271	3.74295e-05	*	2.41603		2.58335		2.20003		0.8453		2.00755		1.41288
rs6955792	ENSG00000122643	NT5C3A	G/A	A	4.1191	3.8052e-05	*	-0.325279		0.0491319		0.737262		0.655183		0.424258		-1.19528
rs10942714	ENSG00000171617	ENC1	C/T	T	4.09504	4.22168e-05	*	-2.28383		-3.39547	*	-2.34779		-2.99862		-2.40887		-3.11411
rs5013920	ENSG00000107679	PLEKHA1	T/A	A	-4.09398	4.23994e-05	*	-1.48897		1.90863		-0.739815		2.07096		0.0935552		1.05782
rs8660	ENSG00000126790	L3HYPDH	T/C	C	-4.09389	4.23994e-05	*	1.35393		0.131305		1.99564		1.64067		2.14398		0.0913356
rs8110220	ENSG00000087076	HSD17B14	T/C	C	-4.08924	4.3249e-05	*	0.950055		1.82897		2.86594		1.39878		1.54041		2.10261
rs916963	ENSG00000050344	NFE2L3	G/A	A	-4.08881	4.33237e-05	*	0.10488		-1.58683		0.682527		-0.469572		-0.0467893		-0.482768
rs601838	ENSG00000240403	KIR3DL2	T/G	G	4.0886	4.34359e-05	*	-0.516291		-0.0494247		0.214288		-0.938158		0.675372		-0.0212166
rs7207370	ENSG00000239672	NME1	A/G	G	4.07281	4.64513e-05	*	-0.538458		2.85854		-0.291164		0.859551		-0.429998		1.53348
rs1256854	ENSG00000242498	C15orf38	T/G	G	-4.0727	4.64513e-05	*	0.0428321		1.2378		0.426419		1.00983		0.72022		-0.178066
rs9309103	ENSG00000152527	PLEKHH2	G/A	G	4.06983	4.70535e-05	*	-2.13777		-2.19258		-0.274548		-0.817004		-1.91511		-0.721582
rs9562915	ENSG00000123179	EBPL	T/C	C	-4.06844	4.72965e-05	*	0.458215		-1.89128		0.533158		-0.633411		1.32147		-1.76102
rs9288967	ENSG00000163607	GTPBP8	C/A	A	-4.06752	4.74998e-05	*	-0.357149		0.131147		-0.358		0.653112		-0.0396695		0.433192
rs1168664	ENSG00000212694	AC084018.1	A/G	G	-4.0631	4.84045e-05	*	1.17138		1.57777		-0.0279822		0.868374		1.15221		1.42456
rs11900511	ENSG00000138095	LRPPRC	T/C	C	4.05414	5.03492e-05	*	-0.967362		-1.97339		-1.84319		-0.710045		-2.06694		-2.16548
rs17317669	ENSG00000079691	LRRC16A	T/C	C	4.05181	5.08251e-05	*	-1.58712		2.33551		-1.04674		2.4091		-0.731457		1.75679
rs36002025	ENSG00000184203	PPP1R2	C/T	T	4.04829	5.1613e-05	*	-0.393225		-2.74093		-2.43101		-1.22375		-0.236125		-1.30646
rs4801177	ENSG00000166770	ZNF667-AS1	C/T	C	-4.04507	5.22785e-05	*	-0.0575466		0.0397202		-0.327221		-0.278161		-0.487608		0.955747
rs2235338	ENSG00000128283	CDC42EP1	G/A	G	4.0442	5.25469e-05	*	0.162897		0.857685		-0.252954		-0.883067		-0.580752		0.983094
rs7691791	ENSG00000198189	HSD17B11	C/T	T	4.04402	5.25469e-05	*	-1.52846		-0.640689		-0.612766		-0.0313134		-2.12381		-1.19405
rs12936231	ENSG00000172057	ORMDL3	G/C	C	4.044	5.25469e-05	*	0.389273		0.425643		0.251254		1.14902		0.777165		-0.571286
rs1749492	ENSG00000033122	LRRC7	T/G	G	4.04005	5.34512e-05	*	-2.53019		-0.734474		-3.00257		-1.2474		-2.55671		-1.83693
rs36110240	ENSG00000128039	SRD5A3	C/T	T	4.0378	5.39548e-05	*	0.521353		0.947031
rs8072584	ENSG00000141556	TBCD	A/G	A	4.03762	5.40008e-05	*	2.93481		2.54368		1.75838		0.605624		1.44038		0.970413
rs7112397	ENSG00000198168	SVIP	A/G	A	-4.03606	5.43239e-05	*	1.64874		0.338102		2.41277		0.435777		0.843682		0.146993
rs7164602	ENSG00000171766	GATM	A/G	G	-4.02532	5.68785e-05	*	1.30928		-0.474524		0.659172		-0.349026		1.79628		-0.0993742
rs823080	ENSG00000162877	PM20D1	G/A	A	-4.02343	5.73152e-05	*	-0.538054		0.643608		1.03962		1.35368		-0.601029		0.744059
rs60208666	ENSG00000169738	DCXR	C/G	G	4.02292	5.75103e-05	*	-0.841038		1.95757		-1.58852		1.74611		-0.618802		2.31922
rs9901287	ENSG00000133193	FAM104A	A/G	G	-4.01681	5.89437e-05	*	0.860046		0.953131		1.27703		0.427889		1.56618		0.410885
rs7774697	ENSG00000065060	UHRF1BP1	G/A	G	4.01546	5.93451e-05	*	-0.0082449		-0.632974		-0.398075		-0.953115		-1.01573		-0.407639
rs6998012	ENSG00000164929	BAALC	A/G	G	4.01463	5.95467e-05	*	-2.58989		-2.48715		-1.30894		-1.54893		0.319252		-0.568349
rs62286917	ENSG00000132406	TMEM128	T/C	C	4.01161	6.03086e-05	*	1.94479		1.06346		-0.455136		1.95626		0.576497		0.6285
rs2290562	ENSG00000067836	ROGDI	A/G	A	4.00254	6.27032e-05	*	1.04817		0.827295		0.859443		0.192303		0.977702		-0.136049
rs62074125	ENSG00000073969	NSF	A/C	C	-3.9949	6.46943e-05	*	1.54082		-0.933648		1.15113		0.119651		1.52585		-0.0296063
rs1044656	ENSG00000263753	LINC00667	T/C	C	3.99427	6.49131e-05	*	-1.17142		0.551889		-1.19794		0.0206296		0.65847		0.711269
rs115501141	ENSG00000137411	VARS2	A/G	G	-3.99343	6.50776e-05	*	-0.461089		-0.513477		0.446045		0.788065		1.04601		-0.245204
rs179145	ENSG00000258572	RP11-1070N10.3	G/A	A	-3.98902	6.62965e-05	*	-0.438592		-0.316541		-0.286983		-0.357321		0.254085		-0.260553
rs3133807	ENSG00000164933	SLC25A32	G/A	A	-3.98411	6.77078e-05	*	2.14865		3.24324		3.0962		3.34333		2.75631		4.30093	*
rs14142	ENSG00000124145	SDC4	C/T	T	-3.97976	6.89733e-05	*	1.46312		1.50847		1.70622		2.30596		1.67592		1.68099
rs6754085	ENSG00000176720	BOK	T/C	C	-3.97646	6.99076e-05	*	0.241029		1.58532		0.895935		0.122678		-0.243556		-0.0507173
rs13445	ENSG00000171444	MCC	A/G	G	-3.97284	7.0973e-05	*	-0.730964		-1.23491		-2.25307		-1.99168		0.142942		-1.2836
rs1695213	ENSG00000184619	KRBA2	C/T	T	-3.97259	7.10924e-05	*	2.00382		1.72988		1.67971		-0.361602		1.04942		0.85531
rs3797310	ENSG00000198865	CCDC152	C/T	T	3.96965	7.19934e-05	*	-1.98814		0.252184		-1.41026		1.82639		-0.944314		0.906509
rs28372939	ENSG00000230513	THAP7-AS1	G/A	A	-3.96595	7.30889e-05	*	-0.792636		-2.18281		-1.11861		-0.882442		-0.993667		-0.738204
rs62180071	ENSG00000170035	UBE2E3	C/T	C	3.96462	7.35191e-05	*	-1.00566		-2.22983		-1.03541		-2.20249		-0.156506		-0.170925
rs4614	ENSG00000256269	HMBS	G/A	G	3.96071	7.47617e-05	*	-1.2793		-0.624443		-0.795719		-0.0257803		-1.45627		-0.341665
rs2245344	ENSG00000269973	RP11-95D17.1	T/C	T	-3.96049	7.47617e-05	*	0.162251		-0.735662		-0.641007		0.571345		-0.193639		-1.17388
rs3372	ENSG00000172922	RNASEH2C	G/A	A	-3.95575	7.6279e-05	*	1.55282		1.18801		1.18817		1.06481		1.3193		1.54553
rs10958704	ENSG00000077782	FGFR1	A/G	G	3.95234	7.7436e-05	*	-0.627399		-2.09103		-1.18688		-1.86071		-1.76838		-2.23831
rs428726	ENSG00000110619	CARS	G/A	A	3.95049	7.80207e-05	*	-2.29226		0.552395		-0.544459		-0.322884		-1.3809		0.917853
rs2108854	ENSG00000127399	LRRC61	T/C	C	3.94571	7.96004e-05	*	0.0662943		1.69594		0.236036		2.51656		0.470619		2.1235
rs10772397	ENSG00000111215	PRR4	C/T	C	3.94478	7.99333e-05	*	-1.90484		-0.904224		-1.52507		-1.63908		-1.30686		-0.613866
rs34510112	ENSG00000169629	RGPD8	C/T	T	-3.94445	7.99333e-05	*	0.27048		0.60321
rs16985368	ENSG00000105619	TFPT	A/G	G	-3.94228	8.06703e-05	*	1.23955		0.622268		0.468437		0.869754		0.992926		0.446148
rs2471338	ENSG00000125388	GRK4	T/G	G	-3.93176	8.43122e-05	*	-1.14098		-0.106689		-0.181438		-0.512633		0.0448237		-1.7777
rs4972729	ENSG00000128656	CHN1	T/C	T	-3.93114	8.45229e-05	*	1.21981		2.86177		1.91381		2.67477		2.44178		2.54617
rs11718493	ENSG00000180767	CHST13	C/T	C	-3.93059	8.47341e-05	*	-0.498089		0.267027		-0.301111		0.83273		0.704706		-0.362968
rs11604720	ENSG00000175274	TP53I11	T/C	C	3.92891	8.53708e-05	*	-0.421725		2.99596		-0.479955		2.37113		0.749514		1.22264
rs2991003	ENSG00000133731	IMPA1	G/C	C	-3.92646	8.61551e-05	*	-1.13212		-0.168479		-1.66464		-1.32342		-0.184197		-0.252425
rs17569412	ENSG00000099282	TSPAN15	A/C	A	3.92431	8.70184e-05	*	-1.58485		-0.81503		-1.14135		-0.0017169		-1.53753		-0.702196
rs34270993	ENSG00000221947	XKR9	G/C	G	-3.91081	9.19148e-05	*	0.2905		-1.37754		0.8229		-0.826073		0.2773		0.23701
rs34040260	ENSG00000105185	PDCD5	A/C	C	3.90111	9.57962e-05	*	-0.913807		0.208678		0.346169		1.2551		0.637846		-1.57831
rs6034535	ENSG00000089177	KIF16B	C/A	A	-3.89908	9.6511e-05	*	0.0957289		-1.25077		0.585117		-0.902154		0.698022		-0.729499
rs6463247	ENSG00000196262	PPIA	T/C	C	3.89449	9.84421e-05	*	-1.63931		0.13245		-1.21903		-0.158781		-3.88399	*	-2.26626
rs9912844	ENSG00000170298	LGALS9B	A/G	A	3.89144	9.96675e-05	*	-1.24396		-0.649393		0.656677		-0.229464		-0.338639		-0.370425
rs17046778	ENSG00000162994	CLHC1	T/G	G	3.88535	0.0001022	*	0.254721		0.665537		0.171299		1.07341		0.865722		1.03323
rs7658970	ENSG00000109272	PF4V1	T/C	T	3.88077	0.0001042	*	-0.225656		0.0483416		-1.34389		-1.39636		-0.451945		-0.240736
rs1780638	ENSG00000100075	SLC25A1	A/G	A	3.8746	0.0001068	*	-0.114053		2.1141		0.0809171		1.29624		-0.220412		1.70743
rs4872277	ENSG00000173566	NUDT18	G/C	G	3.87441	0.0001069	*	-0.0666002		1.41576		-0.687696		1.83341		-1.36323		1.07389
rs3802622	ENSG00000107951	MTPAP	T/A	A	-3.86253	0.0001122	*	-0.604762		-2.12607		-1.26191		-0.651826		-1.00286		-0.679478
rs2289965	ENSG00000179057	IGSF22	T/C	C	3.85912	0.0001139	*	-2.98802		-2.19866		-2.00417		-2.50685		-1.72293		-2.70882
rs117361304	ENSG00000188820	FAM26F	T/G	G	-3.85773	0.0001144	*	2.43465		-1.88191		1.75929		0.231634		2.47496		-0.479563
rs426065	ENSG00000183628	DGCR6	T/C	C	-3.85688	0.0001148	*	-1.51995		-0.304788		-0.000218		0.224407		-1.25371		0.405023
rs9895322	ENSG00000182853	VMO1	A/G	A	-3.849	0.0001186	*	1.10561		0.751024		0.711871		1.61064		1.25316		0.714134
rs2916061	ENSG00000196172	ZNF681	G/A	A	3.84647	0.0001199	*	0.955104		-1.33672		-0.496402		-0.315742		-1.61754		-1.24021
rs3860295	ENSG00000261000	RP11-534L20.5	A/G	G	-3.84502	0.0001205	*	2.10217		-0.785161		1.72764		-1.37925		0.604053		-2.13547
rs2210913	ENSG00000160856	FCRL3	C/T	T	3.84002	0.000123	*	1.03427		0.538091		-0.416383		0.447717		0.522081		0.0211445
rs56855990	ENSG00000189366	ALG1L	G/C	C	3.83922	0.0001234	*	0.978809		1.50502		0.790346		2.01036		-0.638227		2.08744
rs6656451	ENSG00000116678	LEPR	C/T	C	3.83829	0.0001239	*	-1.46869		-1.6296		-1.41945		0.0377508		-1.44394		-0.926893
rs3810115	ENSG00000182986	ZNF320	C/A	C	3.83601	0.0001251	*	-0.158537		0.68306		-1.92252		0.471887		-0.656674		0.0227248
rs10166612	ENSG00000168899	VAMP5	A/G	G	-3.83358	0.0001263	*	2.89894		0.806618
rs7991142	ENSG00000032742	IFT88	C/T	C	3.83271	0.0001268	*	-1.00598		-0.334976		-0.148092		-0.736351		-0.866891		0.399396
rs34672333	ENSG00000112874	NUDT12	A/C	C	-3.83251	0.0001268	*	-0.105376		0.0689608		-0.53471		-1.58982		-0.01575		-0.788503
rs7799097	ENSG00000146676	PURB	C/T	C	3.83138	0.0001275	*	-2.32926		-4.33857	*	-1.66723		-2.96849		-1.892		-2.66713
rs2960831	ENSG00000229043	AC091729.9	A/T	A	3.82888	0.0001288	*	-1.0246		0.786728		-1.09892		-0.417635		-1.63877		1.42334
rs9901697	ENSG00000154229	PRKCA	A/G	G	-3.82604	0.0001301	*	1.209		1.30082		-0.558504		0.293978		-0.182522		-0.743689
rs4491733	ENSG00000019169	MARCO	A/G	G	-3.82153	0.0001326	*	-1.26472		-0.322985		-0.430042		-0.74999		-0.502048		1.01574
rs2293449	ENSG00000134285	FKBP11	G/A	A	-3.81744	0.0001348	*	2.13831		0.508883		2.02339		0.717292		1.95507		0.880045
rs3890526	ENSG00000090920	FCGBP	A/C	A	3.81647	0.0001354	*	-1.882		0.419872		-2.08468		0.603702		-2.31113		0.426454
rs7570624	ENSG00000188389	PDCD1	A/G	G	-3.81584	0.0001356	*	0.0943323		3.17723		0.718064		2.60181		0.62559		2.94681
rs41285310	ENSG00000164483	SAMD3	A/C	C	-3.81544	0.0001359	*	0.104761		-1.48859		0.447384		-0.573379		-0.11289		-1.85822
rs4782899	ENSG00000154099	DNAAF1	T/C	C	3.80999	0.0001391	*	-0.800492		-1.04628		1.40267		-0.943091		-0.815369		-0.672937
rs4540217	ENSG00000170234	PWWP2A	C/T	T	3.80496	0.0001419	*	1.19371		1.91201		1.78025		1.13771		0.502713		0.771719
rs12667978	ENSG00000158457	TSPAN33	C/T	C	3.80428	0.0001423	*	-0.701102		-0.0316376		0.3137		1.60798		-0.871062		-0.711155
rs312069	ENSG00000125912	NCLN	C/G	G	3.7989	0.0001454	*	-1.6779		-0.92879		-1.2063		-1.34361		-2.28973		-2.17481
rs2575859	ENSG00000129083	COPB1	C/T	C	-3.79607	0.0001469	*	0.349678		0.687249		-0.395061		2.40929		-0.654175		0.872066
rs10122788	ENSG00000196814	MVB12B	A/G	G	3.79533	0.0001475	*	0.661894		0.492785		0.0229535		-0.760559		0.0708415		0.993382
rs294180	ENSG00000173369	C1QB	C/A	A	3.79426	0.0001481	*	0.595283		0.492206		1.0216		0.420517		-0.416224		1.17994
rs56108400	ENSG00000135437	RDH5	G/T	T	-3.79211	0.0001493	*	0.75283		-1.6753		1.25601		-0.677957		0.55746		-1.68144
rs7873862	ENSG00000119411	BSPRY	C/T	T	-3.79003	0.0001505	*	-1.00412		0.275535		-0.22834		0.419939		1.23471		-0.0443356
rs789859	ENSG00000185112	FAM43A	G/T	T	-3.78948	0.0001509	*	3.53185	*	3.06895		2.3483		2.60791		2.86095		2.0109
rs8106451	ENSG00000104970	KIR3DX1	A/G	A	3.78906	0.0001513	*	-0.282116		-1.48281		1.17176		-1.45447		-0.238255		0.746934
rs12587742	ENSG00000119599	DCAF4	G/A	A	3.78792	0.000152	*	-1.21902		-1.64943		-0.427614		-0.102716		-0.0422653		-0.848617
rs4908864	ENSG00000158286	RNF207	C/T	T	-3.78419	0.0001542	*	0.57378		0.949507		0.760174		0.646952		1.91641		0.60693
rs3748136	ENSG00000248538	RP11-10A14.5	G/A	A	3.78091	0.0001563	*	-0.972019		-0.771521				-1.20447
rs9928222	ENSG00000059122	FLYWCH1	T/C	T	-3.78066	0.0001563	*	0.301534		0.897964		-0.233318		0.243907		1.15926		0.31049
rs1621277	ENSG00000173727	AP000769.1	C/T	T	3.77906	0.0001575	*	0.757928		1.67766		0.0808083		0.0069892		-2.01715		0.867128
rs1129170	ENSG00000206573	SETD5-AS1	G/A	G	-3.77876	0.0001576	*	-0.672816		0.0762931		-0.433249		-0.0359456		-0.250762		0.638227
rs2729382	ENSG00000134809	TIMM10	C/T	T	-3.77811	0.000158	*	0.527272		0.442247		0.492618		0.0942644		1.15722		-0.0637476
rs12977036	ENSG00000081665	ZNF506	T/C	C	3.77411	0.0001607	*	-1.63215		-0.963896		-0.99473		-0.61079		-1.41127		-0.373363
rs62052183	ENSG00000258839	MC1R	C/A	A	3.77294	0.0001614	*	-0.0150395		1.77854		-0.496011		-0.736553		-1.34212		-0.378844
rs6720415	ENSG00000198380	GFPT1	A/G	A	3.7729	0.0001614	*	-2.28027		-1.38809		-1.36644		-0.947862		-0.24442		-0.590749
rs56007654	ENSG00000170891	CYTL1	G/T	T	3.77064	0.0001629	*	1.08141		1.18675		0.437529		0.226384		-0.183484		3.08826
rs496616	ENSG00000132740	IGHMBP2	G/C	C	3.76902	0.0001639	*	-1.03183		-0.217206		0.282326		1.3747		-0.361775		-0.257281
rs387083	ENSG00000126251	GPR42	G/A	A	3.76859	0.0001643	*	-0.921703		0.414843		-0.335133				1.52423
rs1283219	ENSG00000125247	TMTC4	T/C	C	3.76774	0.0001648	*	3.05485		1.72534		0.890348		1.43763		1.51073		1.78095
rs202629	ENSG00000100410	PHF5A	T/C	C	3.76697	0.0001654	*	-1.15419		-0.780261		0.46907		-1.04978		-0.173555		-1.298
rs1476522	ENSG00000105928	DFNA5	C/G	C	-3.76018	0.0001698	*	0.707318		1.91676		0.779324		-0.635647		0.599088		0.919976
rs77732533	ENSG00000145020	AMT	G/C	G	-3.75882	0.0001706	*	3.42913	*	2.53146		3.52045	*	3.35192		2.94704		1.9407
rs2206968	ENSG00000231769	RP1-8B1.4	A/T	A	-3.75571	0.0001728	*	-0.381876		0.842517		-0.0451159		0.898887		0.124348		1.03432
rs59950656	ENSG00000186049	KRT73	T/C	C	-3.75414	0.0001739	*	1.44343		2.32677		2.35374		1.78687		2.71821		0.848044
rs17810211	ENSG00000093167	LRRFIP2	T/C	C	-3.75196	0.0001754	*	1.98568		1.25661		0.498955		1.3505		1.31589		0.757516
rs4820323	ENSG00000185022	MAFF	G/C	C	3.74909	0.0001775	*	-0.172722		-1.05537		-0.41722		-0.191241		0.608261		-1.46141
rs12713147	ENSG00000119782	FKBP1B	T/C	C	3.74	0.000184	*	-2.67531		1.22121		-1.97806		0.638112		-2.467		-0.215631
rs629710	ENSG00000133884	DPF2	A/C	A	-3.7379	0.0001855	*	0.978853		1.70738		2.16053		0.138173		2.24063		1.74269
rs9890743	ENSG00000175711	B3GNTL1	C/T	T	3.7342	0.0001883	*	1.69027		1.5033		0.527727		0.153684		0.193921		0.778626
rs10206788	ENSG00000237803	LINC00211	A/G	A	-3.73357	0.0001888	*	0.125526		0.211882		0.486711		0.859992		-0.0297548		0.392616
rs117521606	ENSG00000266918	RP11-798G7.8	T/C	C	3.73354	0.0001889	*	0.650314		0.212764		1.2343		1.44606		0.557833		0.371145
rs11764792	ENSG00000132436	FIGNL1	C/T	T	3.73175	0.0001903	*	0.704695		0.433375		1.01542		1.82688		1.67793		1.32395
rs2287154	ENSG00000121380	BCL2L14	C/T	T	3.72991	0.0001916	*	0.388214		-0.341172		0.720792		1.2939		0.684601		-2.50264
rs8111526	ENSG00000105053	VRK3	G/C	C	-3.72908	0.0001921	*	0.724041		1.55235		0.684008		0.75009		0.850756		0.7545
rs1642796	ENSG00000129244	ATP1B2	T/C	C	3.72431	0.0001959	*	0.328714		-2.50457		-1.2326		-1.8662		-1.84526		-1.71669
rs1491823	ENSG00000149054	ZNF215	T/G	G	3.71877	0.0002003	*	0.0661759		-1.7878		-0.652283		-1.87864		-0.738772		-0.462694
rs11930087	ENSG00000248049	UBA6-AS1	C/T	T	3.71324	0.0002047	*	-1.29538		-0.0578167
rs56294917	ENSG00000171262	FAM98B	T/C	C	3.70811	0.0002089	*	2.97137		2.98913		1.84665		2.59798		0.83122		0.270009
rs6502090	ENSG00000268852	AC132872.2	A/G	G	3.70639	0.0002104	*	-0.665656		-0.957848		0.230355		-0.177756		-1.42415		-0.70253
rs55748835	ENSG00000221926	TRIM16	G/T	T	-3.70328	0.0002127	*	-0.34199		0.423183		1.02663		-0.768053		-1.1701		-1.5068
rs11078476	ENSG00000108405	P2RX1	G/C	G	-3.70186	0.0002139	*	1.0049		1.10918		0.204893		0.882721		2.35596		0.904092
rs633607	ENSG00000110074	FOXRED1	C/T	T	-3.69833	0.000217	*	-1.01475		-0.482093		0.732417		-1.61313		-0.538527		-0.765032
rs2580344	ENSG00000115112	TFCP2L1	T/C	C	3.69632	0.0002189	*	-1.70341		-1.70596		-0.854515		-1.2087		0.234976		-0.982875
rs2272983	ENSG00000116661	FBXO2	G/T	T	3.68964	0.0002246	*	-1.78613		0.756702		-1.2051		1.33721		-0.430001		1.51929
rs10506258	ENSG00000184613	NELL2	T/C	C	-3.68742	0.0002264	*	2.39119		1.78585		2.96955		2.42282		2.26449		1.91842
rs17548983	ENSG00000183542	KLRC4	T/C	C	3.68601	0.0002278	*	0.848639		0.761295		1.07791		1.07179		0.687385		0.44276
rs11108116	ENSG00000136014	USP44	G/A	A	3.68436	0.0002294	*	-1.64007		1.17955		-0.0902164		0.762522		-1.18035		0.204094
rs7192268	ENSG00000223496	EXOSC6	C/T	T	-3.68356	0.00023	*	1.70954		1.30143		-1.14242		0.896467		-1.31172		0.543029
rs61896141	ENSG00000149485	FADS1	A/C	C	3.68286	0.0002307	*	-2.69123		1.66453		-2.42239		-0.115274		-3.29931		0.316681
rs885070	ENSG00000107317	PTGDS	A/G	A	-3.67168	0.0002408	*	0.120389		2.25777		0.270291		1.36661		1.12466		1.44792
rs3826061	ENSG00000167515	TRAPPC2L	T/C	C	-3.66795	0.0002445	*	0.907631		-0.305555		-0.0773697		-0.185323		-0.925919		-1.66178
rs11543	ENSG00000165637	VDAC2	G/C	G	3.65762	0.0002546	*	0.212569		-1.67809		-0.505413		-1.71593		-2.15141		-2.64226
rs17792777	ENSG00000070526	ST6GALNAC1	C/T	T	3.65087	0.0002614	*	0.345825		-0.691505		0.562416		-1.98588		1.04218		-1.45354
rs11123823	ENSG00000170500	LONRF2	A/G	A	-3.64653	0.0002657	*	0.117997		2.68265		-0.5562		0.871541		-0.1159		1.03485
rs10504389	ENSG00000066855	MTFR1	C/T	T	3.64416	0.0002684	*	0.217669		1.29523		0.139192		0.543055		-0.451599		0.43799
rs2276337	ENSG00000151694	ADAM17	G/A	G	3.64181	0.0002707	*	-0.731062		-0.797247		-0.670506		0.74884		-0.641687		-1.73441
rs7294478	ENSG00000205885	C1RL-AS1	A/G	G	3.63671	0.0002763	*	-1.7706		0.0150146		-1.33722		1.17884		-0.213775		0.810527
rs3897473	ENSG00000152749	GPR180	T/G	T	-3.63475	0.0002782	*	-0.584845		-1.67039		-1.9144		-1.74483		-1.39888		-1.87997
rs2413769	ENSG00000259520	CTD-2651B20.3	A/C	C	-3.62774	0.0002858	*	2.31773		-0.98993		1.34888		-1.01426		1.12449		-0.22599
rs9949776	ENSG00000060069	CTDP1	G/C	G	-3.62306	0.000291	*	-2.7651		-0.928336		-1.81406		-0.247109		-1.04342		0.635668
rs751163	ENSG00000168874	ATOH8	A/C	C	3.62208	0.0002923	*	-1.04933		-2.00934		-1.94381		-0.983837		-0.927728		-1.38084
rs4817775	ENSG00000159231	CBR3	A/C	C	-3.62016	0.0002944	*	-0.24182		-4.25622	*	1.0699		-3.4977	*	0.052854		-1.36441
rs76962482	ENSG00000196418	ZNF124	G/T	T	-3.61811	0.0002967	*	0.581815		0.358699		1.22019		1.53779		0.693025		0.370551
rs4390300	ENSG00000072401	UBE2D1	A/G	A	-3.61093	0.000305	*	0.852236		0.40371		-0.420306		1.1635		0.165386		-0.753595
rs78895138	ENSG00000166451	CENPN	A/G	G	3.60765	0.000309	*	-1.15602		-1.71702		-1.66551		-1.72296		-0.377728		-0.883405
rs168710	ENSG00000164182	NDUFAF2	G/C	C	3.60374	0.0003138	*	-0.639		-2.36444		-2.55795		-0.560374		-1.64397		-1.84037
rs73164856	ENSG00000085662	AKR1B1	C/T	T	3.59876	0.0003199	*	-1.9119		-1.5556		-2.50027		-2.41177		-3.67157	*	-3.25183
rs5756825	ENSG00000189060	H1F0	C/T	C	-3.59349	0.0003261	*	0.546426		-1.58732		-0.128802		-0.165299		1.20224		-0.0268831
rs7740107	ENSG00000198945	L3MBTL3	T/A	T	3.59225	0.0003279	*	-0.467777		0.781826		0.450482		1.58353		0.827287		1.06451
rs1330098	ENSG00000102804	TSC22D1	C/T	T	-3.58898	0.0003319	*	2.09127		0.328852		1.77479		2.3797		0.789348		0.454745
rs7135208	ENSG00000180481	GLIPR1L2	C/T	T	-3.58817	0.000333	*	0.117952		-3.15669		-0.600504		-1.53757		0.300456		-2.5163
rs4638703	ENSG00000178980	SEPW1	C/T	C	-3.58793	0.0003332	*	1.34653		1.20151		-0.139937		0.469199		-0.0675963		0.782935
rs3768036	ENSG00000227533	SLC2A1-AS1	G/A	A	3.58333	0.0003394	*	-1.02628		1.26774		-0.332072		0.618875		-0.411763		1.71205
rs1680030	ENSG00000196810	CTBP1-AS2	A/T	T	-3.58036	0.0003431	*	0.0700617		0.155906		-0.217626		1.24003		0.535178		2.14712
rs666695	ENSG00000196954	CASP4	C/G	G	-3.5732	0.0003526	*	1.26711		1.3058		1.79607		1.58281		-0.26619		1.92288
rs11713836	ENSG00000224660	SH3BP5-AS1	G/A	A	3.57132	0.0003553	*	-1.71333		0.111616		-2.36848		-0.729293		-0.481055		-0.69656
rs3766748	ENSG00000122188	LAX1	C/T	T	-3.57059	0.0003562	*	-0.879144		0.670195		0.122407		1.81241		0.259064		1.38668
rs6598041	ENSG00000255328	RP11-326C3.12	C/T	C	-3.56894	0.0003583	*	2.04913		1.86976		2.00761		-0.11426		1.68004		0.559278
rs3740040	ENSG00000232229	LINC00865	T/C	C	3.56743	0.0003605	*	0.50619		2.8265		0.181528		2.1606		2.42097		2.71846
rs35707495	ENSG00000224137	AC079767.4	C/T	T	-3.56588	0.0003625	*	1.67325		0.329588		1.63632		1.59289		1.46389		0.733394
rs11136299	ENSG00000177335	C8orf31	T/C	C	-3.56509	0.0003636	*	-0.442552		-1.31791		0.444512		1.16808		0.258901		0.151786
rs11246300	ENSG00000177685	EFCAB4A	C/T	T	3.56332	0.0003664	*	-0.875152		0.0051733		-1.22023		0.189354		-1.38434		0.478659
rs6864309	ENSG00000145817	YIPF5	G/T	T	-3.56249	0.0003672	*	-0.0063727		2.08365		-0.415247		1.84764		0.0348038		1.83223
rs7517838	ENSG00000219481	NBPF1	C/T	C	3.56047	0.0003703	*	-0.89998		-0.0808288		-1.49374		-0.307582		-0.672987		0.327688
rs35192046	ENSG00000163584	RPL22L1	A/C	C	-3.56032	0.0003703	*	0.358691		0.160766		-0.122337		0.915992		2.20811		1.03186
rs6128399	ENSG00000254995	STX16-NPEPL1	C/T	C	3.55748	0.0003745	*	1.66285		1.12344		0.202285		0.638557		0.465882		0.590004
rs56236118	ENSG00000161381	PLXDC1	A/G	G	3.55277	0.0003814	*	-1.13955		-0.680966		-0.21789		-0.881955		-1.49398		-0.754612
rs4630530	ENSG00000167186	COQ7	C/T	C	3.54931	0.0003864	*	-1.70014		-0.989331		-1.54395		-0.858506		-1.09258		-1.06117
rs1905542	ENSG00000187164	KIAA1598	T/C	C	3.54834	0.0003879	*	1.3042		0.749919		-0.303516		2.07871		2.30452		-0.130634
rs13381562	ENSG00000173482	PTPRM	A/G	G	-3.54272	0.0003959	*	3.02506		0.413296		1.09798		1.20583		1.65715		0.865287
rs4693716	ENSG00000138639	ARHGAP24	C/A	A	-3.54014	0.0003998	*	1.54751		2.95714		1.42244		0.936878		-0.406488		-1.53917
rs9928077	ENSG00000103260	METRN	C/T	T	3.53917	0.0004016	*	-1.45975		0.256498		-0.996822		0.389189		-1.08815		-0.493365
rs79925212	ENSG00000161326	DUSP14	A/T	A	3.53215	0.0004124	*	-0.884848		-2.33884		-0.473948		-1.81131		-1.36203		-1.4681
rs13294245	ENSG00000204930	FAM221B	T/C	C	-3.53045	0.0004146	*	0.0150651		-0.560369		-0.219718		0.836096		0.134599		-0.59643
rs731058	ENSG00000241837	ATP5O	A/G	G	-3.52863	0.0004174	*	-0.323248		-0.224938		-0.460216		0.773421		1.42207		2.639
rs4583476	ENSG00000234171	RNASEH1-AS1	T/C	C	-3.52786	0.0004187	*	-0.485289		-0.209261		-0.0684577		-1.30093		-0.389641		-0.648302
rs11248944	ENSG00000127580	WDR24	A/C	C	3.5273	0.00042	*	-1.34712		-1.78858		-2.17656		-0.856977		-1.14658		-0.681101
rs76872378	ENSG00000180185	FAHD1	T/C	T	3.52353	0.000426	*	-0.962985		-0.517422		-0.198156		-0.223076		-1.4404		-0.6025
rs1045599	ENSG00000214941	ZSWIM7	C/T	C	3.5184	0.0004345	*	-0.310617		-0.578268		-0.735406		-1.14202		-0.373647		0.102553
rs4443587	ENSG00000128607	KLHDC10	T/G	T	-3.51692	0.0004365	*	0.0141547		-1.31908		1.82865		0.1919		0.582559		0.182077
rs17813864	ENSG00000196584	XRCC2	T/C	C	3.51678	0.0004371	*	0.0462285		1.97584		-1.26368		-0.794252		-1.79622		-0.54712
rs784600	ENSG00000116983	HPCAL4	C/T	T	3.51615	0.0004381	*	-3.44126	*	-3.34897	*	-2.98631		-1.57346		-2.55382		-2.12554
rs12627412	ENSG00000184385	C21orf128	C/T	T	3.51435	0.0004411	*	-0.688678		-0.698221		-0.484803		-0.533569		-0.533569		-0.542833
rs9402854	ENSG00000228439	TSTD3	T/C	C	-3.51114	0.0004461	*	2.89981		-0.0753905		1.43926		0.547728		0.175561		0.78284
rs175057	ENSG00000119718	EIF2B2	C/T	T	-3.51108	0.0004461	*	0.166232		-1.45378		1.13165		1.59885		-0.879493		-1.12162
rs75551373	ENSG00000125952	MAX	G/C	C	3.51105	0.0004464	*	-1.94536		-0.872405		-0.55928		-0.176713		-1.56849		-0.929369
rs2233925	ENSG00000123685	BATF3	C/T	T	-3.51097	0.0004464	*	0.741992		0.760612		1.84459		-0.34184		0.679809		1.08004
rs12151742	ENSG00000115523	GNLY	C/T	T	3.51084	0.0004468	*	0.60777		0.297571		0.750818		0.732879		1.21475		0.719323
rs4883206	ENSG00000237248	LINC00987	C/T	T	-3.50993	0.0004481	*	2.50832		0.996336		1.52236		1.48086		1.82365		2.13173
rs1635081	ENSG00000050327	ARHGEF5	A/G	A	3.50464	0.0004573	*	-0.983621		0.110148		-0.34909		-1.37091		-1.21191		-2.05803
rs6104154	ENSG00000269549	AL031663.2	G/A	A	-3.49776	0.0004691	*	1.80686		-0.715672		0.348169		-0.852199		0.612463		1.44267
rs8255	ENSG00000035403	VCL	G/A	A	-3.49686	0.0004705	*	-2.21974		-0.811387		-2.20803		-1.81714		-1.27103		-1.6807
rs72678531	ENSG00000081985	IL12RB2	T/C	C	3.49608	0.0004723	*	-0.595998		-2.53167		-0.568361		0.788714		0.718722		-1.50792
rs2584607	ENSG00000108592	FTSJ3	G/A	A	-3.49039	0.0004823	*	-1.00868		-0.185704		-1.94894		0.0129677		-0.363406		-0.486859
rs112413913	ENSG00000152348	ATG10	A/G	G	3.48762	0.0004874	*	-1.54823		-0.0948526		-1.49597		1.2372		-1.05191		-1.09941
rs57100050	ENSG00000181409	AATK	C/T	T	-3.48673	0.0004888	*	0.812071		0.684748		0.31647		1.11765		2.86882		1.00112
rs2715633	ENSG00000154917	RAB6B	G/A	A	-3.48188	0.0004977	*	0.106158		0.216674		0.818158		0.672349		-0.507041		0.954569
rs13163344	ENSG00000164265	SCGB3A2	G/A	G	-3.47931	0.0005025	*			0.617095								0.27014
rs62192777	ENSG00000085982	USP40	T/C	C	-3.47637	0.0005082	*	1.05582		0.165545		-0.27008		-0.0552956		0.544985		0.503527
rs7259841	ENSG00000131849	ZNF132	T/C	C	-3.47315	0.0005143	*	-1.62952		-0.457781		-0.0305492		-0.717488		-1.13578		0.356482
rs13057408	ENSG00000099949	LZTR1	G/C	C	-3.4681	0.000524	*	0.19205		-0.177221		1.26557		0.17941		0.70821		2.24009
rs16924528	ENSG00000140319	SRP14	A/G	G	-3.46338	0.0005334	*	-1.53157		-0.898745		-1.71773		-2.26272		-1.49821		-0.294716
rs12993215	ENSG00000225234	TRAPPC12-AS1	C/T	C	-3.46066	0.0005386	*	0.321275		0.744445		-0.288011		-0.611315		0.924575		1.13448
rs7405130	ENSG00000103512	NOMO1	T/C	T	3.45752	0.0005454	*	-2.01701		-2.36666		-0.812652		-1.87296		-1.93362		-1.35677
rs7486703	ENSG00000139344	AMDHD1	A/G	A	-3.45554	0.0005491	*	-0.203979		0.161376		0.639315		-0.154273		0.85852		0.360488
rs12447392	ENSG00000130731	C16orf13	C/T	T	3.45516	0.0005503	*	-1.9175		-1.71668		-2.61473		-2.3243		-1.38572		-1.13255
rs6504662	ENSG00000136449	MYCBPAP	T/C	C	-3.44941	0.0005614	*	0.584578		-1.9277		0.633104		-0.230522		1.20027		0.427788
rs2255828	ENSG00000160218	TRAPPC10	G/T	T	-3.44881	0.0005627	*	0.982555		2.30648		0.288575		3.0799		-0.8854		1.63075
rs4687210	ENSG00000152492	CCDC50	G/A	A	-3.44874	0.0005631	*	2.38774		1.49036		-0.0199876		-0.148119		1.2035		0.609696
rs6438678	ENSG00000173226	IQCB1	T/C	C	-3.44683	0.0005668	*	-0.321241		0.268097		-0.345847		0.173093		-0.170537		-0.60154
rs10119618	ENSG00000137145	DENND4C	C/T	C	3.44689	0.0005673	*	0.32664		-1.02798		0.350366		-0.0979709		0.545568		-0.210263
rs12631075	ENSG00000181458	TMEM45A	C/A	A	3.44669	0.0005677	*	-1.28983		1.7305		-1.04273		0.153639		1.00704		0.573946
rs41293273	ENSG00000117481	NSUN4	T/C	C	3.44495	0.0005715	*	-2.16433		-1.31834		-0.950631		-1.3218		-1.71845		-1.26566
rs4789816	ENSG00000141580	WDR45B	C/A	A	3.44443	0.0005723	*	-2.72172		-1.5888		-0.775321		-2.48628		-0.842391		-0.728109
rs62111759	ENSG00000185800	DMWD	T/A	T	3.44202	0.0005774	*	-1.89191		-1.0844		-0.456787		0.297186		-1.35904		-1.62307
rs3935067	ENSG00000229153	EPHA1-AS1	G/C	C	-3.4419	0.0005774	*	2.67871		-0.348289		2.11953		0.642787		1.42293		0.179365
rs2949669	ENSG00000198821	CD247	C/T	T	3.44186	0.0005779	*	-1.04951		-1.45802		-0.0798898		-0.739534		-0.0520437		-0.307507
rs73489638	ENSG00000255468	RP11-867G23.8	C/T	T	-3.44006	0.0005813	*	1.94511		-0.0779178		1.39776		0.791074		1.67607		0.698438
rs2353192	ENSG00000138399	FASTKD1	G/C	C	3.43985	0.0005821	*	0.827198		0.43671		0.955768		0.352447		1.50336		0.0699589
rs4821544	ENSG00000100362	PVALB	T/C	C	-3.43961	0.0005821	*	1.61547		1.49143		0.461639		1.41931		1.08038		0.686202
rs34848020	ENSG00000168653	NDUFS5	G/A	A	-3.43743	0.0005869	*	1.1505		0.292191		0.736979		0.847487		1.5015		0.0601407
rs1610041	ENSG00000158104	HPD	T/C	C	3.43728	0.0005878	*	-1.48637		-1.34235		-0.965754		-1.72313		-2.20809		-1.31538
rs145323148	ENSG00000196565	HBG2	C/T	C	3.43586	0.0005908	*	-1.40383		-1.42933		-0.939095		-1.47706		-0.470761		-0.912177
rs45500192	ENSG00000167077	MEI1	A/G	G	3.43557	0.0005917	*	-1.44951		-0.900188		-0.77052		-0.828178		-0.465663		-0.490526
rs2279827	ENSG00000174255	ZNF80	G/A	A	-3.43514	0.0005921	*	-0.258145		-1.25262		-0.10026		-0.310275		0.0028673		0.602624
rs7533985	ENSG00000203666	EFCAB2	C/T	C	3.43336	0.0005965	*	-0.226096		-0.333818		1.10563		-0.733846		0.466359		0.875166
rs440500	ENSG00000134905	CARS2	A/G	G	-3.43245	0.0005978	*	0.474224		2.48791		0.434526		0.65155		1.51281		0.41177
rs2381277	ENSG00000107020	PLGRKT	A/G	A	3.42977	0.0006045	*	-1.66177		0.285829		-0.890865		0.573817		-2.0132		-0.761
rs72794132	ENSG00000196743	GM2A	C/T	T	3.42814	0.000608	*	1.27865		2.8004		0.902094		0.83464		0.962376		2.64552
rs10790214	ENSG00000254528	RP11-728F11.4	T/C	T	-3.42672	0.0006107	*	0.425881		0.479723		1.56078		0.991003		0.172106		0.647494
rs11645306	ENSG00000169682	SPNS1	G/C	G	3.42463	0.0006157	*	-0.661116		0.833631		-1.14539		-2.1133		-1.05929		0.215082
rs1018903	ENSG00000006025	OSBPL7	A/G	G	-3.42172	0.0006221	*	-1.25251		-0.0339192		1.01603		-0.117893		-0.436238		0.197551
rs12117927	ENSG00000186197	EDARADD	C/A	A	-3.42107	0.0006235	*	1.32851		1.15326		0.814147		1.12638		1.37152		1.20048
rs9963424	ENSG00000101577	LPIN2	C/T	T	-3.42072	0.0006244	*	1.77634		0.940998		-0.471479		0.0587402		-0.324182		-0.133696
rs175065	ENSG00000119684	MLH3	T/C	C	-3.4202	0.0006258	*	-0.427797		0.463999		0.644479		0.501645		-0.231619		-0.953665
rs10891120	ENSG00000137714	FDX1	C/G	G	3.41855	0.0006299	*	-0.3048		0.318303		-1.49812		-1.20716		-0.562217		-0.405046
rs7204629	ENSG00000162104	ADCY9	T/C	C	3.41309	0.0006425	*	0.152537		-1.29769		-0.376205		-2.623		-2.04726		-0.924279
rs79247094	ENSG00000170802	FOXN2	G/A	A	3.40852	0.0006535	*	-1.62098		-0.315611		-0.389192		-0.95708		-1.32413		-1.52551
rs10422531	ENSG00000105373	GLTSCR2	A/G	A	3.40744	0.0006558	*	1.42576		-0.206765		-0.0820885		-0.759817		-0.993823		-0.193724
rs7034673	ENSG00000136819	C9orf78	A/T	T	-3.40733	0.0006558	*	-0.859422		0.936361		0.166143		0.418016		0.547509		1.8712
rs11244686	ENSG00000089876	DHX32	G/A	A	-3.40434	0.0006631	*	0.613692		-2.43647		0.111411		-1.53113		-0.909271		-2.07449
rs12526055	ENSG00000112339	HBS1L	C/T	T	-3.40318	0.000666	*	1.37107		1.31565		0.510034		0.906924		0.0179792		0.240151
rs203477	ENSG00000108599	AKAP10	A/C	C	3.40218	0.0006689	*	-0.927718		-0.795813		0.225591		0.0228284		-0.0038082		0.0013651
rs7304465	ENSG00000059804	SLC2A3	C/T	C	3.40119	0.0006714	*	-1.33545		-0.914227		-1.13124		-1.83032		-0.878108		-0.346221
rs2305795	ENSG00000130811	EIF3G	G/A	A	3.39854	0.0006778	*	0.204071		-0.942301		-0.631423		-0.925327		-0.761451		-0.584346
rs9899380	ENSG00000136448	NMT1	C/G	C	3.3951	0.0006863	*	-0.355077		-0.66564		-2.32274		-0.395072		-1.82522		-1.25957
rs13169025	ENSG00000170624	SGCD	G/C	C	3.39234	0.0006933	*	-1.14442		-1.03748		-0.33599		-1.01751		-1.50935		-1.05811
rs147531464	ENSG00000111875	ASF1A	C/T	T	3.3907	0.0006974	*	-1.26255		0.0266962		-0.206143		-0.0974737		0.436951		0.183378
rs12192268	ENSG00000260273	RP11-425D10.10	T/C	C	3.38926	0.000701	*	-3.59131	*	-3.86071	*	-3.40302		-3.66951	*	-3.5462		-4.04748	*
rs13102133	ENSG00000154277	UCHL1	C/G	G	3.38619	0.0007092	*	-2.44193		-2.29299		-2.63128		-1.12278		-2.53836		-2.40021
rs2268405	ENSG00000076555	ACACB	A/G	G	-3.37798	0.0007302	*	2.34357		2.79891		3.37889		1.66598		2.77321		1.29744
rs55929248	ENSG00000167747	C19orf48	C/T	T	3.37666	0.0007339	*	-1.61487		0.112896		-0.880689		-0.458377		-0.429368		0.529636
rs7007884	ENSG00000104728	ARHGEF10	T/C	C	3.37495	0.0007387	*	-1.45192		-1.90834		0.0043251		-2.16988		-2.88599		-2.33677
rs12853286	ENSG00000151773	CCDC122	A/G	A	-3.37475	0.0007387	*	-1.23946		-3.39422	*	-1.64854		-2.47167		-1.29797		-2.81026
rs6666373	ENSG00000197312	DDI2	T/A	T	-3.37262	0.0007441	*	-0.292955		-0.202806		-0.452665		0.441455		-0.438754		0.604228
rs9366675	ENSG00000261584	RP11-457M11.5	C/T	T	-3.37203	0.0007457	*	1.19173		-1.34854		0.473601		-1.06918		-0.0216832		-1.85535
rs2619537	ENSG00000047579	DTNBP1	A/G	G	3.36814	0.0007572	*	0.37456		-0.574667		0.581163		-0.60629		0.649415		-0.0496917
rs41281251	ENSG00000100298	APOBEC3H	T/A	A	-3.36797	0.0007572	*	0.449095		2.10267		1.10109		1.45267		0.788589		0.478733
rs66615709	ENSG00000184497	TMEM255B	T/C	C	-3.36679	0.0007605	*	0.23225		1.29066		-0.0925122		-0.303337		1.30767		0.934604
rs11794029	ENSG00000197355	UAP1L1	G/C	C	-3.36663	0.0007605	*	2.3407		-0.228705		-0.444436		2.52018		0.966937		0.287359
rs2767304	ENSG00000162704	ARPC5	A/G	G	3.36661	0.000761	*	-1.45274		0.173427		-1.12395		-1.39061		-1.86604		-0.140894
rs3825511	ENSG00000133106	EPSTI1	C/A	A	3.36503	0.0007654	*	2.03051		0.217744		1.37578		1.19652		2.82272		0.035482
rs4706980	ENSG00000083097	DOPEY1	A/G	A	-3.36123	0.0007755	*	-0.147238		-0.19265		0.131125		-0.572553		0.654097		-0.77917
rs6109773	ENSG00000101230	ISM1	C/G	G	-3.35907	0.0007817	*	3.39976		2.81488		2.55656		3.11975		3.21886		3.17626
rs35586	ENSG00000166851	PLK1	A/G	G	3.35701	0.0007879	*	0.47422		1.5343		0.385541		-0.494946		-0.281682		-1.75168
rs964288	ENSG00000126860	EVI2A	A/G	G	-3.35512	0.0007931	*	-1.14675		-0.847769		0.092524		-0.0899607		-0.459784		-0.42531
rs9871592	ENSG00000033867	SLC4A7	T/C	C	-3.35423	0.0007954	*	1.0911		0.604861		0.651581		0.492099		1.445		1.72058
rs6061205	ENSG00000149531	FRG1B	A/T	A	3.34994	0.0008087	*	-1.47875		-0.656794		-0.745149		-1.13212		-1.02644		1.04011
rs1058735	ENSG00000173457	PPP1R14B	C/G	G	3.34887	0.0008116	*	4.975	*	3.0232		4.16546	*	2.07291		3.05693		0.689565
rs4754325	ENSG00000178202	KDELC2	C/T	T	-3.34669	0.0008175	*	0.777269		-0.207091		-0.184175		0.142948		0.495914		0.45642
rs10468812	ENSG00000166377	ATP9B	C/G	G	-3.33833	0.0008426	*	0.0744295		0.288469		0.0611364		1.25779		0.0368909		0.270399
rs2242416	ENSG00000146215	CRIP3	A/G	A	3.33824	0.0008432	*	-0.132601		0.309406		0.259791		0.368271		0.900282		0.959278
rs269913	ENSG00000022556	NLRP2	T/C	C	3.33723	0.0008463	*	-1.73748		-0.229698		0.318745		-0.686952		-0.367073		-0.914928
rs17774171	ENSG00000159111	MRPL10	A/G	G	-3.33607	0.0008493	*	1.33231		-0.591508		0.134347		0.421694		0.697586		-0.875468
rs2257103	ENSG00000104946	TBC1D17	C/T	T	-3.33556	0.0008512	*	-0.925501		-0.548436		0.350951		-1.0449		-1.22731		-0.701603
rs7515244	ENSG00000116138	DNAJC16	A/G	G	3.33408	0.0008561	*	1.20581		2.13739		1.36955		1.07745		0.619235		0.245792
rs11953620	ENSG00000171421	MRPL36	T/C	C	3.32716	0.0008779	*	-1.53511		-0.215669		-0.623781		-0.290339		-2.65377		-0.741351
rs2306899	ENSG00000085788	DDHD2	C/T	T	3.32517	0.0008842	*	0.237595		1.01104		-0.139313		-0.0926374		0.0560613		0.0782098
rs10799569	ENSG00000143771	CNIH4	G/C	C	-3.3244	0.0008855	*	2.26942		1.16304		2.53861		0.312038		1.72333		1.43701
rs3829154	ENSG00000134463	ECHDC3	G/A	A	-3.32172	0.0008944	*	0.116864		-0.110768		-0.225946		0.0641806		0.867089		0.765182
rs558198	ENSG00000080007	DDX43	C/G	C	-3.32168	0.0008944	*	-1.29675		0.286814		-0.36475		-0.0312453		0.225652		-0.0425233
rs62432166	ENSG00000188191	PRKAR1B	C/T	C	3.31993	0.0009008	*	-0.0296867		0.154365		0.739023		-0.644277		-0.846479		-0.0076423
rs1401906	ENSG00000128059	PPAT	C/T	T	-3.31973	0.0009008	*	-0.191111		-1.65855		0.706874		-1.05291		-0.154292		0.136714
rs9365097	ENSG00000112110	MRPL18	G/A	G	3.31915	0.0009034	*	-0.257819		-1.98955		0.988909		0.212889		0.172888		-0.4166
rs7125621	ENSG00000110429	FBXO3	C/T	T	3.31521	0.0009158	*	-0.6399		-0.899497		-0.644218		-0.988678		-1.83197		-2.29633
rs1339586	ENSG00000122873	CISD1	T/C	C	-3.31432	0.0009184	*	1.17897		-1.10208		-0.096418		0.389328		0.848282		0.821205
rs12448432	ENSG00000103254	FAM173A	G/A	A	3.31394	0.0009204	*	-3.09616		-1.36046		-3.70578	*	-1.7488		-3.49369		-1.59649
rs11732759	ENSG00000138744	NAAA	T/A	A	3.3137	0.000921	*	-1.37732		-0.814404		-0.715395		-0.452476		-0.844458		-0.0847957
rs78129473	ENSG00000257815	RP11-611E13.2	G/A	A	3.31114	0.0009296	*	-1.77094		0.168315		-1.5961		-1.24869		-1.60486		-1.52831
rs2338050	ENSG00000099290	FAM21A	G/A	A	-3.30851	0.0009376	*	-1.75448		-0.850286		-0.671885		-0.799613		-1.06495		-2.31712
rs302647	ENSG00000123892	RAB38	C/G	G	3.30782	0.0009403	*	-1.13823		-0.521478		-1.66426		-1.47544		-1.08314		-1.39778
rs80066670	ENSG00000185347	C14orf80	C/A	A	-3.30634	0.000945	*	1.73247		3.43633	*	0.908393		2.24807		2.00815		2.47649
rs756784	ENSG00000105672	ETV2	A/G	A	-3.30608	0.0009457	*	1.42248		1.20811		0.49151		0.86651		1.30361		-0.638914
rs35947614	ENSG00000073578	SDHA	A/G	G	3.3028	0.0009572	*	-3.57236	*	-2.23393		-2.61907		-1.92853		-2.27813		-1.149
rs4687626	ENSG00000168268	NT5DC2	G/A	A	-3.30165	0.0009607	*	-0.604762		-0.632042		-1.20312		-1.50501		-1.796		-1.00682
rs4794052	ENSG00000198933	TBKBP1	T/C	T	3.30086	0.0009641	*	-0.738845		1.14952		-0.785606		0.374681		-0.677234		1.00875
rs1141463	ENSG00000169660	HEXDC	T/G	G	3.29473	0.0009856	*	-1.94439		-0.63492		-2.25131		-0.598742		-1.97227		0.243019
rs12461076	ENSG00000176490	DIRAS1	T/C	C	3.29002	0.0010019	*			-0.269044
rs6151590	ENSG00000140307	GTF2A2	G/A	A	3.28952	0.001004	*	-0.795172		-1.52871		-1.53492		-0.698743		-0.0207645		-0.728543
rs1981664	ENSG00000115944	COX7A2L	G/A	A	3.28833	0.0010083	*	1.64161		0.361146		-0.307185		-0.582943		-1.88835		-0.381101
rs56067343	ENSG00000144218	AFF3	T/C	C	-3.2825	0.0010285	*	1.56971		0.400878		-0.106975		0.57722		0.446288		0.506861
rs4785687	ENSG00000261118	RP11-104N10.1	A/G	A	-3.28175	0.0010315	*	0.396502		0.472467		0.737122		-1.4259		0.202365		-1.7201
rs1813898	ENSG00000128891	C15orf57	A/G	G	3.28137	0.0010337	*	-0.164282		-0.733771		-0.646867		-0.321948		-0.741237		0.78143
rs8026898	ENSG00000259641	RP11-279F6.3	G/A	A	-3.27995	0.0010381	*	0.0690885		-0.151246		0.17765		-0.43935		-1.40985		-0.821071
rs226009	ENSG00000197006	METTL9	A/G	A	3.27962	0.0010395	*	-0.614384		-0.130746		-0.915051		-1.61246		-1.14054		-1.51376
rs10225558	ENSG00000146858	ZC3HAV1L	T/C	C	-3.27812	0.0010447	*	0.24644		0.101321		1.19813		1.46184		1.0594		-0.37139
rs8028722	ENSG00000140450	ARRDC4	T/C	T	3.2781	0.0010455	*	1.37142		1.01452		1.53945		-0.0420821		1.41485		0.16612
rs61917718	ENSG00000255819	KLRC4-KLRK1	G/C	C	3.27806	0.0010455	*	-0.338056		0.473222		-1.04708		0.557295		1.65095		-0.749225
rs11668339	ENSG00000160439	RDH13	G/A	A	3.2748	0.0010581	*	-0.0754944		0.300737		-0.838632		1.68042		-0.206113		0.48082
rs1870073	ENSG00000133247	SUV420H2	G/A	A	3.27365	0.0010619	*	-3.10658		-3.39467	*	-2.50593		-3.26285		-2.50054		-2.42407
rs12981724	ENSG00000141837	CACNA1A	C/T	T	-3.27023	0.001074	*	0.0949495		-0.912871		1.02107		-0.36057		0.715782		-1.21314
rs4134815	ENSG00000076924	XAB2	G/A	A	-3.26681	0.0010869	*	0.652002		0.94777		1.24106		1.14068		0.414481		0.726553
rs1545837	ENSG00000147439	BIN3	T/C	C	3.26678	0.0010885	*	-0.829344		-1.56887		-1.45475		-1.18348		-0.566388		-2.81583
rs28790585	ENSG00000137801	THBS1	C/T	T	3.26638	0.00109	*	0.237006		-0.0835908		0.147279		-0.0891764		-0.377338		0.45343
rs2555568	ENSG00000147576	ADHFE1	A/G	G	3.26616	0.0010908	*	-1.50418		0.155543		-1.70434		-0.950843		-1.31992		-0.264875
rs7572	ENSG00000174059	CD34	C/T	T	3.26605	0.0010908	*			1.67333				-0.720992		0.638105		1.40239
rs4077074	ENSG00000169683	LRRC45	T/C	T	-3.2652	0.0010931	*	1.07972		-0.253165		2.34527		1.22262		1.98384		1.07797
rs17764256	ENSG00000175985	PLEKHD1	T/C	C	3.25803	0.001122	*	-1.07797		-1.97085		-0.896137		-0.571949		-1.2249		-0.92842
rs733925	ENSG00000135913	USP37	G/A	A	3.25714	0.001126	*	-2.66026		-2.0432		-1.95722		-3.01264		-1.90952		-2.14267
rs72855506	ENSG00000166483	WEE1	T/G	G	3.25533	0.0011331	*	-1.58583		-3.37375	*	-1.48169		-2.27799		-0.79231		-3.09766
rs8118853	ENSG00000231133	HAR1B	T/A	A	-3.25335	0.0011403	*	2.35909		0.751146		2.23845		2.57606		2.14023		1.19817
rs869252	ENSG00000151640	DPYSL4	T/C	C	3.25253	0.0011443	*	-0.11912		-0.273323		-1.75927		-1.44014		-1.0225		-0.876239
rs2292404	ENSG00000155893	ACPL2	A/G	G	3.25066	0.0011516	*	-3.51669	*	-1.70126		-3.11382		-0.700974		-3.9323	*	-1.17694
rs2518469	ENSG00000137364	TPMT	T/A	A	3.24985	0.0011549	*	-2.05422		-0.53035		-0.800528		-0.947584		-1.29225		-1.59815
rs7322204	ENSG00000136167	LCP1	A/G	A	3.24454	0.001177	*	-0.910595		-0.973281		-0.794997		0.121364		-1.84495		-1.90306
rs3812474	ENSG00000183665	TRMT12	T/A	T	3.24432	0.0011778	*	1.10556		0.758247		-0.387292		0.316503		-0.0354019		0.600387
rs11678980	ENSG00000227403	AC009299.3	A/G	A	-3.24241	0.0011844	*	0.0847725		0.551296		0.668357		2.61969		1.38166		-0.361228
rs3816270	ENSG00000166928	MS4A14	C/T	T	-3.2389	0.0011995	*	-1.59185		-0.896979		-2.01625		-0.351259		-2.15716		0.366072
rs760462	ENSG00000160255	ITGB2	T/C	T	3.23658	0.0012105	*	-1.66002		-0.16488		-1.66856		-0.220646		-1.41259		-0.71449
rs10753798	ENSG00000000457	SCYL3	T/G	T	3.23398	0.0012215	*	0.0922193		-1.06592		-0.736677		0.279331		-0.942162		0.0400341
rs8105767	ENSG00000197134	ZNF257	A/G	G	3.23244	0.0012276	*	-0.131454		0.499479		0.109418		1.08549		0.679647		0.568334
rs116722271	ENSG00000204592	HLA-E	C/T	C	-3.23171	0.0012301	*	-0.128245		-2.24881		0.11005		-1.14969		-0.901461		-1.71337
rs326361	ENSG00000196776	CD47	G/A	A	3.23148	0.0012319	*	-2.41755		-1.85525		-1.01514		-1.96672		-1.36772		-0.665998
rs17433780	ENSG00000117226	GBP3	A/G	G	-3.23129	0.0012319	*	-1.75517		-1.74614		-2.35569		-2.67911		-1.71177		-1.78405
rs415023	ENSG00000089199	CHGB	G/A	A	3.22952	0.0012405	*	1.30268		-2.71229		1.2313		-2.88893		1.9681		-2.4726
rs2679750	ENSG00000155096	AZIN1	G/A	A	-3.22633	0.0012536	*	0.879268		1.15035		0.217333		-0.736453		-0.151561		-0.246892
rs11595016	ENSG00000107771	CCSER2	C/T	T	-3.22491	0.0012597	*	-0.632263		-0.490853		-0.484321		0.737581		-0.232372		1.79114
rs10053229	ENSG00000172244	C5orf34	C/T	T	-3.2224	0.0012703	*	-1.7231		-1.00357		-2.00649		0.12205		-2.33222		0.165849
rs1865307	ENSG00000134490	TMEM241	G/A	A	3.2204	0.001281	*	-1.5037		-0.659528		-1.19308		-1.63359		-1.85333		-1.49687
rs12928424	ENSG00000157045	NTAN1	C/G	C	3.21943	0.0012846	*	0.908611		-1.20327		-0.914987		-0.870779		-0.385856		-1.11143
rs3809868	ENSG00000263766	RP11-580I16.2	A/G	G	-3.21162	0.0013191	*	0.615817		0.934716		1.35429		1.79767		1.98749		1.65732
rs9406072	ENSG00000188428	BLOC1S5	T/A	A	-3.2105	0.0013246	*	1.23043		-0.124787		-0.52321		0.841678		-1.56252		-0.522658
rs2004503	ENSG00000178338	ZNF354B	A/G	G	3.20888	0.0013329	*	-1.31757		0.318874		-0.422237		-1.89453		-1.04496		-0.260673
rs10802440	ENSG00000143653	SCCPDH	C/T	T	-3.20872	0.0013329	*	-0.203754		-0.504302		-1.39715		-0.493111		1.18107		-0.287131
rs11073891	ENSG00000166825	ANPEP	A/C	C	-3.20799	0.0013366	*	-0.764613		-0.69297		-1.09031		-0.304669		-0.434999		-0.456595
rs72782727	ENSG00000122299	ZC3H7A	G/T	T	3.20758	0.0013394	*	-1.60252		-0.852941		-0.613415		-0.401379		-0.451175		-0.510773
rs6657880	ENSG00000204138	PHACTR4	C/A	A	-3.2063	0.0013441	*	-2.00478		0.931557		-1.21039		-0.368434		-2.68668		-1.35982
rs79512505	ENSG00000149929	HIRIP3	G/C	C	-3.20618	0.001345	*	1.19479		1.44748		2.36473		3.05068		0.556109		0.173573
rs72695268	ENSG00000116473	RAP1A	G/A	A	3.20565	0.0013478	*	-1.31538		-1.06594		-2.0405		0.0563293		-2.34484		-1.36033
rs3747945	ENSG00000230489	VAV3-AS1	A/G	G	3.20496	0.0013516	*	-1.32986		-1.03329		0.376882		-1.16541		-1.49778		-0.458865
rs6498525	ENSG00000260872	RP11-680G24.5	A/G	G	3.20398	0.0013563	*	-0.346322		-0.639477		0.693498		0.405094		0.305362		0.106713
rs4401834	ENSG00000247317	RP11-273G15.2	G/A	A	3.20391	0.0013563	*	0.75184		0.862324		0.0332641		0.876046		0.46636		2.24638
rs4979108	ENSG00000119471	HSDL2	C/T	T	-3.20379	0.0013563	*	-0.507084		-0.611111		-0.0329409		0.917843		0.375321		0.307595
rs6777956	ENSG00000163421	PROK2	C/T	T	-3.20347	0.0013572	*	-0.962526		0.516866		-0.314661		-0.96383		-0.684628		-0.373933
rs6564093	ENSG00000153786	ZDHHC7	G/A	A	3.20349	0.0013582	*	-0.664402		-0.559336		-0.223976		-0.153966		0.24371		-0.962881
rs67694303	ENSG00000258551	RP11-661P17.1	C/T	T	3.20251	0.0013629	*	-2.97584		-3.18041		-2.66125		-2.9288		-2.47926		-2.44645
rs2395943	ENSG00000124713	GNMT	A/G	A	3.19889	0.00138	*	-0.753989		2.20954		-1.03478		-0.118807		-1.27731		1.40074
rs3775924	ENSG00000249502	AC006160.5	T/C	T	3.19801	0.0013838	*	1.19803		-1.43011		-0.550925		-1.35948		-1.39886		-2.39983
rs4808823	ENSG00000006015	C19orf60	T/C	T	3.19748	0.0013867	*	-2.31772		-1.01989		-2.12293		-1.31767		-1.73504		-1.06979
rs11216569	ENSG00000137731	FXYD2	C/T	T	-3.19313	0.0014071	*	1.53053		2.97122		0.361616		2.76518		1.5447		1.90543
rs812426	ENSG00000148484	RSU1	G/C	G	3.19302	0.001408	*	-1.2533		0.200692		-0.73379		-1.28136		-1.46438		-0.577845
rs3751092	ENSG00000168961	LGALS9	A/G	G	-3.19154	0.0014149	*	0.0832424		-0.982137		-0.882013		-0.524799		-0.555767		0.450783
rs9842789	ENSG00000121578	B4GALT4	G/A	A	3.19114	0.0014178	*	0.877958		-0.238623		1.05095		-1.04962		-1.10703		-0.595734
rs9771743	ENSG00000204839	MROH6	G/A	A	3.188	0.0014336	*	-0.270574		1.1972		0.191721		-0.925981		-1.22301		0.551521
rs9974949	ENSG00000227039	ITGB2-AS1	T/A	A	3.1879	0.0014336	*	-1.70519		-2.15472		-1.44872		-1.93437		-1.7145		-1.92741
rs2273193	ENSG00000112763	BTN2A1	G/C	C	3.18689	0.0014386	*	-0.0175043		-2.14515		-1.41365		-0.795072		0.641364		0.62397
rs2073684	ENSG00000166436	TRIM66	C/T	T	3.18623	0.0014415	*	1.46852		1.56764		-0.286012		2.06925		0.836907		1.47067
rs72811688	ENSG00000214113	LYRM4	C/T	T	3.18524	0.0014465	*	0.801234		0.435524		1.37853		1.57149		1.3375		-0.0496917
rs6694031	ENSG00000143772	ITPKB	G/A	A	-3.18372	0.0014536	*	-0.118774		2.30651		-0.389386		1.90658		0.057867		1.60515
rs7250872	ENSG00000130270	ATP8B3	C/T	T	3.18284	0.0014586	*	-1.18756		-0.983028		-1.74485		0.306994		-0.579213		-0.339938
rs1136956	ENSG00000182472	CAPN12	T/C	C	-3.18066	0.0014687	*	1.18903		-1.45405		0.467389		0.151268		0.579056		-0.42067
rs10789340	ENSG00000172260	NEGR1	G/A	A	-3.17909	0.0014768	*	-0.195759		-0.735503		1.04223				0.330853
rs573663	ENSG00000160271	RALGDS	T/C	T	3.17848	0.0014809	*	-1.03585		-2.33952		-1.69609		-2.63969		-1.69647		-2.09193
rs61497125	ENSG00000083828	ZNF586	G/A	A	3.17702	0.0014881	*	-1.015		-2.24505		-1.80441		-2.13656		-1.2718		-0.442109
rs7257275	ENSG00000262874	C19orf84	C/G	G	3.17659	0.0014912	*
rs6436440	ENSG00000152056	AP1S3	G/A	A	3.17415	0.0015035	*	-1.01802		-0.476116		-0.638495		-0.307676		-0.578347		0.334125
rs2609259	ENSG00000138640	FAM13A	C/A	A	3.17399	0.0015046	*	-3.12203		0.523933		-2.5072		-2.69599		-2.70837		-2.88751
rs55800929	ENSG00000177406	RP11-218M22.1	G/A	A	3.1734	0.0015077	*	-2.14116		1.32866
rs13413479	ENSG00000226312	CFLAR-AS1	G/A	A	3.17311	0.0015087	*	-2.13118		-1.17735		-0.941563		0.403639		0.25958		0.741949
rs7192880	ENSG00000005001	PRSS22	C/T	T	-3.173	0.0015087	*	0.332669		1.85563		0.799746		1.52408		1.28203		1.19091
rs12980707	ENSG00000228300	C19orf24	G/A	A	-3.16282	0.0015615	*	2.31765		0.0587586		1.16466		-0.0657193		0.400797		-0.255848
rs2284087	ENSG00000100197	CYP2D6	T/C	T	-3.16226	0.0015647	*	1.29612		0.873927		0.881398		0.533408		1.09061		-0.629042
rs62409270	ENSG00000137449	CPEB2	G/C	C	-3.16163	0.001568	*	2.93547		2.3569		2.48995		4.07317	*	2.03359		3.65774	*
rs4658280	ENSG00000197147	LRRC8B	G/C	C	3.15792	0.0015896	*	1.16167		-0.111962		0.599339		1.51933		0.360649		-0.364287
rs28789767	ENSG00000160113	NR2F6	A/G	G	3.1569	0.0015951	*	1.29591		3.8678	*	-0.546336		3.4359	*	1.46191		3.76201	*
rs114881813	ENSG00000230910	RP3-525N10.2	C/T	T	-3.154	0.0016105	*	-1.01207		-0.801053		-1.03141		-1.39502		-1.8126		-1.50087
rs17328845	ENSG00000136950	ARPC5L	C/T	T	-3.15171	0.0016227	*	2.20296		2.14376		2.80087		2.19928		1.74535		1.94015
rs7215738	ENSG00000262049	RP13-1032I1.7	C/T	T	3.15129	0.001626	*	-0.646975						-2.18391		-0.422218
rs4498009	ENSG00000182923	CEP63	C/G	C	-3.14442	0.0016631	*	0.811313		0.905399		0.629648		0.495464		0.279567		-1.07044
rs1063677	ENSG00000162076	FLYWCH2	C/G	G	3.14218	0.001678	*	-0.687372		-2.2395		-0.366159		-0.359178		0.163287		-2.0557
rs7108196	ENSG00000077616	NAALAD2	T/A	A	3.14188	0.0016791	*
rs9425780	ENSG00000117601	SERPINC1	G/A	A	3.13724	0.0017057	*	-2.53116						0.423943
rs828999	ENSG00000085491	SLC25A24	G/A	A	3.13274	0.0017327	*	-2.03302		-0.756837		-0.912216		-2.42079		-2.12503		-1.92099
rs9303654	ENSG00000006042	TMEM98	G/A	A	3.13033	0.0017469	*
rs12608504	ENSG00000130518	KIAA1683	G/A	A	3.12784	0.0017612	*	-1.91322		-2.87792		-2.44456		-2.2762		-3.27895		-1.43231
rs4801177	ENSG00000196867	ZFP28	C/T	C	-3.12653	0.0017684	*	1.03249		0.474588		-0.302115		1.13758		-0.217372		1.10923
rs1045868	ENSG00000174606	ANGEL2	C/G	G	3.12638	0.0017708	*	-0.347182		-1.23559		-0.933998		-1.88315		-0.25727		0.613396
rs2051993	ENSG00000255733	IFNG-AS1	G/A	A	3.12486	0.0017793	*	-3.03971		0.639449		-1.94632		-0.10785		-1.57321		-0.491589
rs62241228	ENSG00000205593	DENND6B	C/T	C	-3.12373	0.0017853	*	-1.08031		0.0547357		-0.518495		0.729432		0.470492		0.424169
rs12986752	ENSG00000125629	INSIG2	G/A	A	-3.12302	0.001789	*	0.129768		2.35507		0.501508		0.839825		1.47189		0.410868
rs9273462	ENSG00000232629	HLA-DQB2	G/A	A	-3.12132	0.0017999	*	1.47272										1.13392
rs17683483	ENSG00000173838	MARCH10	C/A	A	3.12131	0.0018012	*	-0.402128		0.205969		-1.49756		-0.595539		-0.543996		-0.556428
rs253947	ENSG00000164398	ACSL6	T/C	C	3.12079	0.0018048	*	-1.7439		-0.862813		-1.55208		0.0490761		-2.80691		-1.76621
rs841228	ENSG00000102858	MGRN1	T/G	T	-3.11887	0.0018147	*	0.645125		0.449945		-0.854929		-1.14561		-0.548055		-0.552087
rs12128955	ENSG00000198715	C1orf85	C/T	T	-3.11885	0.0018147	*	0.609292		-0.374075		-0.748541		-0.100054		0.118542		-0.0953023
rs6570064	ENSG00000228506	RP11-98I9.4	A/G	G	3.11768	0.0018233	*	0.479963		-0.539671		0.223994		0.287058		-0.980371		0.594795
rs6682716	ENSG00000187862	TTC24	G/A	A	3.11726	0.0018258	*	-2.7537		-0.490679		-1.74532		-0.0884628		-0.646012		-0.585067
rs2074585	ENSG00000140575	IQGAP1	G/A	G	-3.11411	0.0018444	*	1.50805		1.98042		0.627959		0.0699104		0.373362		1.10505
rs4794029	ENSG00000167083	GNGT2	C/T	T	3.11311	0.001852	*	0.180655		0.223424		0.0196731		0.739675		0.232214		0.0136861
rs11053802	ENSG00000205810	KLRC3	T/C	C	3.11297	0.0018532	*	1.23711		-0.207332		1.23152		0.586314		-0.101665		0.324581
rs56084453	ENSG00000186446	ZNF501	A/G	G	3.11282	0.0018532	*	0.370734		0.425731		0.625606		-0.0054243		-0.615854		-1.3846
rs62086903	ENSG00000182481	KPNA2	T/C	C	-3.11221	0.0018557	*	2.18085		2.38804		1.49642		2.85171		2.45303		3.50925
rs3103934	ENSG00000176945	MUC20	A/G	A	3.11102	0.0018645	*	0.801425		0.602914		-0.999787		0.951674		-0.984661		1.19392
rs4494934	ENSG00000198919	DZIP3	A/G	A	3.11023	0.0018696	*	-0.109619		-0.354857		-0.31977		-1.10239		-1.21406		0.829698
rs651234	ENSG00000176974	SHMT1	C/T	T	-3.10783	0.0018836	*	-0.232314		-2.8774		-0.577903		-1.21067		-0.19624		-1.77458
rs12703130	ENSG00000187260	WDR86	G/A	G	-3.10698	0.00189	*	3.11259		2.85604		2.06327		2.30429		2.78036		1.79796
rs186803	ENSG00000184840	TMED9	C/T	T	-3.10627	0.0018938	*	0.0167384		1.09786		-0.75239		-0.0563215		0.578854		0.0992247
rs17634737	ENSG00000135972	MRPS9	C/T	T	-3.10581	0.0018964	*	0.487268		0.451837		0.361887		0.304879		-0.571734		0.613552
rs13205146	ENSG00000112685	EXOC2	G/C	C	3.10215	0.0019222	*	-2.42311		-1.4593		-3.73123	*	-1.71808		-0.747907		-1.88586
rs7372545	ENSG00000114739	ACVR2B	T/G	T	3.10215	0.0019222	*	-1.0224		1.02682		-0.29668		0.198936		-0.973386		-0.0590916
rs3799378	ENSG00000124508	BTN2A2	A/G	G	3.1009	0.00193	*	0.264411		1.8127		-0.823154		0.455822		-0.442887		0.678457
rs11655934	ENSG00000069188	SDK2	G/A	A	-3.10072	0.00193	*	1.26273		0.289594		1.30625		0.485056		1.7614		-0.0858634
rs67733885	ENSG00000124201	ZNFX1	G/A	A	-3.10031	0.0019326	*	1.62381		0.258288		0.777017		2.42601		1.82962		2.35741
rs1876852	ENSG00000150667	FSIP1	G/A	A	-3.09426	0.0019721	*	-1.34654		1.44387		-1.70057		1.71569		-0.449847		1.51209
rs498045	ENSG00000173992	CCS	A/G	G	3.09391	0.0019761	*	-1.06711		-1.9061		-1.95624		-0.624827		-2.82728		-1.47067
rs11632424	ENSG00000243708	PLA2G4B	G/A	A	3.09266	0.0019841	*	-0.790232		-1.68681		-0.103273		-0.355598		-0.206482		-0.346852
rs2438490	ENSG00000145882	PCYOX1L	G/A	G	-3.09172	0.0019895	*	0.543138		-0.0032674		-0.626395		1.96322		0.921573		1.49504
rs12459222	ENSG00000011485	PPP5C	G/C	C	-3.09171	0.0019895	*	2.15165		0.457788		1.03175		1.21261		1.19745		0.570201
rs57388925	ENSG00000160799	CCDC12	T/G	G	-3.09144	0.0019908	*	2.58935		0.961668		0.837081		0.732364		2.97916		1.37769
rs917660	ENSG00000105793	GTPBP10	G/A	A	-3.09144	0.0019908	*	-0.292293		-0.6432		1.40923		0.994607		0.924055		0.525133
rs12045101	ENSG00000134184	GSTM1	C/T	T	3.0871	0.0020219	*	-1.84513		-0.523364		-0.946322		-0.859303		0.501379		-0.134324
rs3751325	ENSG00000257698	RP11-620J15.3	A/T	T	-3.08462	0.0020369	*	1.20598		0.979913		0.0179591		1.09832		-0.150308		0.793347
rs76483277	ENSG00000196365	LONP1	C/A	C	-3.08325	0.0020465	*	1.3812		0.869572		-0.156978		0.159461		0.601136		0.264437
rs12450028	ENSG00000167720	SRR	C/T	T	-3.07831	0.0020812	*	0.599722		-2.19098		0.180736		-2.70056		-1.38862		-1.09134
rs17167473	ENSG00000004864	SLC25A13	G/A	A	3.06683	0.0021636	*	-2.26861		0.691923		0.483874		1.04481		-0.245816		-0.288823
rs898325	ENSG00000203780	FANK1	A/C	A	3.06674	0.0021651	*	-1.00226		-0.123094		0.896874		-0.10682		-0.663996		-0.686972
rs13737	ENSG00000177971	IMP3	G/T	T	-3.06512	0.0021752	*	0.217786		0.399536		1.05415		2.13882		1.52689		0.83123
rs7607844	ENSG00000226833	AC097724.3	T/A	T	-3.06444	0.0021796	*	-0.24125		1.12419		1.00234		1.60011		0.385165		-1.01554
rs1666200	ENSG00000255760	RP11-428G5.5	G/T	G	-3.06406	0.0021825	*	1.39744		-0.212685		0.362556		0.546162		0.171822		-0.544386
rs6034875	ENSG00000125868	DSTN	G/A	G	3.06138	0.0022045	*	-1.05509		0.803366		0.680976		-0.262264		0.283117		0.419857
rs111570463	ENSG00000104341	LAPTM4B	C/T	T	-3.06073	0.0022075	*	-1.57773		-0.875039		0.222551		-0.691147		0.263812		0.0805516
rs898325	ENSG00000148848	ADAM12	A/C	A	3.05763	0.0022312	*	-1.10114		-2.05418		0.916601		-1.34967		-0.641236		-1.42871
rs35684246	ENSG00000224186	C5orf66	C/A	A	-3.05651	0.0022386	*	1.36038		1.7369		1.40144		0.591551		1.22322		0.947482
rs75660000	ENSG00000160013	PTGIR	T/C	C	-3.05649	0.0022386	*	-1.306		-0.728709		-0.57455		-0.273831		-0.950781		-1.21009
rs72835059	ENSG00000108556	CHRNE	G/A	A	3.05571	0.0022461	*	-1.79867		-2.03571		-0.930279		-1.17884		0.566459		-1.12455
rs3190835	ENSG00000111361	EIF2B1	T/C	C	3.05294	0.0022672	*	-1.41616		-0.812292		-2.18535		-1.56036		-1.54319		-2.11475
rs17773514	ENSG00000181215	C4orf50	T/C	C	3.04837	0.0023022	*	-0.537222		-0.161976		0.11069		-0.404379		-0.153792		-0.457715
rs11651338	ENSG00000197262	CCL4L2	C/T	C	-3.04669	0.0023129	*	0.369063		-0.966223		-1.41978		0.228001		0.15299		-2.42232
rs117582400	ENSG00000233527	AC092295.7	G/A	A	3.04558	0.0023237	*	-0.332907		-0.758617		-1.86233		-0.246683		-0.262617		-0.909248
rs1623927	ENSG00000198890	PRMT6	T/C	T	-3.04456	0.0023299	*	-0.415225		0.417591		0.667419		1.54407		-0.750737		0.211143
rs11249686	ENSG00000204677	FAM153C	G/A	A	-3.04443	0.0023299	*	1.92942		1.5803		0.933924		0.451759		1.63895		0.976091
rs14126	ENSG00000157191	NECAP2	A/G	A	3.04065	0.0023611	*	-1.74182		-1.33344		-2.27318		-1.87133		-1.69346		-2.02494
rs72923327	ENSG00000229056	AC020571.3	G/A	A	3.04054	0.0023626	*	0.655705		0.265054		0.332433		-0.148346		1.13519		-1.35825
rs7631922	ENSG00000169087	HSPBAP1	C/G	G	-3.03885	0.0023736	*	0.896505		-0.392074		0.492926		-0.562416		-0.381127		-0.111018
rs79239326	ENSG00000089351	GRAMD1A	G/A	A	-3.03782	0.0023815	*	-0.433789		0.238793		-1.58464		0.62801		-1.37843		-0.118514
rs11102218	ENSG00000156171	DRAM2	A/G	G	3.03715	0.0023895	*	-1.12367		-0.925753		-1.75335		-0.863612		-0.514883		-1.84435
rs9991405	ENSG00000164125	FAM198B	A/C	A	3.03486	0.002407	*	-0.391967		-0.0362019		1.10791		-0.43947		-0.987648		1.44763
rs2080141	ENSG00000106153	CHCHD2	T/C	C	3.03459	0.0024101	*	0.596909		1.05807		-0.125113		1.11039		-0.23575		0.992354
rs5742737	ENSG00000129562	DAD1	G/A	A	3.03305	0.0024214	*	-2.72012		-1.52111		-1.64104		-1.50125		-2.06019		-2.18324
rs6801859	ENSG00000223797	ENTPD3-AS1	T/G	G	3.03271	0.0024246	*	0.875445		1.65447		0.597001		0.408749		1.50462		1.11892
rs75778339	ENSG00000146085	MUT	C/A	A	3.0316	0.0024326	*	0.486584		-0.63683		-0.0368607		-0.0908107		1.25327		1.39286
rs28447582	ENSG00000162591	MEGF6	G/A	G	3.02967	0.0024488	*	-1.03824		-1.70099		0.105789		-0.424336		-1.07948		-0.314979
rs7144204	ENSG00000092108	SCFD1	T/C	T	-3.02916	0.002452	*	1.25295		0.825194		0.923312		0.391556		2.1486		1.21467
rs2296330	ENSG00000137288	UQCC2	G/A	A	-3.02884	0.0024536	*	-0.846458		-0.0246714		-0.316213		0.027217		-0.489117		0.20552
rs12881760	ENSG00000214548	MEG3	G/C	G	-3.02664	0.0024716	*	-1.18787		-0.900809		-0.466092		0.508079		-1.83757		0.632109
rs10406857	ENSG00000197128	ZNF772	G/A	A	3.02608	0.0024781	*	0.127817		0.0170615		0.621388		1.6525		-0.167542		1.40341
rs62065702	ENSG00000171595	DNAI2	G/A	A	3.0204	0.0025261	*	-0.365139		-1.07261		-0.497569		0.115912		-0.241884		-0.515453
rs10744177	ENSG00000175727	MLXIP	G/T	G	3.01771	0.0025478	*	-1.78718		-0.364151		-0.989837		-0.812006		-3.0762		-0.649436
rs3786941	ENSG00000205784	ARRDC5	G/A	A	3.01471	0.0025732	*	0.168396		1.68215		2.04421		1.38914		0.561532		0.373352
rs1774847	ENSG00000163444	TMEM183A	T/C	C	-3.01448	0.0025732	*	0.801574		0.565423		1.78566		2.48103		1.30194		1.51053
rs7547787	ENSG00000084072	PPIE	G/A	A	-3.01262	0.0025885	*	-0.849097		-0.181588		0.466304		-0.839825		1.20981		0.160243
rs1373036	ENSG00000109452	INPP4B	A/G	G	-3.01109	0.0026022	*	2.9103		2.34771		2.17764		2.18696		2.24463		1.32539
rs9989424	ENSG00000213918	DNASE1	G/C	C	-3.00961	0.0026142	*	0.280252		0.316536		0.753841		0.803629		0.323787		-0.734009
rs12767995	ENSG00000150347	ARID5B	T/G	G	3.00906	0.0026211	*	0.159185		1.44993		0.944407		-0.24362		1.112		0.64346
rs1515950	ENSG00000153563	CD8A	C/T	T	-3.00899	0.0026211	*	0.282319		0.70027		0.164652		0.146825		0.283045		0.0548232
rs62016793	ENSG00000067141	NEO1	C/G	G	-3.00854	0.0026245	*	1.19774		0.772293		1.27625		0.846142		1.67814		-0.322871
rs11672077	ENSG00000171817	ZNF540	C/T	T	-3.00591	0.0026471	*	0.991023		1.59571		2.24344		0.858509		1.6215		0.692907
rs4302451	ENSG00000168152	THAP9	A/G	G	-3.00184	0.0026821	*	2.39228		2.19529		1.90386		2.05267		1.58689		2.25179
rs1403294	ENSG00000164930	FZD6	A/G	G	-3.00138	0.0026874	*	0.73307		1.92837		0.564773		1.44488		0.775075		0.966912
rs7574871	ENSG00000189362	TMEM194B	A/G	G	-3.00128	0.0026874	*	0.723898		-2.12644		-0.38866		-2.32336		-0.230979		-1.20526
rs111334631	ENSG00000214063	TSPAN4	G/A	A	3.00104	0.0026909	*	0.0905752		1.47264		-1.04935		0.522682		-1.74478		-0.0846173
rs4973397	ENSG00000156966	B3GNT7	T/C	C	-3.00088	0.0026909	*	-0.492905		-1.98059		-1.06501		-2.05443		-1.24273		-1.13251
rs6671255	ENSG00000117425	PTCH2	T/C	C	3.00042	0.0026963	*	-1.34173		-0.931603		-0.848834		-0.777638		-0.909047		-0.172632
rs1785930	ENSG00000134759	ELP2	A/G	G	2.99811	0.0027176	*	0.124722		-1.09858		-0.0202181		-1.36172		-1.05406		-0.222033
rs11649155	ENSG00000075399	VPS9D1	C/G	C	2.99779	0.0027211	*	-0.427594		-0.185569		-0.696735		0.717445		-0.609205		-1.18893
rs3646	ENSG00000154930	ACSS1	C/G	G	-2.99645	0.0027301	*	2.11225		2.0775		0.495571		0.743151		0.733012		1.06632
rs1465701	ENSG00000129347	KRI1	T/C	T	-2.99536	0.0027409	*	-0.275903		0.17067		0.845054		0.465085		0.509729		0.333973
rs2715	ENSG00000089063	TMEM230	T/C	T	-2.99508	0.0027426	*	0.874543		0.0706476		-0.482093		0.257122		0.330049		0.0796868
rs6578678	ENSG00000132274	TRIM22	C/T	T	2.99147	0.002777	*	0.119539		-1.62706		0.498063		0.148489		0.800579		-2.25315
rs380779	ENSG00000230438	RP11-420G6.4	T/C	C	2.98949	0.0027953	*	-1.42143		-0.313706		-1.73581		-1.05196		-0.932462		-1.96734
rs1290650	ENSG00000104973	MED25	A/G	A	2.98864	0.0028026	*	-0.0449644		-1.17649		-0.473948		-0.0418329		0.988446		0.801408
rs11588675	ENSG00000135862	LAMC1	C/T	T	-2.9871	0.0028155	*	0.240025		-1.11624		-1.9881		-0.891103		-1.06324		1.04763
rs308036	ENSG00000088256	GNA11	A/G	A	2.98582	0.0028284	*	0.815563		-0.49359		-0.204579		0.634574		-0.769022		-0.821223
rs6502892	ENSG00000186594	MIR22HG	T/C	T	-2.97998	0.0028825	*	0.380885		2.02423		0.748722		0.963671		1.85249		1.27683
rs6691985	ENSG00000058453	CROCC	T/C	T	-2.97876	0.0028938	*	1.90918		0.620036		2.32472		0.478281		2.50574		0.654538
rs1412444	ENSG00000107798	LIPA	C/T	T	2.97774	0.0029051	*	-1.08477		-0.565161		-1.34134		-0.270253		0.0080107		-0.275766
rs80066670	ENSG00000184986	TMEM121	C/A	A	-2.9762	0.0029165	*	-0.456907		-1.56925		1.31267		-2.31419		1.18133		-1.50768
rs4919511	ENSG00000107815	C10orf2	G/A	A	-2.97453	0.0029337	*	0.0355336		-0.901522		0.893858		1.02537		1.87241		-0.693615
rs3758410	ENSG00000229124	VIM-AS1	G/C	C	-2.97324	0.0029452	*	-0.933355		-0.201958		0.271289		1.36362		-0.687602		0.726835
rs524204	ENSG00000152760	TCTEX1D1	A/G	G	2.9721	0.0029587	*	0.460518		4.00972	*			0.736703		0.513638		-1.11767
rs12731546	ENSG00000232995	RP11-267N12.3	A/G	G	-2.9715	0.0029625	*	1.28346		-1.30662		0.981261		-0.799324		0.645898		-0.824837
rs3764092	ENSG00000165475	CRYL1	A/G	G	-2.97138	0.0029645	*	4.4531	*	2.29827		3.21588		3.08477		3.29274		2.21055
rs36045731	ENSG00000164465	DCBLD1	A/C	C	-2.96927	0.0029838	*	-0.0149903		0.023535		0.525376		0.893715		0.262531		2.19462
rs571449	ENSG00000167210	LOXHD1	C/T	T	2.96844	0.0029935	*											0.138693
rs5751391	ENSG00000242247	ARFGAP3	G/A	G	2.96568	0.0030209	*	-1.63951		-0.533196		-0.361337		-0.336321		-1.77493		-0.0447388
rs13274039	ENSG00000182319	SGK223	A/G	G	2.96509	0.0030268	*	-0.499428		-0.33749		-0.982465		0.250013		-0.184243		0.685654
rs2742946	ENSG00000117318	ID3	T/C	C	2.96436	0.0030347	*	-3.49544	*	-2.42733		-1.27964		-1.71208		-2.29725		-1.78099
rs17496232	ENSG00000115457	IGFBP2	T/C	C	2.95866	0.0030904	*	-1.14237		0.101013		0.394907		-0.738877		0.344184		0.337233
rs11053653	ENSG00000173391	OLR1	A/T	A	-2.95737	0.0031025	*	1.19393		1.00313		1.22886		1.18007		0.432518		0.0760618
rs1860434	ENSG00000171792	RHNO1	G/A	G	-2.95716	0.0031045	*	0.0322383		0.476261		1.33776		0.706774		1.66602		0.743223
rs7258689	ENSG00000125651	GTF2F1	T/C	C	-2.95707	0.0031045	*	-0.812699		-0.0472684		0.482771		-1.3788		-1.27516		0.0739632
rs11882108	ENSG00000161031	PGLYRP2	A/G	A	-2.95686	0.0031065	*	0.753504		-0.0636029		0.548355		-0.102203		-0.117835		0.511837
rs61354040	ENSG00000014138	POLA2	C/T	C	-2.95513	0.0031247	*	0.508808		1.10424		1.68146		0.263132		0.754426		0.757222
rs3118761	ENSG00000175787	ZNF169	C/T	T	-2.95463	0.0031287	*	1.24191		2.58569		2.14336		1.75499		2.88131		1.98087
rs113525195	ENSG00000222028	PSMB11	A/C	A	2.95158	0.0031634	*	-2.91348		0.443846		-1.36286		-0.732846		-1.30433		0.337281
rs12763978	ENSG00000148468	FAM171A1	C/A	A	2.95134	0.0031654	*	-1.29638		-0.298605		-2.0055		0.217619		-1.58611		-1.32342
rs7096692	ENSG00000107611	CUBN	G/A	A	2.94813	0.0031984	*	-0.961141		1.32137		0.495434		0.890612		-0.0030595		0.753058
rs28643368	ENSG00000138796	HADH	T/G	T	2.94813	0.0031984	*	-0.511812		0.474559		0.375063		-0.447129		1.03962		-1.3906
rs77732533	ENSG00000145022	TCTA	G/C	G	-2.94644	0.0032129	*	0.0304474		0.704901		1.78673		-0.293434		-0.403147		0.48161
rs7731626	ENSG00000164512	ANKRD55	A/G	A	-2.94383	0.00324	*	2.5064		1.52343		2.13443		1.32531		1.67854		0.420254
rs395601	ENSG00000128923	FAM63B	G/C	C	2.94306	0.0032505	*	0.371439		-0.539566		-1.7137		-0.356483		-0.416732		-0.372207
rs3765115	ENSG00000140386	SCAPER	T/C	C	2.94056	0.0032779	*	-0.821644		-1.1303		-1.17722		0.540867		-1.04123		-0.103807
rs9311361	ENSG00000163807	KIAA1143	T/G	T	2.94056	0.0032779	*	-1.74298		-1.35457		-0.956659		-1.37739		-1.16817		-1.7985
rs114632901	ENSG00000204371	EHMT2	T/A	T	-2.9368	0.0033162	*	0.286563		0.658306		1.20516		1.31589		-0.981603		-0.370591
rs3118667	ENSG00000148290	SURF1	C/T	T	-2.93582	0.0033247	*	0.882233		-0.565975		0.823917		0.401826		1.23501		0.600719
rs2680848	ENSG00000116106	EPHA4	T/G	T	-2.93459	0.0033398	*	0.99433		0.0044014		1.16263		0.575689		1.34956		1.23949
rs498432	ENSG00000186184	POLR1D	T/C	T	2.9318	0.00337	*	-1.27244		-0.729718		-0.617662		-0.216259		-1.42981		-0.931718
rs2073438	ENSG00000262089	RP11-589P10.5	G/A	A	-2.9315	0.0033722	*	0.952287		1.75476		1.38078		1.50026		1.30209		0.826474
rs9607821	ENSG00000100418	DESI1	C/T	T	-2.92866	0.0034027	*	-1.11397		0.479895		0.0523502		1.38675		-0.172149		0.676003
rs10509554	ENSG00000204020	LIPN	T/C	T	2.92837	0.0034093	*	0.18294		-0.696745		-1.0963		0.0849085		0.367677		-0.711574
rs370156	ENSG00000186818	LILRB4	G/A	A	2.92697	0.0034247	*	-0.441904		-1.22287		-0.587823		-0.261286		-0.435375		-0.553327
rs8012	ENSG00000105607	GCDH	G/A	A	-2.92587	0.0034335	*	0.171073		0.31765		-0.115073		1.20565		0.219616		-0.0221884
rs11609591	ENSG00000185344	ATP6V0A2	T/A	A	2.92211	0.0034779	*	0.277576		0.688048		-0.284389		-1.55152		0.197432		1.07093
rs10170340	ENSG00000115310	RTN4	T/C	T	2.92175	0.0034824	*	-0.892923		1.05567		-0.799241		-1.29937		-1.61982		-1.29457
rs10885579	ENSG00000099204	ABLIM1	T/C	C	-2.91948	0.0035048	*	0.465713		0.690188		-0.529285		0.688368		0.201486		1.03417
rs9903806	ENSG00000264364	DYNLL2	G/A	G	2.91826	0.0035206	*	-1.32974		-1.71699		-0.56769		-2.73041		-1.34624		-1.14937
rs737170	ENSG00000183826	BTBD9	C/T	T	-2.91429	0.0035637	*	-0.799936		0.133116		-0.607963		0.248293		-0.344662		0.879052
rs9688728	ENSG00000226445	XXyac-YX65C7_A.2	A/C	C	2.914	0.0035683	*	1.18721		2.37867		1.87354		2.24168		1.30672		1.74695
rs588770	ENSG00000144580	RQCD1	T/C	T	-2.91329	0.0035752	*	0.934322		-0.265366		-0.202136		-0.309729		1.06912		0.811429
rs7155717	ENSG00000165934	CPSF2	C/T	C	-2.90727	0.0036445	*	-0.0095758		-0.894452		-1.14029		-1.03865		-1.21601		-0.650979
rs2468418	ENSG00000111581	NUP107	T/C	C	-2.90597	0.0036608	*	0.0329609		-1.95914		-0.52766		-1.77544		0.0448991		-1.30523
rs3809055	ENSG00000149548	CCDC15	C/T	T	2.90358	0.0036913	*	-1.49836		0.69693		-0.465365		-0.902813		-1.28981		0.903524
rs11736177	ENSG00000138669	PRKG2	A/C	C	-2.90305	0.0036937	*	1.74466		0.775013		2.34756		0.607065		1.86209		1.65762
rs34075897	ENSG00000105323	HNRNPUL1	A/G	G	2.90303	0.0036961	*	2.64823		1.59619		2.20207		1.95511		2.45911		0.247459
rs41292543	ENSG00000173660	UQCRH	A/G	G	-2.90148	0.0037126	*	1.04834		1.5077		0.526818		1.23906		0.736649		1.04734
rs1739	ENSG00000119943	PYROXD2	G/A	G	-2.90137	0.003715	*	2.08254		-0.802877		1.77319		-0.0776309		1.22091		0.05879
rs1799525	ENSG00000089053	ANAPC5	C/A	C	-2.89988	0.0037316	*	-1.24305		-0.159976		-0.963444		0.703895		-0.856134		1.45072
rs4951523	ENSG00000082512	TRAF5	T/G	T	2.89781	0.0037579	*	-0.809201		0.861395		-0.0892557		0.102444		0.563702		0.594256
rs632080	ENSG00000132670	PTPRA	A/G	A	2.89342	0.003811	*	-1.3661		-0.45506		-1.51547		-1.16601		-1.73999		-0.551849
rs121308	ENSG00000180917	CMTR2	C/A	A	2.89269	0.0038207	*	-0.737926		0.492978		-0.468622		0.40212		0.742679		1.35041
rs2651838	ENSG00000064201	TSPAN32	A/T	A	-2.89245	0.0038207	*	1.17054		1.76861		1.20818		1.73227		1.11701		1.29947
rs547698	ENSG00000226328	CTA-217C2.1	C/T	T	-2.89157	0.0038329	*	2.29418		2.5401		1.54408		0.187015		0.857816		1.06967
rs11669972	ENSG00000198342	ZNF442	C/T	T	-2.89101	0.0038377	*	1.42387		1.56697		1.36015		0.125146		1.38589		1.52701
rs226042	ENSG00000103316	CRYM	G/C	C	-2.88995	0.0038524	*	-0.503662		0.499186		0.482062		-0.449764		-2.08692		-0.260673
rs250735	ENSG00000181104	F2R	A/G	A	-2.88965	0.0038549	*	-0.725811		1.57609		0.0726711		0.276362		-1.16632		-0.61869
rs12734946	ENSG00000163875	MEAF6	G/A	A	-2.88906	0.0038622	*	0.438269		0.875231		-0.732394		-0.745112		0.487299		-1.25669
rs3934983	ENSG00000169689	STRA13	C/A	A	2.8888	0.0038696	*	-0.83077		-0.132334		-0.83243		-0.95405		-0.709326		-1.23338
rs34696	ENSG00000229666	MAST4-AS1	A/C	C	-2.88667	0.0038918	*	0.504295		0.44586		0.763396		0.78506		1.53053		-0.162111
rs7102285	ENSG00000158483	FAM86C1	C/G	G	2.88674	0.0038943	*	2.7605		2.41631		1.2887		1.49377		2.12624		1.77066
rs1045051	ENSG00000183474	GTF2H2C	T/G	G	2.88667	0.0038943	*	2.48267		2.27179		0.767347		0.275422		1.11296		1.79994
rs62265703	ENSG00000181847	TIGIT	A/G	G	2.88558	0.0039092	*	-1.11719		-1.68357		-0.497623		-0.0137276		-1.39557		0.172137
rs3745477	ENSG00000126467	TSKS	G/T	T	2.88508	0.0039141	*	-2.08027		-1.93106		-2.94113		-1.43697		-2.92797		-1.67411
rs12897338	ENSG00000176473	WDR25	C/T	C	-2.88451	0.0039191	*	0.763329		0.387006		0.890547		0.855905		1.73459		1.08279
rs9393851	ENSG00000196331	HIST1H2BO	A/T	T	2.88154	0.0039591	*	0.344362				0.424787						0.586882
rs9606619	ENSG00000183307	CECR6	T/C	T	-2.88111	0.0039616	*	0.878588		0.478668		0.858125		1.15891		2.18869		1.73026
rs6603041	ENSG00000169609	C15orf40	A/C	C	2.88004	0.0039768	*	-0.71885		0.668859		-1.05611		0.738049		-1.47326		-0.514261
rs1290026	ENSG00000111615	KRR1	T/A	T	2.87807	0.0040021	*	-0.436954		-2.02416		-1.64535		-0.851689		-1.82641		0.0728033
rs2070107	ENSG00000213246	SUPT4H1	G/C	C	2.87794	0.0040046	*	-2.45387		-1.36837		-2.6245		-1.58544		-1.4869		-1.18932
rs10949946	ENSG00000197008	ZNF138	A/G	A	2.87546	0.0040352	*	-1.58063		0.513543		-1.91461		0.12851		-1.57557		-0.855052
rs6761921	ENSG00000196151	WDSUB1	C/A	A	-2.87386	0.0040531	*	2.02866		-0.113841		1.47905		-0.790363		1.01837		-0.570932
rs58256061	ENSG00000165060	FXN	G/A	A	-2.87295	0.0040659	*	3.18837		0.258361		2.42685		0.805182		2.41065		0.461442
rs715012	ENSG00000260135	RP11-212I21.2	T/C	T	2.87287	0.0040685	*	0.255378		0.589693		1.01798		0.427736		-0.0515101		0.757685
rs1045282	ENSG00000137720	C11orf1	A/C	C	-2.87147	0.004084	*	1.39163		1.44969		0.398896		0.824712		0.537372		1.87396
rs9908352	ENSG00000108510	MED13	A/C	C	-2.86971	0.0041073	*	1.28498		2.5361		1.26884		1.85568		0.568384		1.13128
rs231485	ENSG00000108852	MPP2	G/A	A	2.86957	0.0041125	*	-1.15055		-1.12205		0.330828		0.498688		-0.603161		-1.27113
rs12229020	ENSG00000225231	AC091814.2	C/G	G	2.86893	0.0041203	*	0.439093		1.00553		1.10229				0.134084
rs4805123	ENSG00000185897	FFAR3	A/T	T	2.8669	0.0041464	*	-2.509		-1.88229		-1.97843		-1.67839		-1.22991		-2.03164
rs10777512	ENSG00000177889	UBE2N	C/T	C	-2.86663	0.0041464	*	-0.625593		-0.650019		-1.24023		-1.51992		-0.894731		0.56158
rs4801177	ENSG00000198046	ZNF667	C/T	C	-2.86483	0.0041701	*	0.902115		-0.755481		1.1775		-1.07802		-0.0526076		0.718543
rs1736184	ENSG00000172006	ZNF554	G/A	A	2.86178	0.0042151	*	0.254985		-0.682088		0.255077		-0.032195		0.78471		0.129992
rs1063429	ENSG00000240288	GHRLOS	A/T	T	2.86167	0.0042151	*	0.731261		1.29129		1.42034		1.13147		1.2584		1.55816
rs11155242	ENSG00000112414	GPR126	A/C	C	-2.86151	0.0042151	*	1.06446		-0.0809473		0.899144		0.584798		1.56586		2.06601
rs256744	ENSG00000226686	AC012309.5	A/G	A	2.86075	0.0042284	*	-1.65814		0.603673		-1.22261		-1.42229		-1.7672		-0.406228
rs1612895	ENSG00000142583	SLC2A5	A/G	G	-2.85838	0.0042578	*			0.149064		0.812966		0.901056		-0.0402469		-1.34256
rs67915940	ENSG00000047188	YTHDC2	G/A	A	2.85692	0.0042794	*	1.02094		0.353204		0.957637		-0.702128		1.5452		-1.01355
rs687914	ENSG00000171132	PRKCE	G/T	T	2.85677	0.0042821	*	-1.14521		-0.739502		-0.611529		-0.901325		0.758903		0.0615261
rs12125901	ENSG00000043514	TRIT1	T/C	C	-2.85584	0.0042902	*	0.0415368		1.53065		-0.408333		0.492403		0.491777		0.0125314
rs35257323	ENSG00000166925	TSC22D4	T/C	C	-2.85496	0.0043037	*	2.13152		1.9088		1.72183		2.10244		1.89506		1.61652
rs3785017	ENSG00000140943	MBTPS1	A/G	G	2.85382	0.00432	*	-1.41906		-2.2294		-0.139116		-0.692299		0.382586		0.0778564
rs2076172	ENSG00000198755	RPL10A	C/T	C	2.85364	0.0043227	*	-0.552331		0.947333		-0.302715		1.48579		-1.44469		0.285417
rs6558532	ENSG00000253982	CTD-2336O2.1	C/G	C	-2.85305	0.0043281	*	0.151941		3.03141		-0.301962		2.30327		0.236627		1.87176
rs35002543	ENSG00000087338	GMCL1	A/G	G	2.85291	0.0043336	*	-0.596604		-0.988097		-0.818876		-0.906922		-1.791		-1.23834
rs10180760	ENSG00000171055	FEZ2	T/G	G	2.85201	0.0043445	*	-0.145716		-0.709576		-0.0330796		-0.823421		0.985599		0.190176
rs56375707	ENSG00000225873	LINC00694	G/T	T	-2.85193	0.0043445	*	0.310872		0.567289
rs1624814	ENSG00000074935	TUBE1	C/T	T	-2.85003	0.0043692	*	-1.31336		1.94111		0.0247538		-0.177629		1.28289		1.44757
rs131748	ENSG00000205559	CHKB-AS1	A/G	G	2.84999	0.0043747	*	0.578959		-0.11105		-0.419842		-0.488882		-1.14334		-1.24668
rs8129616	ENSG00000156265	MAP3K7CL	G/A	G	2.84529	0.0044384	*	-0.220324		-1.46984		-1.22651		-1.72079		-0.402559		-0.71542
rs7943302	ENSG00000137507	LRRC32	G/C	C	-2.84442	0.0044467	*	-1.1307		1.42161		-0.0995645		-0.609011		-1.42773		-0.437351
rs2303038	ENSG00000197043	ANXA6	C/T	T	2.8438	0.0044607	*	-2.05042		-0.429549		-1.50057		-1.46546		-2.20493		-1.14565
rs7128044	ENSG00000185627	PSMD13	A/G	G	2.8406	0.0045029	*	3.91702	*	-3.23815		3.43652		-0.618688		3.15407		-1.21197
rs4239895	ENSG00000184068	RP5-821D11.7	G/C	G	2.84048	0.0045057	*	-1.23275		0.0835378		-0.308471		-0.950465		-0.741275		-1.34752
rs61759532	ENSG00000213859	KCTD11	C/T	T	2.84001	0.0045114	*	0.493403		1.33686		2.24733		1.66093		0.144836		-1.18442
rs78565598	ENSG00000167912	RP11-25K19.1	T/G	G	2.83992	0.0045142	*	-1.1		0.272822		-1.19363		-1.30415		-1.59205		-1.86065
rs15951	ENSG00000103174	NAGPA	A/G	G	-2.83973	0.0045142	*	0.989287		1.291		-0.136501		0.936959		0.641528		0.0520924
rs79625420	ENSG00000112208	BAG2	G/A	A	2.83776	0.0045454	*	-0.267891		-0.816119		-0.765077		-0.865516		-0.816911		-1.1635
rs3742500	ENSG00000100908	EMC9	G/T	T	-2.83603	0.0045654	*	0.0148552		1.56465		-0.679133		2.39739		-0.0797205		1.02274
rs55684765	ENSG00000136710	CCDC115	G/A	A	2.83586	0.0045711	*	-0.87175		0.753215		-1.46727		-1.30151		-1.05283		-1.74855
rs9489520	ENSG00000111860	CEP85L	G/A	A	-2.83448	0.0045883	*	0.575055		0.577679		-1.00512		0.51995		1.09343		1.06103
rs10105876	ENSG00000259820	AC083843.1	C/T	T	-2.83343	0.0046027	*	0.0165581		-0.370478		-0.65656		0.738775		1.32044		-0.22027
rs2016942	ENSG00000166452	AKIP1	A/G	G	2.83244	0.00462	*	-0.0106181		2.07368		0.410059		0.351698		-0.304418		2.02262
rs7186889	ENSG00000155393	HEATR3	G/A	G	-2.83233	0.00462	*	0.255712		-2.04496		-0.466344		-0.610885		0.494656		-1.7403
rs35215812	ENSG00000115486	GGCX	G/A	A	2.83155	0.0046345	*	0.206906		0.489265		0.612224		-0.485293		-0.435064		-0.654397
rs654317	ENSG00000140320	BAHD1	T/C	C	-2.83008	0.0046519	*	0.430559		1.22889		0.531086		1.75649		1.84156		1.31179
rs62266124	ENSG00000169379	ARL13B	A/G	G	2.82938	0.0046665	*	-0.931253		-1.59488		0.601303		-0.261239		1.21372		-0.934413
rs2242663	ENSG00000174080	CTSF	T/C	C	2.82803	0.004684	*	-0.746085		0.704804		-0.0707457		0.438036		-0.160708		0.995452
rs114629030	ENSG00000204525	HLA-C	C/T	C	-2.82737	0.0046928	*	1.16128		0.491348		0.862882		-0.254821		2.52983		0.424001
rs2377995	ENSG00000204161	C10orf128	C/A	C	-2.8273	0.0046928	*	1.20084		1.16583		2.12365		2.34738		1.44885		-0.267844
rs1480000	ENSG00000160972	PPP1R16A	C/T	T	2.82603	0.0047133	*	0.165776		-0.413461		0.377834		0.194451		-0.402006		-1.26818
rs58113650	ENSG00000122482	ZNF644	A/G	G	-2.82367	0.0047458	*	1.53302		2.63051		0.24219		3.34517		0.526409		-0.102068
rs11960799	ENSG00000173926	MARCH3	T/C	T	-2.82202	0.0047695	*	-1.26094		-0.639665		0.22104		-0.855719		0.313162		0.734502
rs11047696	ENSG00000060982	BCAT1	T/C	C	2.8201	0.0048024	*	-1.27497		-1.58422		-0.431352		-0.703988		-0.863857		-0.799679
rs7146558	ENSG00000125375	ATP5S	C/A	C	2.81752	0.0048414	*	-0.258186		-0.152126		0.0247028		-0.832168		-1.00615		-1.5492
rs77976420	ENSG00000147536	GINS4	T/C	C	-2.81718	0.0048444	*	-0.476816		0.981685		-0.312614		0.10287		-0.71667		-1.04142
rs888531	ENSG00000084112	SSH1	C/T	C	2.81659	0.0048565	*	-0.253993		-1.62501		0.394566		-0.365321		0.0066926		0.708593
rs4281980	ENSG00000268340	RP3-477O4.16	T/C	C	2.8132	0.0049082	*	-1.70127		-1.02079		-1.61904		0.333947		1.23457		1.53812
rs1112001	ENSG00000114544	SLC41A3	A/C	C	2.81302	0.0049082	*	0.678126		0.559503		1.24602		0.614499		0.174136		-0.291383
rs79476744	ENSG00000116521	SCAMP3	T/C	C	2.81254	0.0049173	*	-0.70538		0.415726		-0.730828		-1.61289		-0.983623		0.356093
rs4693	ENSG00000162231	NXF1	T/C	T	2.81007	0.0049541	*	-1.37393		0.134175		0.253214		0.110837		-0.23899		-0.322885
rs1040803	ENSG00000111906	HDDC2	C/T	C	2.80851	0.0049788	*	0.405943		1.6427		1.22855		0.640086		0.657965		0.502013
rs4239895	ENSG00000100147	CCDC134	G/C	G	-2.8083	0.0049788	*	-1.35072		-1.57919		-0.325533		-0.894465		-1.34459		-2.49657
rs1827701	ENSG00000267475	CTD-2538C1.2	C/T	T	-2.80802	0.0049819	*	-0.625358		-1.6464		-0.642666		-0.976024		-1.25698		-1.12166
rs12235416	ENSG00000131669	NINJ1	T/C	C	-2.80762	0.0049881	*	-0.0567544		-0.117553		-1.44148		0.437221		0.149781		0.506491
rs7771058	ENSG00000183137	CEP57L1	G/A	A	-2.80687	0.0050005	*	0.0775847		1.57292		0.931399		1.0506		0.0684281		0.0130378
rs11718115	ENSG00000113971	NPHP3	C/T	T	-2.80523	0.0050254	*	1.45486		-0.920085		0.976212		-1.85317		-1.12185		-1.60935
rs10734250	ENSG00000166689	PLEKHA7	A/G	G	2.80469	0.0050379	*	-0.881953		0.647172		0.73853		-1.12154		-0.678057		0.39932
rs35287851	ENSG00000105372	RPS19	G/A	A	2.80373	0.0050536	*	-1.04862		-1.12509		-0.732927		-0.428446		-0.139726		-0.146508
rs971207	ENSG00000115718	PROC	T/C	T	-2.803	0.005063	*	0.486987		-0.412833		-0.21221		0.864764		-0.550799		-0.31365
rs591728	ENSG00000114354	TFG	T/C	C	2.79617	0.0051739	*	-2.29651		-2.7186		-1.3557		-0.762183		0.73521		-1.5175
rs395878	ENSG00000106018	VIPR2	C/T	C	-2.79579	0.0051771	*	-0.690253		0.832929		0.490914		0.0886846		0.310482		-0.401342
rs11579366	ENSG00000198483	ANKRD35	C/G	G	-2.79545	0.0051803	*	-0.0765597		-0.162006		-0.333397		-0.463265		0.081757		0.156939
rs862710	ENSG00000152433	ZNF547	A/C	C	2.794	0.005206	*	-1.84696		-2.49539		-1.00734		-0.391576		-1.12726		-0.244839
rs10250837	ENSG00000158528	PPP1R9A	C/T	T	2.79327	0.0052189	*	0.086828		0.792106		0.405513		0.929127		-0.337029		-0.718386
rs754012	ENSG00000015153	YAF2	G/C	G	-2.78962	0.0052741	*	0.973219		-0.0097535		1.50314		0.445122		-0.779383		0.911606
rs57564009	ENSG00000130695	CEP85	A/T	T	2.78805	0.0053035	*	-0.608712		0.0621322		0.471354		-1.22853		-0.247069		-0.803954
rs12609167	ENSG00000160352	ZNF714	G/A	A	2.78764	0.00531	*	-0.78037		0.0645608		-0.123669		0.380252		-1.42458		-0.962925
rs9299216	ENSG00000229314	ORM1	T/A	T	-2.78738	0.0053133	*									-0.920932
rs1035388	ENSG00000257704	PRR24	G/A	A	2.7863	0.005333	*	0.352052		-0.275016		-1.25454		-1.25391		0.0643291		-0.969402
rs660396	ENSG00000245498	RP11-677M14.7	T/C	C	2.78618	0.0053363	*	-1.63048		-0.958827		-1.35711		-1.77217		-2.10248		-3.71368	*
rs103197	ENSG00000196236	XPNPEP3	A/G	A	-2.78484	0.0053528	*	-1.13189		-1.55691		-0.436007		-1.21116		-1.23764		-0.71986
rs11633608	ENSG00000138592	USP8	G/A	A	-2.78271	0.0053892	*	0.974961		1.32242		0.627722		0.290357		-1.44686		-1.25548
rs681321	ENSG00000182919	C11orf54	G/A	A	2.78271	0.0053925	*	1.69996		1.30529		-0.924528		0.420314		-0.316311		-2.55455
rs10788630	ENSG00000122378	FAM213A	C/T	T	2.78101	0.0054192	*	-0.153309		-0.531085		-0.991989		0.409828		-1.32369		-1.21313
rs60876998	ENSG00000069424	KCNAB2	T/A	T	2.7785	0.0054627		-3.11508		-3.41083	*	-0.811269		-2.72124		-2.60102		-3.04548
rs6565646	ENSG00000262580	RP11-334C17.5	T/C	T	2.77475	0.005527		-1.6905		1.41176		-0.722236		-0.108634		-1.51376		2.56208
rs8066107	ENSG00000181031	RPH3AL	A/G	G	2.77301	0.0055542		0.702964		0.556023		1.14173		0.241766		0.820604		-1.42441
rs3798352	ENSG00000124562	SNRPC	A/T	A	-2.76949	0.0056125		0.797103		0.956834		0.105197		1.03377		0.5526		0.0802585
rs476350	ENSG00000254685	FPGT	C/T	T	-2.76737	0.0056505		1.72618		1.17752		1.21179		0.496428		1.23413		1.7247
rs11723339	ENSG00000145220	LYAR	T/C	C	2.76505	0.0056923		-2.06657		0.962831		-0.491472		-0.13673		-0.87923		0.160821
rs7213436	ENSG00000267080	ASB16-AS1	G/A	A	-2.76469	0.0056958		-1.20938		-1.77422		0.176878		-0.927287		-1.03582		-1.65354
rs4570678	ENSG00000111266	DUSP16	C/T	T	-2.76227	0.0057378		-0.375847		1.36436		0.317301		0.607638		0.452476		0.876627
rs10957691	ENSG00000154589	LY96	A/G	G	2.76064	0.0057695		-2.95649		-1.11273		-1.42982		-2.24077		-1.35667		-2.70826
rs74701187	ENSG00000172738	TMEM217	A/G	G	-2.76053	0.0057695		0.0043004				-0.453337		2.02179		0.341192
rs2024229	ENSG00000099968	BCL2L13	G/T	G	-2.7589	0.0057979		1.0011		0.949979		1.63788		1.613		1.23564		2.06086
rs749981	ENSG00000267767	CTC-523E23.4	G/A	A	-2.7589	0.0057979		1.44039		-0.789246		1.51996		0.453447		0.834982		0.708525
rs4891872	ENSG00000263417	GTSCR1	G/A	A	2.75879	0.005805		-1.62957		-2.05266		-0.825979		-1.76447		-1.23157		-0.181588
rs7372	ENSG00000135587	SMPD2	A/G	G	2.7574	0.0058299		0.641536		-0.664783		1.14442		-1.24696		-0.0579988		-1.00227
rs4064	ENSG00000026103	FAS	G/C	C	-2.75626	0.0058441		0.722947		0.568391		0.654464		1.35491		0.655333		2.03226
rs11665580	ENSG00000178184	PARD6G	T/C	T	2.75582	0.0058549		1.54394		-0.669486		0.630556		-0.013381		1.67807		-0.0241214
rs1294866	ENSG00000122679	RAMP3	C/T	T	2.75337	0.0059016		-1.01298		-1.32053		-1.26359		-1.10888		-1.20865		-1.44155
rs10412426	ENSG00000099797	TECR	T/C	T	2.75333	0.0059016		0.0325197		-0.410929		-0.709448		-1.18466		-1.74397		-1.80916
rs10500316	ENSG00000170909	OSCAR	C/T	T	2.75203	0.0059233		0.178492		-1.01524		-1.25131		0.0830748		-1.78517		-0.962307
rs1580833	ENSG00000087250	MT3	C/A	A	-2.75113	0.0059377		1.78283		-0.489461		0.613602		-0.540506		1.3269		-0.108193
rs2537184	ENSG00000106633	GCK	A/G	G	2.75073	0.0059486		-0.84665		-1.86662		-2.09789		-1.36333		-0.541548		-0.17045
rs1580833	ENSG00000125148	MT2A	C/A	A	-2.74607	0.006029		-0.926396		-0.825279		-0.385901		0.713684		0.47438		0.460134
rs9859117	ENSG00000114626	ABTB1	G/C	C	2.74492	0.0060548		-1.33116		-0.22454		-0.780747		-0.470304		-0.859565		-0.402651
rs2118960	ENSG00000259330	LINC00984	A/G	A	2.74356	0.0060807		1.00243		0.631988		1.12005		-0.791697		0.65345		1.09797
rs757223	ENSG00000105258	POLR2I	C/T	C	2.74262	0.0060955		0.842842		0.544198		-0.33743		-0.146216		-0.495248		-0.0147648
rs36034627	ENSG00000112812	PRSS16	G/T	T	2.74253	0.0060992		-0.855044		-1.48736		-1.20154		-0.368932		-0.758438		-1.13475
rs6941991	ENSG00000137393	RNF144B	C/T	T	-2.73851	0.0061701		0.216233		-0.0417067		-0.45264		0.484855		1.4762		1.36059
rs9940094	ENSG00000125124	BBS2	C/A	A	-2.73748	0.0061889		-0.791174		0.458785		-0.100091		1.77716		-0.124007		1.12023
rs4796224	ENSG00000108278	ZNHIT3	A/G	G	2.73383	0.0062608		-0.524296		-2.36259		0.339438		0.574255		-0.314962		-1.04937
rs9273462	ENSG00000196735	HLA-DQA1	G/A	A	2.73351	0.0062684		1.46333		0.872886		0.551651		0.191055		0.437647		0.485042
rs12751530	ENSG00000179862	CITED4	A/G	G	2.73207	0.0062951		-0.289105		0.336488		-0.14178		0.219501		-1.1533		0.492231
rs1882917	ENSG00000155307	SAMSN1	G/T	T	-2.72791	0.006372		1.62722		0.859688		1.29609		1.60992		-0.482145		1.62306
rs9469532	ENSG00000096433	ITPR3	A/G	A	-2.72594	0.0064107		-0.754011		0.273801		0.487043		-0.558667		-1.17167		-0.286006
rs142139086	ENSG00000079739	PGM1	T/G	G	-2.72418	0.0064457		-0.243444		-1.55813
rs1715453	ENSG00000149573	MPZL2	C/T	C	2.72016	0.0065282		3.11759		-0.0657158		1.20589		0.82708		1.62989		0.174561
rs11620231	ENSG00000120696	KBTBD7	T/C	T	2.72002	0.0065282		-1.27541		0.0157277		0.128881		-0.308953		-0.0612325		1.02085
rs10405036	ENSG00000171649	ZIK1	C/A	A	-2.7143	0.0066396		-0.231394		0.739183		-0.29271		-0.217861		-0.149915		0.37149
rs4538825	ENSG00000147419	CCDC25	G/C	C	2.71222	0.0066838		1.01345		0.26737		0.802145		2.16409		-2.10225		-0.0476119
rs2046814	ENSG00000151726	ACSL1	G/T	G	2.71006	0.0067283		-1.62138		-1.26131		-0.29406		-1.47482		0.263827		-0.886519
rs57832572	ENSG00000166527	CLEC4D	G/A	A	2.70893	0.0067527		1.32055		2.97373		1.34875		2.03111		1.11532		1.22685
rs492574	ENSG00000167272	POP5	G/A	A	2.70692	0.0067935		0.165864		1.62665		-0.265189		0.403371		0.1148		-0.212811
rs59633892	ENSG00000145996	CDKAL1	T/C	C	-2.70621	0.0068017		1.32929		-0.384223		2.03989		1.65009		2.1016		1.08517
rs7201610	ENSG00000174177	CTU2	T/C	T	-2.70607	0.0068058		0.282897		1.46433		0.217347		1.64313		1.01811		1.86426
rs2842972	ENSG00000120437	ACAT2	C/T	C	2.70608	0.0068099		-1.47305		-1.23196		-1.59311		-0.284681		-2.61234		-1.69667
rs1556259	ENSG00000215845	TSTD1	G/A	G	-2.7036	0.0068593		0.366444		-0.800183		0.283185		-1.31927		0.127254		-0.53096
rs13012793	ENSG00000196975	ANXA4	C/G	G	-2.70314	0.0068675		0.773152		1.76986		1.15942		0.437027		0.986362		1.75245
rs4949655	ENSG00000154027	AK5	T/C	C	2.70301	0.0068717		0.207258		0.418043		0.606644		0.779941		0.617602		0.568855
rs8139091	ENSG00000215012	C22orf29	G/C	C	2.70264	0.0068799		1.35641		0.369027		0.20917		-0.68076		1.60242		0.923513
rs57130162	ENSG00000174130	TLR6	G/A	A	2.70227	0.0068882		-2.18461		-1.26363		-1.56854		0.289397		-2.65682		-0.103298
rs2829806	ENSG00000154719	MRPL39	G/T	T	-2.70217	0.0068882		-3.07971		-0.484815		0.475246		1.02246		-0.86164		1.64752
rs12551364	ENSG00000165272	AQP3	A/G	A	2.70025	0.0069298		-1.67926		-0.868672		-1.95787		-0.699509		-1.66721		-1.77164
rs11668681	ENSG00000130304	SLC27A1	C/T	T	-2.69994	0.0069339		-1.14429		-2.25429		-0.646545		-1.32749		-0.213531		-0.829131
rs811316	ENSG00000174137	FAM53A	C/T	T	2.69901	0.0069548		-0.0154724		-0.703849		0.687423		-0.874486		0.841642		0.503527
rs2294514	ENSG00000116212	LRRC42	G/A	A	2.69819	0.0069757		0.334541		0.335297		-0.763732		-2.1061		-2.10985		-0.443342
rs164749	ENSG00000167523	SPATA33	T/G	G	2.69718	0.0069967		-0.872456		-1.09241		-0.0219827		0.0376779		-1.83587		-1.0024
rs68139049	ENSG00000268362	CTD-2017D11.1	A/G	G	2.69703	0.0069967		0.263687		1.73346		-0.188362		1.0288		-0.235657		0.588062
rs9568734	ENSG00000136108	CKAP2	G/A	G	2.69635	0.0070136		-0.834252		-1.70604		-1.19667		-1.66329		-1.20616		-0.604631
rs853599	ENSG00000107560	RAB11FIP2	T/G	G	-2.69615	0.0070136		3.17768		1.80877		3.11869		0.436429		3.4504		2.57492
rs643753	ENSG00000130595	TNNT3	A/G	A	-2.695	0.0070346		1.16876		1.03463		0.15021		-1.185		0.63679		-1.11493
rs3747562	ENSG00000134283	PPHLN1	A/G	G	2.69264	0.0070897		-0.865422		-1.8829		-2.08725		-2.30882		-1.66221		-0.232408
rs6122859	ENSG00000124216	SNAI1	A/T	T	-2.68986	0.0071452		1.1814		1.77436		2.04055		1.46876		0.689211		0.707585
rs77764310	ENSG00000197497	ZNF665	T/C	T	2.68979	0.0071538		-1.55891		-0.301953		-0.253475		-0.0752634		-0.885482		-0.549447
rs4619875	ENSG00000164144	ARFIP1	C/T	T	2.68759	0.0072011		1.92654		1.52328		0.442299		1.41528		1.56132		2.24391
rs1672928	ENSG00000158234	FAIM	C/A	C	-2.68479	0.0072573		0.273884		0.773648		1.42782		1.03905		0.367908		-0.502777
rs10168942	ENSG00000144357	UBR3	T/C	C	-2.68478	0.0072573		0.3348		1.27251		0.713998		1.79568		1.63792		1.10933
rs9470155	ENSG00000096063	SRPK1	A/G	G	2.68378	0.0072834		-1.62466		-0.510896		-0.395358		-0.979171		0.0015792		-0.245846
rs6945636	ENSG00000178381	ZFAND2A	T/A	T	2.68323	0.0072921		2.32222		1.47039		0.625555		0.344301		1.20473		1.00669
rs2020436	ENSG00000177426	TGIF1	G/A	A	2.6829	0.0073009		-1.51864		-2.19529		-1.39511		-2.14611		-2.66948		-3.3695
rs2306683	ENSG00000139370	SLC15A4	G/C	C	2.68127	0.0073359		0.519295		-0.0187255		2.01603		0.0057322		0.400957		-1.63253
rs79643459	ENSG00000035720	STAP1	A/G	A	2.67956	0.0073754		-0.405732		-1.07116		-1.74746		-1.95593		-1.13739		-1.62651
rs13111957	ENSG00000109762	SNX25	T/C	T	-2.67789	0.0074063		-2.05204		1.13278		-1.43964		1.0693		-2.19645		1.0045
rs34538474	ENSG00000067057	PFKP	A/G	G	2.67735	0.007424		-0.763046		0.535404		-0.676409		0.166185		-0.765125		0.317483
rs12639750	ENSG00000138780	GSTCD	A/C	C	2.67734	0.007424		-0.46112		-0.303086		-1.313		-1.18878		-0.680269		-0.160108
rs16832210	ENSG00000142937	RPS8	A/G	G	-2.67423	0.0074863		-0.286284		-0.461432		-0.84942		-0.946202		-0.196734		-1.94372
rs12294943	ENSG00000166341	DCHS1	T/C	C	2.67362	0.0075042		-0.718165		-0.0050444		-0.935499		-0.648905		-1.04779		-1.25518
rs11936454	ENSG00000163697	APBB2	G/A	A	2.67175	0.0075491		0.647125		-0.133027		0.808143		1.04929		1.8435		-0.940708
rs58451339	ENSG00000231365	RP11-418J17.1	G/A	A	-2.66998	0.0075851		-1.00602		-0.219916		-0.740195		-1.37073		-1.0339		0.520885
rs13053505	ENSG00000221890	NPTXR	G/T	T	2.66994	0.0075896		-0.0840182		-0.112472
rs1520195	ENSG00000114770	ABCC5	G/A	G	2.66939	0.0076032		-1.44835		0.242724		0.0149515		0.334127		-0.0938614		-1.70334
rs10758432	ENSG00000137054	POLR1E	C/T	T	-2.66842	0.0076168		-1.24357		0.116571		-0.0119631		-1.07404		0.104559		0.585012
rs862707	ENSG00000256060	TRAPPC2P1	A/G	G	-2.668	0.0076259		0.638572		0.836596		-0.310839		1.54552		-0.538197		0.0077343
rs2298242	ENSG00000165233	C9orf89	G/A	G	-2.66762	0.007635		-0.705609		0.667896
rs735571	ENSG00000105404	RABAC1	C/T	C	-2.66591	0.007676		0.541334		-1.63614		0.0224841		-1.30414		0.493839		0.0450206
rs3795438	ENSG00000162511	LAPTM5	C/T	T	-2.66514	0.0076943		1.22352		0.974076		2.08131		1.06962		1.17623		0.447804
rs7487	ENSG00000166340	TPP1	A/G	G	-2.6646	0.0077034		-2.95889		-1.77897		-0.319803		-1.59978		-0.943403		0.393302
rs13233747	ENSG00000106077	ABHD11	G/A	A	-2.66379	0.0077263		1.38408		0.682427		0.189362		-0.714061		1.40518		0.819373
rs73209563	ENSG00000102189	EEA1	A/G	G	2.66354	0.0077355		-2.16613		-0.141048		-1.85884		-1.22362		-1.28594		0.438758
rs9489004	ENSG00000153975	ZUFSP	G/T	T	-2.66303	0.0077401		1.57564		1.78766		0.890173		1.64901		1.75085		-0.0103071
rs11053802	ENSG00000134545	KLRC1	T/C	C	2.66282	0.0077493		-1.59926		-0.388309		-0.214122		-0.2381		0.255416		1.90485
rs2245801	ENSG00000145335	SNCA	C/T	T	2.66242	0.0077586		-0.171615		-0.185105		0.67662		-0.427996		-0.757239		0.136359
rs193607	ENSG00000003393	ALS2	G/A	A	-2.66159	0.007777		0.0832424		0.645103		0.798832		-0.240482		1.82056		-0.0573435
rs12269882	ENSG00000149256	TENM4	A/G	G	2.66043	0.0078048		0.757269		1.07489		1.26		1.15078		0.601278		1.14183
rs485878	ENSG00000110060	PUS3	G/A	A	-2.65875	0.0078419		0.587963		-0.209901		0.0100548		-0.704413		-0.0822423		0.545572
rs12612942	ENSG00000155368	DBI	A/G	G	-2.6585	0.0078466		0.148963		0.351011		0.770716		0.894495		1.71215		0.674362
rs2255336	ENSG00000213809	KLRK1	C/T	T	-2.65783	0.0078606		-2.91526		-0.573039		-1.5775		-2.02894		-1.09366		-2.17094
rs11655036	ENSG00000260563	RP13-516M14.1	G/A	A	2.65722	0.0078793		1.04444		1.17749		0.492148		1.77586		0.979053		2.53313
rs931794	ENSG00000041357	PSMA4	G/A	G	2.65371	0.0079638		-1.02684		-0.965314		-0.676409		-2.35878		-0.848642		-0.522626
rs2162229	ENSG00000076554	TPD52	C/T	C	-2.65265	0.0079827		2.34638		0.645382		1.71693		0.321812		1.66651		1.18926
rs2875040	ENSG00000152990	GPR125	T/C	T	-2.65018	0.0080444		0.396142		-0.929062		0.0591538		-0.804987		0.71295		0.962976
rs12609148	ENSG00000268518	CTD-2545M3.8	T/C	C	2.64823	0.0080922		0.824758		1.44914		0.109037		-0.0045149		1.44663		-0.597037
rs237802	ENSG00000154429	CCSAP	T/G	G	2.64737	0.0081161		-0.328427		2.34729		-0.101929		0.379424		0.990864		-0.867618
rs10063135	ENSG00000165810	BTNL9	T/G	G	-2.64712	0.0081161		-1.14776		0.768981		-0.0869633				-0.66648		-0.169146
rs73000759	ENSG00000256229	ZNF486	G/C	C	2.64395	0.0081981		-1.962		-2.71053		-1.30945		-1.67634		-2.64213		-1.61478
rs9739031	ENSG00000257495	RP11-641A6.2	T/C	C	2.64347	0.0082078		-2.45932		-0.320119		-2.0886		-0.223493		-2.26613		0.25749
rs1197473	ENSG00000100629	CEP128	T/A	T	-2.64336	0.0082078		1.68189		0.464629		1.67596		1.46606		1.63267		-0.493481
rs6827269	ENSG00000072201	LNX1	C/T	C	-2.64308	0.0082127		-0.949981		1.66416		-0.220327		0.262476		-0.980638		0.541292
rs11754268	ENSG00000027697	IFNGR1	C/T	T	-2.64027	0.0082808		-0.797291		0.0506852		-0.177706		1.49477		-0.186835		0.396836
rs6445358	ENSG00000164088	PPM1M	C/G	G	-2.6391	0.0083102		-0.0383908		0.691427		0.237831		0.921451		0.103033		2.71328
rs10932786	ENSG00000135925	WNT10A	C/T	T	-2.63861	0.00832		1.27884		1.90755		1.66595		2.26484		2.17376		0.726835
rs147362369	ENSG00000135968	GCC2	T/C	T	-2.6367	0.0083692		0.623664		-1.10099		-0.206674		-2.01196		1.82814		1.01582
rs10518140	ENSG00000163743	RCHY1	T/C	C	-2.63657	0.0083742		1.34664		1.52911		1.21463		1.64424		0.582943		1.63748
rs4853830	ENSG00000186487	MYT1L	G/A	G	2.63192	0.0084934		-0.409511		-2.42573		-0.0692894		-3.10618		-2.11306		-1.8354
rs1058383	ENSG00000108559	NUP88	C/T	T	2.63119	0.0085134		-0.948413		-2.14837		-1.20915		-0.743943		-0.746804		-1.72738
rs1466114	ENSG00000141219	C17orf80	G/C	C	-2.6307	0.0085184		-1.76576		-0.373246		-0.859085		-0.792431		-1.28245		-0.419395
rs299302	ENSG00000113328	CCNG1	C/T	T	2.63043	0.0085284		1.71484		0.120063		-0.773947		-2.59368		2.25706		0.447626
rs12655443	ENSG00000131507	NDFIP1	C/A	C	2.62597	0.0086446		-0.28386		-2.41375		-0.385616		-2.11019		-1.80463		-2.86743
rs75552581	ENSG00000196358	NTNG2	G/C	C	2.62153	0.0087569		0.623507		0.534403		0.579162		2.5397		1.12422		1.42077
rs11188397	ENSG00000059573	ALDH18A1	C/A	C	-2.61974	0.0087981		0.0229523		-1.76804		0.0492036		0.180732		-0.315389		-0.37949
rs10746563	ENSG00000130653	PNPLA7	T/C	T	-2.6193	0.0088085		0.249356		0.343568		-1.04263		-0.352006		-0.09031		-2.47468
rs13014521	ENSG00000119147	C2orf40	G/C	C	-2.619	0.0088136		0.632492		2.29158
rs1835372	ENSG00000240875	LINC00886	C/T	C	2.61842	0.0088343		-0.0093695		0.277647		-1.0621		0.184177		1.07501		1.19901
rs3828485	ENSG00000123737	EXOSC9	G/A	A	2.61615	0.0088967		-0.638795		-1.24742		-0.98643		-0.978086		-1.33063		-0.840304
rs3857178	ENSG00000109519	GRPEL1	G/A	G	-2.61417	0.0089437		1.57294		1.27628		0.758754		0.564203		0.260468		-0.116253
rs10818486	ENSG00000119403	PHF19	C/T	C	-2.61052	0.0090384		-0.683266		-0.330783		-1.49811		-0.431515		-1.10417		0.662429
rs4873815	ENSG00000183309	ZNF623	C/T	T	2.60951	0.0090701		-0.753717		-1.35578		-0.830061		-0.461691		-2.18178		-1.51439
rs11219822	ENSG00000154134	ROBO3	A/C	C	2.60788	0.0091126		-2.30456		-1.54291		-1.67309		-2.11375		-2.35829		-1.28256
rs11622838	ENSG00000205659	LIN52	G/A	A	2.60769	0.0091179		0.650818		-0.484784		0.285268		0.248676		1.24533		0.170551
rs67658905	ENSG00000149527	PLCH2	G/T	T	2.6068	0.0091446		-0.951605		-2.12123		-1.36242		-1.79374		-2.13818		-2.33911
rs251856	ENSG00000105193	RPS16	G/A	G	2.60411	0.0092143		0.264763		1.95061		0.667658		1.56743		2.18237		3.13313
rs2842550	ENSG00000196586	MYO6	G/A	G	-2.60361	0.0092197		0.431373		1.46189		1.01995		0.390157		1.02684		1.30315
rs6703348	ENSG00000179639	FCER1A	C/G	G	2.59805	0.0093768		-0.730047		-1.58848		0.548117		-0.289606		0.132029		-0.496626
rs7935082	ENSG00000166927	MS4A7	C/T	T	-2.59726	0.0093932		0.637482		-0.418069		0.487906		-0.412094		-0.744197		-0.602892
rs4832255	ENSG00000068615	REEP1	G/T	T	2.59731	0.0093987		0.737495		-0.167653		0.357358		0.871608		-0.282541		-0.461822
rs7848226	ENSG00000230537	RP11-305L7.1	C/G	G	-2.59533	0.0094481		-0.21885		0.783123		-0.582884		-0.262327		-0.709333		0.234589
rs16832524	ENSG00000152904	GGPS1	A/G	G	2.5945	0.0094756		-0.538511		0.687168		-0.375523		-1.09229		-1.14572		-0.501855
rs3731912	ENSG00000123989	CHPF	T/C	T	2.59408	0.0094866		-1.17551		-1.00068		-0.560815		-0.522243		0.24139		0.242178
rs817359	ENSG00000101161	PRPF6	A/C	C	2.5937	0.0094977		1.42737		0.892401		1.48599		1.57512		-0.047712		1.80288
rs114991667	ENSG00000204580	DDR1	G/A	A	-2.59165	0.0095475		-0.36043		-1.12914		-0.123122		-0.382592		0.0151681		-0.966954
rs9956536	ENSG00000128791	TWSG1	G/A	G	2.59101	0.0095697		-2.46914		-2.12638		-2.00983		-0.0890169		-2.74352		-1.04644
rs12033074	ENSG00000159189	C1QC	C/G	G	2.58988	0.0096032		-0.0301309		1.00864		-0.317152		-0.638105		-1.3258		0.621048
rs12731764	ENSG00000184588	PDE4B	A/G	G	2.58474	0.0097492		-0.458347		-0.14834		0.0113311		-1.63161		-1.01026		-1.17516
rs729460	ENSG00000027847	B4GALT7	T/C	C	-2.58445	0.0097492		0.413268		-0.339403		-0.725809		0.194963		-0.100724		0.67486
rs10906857	ENSG00000152465	NMT2	A/G	G	-2.584	0.0097662		1.51889		-2.13693		1.59203		-2.13536		1.97398		-2.13515
rs10918242	ENSG00000143149	ALDH9A1	A/G	G	-2.58185	0.009823		0.981871		0.247091		0.654204		1.02371		-0.249536		-0.410503
rs1194104	ENSG00000260233	SSSCA1-AS1	C/T	T	2.58032	0.0098743		1.27961		-0.124264		0.623114		0.199709		0.347772		0.130282
rs1946583	ENSG00000104290	FZD3	T/C	T	-2.58008	0.0098743		1.57564		0.755302		0.530231		-0.20379		-0.353878		-0.883216
rs1718066	ENSG00000085063	CD59	G/T	G	2.57904	0.0099087		0.921422		0.669282		-0.664754		-0.426423		-0.314782		0.104862
rs2855469	ENSG00000119950	MXI1	T/C	T	2.57681	0.009972		0.687106		1.98168		-1.77405		-1.28687		-0.042495		-0.936488
rs2890358	ENSG00000162444	RBP7	A/G	G	-2.57596	0.0099951		-0.887862		0.737395		0.562582		0.635558		1.23806		1.38498
rs11025029	ENSG00000177054	ZDHHC13	A/G	G	2.57579	0.0100066		1.70408		0.0446013		0.476905		0.713978		0.890054		-1.56036
rs13323756	ENSG00000138495	COX17	C/T	T	2.57397	0.0100588		-2.06076		-1.0588		-0.86881		-1.79828		-1.33806		-1.87026
rs2965214	ENSG00000179115	FARSA	G/A	G	2.57332	0.0100763		-1.01522		-0.63795		-0.0133895		-0.514076		-0.953708		0.673509
rs17616389	ENSG00000141252	VPS53	G/A	A	-2.57126	0.0101288		-1.99038		-1.66967		-1.19613		-1.219		0.525807		0.113467
rs9883363	ENSG00000178075	GRAMD1C	G/A	A	-2.57122	0.0101288		1.0915		-0.0546284		1.50496		-0.398557		1.19828		1.0168
rs115269983	ENSG00000172965	MIR4435-1HG	T/C	C	2.56933	0.0101934		-0.143225		-0.837146		-0.495589		-1.27392		-0.297133		0.168212
rs9929873	ENSG00000103479	RBL2	C/T	T	-2.56911	0.0101934		1.72375		-0.431899		1.8604		0.0946562		1.71012		1.36997
rs10845503	ENSG00000070018	LRP6	G/A	A	2.56828	0.0102228		-2.16506		-2.04298		-1.44779		-1.70502		-1.5116		-1.34683
rs8104459	ENSG00000167671	UBXN6	T/C	C	-2.56746	0.0102405		-0.432752		0.495629		-0.034845		-0.77537		-1.20326		-1.96186
rs828999	ENSG00000260879	RP11-483I13.5	G/A	A	2.56669	0.0102701		-0.110511		0.801731		-0.717448		1.27948		-0.813048		0.517621
rs6893705	ENSG00000251450	CTC-459I6.1	C/T	T	2.56553	0.0103057		1.20386		1.52559		1.83059		0.172247		0.456758		0.606662
rs6591223	ENSG00000173621	LRFN4	C/T	T	-2.56537	0.0103057		1.99363		0.256285		0.129413		0.120637		1.63149		-0.109055
rs6508823	ENSG00000187994	RINL	C/T	T	2.56449	0.0103354		0.540648		1.52448		-1.769		0.605814		-0.485056		0.959265
rs2009667	ENSG00000100360	IFT27	G/A	A	2.56383	0.0103533		-0.447828		0.908857		-0.608478		-0.774102		-0.891076		0.975831
rs11878476	ENSG00000141994	DUS3L	T/C	C	-2.56102	0.0104311		-1.65485		-0.328211		-0.277779		-1.75169		-0.313559		-0.277854
rs55794721	ENSG00000183726	TMEM50A	G/A	A	-2.5598	0.0104672		-1.1502		0.432471		0.0689752		-0.880714		-1.74807		0.0879336
rs573345	ENSG00000255320	RP11-755F10.1	A/G	G	2.55865	0.0105095		-1.71658		-0.776112		-0.624078		0.468332		-1.09056		-0.15786
rs79930974	ENSG00000172725	CORO1B	C/T	C	-2.55188	0.0107107		2.15049		0.38426		1.34208		0.358235		1.72021		-0.0306035
rs10425451	ENSG00000267838	AC008746.12	C/T	T	-2.55128	0.0107291		-2.85035		-3.32423	*	-0.623333		-3.15563		-0.939446		-3.06258
rs2735950	ENSG00000061337	LZTS1	G/A	G	2.55062	0.0107538		1.46744		0.84565		1.28899		2.57525		1.18113		0.223082
rs1650228	ENSG00000226381	RP11-119F19.2	T/C	C	-2.54933	0.0107908		0.839104		-0.621455		0.547433		0.204514		1.122		0.271266
rs2710882	ENSG00000188290	HES4	G/A	A	2.54882	0.0108094		-1.03151		-2.34575		-1.13636		-2.19076		0.366091		-1.92246
rs9890158	ENSG00000070731	ST6GALNAC2	G/A	G	-2.54819	0.010828		-0.852555		-0.570202		-1.21762		-0.768952		-0.0227442		-0.484875
rs804261	ENSG00000154328	NEIL2	A/G	G	2.54487	0.010934		-0.294918		-1.13925		-0.711218		-0.0462769		-0.915415		-0.913937
rs10774398	ENSG00000010278	CD9	T/C	T	2.54454	0.0109466		0.756507		-0.402513		0.434588		-0.331146		0.746552		-0.476162
rs2270134	ENSG00000139180	NDUFA9	A/G	A	2.54393	0.0109654		-2.30938		-1.51793		-1.19021		-2.87904		-0.510114		-1.83444
rs2206252	ENSG00000124613	ZNF391	C/A	A	-2.54357	0.0109717		1.22306		-1.67009		0.0040256		-2.70048		0.425661		0.77344
rs15797	ENSG00000188735	TMEM120B	C/A	A	2.54329	0.0109842		-0.884001		-1.44852		-0.132009		-1.91651		-1.56947		-0.0421404
rs214081	ENSG00000070081	NUCB2	G/T	G	2.54292	0.0109968		0.0021881		-0.166269		0.25855		1.23243		-0.0391983		0.612211
rs2454911	ENSG00000156886	ITGAD	C/T	T	2.54006	0.0110852										-0.752578
rs249585	ENSG00000139350	NEDD1	G/A	A	-2.53984	0.0110852		1.23266		1.37156		-0.148188		-0.177406		2.67504		1.84601
rs12442894	ENSG00000103942	HOMER2	G/A	A	-2.53614	0.0112063		-0.160714		1.22571		-0.433989		0.598356		0.229585		-0.654965
rs312825	ENSG00000266998	RP11-936I5.1	T/C	T	2.53609	0.0112127		-1.32808		-1.80009		-1.00556		-1.04159		-0.938855		0.647032
rs7553871	ENSG00000174514	MFSD4	A/G	G	2.53475	0.0112576		-0.0507267		0.22074
rs11801382	ENSG00000218510	LINC00339	C/T	T	2.53393	0.0112833		0.432875		5.57251	*	0.308417		2.54451		1.22313		3.22921
rs12475126	ENSG00000132305	IMMT	G/A	G	2.53259	0.0113285		0.36246		-0.208348		-0.664665		-0.921917		1.42074		0.360665
rs7092936	ENSG00000107614	TRDMT1	G/A	A	-2.52948	0.0114193		0.436225		0.37702		0.609394		0.585443		0.697715		-0.329311
rs1057302	ENSG00000235750	KIAA0040	A/G	G	-2.52932	0.0114258		0.390492		-1.89746		0.48431		-2.07849		0.102386		-0.949613
rs10018627	ENSG00000179979	CRIPAK	G/A	A	2.52899	0.0114453		-0.905672		0.378667		-1.85966		0.0170204		-2.40182		-0.45642
rs7213734	ENSG00000267452	RP11-1018N14.5	A/C	C	2.52828	0.0114649		-1.30539		0.204696		-1.43137		-0.177807		-0.910976		-1.72479
rs6838639	ENSG00000138741	TRPC3	G/A	A	2.52694	0.0115107		-1.01633				-1.94354		-1.13241		-0.091527		-0.90778
rs6437282	ENSG00000168395	ING5	C/G	C	-2.52586	0.0115369		1.53348		1.1019		1.79743		1.21219		1.67282		1.3757
rs11976480	ENSG00000136250	AOAH	C/T	T	-2.52461	0.0115764		-0.70279		-0.792585		-2.26557		-0.36559		-0.901993		0.442346
rs907612	ENSG00000130592	LSP1	C/T	T	2.52477	0.011583		-2.95529		-3.0156		-2.95736		-2.87078		-2.51759		-1.62794
rs113923834	ENSG00000123268	ATF1	C/T	T	2.52336	0.0116292		1.12233		-0.62599		-0.361463		-1.35826		-1.04228		-0.750749
rs10909567	ENSG00000152082	MZT2B	C/T	T	2.52302	0.0116358		0.959717		-0.184471		0.124412		-0.301466		0.1569		-0.45812
rs6839041	ENSG00000197701	ZNF595	T/G	G	2.52282	0.0116425		-0.821055		-0.596298		-0.401131		0.132758		0.200379		1.0373
rs10141157	ENSG00000246451	RP11-894P9.1	T/C	T	-2.52199	0.011669		0.563048		1.47889		1.38283		-0.129461		-1.63223		-0.480982
rs2904577	ENSG00000128185	DGCR6L	A/G	A	-2.52033	0.0117222		1.67263		0.533474		2.28546		1.40224		1.78653		0.984082
rs2159116	ENSG00000187741	FANCA	C/A	A	-2.5198	0.0117422		0.443417		-0.152332		0.647117		1.00893		0.214824		-0.13048
rs7089914	ENSG00000204149	AGAP6	A/C	C	-2.51977	0.0117422		-0.399444		-0.616737		-0.485711		0.485597		0.0942305		-0.290641
rs11744539	ENSG00000180104	EXOC3	C/T	T	2.51915	0.0117689		-0.562465		1.35592		-0.57907		0.104004		-0.0676918		0.294035
rs56207600	ENSG00000110063	DCPS	G/A	A	-2.51535	0.0118897		0.170616		-0.866916		0.769647		-0.412094		0.858849		0.851077
rs9916518	ENSG00000170921	TANC2	C/T	T	2.51445	0.0119235		0.200672		0.108232		0.549584		-0.590993		1.01433		1.21183
rs1486339	ENSG00000094916	CBX5	A/C	A	2.51058	0.0120594		-0.707341		-0.46877		-1.88887		0.0314621		-1.159		-0.871283
rs34894392	ENSG00000149499	EML3	G/A	G	2.51027	0.0120663		-1.29248		0.241405		-1.23861		-0.653994		-1.34724		-1.97407
rs4756561	ENSG00000121690	DEPDC7	T/C	C	2.50822	0.0121348		-1.18305		-1.57237		0.167379		0.464864		0.661478		-1.14642
rs330887	ENSG00000174837	EMR1	T/C	C	2.50786	0.0121485		0.664821		0.72879		0.919207		0.761823		0.763982		1.25128
rs113867238	ENSG00000138439	FAM117B	G/A	A	-2.50739	0.0121623		1.1536		0.65862		1.53086		0.599482		1.7325		0.659604
rs12185416	ENSG00000132199	ENOSF1	T/C	T	2.50644	0.0121968		-1.84482		0.783679		-0.86847		0.330379		-0.657453		1.70829
rs56378871	ENSG00000181007	ZFP82	G/A	A	-2.50562	0.0122175		-0.975678		-0.784564		-1.23733		-0.739283		0.219416		-0.383287
rs2363537	ENSG00000143119	CD53	T/G	G	2.5037	0.0122937		-0.0391768		-1.15061		0.628582		-0.16663		-0.24293		-1.34294
rs62454870	ENSG00000106049	HIBADH	A/G	G	2.50064	0.0123983		0.0113548		0.43054		0.945806		-0.597885		-0.693172		0.0402752
rs13233747	ENSG00000225969	LINC00035	G/A	A	-2.49928	0.0124404		1.76777		0.730769		1.33498		1.1108		0.61285		0.495014
rs12128955	ENSG00000198952	SMG5	C/T	T	-2.49035	0.0127599		0.296311		-0.150793		0.296591		-0.572033		0.606195		-0.67194
rs4803967	ENSG00000204851	PNMAL2	C/T	T	2.48935	0.0128031		1.21445		1.72278		1.18229		1.59477		2.41487		1.7208
rs7133376	ENSG00000173208	ABCD2	G/A	A	-2.48843	0.0128247		1.72772		0.003251		1.25853		1.6934		1.63757		1.02131
rs2281836	ENSG00000165501	LRR1	C/G	G	2.48786	0.0128536		-1.52785		-2.40187		-1.92905		-1.45408		0.505716		-1.96559
rs7336358	ENSG00000121742	GJB6	C/T	T	2.48755	0.0128681		-1.71676		-1.68495		-0.975903		-1.35114		-0.393148		-0.669574
rs11071801	ENSG00000103671	TRIP4	T/C	C	2.48715	0.0128825		-1.70114		-1.20275		-0.908042		-2.34452		0.0149185		0.395807
rs2755263	ENSG00000116704	SLC35D1	A/G	A	2.48708	0.0128825		-0.611192		-1.41398		-0.638721		-0.49343		0.855392		-0.413801
rs6740563	ENSG00000174501	ANKRD36C	A/G	G	2.48661	0.012897		-0.845343		-0.999916		0.855606		-1.15317		0.419992		0.133727
rs7536995	ENSG00000162722	TRIM58	T/C	C	-2.48632	0.0129043		0.0639092		0.871107		1.46202		1.02781		0.795948		0.618336
rs2496134	ENSG00000145979	TBC1D7	G/T	T	2.4842	0.0129916		0.0474404		-1.04507		0.578981		0.980255		-0.164119		-0.464458
rs1713427	ENSG00000198805	PNP	A/G	G	-2.48271	0.0130354		-1.3939		0.73283		0.204707		1.75947		-0.95994		1.83963
rs4864483	ENSG00000163069	SGCB	G/T	T	-2.48264	0.0130354		-0.741175		0.370998		-0.862681		-1.54879		-0.573309		-0.240094
rs7638117	ENSG00000183662	FAM19A1	T/G	T	2.48259	0.0130501		-2.74953		-2.74401		-1.78948		-2.84285		-2.9161		-2.61947
rs2519131	ENSG00000225756	DBH-AS1	G/C	G	-2.48205	0.0130574		-0.423123		1.47269		0.531155		-0.866183		1.33117		0.665909
rs12165489	ENSG00000100219	XBP1	A/C	C	2.48001	0.0131382		1.13446		0.798987		-0.280601		-0.607885		-0.477612		-0.619659
rs9573281	ENSG00000102554	KLF5	T/C	T	2.47707	0.0132492		1.89938		-1.16614		1.12664		-1.54287		0.109152		-1.3757
rs7559380	ENSG00000170634	ACYP2	A/T	T	-2.47602	0.0132789		1.78939		0.593111		1.04554		-0.523192		0.681033		0.626853
rs7099	ENSG00000204070	SYS1	C/A	C	-2.47543	0.0133013		-0.966988		-1.41176		-1.47926		-1.49306		-0.176044		-0.0200794
rs1539553	ENSG00000226822	RP11-356N1.2	T/C	C	2.47453	0.013346		-2.73064		-1.3973		-1.29189		-0.0660384		-0.813741		-0.850608
rs7631506	ENSG00000138468	SENP7	C/A	A	2.47326	0.0133909		1.00509		-0.770238		0.191156		0.454969		1.51604		1.60375
rs1005901	ENSG00000158863	FAM160B2	A/G	G	-2.47292	0.0133984		-0.291288		-0.565468		0.466593		-0.941941		0.544096		-0.0542271
rs11800561	ENSG00000236810	RP5-886K2.3	T/G	T	-2.4703	0.0134962		1.14567		0.124887		3.89978	*	1.73244		2.04605		0.931783
rs4563249	ENSG00000217702	MGC10955	G/T	T	2.46958	0.013534		-2.05045		-0.346819		-0.0053251		1.55125		-0.368426
rs72940143	ENSG00000251637	RP11-119D9.1	A/G	G	-2.46909	0.0135416		1.18562		0.174773		1.04526		0.639024		1.4376		0.40879
[truncated: 2,280 more rows]

## Sheet: CD8T
SNP	Gene	Gene symbol	SNP type	Effect allele	bulk-like-like_ut_eqtl_z	bulk-like-like_ut_eqtl_p	bulk-like-like_ut_eqtl_fdr	z_CD8T_response_3hCA	fdr_response_3hCA	z_CD8T_response_24hCA	fdr_response_24hCA	z_CD8T_response_3hMTB	fdr_response_3hMTB	z_CD8T_response_24hMTB	fdr_response_24hMTB	z_CD8T_response_3hPA	fdr_response_3hPA	z_CD8T_response_24hPA	fdr_response_24hPA
[truncated: 3,620 more rows]

[truncated: 4 more sheets: monocyte, NK, B, DC]
