# Supplementary material for: Single-cell RNA-sequencing of peripheral blood mononuclear cells reveals widespread, context-specific gene expression regulation upon pathogenic exposure
Source: Nat Commun. 2022 Jun 7;13:3267. doi: 10.1038/s41467-022-30893-5 (PMC9174272; doi:10.1038/s41467-022-30893-5)
Supplement: Supplementary file 14 — Supplementary Data 11 [file 41467_2022_30893_MOESM14_ESM.xlsx]

## Sheet: AP2S1
Genes	UT meta p-value	UT v2 r	UT v3 r	3hCA meta p	3hCA v2 r	3hCA v3 r	24hCA meta p	24hCA v2 r	24hCA v3 r	3hMTB meta p	3hMTB v2 r	3hMTB v3 r	24hMTB meta p	24hMTB v2 r	24hMTB v3 r	3hPA meta p	3hPA v2 r	3hPA v3 r	24hPA meta p	24hPA v2 r	24hPA v3 r
significance_threshold	0			0			4.27464e-05			0			0			0			0
BNIP2	0.0362303			0.737369			6.71514e-06	0.264123	0.476554	0.496331			0.94594			0.398274			0.207232
MT1E				0.81117			1.92853e-05	0.375128	0.411378				0.522943						0.343252
RPS23	0.172105			0.669921			4.27464e-05	-0.296528	-0.393647	0.696965			0.258431			0.665206			0.569629

## Sheet: BATF3
Genes	UT meta p-value	UT v2 r	UT v3 r	3hCA meta p	3hCA v2 r	3hCA v3 r	24hCA meta p	24hCA v2 r	24hCA v3 r	3hMTB meta p	3hMTB v2 r	3hMTB v3 r	24hMTB meta p	24hMTB v2 r	24hMTB v3 r	3hPA meta p	3hPA v2 r	3hPA v3 r	24hPA meta p	24hPA v2 r	24hPA v3 r
significance_threshold	2.6428e-05			0			0			0			0			0			0
RPL27	1.9709e-05	-0.234254	-0.512122	0.767799			0.74344			0.917386			0.202885			0.429516			0.169216
RPL28	1.37142e-05	-0.200432	-0.562289	0.956547			0.409877			0.70137			0.910616			0.722928			0.450964
RPLP1	2.6428e-05	-0.273009	-0.560758	0.964487			0.808469			0.51068			0.970877			0.993501			0.320998
RPLP2	6.71431e-06	-0.195195	-0.602658	0.399265			0.933974			0.449694			0.288879			0.346761			0.0339656

## Sheet: BTN3A2
Genes	UT meta p-value	UT v2 r	UT v3 r	3hCA meta p	3hCA v2 r	3hCA v3 r	24hCA meta p	24hCA v2 r	24hCA v3 r	3hMTB meta p	3hMTB v2 r	3hMTB v3 r	24hMTB meta p	24hMTB v2 r	24hMTB v3 r	3hPA meta p	3hPA v2 r	3hPA v3 r	24hPA meta p	24hPA v2 r	24hPA v3 r
significance_threshold	0			3.89894e-05			3.25034e-06			0			0			0			0
GBP4	0.2793						3.25034e-06	-0.454727	-0.334121				0.199486			0.698162			0.405856
SERPINB2	0.362866			2.69576e-07	0.432197	0.510453	0.323851			0.144527			0.180964						0.0247087
ST3GAL6				3.89894e-05	0.469122	0.316773	0.504307												0.15984
TMSB10	0.632071			0.994873			8.96663e-07	-0.343663	-0.459999	0.316444			0.240484			0.291262			0.975822

## Sheet: CD52
Genes	UT meta p-value	UT v2 r	UT v3 r	3hCA meta p	3hCA v2 r	3hCA v3 r	24hCA meta p	24hCA v2 r	24hCA v3 r	3hMTB meta p	3hMTB v2 r	3hMTB v3 r	24hMTB meta p	24hMTB v2 r	24hMTB v3 r	3hPA meta p	3hPA v2 r	3hPA v3 r	24hPA meta p	24hPA v2 r	24hPA v3 r
significance_threshold	0.000966052			0.00389319			9.35673e-06			0.000907795			0			0.00104085			0
ABRACL	0.00276976			0.00149542	-0.20008	-0.373862	0.903048			0.0158213			0.608943			0.00942268			0.308363
AC093673.5	0.154656			0.0149393												0.000733799	-0.23784	-0.360791
ADA	0.0357254			0.0009821	-0.203069	-0.465208	0.0425359			0.0411773			0.714944			0.016566			0.724131
AIF1	2.72727e-06	-0.470915	-0.394257	0.000312918	-0.392901	-0.645504	0.646504			0.0183275			0.127943			0.0220725			0.908401
AP1S2	0.149438			0.00321689	-0.23743	-0.376425	0.980843			0.541253			0.654604			0.0201932			0.789582
APH1A	0.37111			0.00141084	-0.145892	-0.395937	0.342428						0.934805						0.532017
ARF6	0.911348			0.735911			0.948813			1.25283e-05	-0.236255	-0.509282	0.771055			0.0786861			0.696073
ARHGDIA	0.0628111			0.0716761			0.229409			0.0333542			0.667253			8.92646e-05	-0.292592	-0.350598	0.126976
ARHGDIB	0.000174202	-0.348663	-0.38333	0.542114			0.779781			0.702297			0.942037						0.329908
ARL8B	0.292947			0.00132312	-0.254228	-0.337876	0.830028			0.99238			0.557186			0.560672			0.0591776
ARPC1A	0.00857446			0.0147649			0.61967			0.00062512	-0.208983	-0.397921	0.792894			0.308776			0.982185
ARPC1B	0.0333108			0.460465			0.222226			0.342858			0.638076			0.000132383	-0.359909	-0.517559	0.101673
ARPC2	0.000305762	-0.232171	-0.497771	0.121712			0.0918699			0.235955			0.272653			0.104349			0.152603
ARPC3	7.16865e-05	-0.291606	-0.516376	0.359303			0.330196			0.161429			0.179347			0.0472484			0.529643
ARPC5	0.273605			0.218677			0.520915			0.00118878			0.14412			0.000306919	-0.353469	-0.53906	0.757994
ATF6B	0.471948			0.000699612	-0.235735	-0.426184	0.603331												0.524355
ATP1B3	0.000853907	-0.340856	-0.239228	0.0163268			0.85378			0.042148			0.292604			0.00338708			0.441756
ATP5E	0.460323			1.51422e-05	-0.275136	-0.419525	0.0885288			3.91901e-05	-0.283443	-0.53156	0.421591			2.46607e-07	-0.380606	-0.475295	0.00331474
ATP6V1D	0.407094			0.00124356	-0.246157	-0.400028	0.367636			0.382623			0.66336			0.442476			0.257119
ATP6V1F	0.151579			0.000217388	-0.330126	-0.513551	0.070492			0.130156			0.336157			0.163507			0.447614
ATP6V1G1	0.0294381			2.13354e-06	-0.358465	-0.557163	0.157289			0.456995			0.205719			0.122649			0.142203
B2M	0.000922103	-0.488055	-0.311698	0.00221087	-0.251483	-0.576749	0.373286			0.0349827			0.126206			0.0177373			0.29524
BANF1	0.00030861	-0.312862	-0.397455				0.423086						0.0710852						0.0376683
BID	8.96876e-05	-0.353876	-0.413799	0.37713			0.455076			0.290483			0.0696159			0.282112			0.482087
BLOC1S2	0.147706			0.000838322	-0.205687	-0.42075	0.0945987						0.589751						0.316801
C1orf162	4.84118e-05	-0.369901	-0.442087
CACUL1	0.00026745	-0.263906	-0.468591				0.35992						0.785558						0.103366
CALM3	0.0463086			0.0106036			0.202595			0.000153352	-0.21065	-0.486097	0.618783			0.0254647			0.860251
CAPNS1	0.0427386			0.0023486	-0.313344	-0.247343	0.450374						0.950208			0.000562088	-0.209598	-0.412471	0.319186
CAPZA2	0.090068			0.000143072	-0.388935	-0.383057	0.471897			0.0158878			0.893196			0.000918431	-0.256634	-0.357504	0.655924
CAPZB	0.234616			0.131656			0.0158323						0.852593			2.91919e-05	-0.221961	-0.49806	0.777898
CARD16	0.0163104			0.000601548	-0.212192	-0.458034	0.153518			0.00279386			0.704779			9.1342e-05	-0.220625	-0.477763	0.440225
CCL3	0.000659831	0.296982	0.373339	0.1218			0.939515			0.0131159			0.141381			0.361004			0.490766
CD68	0.537199			0.000923663	-0.285729	-0.328081	0.595107			0.0184189			0.528202			0.0154477			0.554703
CD74	0.000383542	-0.378943	-0.257927	0.00485319			0.0594852			0.13614			0.933557			5.94047e-08	-0.36702	-0.572612	0.230816
CDC26	0.243056			4.71133e-06	-0.229048	-0.551379	0.853052			0.540224			0.769175						0.608472
CDC42	0.0744661			0.000181504	-0.315747	-0.433834	0.0626347			0.117992			0.26737			0.0936886			0.657584
CDC42EP3	0.644269			0.00246927	-0.329861	-0.314151	0.345676			0.181709			0.688886			0.202796			0.194474
CDS2	1.05249e-05	-0.341907	-0.513701				0.390198												0.824974
CECR1	0.0455299			0.00115201	-0.213763	-0.447369				0.232333						0.0622465
CFD	0.00563468			9.08041e-06	-0.364797	-0.470165				0.0129744						0.0777413
CFL1	0.00639684			1.45629e-05	-0.232731	-0.498223	0.149495			0.0692338			0.10832			0.133774			0.655331
CFP	2.16949e-06	-0.484238	-0.427062	0.016039			0.951391			0.138418						0.0196181
CHCHD10	0.00018663	-0.255746	-0.45749	0.0506216			0.357475			0.0210401			0.25542			0.00192856			0.0122126
CHCHD2	0.849028			0.000862487	-0.264625	-0.315596	0.285664			0.00286387			0.473516			0.0138562			0.0714874
CKB	0.000317952	-0.280292	-0.482903
CLEC12A	0.00687903			0.000776497	-0.182025	-0.416459	0.674725						0.160479						0.644057
CLEC7A	0.00206959			0.0106224			0.00367732			0.00119175			0.00569321			1.24091e-05	-0.308015	-0.464299	0.294498
CLPTM1	0.000555815	-0.35254	-0.397577										0.500112						0.831523
COTL1	1.14565e-05	-0.412779	-0.43774	0.0174292			0.184604			0.000354793	-0.277926	-0.418045	0.240203			2.00375e-06	-0.410668	-0.376991	0.671367
COX6C	0.0351591			0.0753126			0.0609997			0.00940868			0.391989			5.66537e-05	-0.313405	-0.351192	0.05996
COX7B	0.00148679			0.000724178	-0.276469	-0.394111	0.449879			0.0448479			0.211174			0.162309			0.125951
CST3	0.00132066			0.0167162			0.447434			0.144679			0.0127188			8.99922e-05	-0.493032	-0.704376	0.519132
CSTA	0.804462			6.76275e-05	-0.24588	-0.496206	0.335931			0.320685			0.359329			0.0361672			0.540812
CSTB	0.623757			0.00255631	-0.208085	-0.500148	0.314983			0.321173			0.419308			0.13392			0.281705
CTSC	9.8689e-05	-0.243678	-0.546259				0.442947			0.350271						0.176677			0.983854
CTSD	0.437587			0.00103658	-0.0330329	-0.427414	0.248353						0.989816						0.705226
CTSL	0.308372			0.000275949	-0.261158	-0.480307	0.591158			0.439673			0.513674			0.263139			0.313235
CYP1B1	0.736176			0.00143428	-0.306632	-0.388366	0.891965			0.610186			0.182152			0.278251			0.21751
DDIT4	0.102413			0.000784125	0.191954	0.400057				0.019075			0.140154			0.313943			0.676772
DICER1	0.000861507	-0.220449	-0.374001	0.25824			0.150468			0.0338215			0.531211			0.401173			0.977555
DNTTIP2	0.393115			0.00123558	-0.299964	-0.307933				0.773861						0.325477			0.999095
DRAP1	0.000219887	-0.349179	-0.351319	0.1955			0.424765			0.210272			0.290084						0.565436
DYNLT1	0.0633933			0.267358			0.960201			0.138799			0.830166			0.00104085	-0.284678	-0.281244	0.835584
EGLN2	0.36875			0.630024			0.459944			0.000201964	-0.220655	-0.373204	0.198716			0.0057789			0.634038
EHBP1L1	0.00221355						0.878102			0.000561563	-0.310482	-0.461992	0.234152						0.750513
EIF4E2	0.282172			0.149225			0.386758			1.46184e-05	-0.298886	-0.478252	0.732472			0.00252872			0.361327
EIF6	0.0259787			0.000371977	0.0229702	-0.458902	0.873243			0.812874			0.0852758			0.521101			0.924076
EMR2	0.00326765			0.903086			0.228439			2.75442e-06	-0.221693	-0.549958	0.170478			0.146971			0.294216
FAM26F	6.99631e-06	-0.400652	-0.398056				0.532671
FAM32A	0.0293098			0.00359425	0.0169072	-0.366531	0.290616						0.0975177						0.390915
FAM45A	0.000196975	-0.370363	-0.294713	0.490651			0.260312						0.884002						0.612386
FCER1G	9.05349e-07	-0.463687	-0.48797	0.000313881	-0.326697	-0.511336	0.893061			0.157688			0.396509			0.00870668			0.524406
FCGR3A	0.000302515	-0.259804	-0.529054				0.444878			0.463673						0.0411616			0.242597
FDX1	0.134866			0.00228896	-0.170603	-0.382842	0.769556			0.0103122			0.0520168						0.964435
FGR	0.13906			0.0037495	-0.21537	-0.332586	0.190904			0.700512			0.0384594			0.176325			0.17307
FKBP1A	3.23908e-06	-0.417953	-0.441704	8.33668e-05	-0.215372	-0.382645	0.103348			0.000198341	-0.327611	-0.392365	0.0398475			0.0697819			0.0391645
GABARAP	0.414286			0.00749836			0.408254			0.105219			0.763302			0.000134886	-0.286378	-0.367705	0.141281
GGA1	0.0116736			0.000989342	-0.228153	-0.397326	0.856222						0.674892						0.769706
GLUL	0.974618			0.576109			0.108074			0.000535203	-0.307872	-0.358052	0.0472108						0.893988
GMFG	0.0172833			0.00188409	-0.312349	-0.277184	0.38842			0.000205515	-0.201038	-0.450794	0.826139			0.000164053	-0.269003	-0.378355	0.762539
GOLT1B	0.797611			4.29005e-05	-0.235528	-0.513782	0.692934			0.00783549			0.612924			0.0624631			0.526803
GRK6	0.000374192	-0.239929	-0.478706				0.143219						0.202356						0.284885
H2AFZ	9.8399e-06	-0.313118	-0.539073	0.427808			0.9051			0.817155			0.902113			0.605465			0.233992
H3F3A	0.00578892			3.45326e-09	-0.45477	-0.6033	0.0882004			0.0182984			0.434862			0.0225979			0.709559
HES4	3.34283e-05	-0.240194	-0.579829	0.263263						0.015017						0.00893316
HIGD2A	0.00105402			0.0768792			0.766328			0.342666			0.648244			0.000378579	-0.207709	-0.376445	0.199709
HLA-B	0.000871364	-0.295691	-0.396866	0.483754			0.111013			0.00184442			0.187104			0.391279			0.325224
HLA-C	0.0129228			0.210492			0.449978			1.17598e-05	-0.252165	-0.518981	0.559202			0.545912			0.477869
HLA-DPA1	1.86365e-05	-0.417078	-0.337965	0.000297165	-0.183501	-0.464536	0.345457			0.310088			0.467966			0.00733327			0.128826
HLA-DPB1	0.0130197			0.0808058			0.553346			0.356047						0.000101179	-0.246339	-0.544573
HLA-DRA	0.000773939	-0.435601	-0.210038	0.389415			0.0830467			0.337556			0.727292			0.0889916			0.000393199
HMGA1	0.034785			0.00187191	-0.205145	-0.394172	0.284389			0.244097			0.721573			0.460046			0.577654
HSD17B11	0.403891			0.00158761	-0.237139	-0.346529	0.691052									0.376549			0.670122
HSH2D	4.39933e-07	-0.389541	-0.573219
HSPA13	0.129892			0.00197336	-0.165644	-0.427023	0.615548						0.269405
HSPA8	0.25008			0.00225455	0.0985529	0.325872	0.602365						0.329751			0.244896			0.726508
HTATIP2	0.000688382	-0.255937	-0.432715				0.429141						0.995019			0.234908			0.0353895
IFI27L2	0.934842			0.000813818	-0.159977	-0.475853	0.804804			0.107224			0.165328			0.0748582			0.102321
IFI30	6.81012e-05	-0.288508	-0.486094	0.0365547			0.796687			0.459478			0.0628055			0.0720295			0.787798
IFITM2	6.75138e-10	-0.447472	-0.652883	0.789938			0.570565			0.0189367			0.336904			0.0185436			0.799042
IFITM3	0.000273687	-0.327128	-0.344448	0.178266			0.97078			0.0172727			0.753864			0.00607181			0.467476
IL15							0.577159			0.00344656			0.429944			0.000910958	-0.220672	-0.402588
KLF2	0.482616			0.000221037	0.271505	0.474123
KRAS	0.000152133	-0.308722	-0.493348	0.428897			0.754356			0.978214			0.448662			0.300399			0.551785
LEPROT	0.188909			0.00273107	-0.27677	-0.344086	0.288874			0.406844			0.458199			0.387881			0.753401
LILRB1	1.34528e-06	-0.325231	-0.531166	0.0979098			0.175142						0.414104			0.0540856			0.316382
LILRB2	0.000116141	-0.345175	-0.447454	0.00609979			0.481208			0.000492764	-0.219418	-0.454977	0.3234			0.228447			0.598933
LST1	2.41349e-06	-0.425959	-0.429413	0.00491946			0.0906283			7.2527e-05	-0.170654	-0.488042	0.00149582			5.04636e-05	-0.395063	-0.593415	0.161021
LTA4H	0.636581			0.00348013	-0.0645491	-0.320043													0.344637
LYPD3	0.871568			0.00215532	-0.169478	-0.434957
LYZ	0.423577			0.000485332	-0.239039	-0.487705	0.724314			0.507546			0.0381113			0.184934			0.519757
MAD1L1	0.930512			0.00146246	-0.21593	-0.416029							0.225944						0.439587
MANF	0.597786			0.000473816	-0.227141	-0.427137	0.255916						0.579798			0.138698			0.883224
MDH2	0.000630573	-0.242745	-0.391831				0.699102						0.0351455			0.43326			0.435814
MEF2C	0.000753872	-0.210348	-0.483539
MGAT1	0.00137733			0.00203242	-0.111619	-0.307799	0.725303			0.240165			0.429203			0.00299323			0.388821
MINOS1	0.0578416			0.00569432			0.14143			0.0532584			0.153052			0.000424553	-0.231411	-0.355028	0.145636
MKRN1	0.31032			0.00095907	-0.349861	-0.287722	0.950858			0.766151			0.551012			0.271823			0.925623
MMP24-AS1	0.386888			0.00205983	-0.286281	-0.371666	0.693051			0.191942			0.37493			0.0156288			0.452636
MN1				0.00176739	-0.240807	-0.398759
MRPL40	4.14261e-05	-0.432627	-0.335095				0.938631
MRPL52	0.000443658	-0.266547	-0.363304	0.076973			0.712518			0.994429			0.764208						0.257374
MT-CO1	0.000386159	-0.278402	-0.34775	0.746563			0.121153			0.506521			0.150831			0.299915			0.149433
MTSS1	4.07581e-05	-0.378854	-0.4494	0.0612723			0.755304			0.329107			0.790273			0.567336			0.7498
MVP	0.000620777	-0.356049	-0.274428	0.0285025			0.695132						0.462838						0.748262
MZT2B	0.589665			0.00389319	0.315474	0.326889	0.713869			0.531383			0.144895						0.618103
NBPF10	0.240196			0.00161996	-0.260977	-0.348956	0.987023			0.682522			0.630987			0.58591			0.588587
NBPF9	0.506793			0.00348586	-0.114352	-0.37125	0.0394959			0.616487			0.843304			0.026718			0.437952
NCOR2	0.0659695			0.00160886	-0.183469	-0.384644	0.76123									0.088627			0.402667
NDUFA2	0.000334717	-0.402932	-0.214576	0.615999			0.747836			0.0743459			0.666534			0.125368			0.843395
NDUFA4	0.0113			0.0418611			0.26023			0.0450679			0.19332			0.000175424	-0.290955	-0.499395	0.029981
NDUFB1	0.324044			0.904187			0.922829			0.000907795	-0.118118	-0.441302	0.579097						0.629835
NDUFB2	0.176113			0.0038329	-0.214669	-0.394866	0.833966			0.299148			0.181923			7.77911e-05	-0.252622	-0.490799	0.029557
NELFE	0.956025			0.000122248	-0.20568	-0.524959	0.530576			0.252729			0.980509			0.831449			0.693224
NINJ1	0.155618			8.5281e-06	-0.418032	-0.431972	0.45472			0.0458736			0.3326			0.140418			0.613698
NPC2	0.0248098			0.000332034	-0.281523	-0.386575	0.583679			0.196453			0.249548			0.137511			0.762988
NSMAF				0.569697			0.773801			0.591746			0.671438			0.000910982	-0.280274	-0.365031	0.838836
NUMB	0.0424308			0.000341349	-0.33517	-0.432238	0.141196			0.588963			0.0140571			0.862351			0.0075178
OAZ1	1.26186e-08	-0.564699	-0.341234	0.0618345			0.650983			2.56612e-06	-0.399512	-0.406544	0.297406			0.036632			0.10758
PDXK	0.193926			0.00012071	-0.37297	-0.355347	0.185246						0.217955			0.28428			0.64219
PFN1	0.000966052	-0.277444	-0.406243	0.0205744			0.120615			0.388738			0.0249995			0.0226391			0.377858
PHYKPL	0.000409921	-0.362972	-0.308751										0.569605						0.849375
PID1	0.486151			8.88669e-06	-0.352352	-0.47695				0.171243			0.0468617			0.02677			0.983615
PLEKHB2	0.29276			0.000725226	-0.254186	-0.351307	0.713798			0.73849			0.606095			0.111351			0.0961691
PLEKHJ1	0.120529			0.00139673	-0.334716	-0.288762	0.849238						0.133439			0.00680576			0.0350303
PLEKHM2	0.00108632			0.000108169	-0.241289	-0.471807	0.981632						0.673082						0.476698
POLR3K	0.000837433	-0.251317	-0.464598				0.702354												0.947062
PPP1CA	1.55108e-05	-0.312014	-0.576333	0.585512			0.345969			0.0268121			0.862379			0.000870176	-0.273406	-0.242725	0.933519
PPP1R14B	0.0111955			2.79995e-05	-0.41663	-0.298701	0.0545843						0.358474			0.272264			0.229286
PRKX	0.305872						9.35673e-06	0.240257	0.444149
PSAP	2.93468e-05	-0.366599	-0.468802	0.146012			0.518573			0.191525			0.140077			0.0830789			0.368173
PSMA4	0.0025987			0.00378953	-0.153158	-0.363526	0.0752912						0.881908			0.0126413			0.360354
PSMB8	0.000162468	-0.375894	-0.315949				0.618611			0.73245			0.994181						0.739037
PSMC6	0.432375			0.00102714	-0.229978	-0.332125	0.750873						0.727378						0.504854
PTMA	0.00278382			0.00309141	-0.136627	-0.341744	0.587335			0.0352909			0.244889			0.316501			0.0431885
PYCARD	5.83824e-05	-0.309513	-0.448794				0.144924						0.0488772						0.327973
RAB32	5.50471e-05	-0.335655	-0.454077	0.207144			0.676576			0.00529792			0.141947			0.142841			0.678706
RANBP1	7.19077e-07	-0.440254	-0.500338				0.665325						0.954448			0.691831			0.711107
RBBP8	3.40147e-05	-0.376794	-0.449966													0.0115181
RBM3	0.242641			0.149735			0.476919			0.687742			0.942733			7.06579e-05	-0.294378	-0.344485	0.232448
RHEB	0.185996			0.000448591	-0.334629	-0.328095	0.401646			0.0574835			0.453849			0.142334			0.226492
RHOA	0.512757			0.000534827	-0.245299	-0.441354	0.962732			0.284876			0.31045			0.00191412			0.843016
RHOQ	0.283208			0.000538936	-0.31779	-0.363383	0.577264			0.55905			0.839673			0.193317			0.167016
RIT1	0.915414			0.00195576	-0.269321	-0.409266	0.715343			0.364026			0.618089						0.784089
RNASET2	0.0826831			0.000352608	-0.286797	-0.318627				0.102603									0.290898
RNH1	0.000116045	-0.33095	-0.404089	0.108129			0.499065			0.0490226			0.226257			0.0812106			0.357533
RPL24	0.47488			0.000377169	-0.190524	-0.361997	0.50644			0.614395			0.462465			0.348214			0.393208
RTN4	0.556688			0.00171098	-0.224289	-0.414965	0.756414			0.544152			0.728684			0.0753142			0.287286
S100A12	0.0982248			0.00329849	-0.0375381	-0.372577	0.478583			0.590132			0.13287			0.543671			0.567171
S100A4	3.17005e-09	-0.554862	-0.484269	7.86736e-11	-0.520277	-0.571054	0.0718301			0.000558813	-0.404085	-0.657788	0.0443415			0.0129297			0.308771
S100A6	8.12371e-05	-0.303155	-0.453143	1.03807e-05	-0.289513	-0.495274	0.119174			0.0383409			0.000620545			0.0616994			0.198279
S100A8	0.0658363			0.00054115	-0.202687	-0.466375	0.438778			0.189179			0.860663			0.505016			0.148483
S100A9	0.253048			0.000534755	-0.294753	-0.418828	0.636139			0.37797			0.450924			0.419155			0.294868
SCNM1	0.000480801	-0.346591	-0.382354				0.557913						0.168655						0.66362
SCP2	0.0184302			2.66591e-05	-0.365326	-0.406951										0.0208326
SEC61B	0.530107			0.000913926	-0.231991	-0.432939	0.481193			0.99953			0.397714			0.276451			0.0408571
SERF2	0.326596			2.09723e-08	-0.474533	-0.546047	0.0149813			0.000800746	-0.166496	-0.437799	0.280543			0.129568			0.0113142
SFT2D2	0.11568			0.00230026	-0.079857	-0.403242	0.599505			0.0248728			0.505304						0.0764466
SH3BP5	0.928406			0.00259229	-0.20129	-0.437562	0.0745281			0.932288			0.215617			0.659981			0.346622
SHFM1	0.999302			0.342515			0.479797			0.76027			0.222311			0.00048321	-0.183015	-0.445077	0.877245
SIGLEC10	5.23814e-06	-0.361613	-0.543663
SLC25A39	0.000104781	-0.377094	-0.367399				0.0689912						0.229022						0.969916
SMAP2	0.000842691	-0.318546	-0.259639	0.435272			0.280389			0.573866			0.406874			0.567304			0.953226
SMS	0.108152			0.00106223	-0.357061	-0.254942	0.579679			0.0353315			0.178661			0.128627			0.12678
SNAP29	9.99974e-05	-0.30015	-0.41711	0.170956			0.23537												0.349719
SPAG7	0.606503			0.00288988	-0.20869	-0.330537	0.591597						0.680511			0.0551871			0.371702
SPN	8.81896e-05	-0.278068	-0.553021
SRGN	0.500965			0.00209193	-0.226061	-0.449992	0.634651			0.215304			0.737503			0.178303			0.989518
SSNA1	0.039513			0.00138985	-0.27256	-0.370221	0.882842			0.787993			0.10631						0.117552
SSR3	0.946569			0.000385812	-0.266949	-0.421856	0.410557						0.360438			0.546497			0.906391
SYAP1	0.00086635	-0.390316	-0.229949	0.353701			0.560674			0.391211						0.647997			0.937539
SYTL1	0.000728308	-0.274681	-0.498332
TACC1	3.76378e-05	-0.316043	-0.493467	0.93257			0.731933			0.0293547			0.544648			0.0623395			0.912948
TAF9	0.324196			0.0594027			0.259793						0.567582			4.36449e-06	-0.24956	-0.56151	0.0150351
TAX1BP3	0.000175486	-0.239363	-0.553934				0.847239												0.395372
TCEB1	0.00061553	-0.305072	-0.327454	0.0135584			0.0495637			0.454768			0.136343			0.0583643			0.11546
TCIRG1	0.00021158	-0.250519	-0.518264	0.0249332			0.0498444						0.766903						0.351302
TMED9	0.000649924	-0.211481	-0.425246				0.333991			0.288182			0.355366						0.0772883
TMEM14B	0.000304761	-0.275544	-0.428344	0.817315			0.535871						0.603799						0.382041
TMEM167A	0.00620561			0.00272667	-0.295168	-0.365832	0.440133			0.297962			0.374212			0.174456			0.831182
TMEM60				6.11952e-05	-0.313449	-0.464351	0.912224						0.790456			0.416237			0.430035
TMEM66	0.862797			0.00368945	0.299208	0.330301	0.0153528			0.84545			0.566858			0.0955062			0.525384
TMEM70	0.545175			0.000201293	-0.282247	-0.40613	0.00585759						0.219027			0.0323369			0.318903
TMEM9B	0.578648			0.0268855			0.0947487			7.03242e-05	-0.330719	-0.474645	0.668935			6.66226e-05	-0.262984	-0.467348	0.209672
TMSB10	0.104363			2.80105e-10	-0.418045	-0.630597	0.0646554			5.30464e-07	-0.350455	-0.502791	0.0399755			0.0431524			0.081123
TMSB4X	1.86267e-08	-0.340533	-0.609674	0.0105092			0.186868			0.00022726	-0.266548	-0.512161	0.20992			0.0542417			0.363236
TNPO1	0.0152243			0.00227406	-0.215562	-0.396831	0.922711			0.130392						0.424283			0.0369569
TREM1	0.336592			0.00335054	-0.0889758	-0.45303	0.396134						0.729965			0.91501			0.132305
TRIM38	0.54569			0.757267			0.222412			0.000107307	-0.129841	-0.540839	0.111119			0.643594			0.754372
TSPO	0.22887			4.41577e-09	-0.512026	-0.468792	0.277619			0.131119			0.377809			0.014053			0.35345
TYMP	1.14797e-05	-0.332331	-0.467157	0.694903			0.0909913			0.0941218			0.039103			0.00130068			0.206331
TYROBP	0.000872614	-0.304862	-0.305585	0.0103908			0.0301473			0.122225			0.00359534			0.029259			0.379567
UBE2I	7.29154e-05	-0.361898	-0.349264	0.211581			0.653312						0.258621						0.695042
UBR4	0.937957			0.00145096	-0.263027	-0.311262	0.368189						0.645892			0.174052			0.308482
UFD1L	0.361193			0.00317269	-0.220338	-0.381434	0.118094						0.389145						0.985061
UQCRFS1	0.000496118	-0.231579	-0.498909	0.0173866			0.351675			0.123653			0.230933			0.398372			0.358483
VPS29	0.000424041	-0.332262	-0.400217	0.163231			0.653911			0.358717			0.723222						0.323743
WARS	0.000823157	-0.307424	-0.3438	0.396312			0.300946			0.000279511	-0.173869	-0.493885	0.058554			0.0430808			0.679571
YBX1	0.000411581	-0.346236	-0.278894	0.163025			0.184247			0.000541615	-0.210825	-0.457861	0.137738			0.0234001			0.0261809
YDJC	2.10277e-05	-0.356067	-0.495652																0.871554
YWHAB	0.356774			0.73402			0.693062			0.510955			0.652488			3.875e-05	-0.363398	-0.384159	0.0762805
ZEB2	0.000553852	-0.357011	-0.305143	0.523726			0.366276			0.368486			0.883381			0.174722			0.864504
ZFYVE16	0.221416			0.00225208	-0.37339	-0.253422	0.458597			0.477155			0.0839881			0.0590778			0.808256
ZMAT2	0.0431182						0.167583			0.000587346	-0.253918	-0.557135				0.905893			0.701465

## Sheet: CLEC12A
Genes	UT meta p-value	UT v2 r	UT v3 r	3hCA meta p	3hCA v2 r	3hCA v3 r	24hCA meta p	24hCA v2 r	24hCA v3 r	3hMTB meta p	3hMTB v2 r	3hMTB v3 r	24hMTB meta p	24hMTB v2 r	24hMTB v3 r	3hPA meta p	3hPA v2 r	3hPA v3 r	24hPA meta p	24hPA v2 r	24hPA v3 r
significance_threshold	0.000798359			0.00518017			2.20401e-10			0.000997675			0			0.00277899			1.79705e-05
ABI1	0.0490992						0.475179			0.137454			0.73366			0.00156642	0.236851	0.582902	0.0205371
ABRACL	0.37992			0.274711			0.216884			0.280795			0.541163			0.000380807	0.209046	0.493808	0.0544291
ACAA1	0.000632311	0.271477	0.364861				0.438732
ACTR10	0.270917			0.00131473	0.212867	0.396689	0.118467			0.432101			0.846909			0.115177			0.388854
ADA	0.159615			1.25095e-07	0.3985	0.483335	0.136214			0.0575818			0.318755			0.0597245			0.188573
AK4				0.539229			0.0629761						0.0524317			0.000351024	-0.365055	-0.251754	0.321219
ANKRD10	0.824298			0.0008856	0.227258	0.425647	0.220468			0.283858			0.0026113
ANPEP	0.274027			0.392218			0.922693			0.548635			0.263498			0.000617445	-0.237682	-0.39912	0.169637
ANXA2	0.988754			0.00303114	0.203837	0.242545	0.0189127			0.247739			0.590501			0.52154			0.0422629
APOBEC3A	0.651369			0.000490952	0.145945	0.36996	0.726857									0.137711
ARAP2	0.558758									0.000562294	0.274384	0.588103				0.0410712
ARF5	0.0760731			0.000114189	0.232539	0.471247	0.363727						0.657089						0.123517
ARHGAP4	0.000129062	0.245048	0.499766
ARHGDIB	3.29714e-05	0.26851	0.527925	0.186755			0.946695			0.603462			0.662118						0.115839
ARPC1A	0.000459639	0.316321	0.337207	0.231216			0.946065			0.28975			0.0734922			0.590855			0.507471
ARPC3	0.00114613			0.00962929			0.742977			0.000369069	0.254916	0.45491	0.16866			0.247913			0.0847155
ARPC5	0.300111			3.50971e-05	0.225243	0.460204	0.00969849			0.688477			0.601394			0.35557			0.605862
ARRB1	0.000229249	0.321974	0.428954				0.525608												0.0717232
ARRB2	6.15288e-05	0.280749	0.51626	0.127288			0.292966			0.0176446			0.176229						0.39196
ATF3	0.412509			2.75003e-05	0.319566	0.405325	0.518407			0.00129623			0.392806			0.171928
ATP13A3	0.473865			0.274295			0.616345			0.987563			0.157163			0.000756742	-0.258168	-0.480631	0.503795
ATP1B3	0.0111951			0.0837085			0.596174			0.0360061			0.833691			0.000595979	0.266186	0.456671	0.759143
ATRX	0.048832						0.0109296						0.00582957			0.000209929	0.299519	0.382961	0.314341
B2M	0.00355811			0.0310549			0.434935			0.000618977	0.285463	0.613487	0.448448			1.84019e-05	0.241387	0.50271	0.00932469
BASP1	0.0143036			0.941001			0.555565			0.206709			0.89083			0.0023651	-0.249875	-0.403536	0.489896
BBX							0.438989			0.000553148	0.308718	0.442549	0.757384
BID	0.0513871			0.000693232	0.297253	0.558411	0.387155			0.231424			0.197742			0.840852			0.097733
BTK	0.000450514	0.301439	0.376108				0.720328												0.632452
C1orf63	1.27438e-05	0.338946	0.514344	0.453656			0.939836			0.905817			0.420981			0.000586041	0.163668	0.406405	0.247366
CALM2	0.000514994	0.312076	0.41241	0.0609234			0.438192			0.840567			0.923742			0.108047			0.342831
CAPZB	0.000550433	0.199868	0.521047	0.479806			0.785815						0.571874			0.717016			0.676356
CARD16	0.00508306			8.56122e-05	0.207921	0.441222	0.66766			0.0990207			0.395955			0.0544896			0.14218
CASP1	0.0282992			0.000276642	0.24002	0.507726	0.0296334			0.173302			0.135585			0.0299175			0.321862
CCL2	0.257225			6.54754e-05	-0.154028	-0.512458	0.721722			0.0031781			0.682723			0.0248326			0.272274
CCR5							0.0914176						0.168818						1.69513e-05	0.419755	0.290319
CCT5	0.00045198	0.331597	0.394058				0.588307						0.560482						0.395656
CD48	0.0970264			0.0672224			0.768747			0.446612			0.372356			0.000217699	0.394101	0.241427	0.570185
CD69	0.400574			0.00362766	0.0496612	0.434259	0.578122			0.173194						0.0301507
CD74	0.280686			3.05913e-06	0.35616	0.46336	0.988712			0.19379			0.864881			0.233408			0.73225
CD83	0.0239087			0.0135681			0.00369771			0.0604752			0.221252			0.000202659	0.262294	0.430927	0.00659796
CD93	0.0784945			0.732529						0.861102			0.592583			0.000216819	-0.246726	-0.406443	0.0526419
CD99	0.174211			8.47192e-06	-0.306971	-0.445411	0.929618			0.0313437			0.805848			0.145395			0.467113
CDC40	0.0007185	0.247897	0.523966				0.945291												0.165735
CFD	4.37308e-07	0.418881	0.488001	0.24597						0.0780196						0.191993
CHD9	0.022278			9.49783e-06	0.357772	0.431083	0.236043												0.878432
CHMP3	0.278968			0.000192899	0.319872	0.390959	0.4672			0.561996			0.0270488			0.863974			0.252646
CHST2	0.162493			0.0024926	0.230705	0.408869	0.215367			0.00875826			0.0232311						0.197114
CLEC2B	0.000538135	0.250871	0.370462	0.0281298			0.389986			0.687154			0.61618			0.0319669			0.0384286
CLEC7A	0.000444162	0.282907	0.458974	0.166917			0.317261			0.29639			0.89917			0.00763745			0.525735
CMPK2				0.00181619	0.153521	0.408257	0.00455976									0.0712107
CMTM6	0.000195333	0.267445	0.518647	0.169864			0.133534			0.137134			0.315358			0.0313643			0.274704
CNDP2	0.164162						0.502025			0.000155645	0.234686	0.433186	0.395123						0.0406421
CNTRL	0.201854						0.562874						0.0574615			6.60993e-05	0.3301	0.372885
CORO1A	0.000631914	0.239928	0.521865				0.122938			0.658374									0.337542
CSF2RA	0.195644			0.00422993	0.222509	0.226996	0.255071						0.130966			0.117189			0.888787
CST3	0.00185212			0.00220918	0.271506	0.570915	0.351221			0.0497699			0.674284			0.612523			0.279206
CTSC	0.00107653						0.838088			0.000519798	0.242499	0.473284				0.0826272			0.523327
CWC25	0.171334			0.00116959	0.181965	0.391592	0.92357												0.952082
CXCL16	8.91708e-05	0.230291	0.605968	0.0181607			0.82916			0.223582			0.279404			0.0496115			0.425185
CXCR4	0.908244			0.000210732	-0.237698	-0.423269
CYTH2	0.137658			0.00168527	0.133799	0.458227	0.131074						0.240346						0.376499
DAD1	0.417295			0.000144926	-0.268675	-0.390117	0.610177			0.216703			0.833222			0.296423			0.572545
DENND4B	0.000752828	0.252027	0.464529
DGUOK	0.493497			0.345389			0.436412			2.30156e-05	0.288975	0.539016	0.614901			0.363344			0.67214
DNAJA1	0.723972			0.00754657			0.446686			2.81387e-05	0.337204	0.419728	0.599831			1.55924e-06	0.25705	0.546468	0.36168
DNAJC1	0.958475			0.000479161	0.234532	0.402774							0.317088						0.505066
DOCK5	0.00038355	0.265815	0.450502	0.00814291			0.719996						0.267937						0.112575
DRAM1	0.147879			0.00372848	0.169429	0.239671	0.472039			0.0637968			0.269153			0.112939			0.081835
DRAP1	1.68541e-06	0.335419	0.498887	0.11685			0.512753			0.93066			0.346738						0.324374
EIF2AK2				0.000603926	0.232792	0.634076										0.0780518
EIF6	0.0621702			0.27685			0.89283			0.230885			0.814921			0.0020174	0.120457	0.441774	0.198062
EPSTI1				0.000314067	0.205825	0.545864	0.147294			0.0303282			0.704844			0.0117704
ERAP2	0.000397063	0.270956	0.388978				0.833682
ERBB2IP	0.00317272			0.000945399	0.310235	0.192881	0.0186687						0.0758683			0.359831			0.923582
ETNK1	0.171038			0.00124364	0.197764	0.35066	0.408091			0.0177833			0.729874						0.781414
FAM107B	0.318999			0.621714			0.806306			0.851712			0.801453			0.000166155	-0.268179	-0.415734
FAM49A	0.000798359	0.274572	0.411688	0.0207945			0.890113			0.175438			0.95437			0.0201691			0.110613
FCGR3A	0.0102338						0.56362			0.0236666						1.6562e-05	0.269102	0.511045	0.576225
FEM1C	0.558662			0.0328719						2.3283e-05	0.335347	0.334292							0.0121585
FKBP1A	1.47441e-06	0.3369	0.578398	0.415296			0.464719			0.098042			0.236289			0.678031			0.274366
FUNDC2	0.0275297			0.000440131	0.164763	0.418691	0.544518						0.0522239						0.445155
FURIN				0.00502516	0.171508	0.341168	0.787529						0.938345
GBP1	0.0934714			0.000802368	0.216376	0.460838	0.820501			0.00475873			0.648268			0.000572478	0.185752	0.44944
GBP2	0.590769			0.000609381	0.215709	0.454144	0.808889			0.0776291			0.491012			0.0996846
GCH1	0.572677			0.000799081	0.30422	0.579701	0.121889			0.0509083			0.143209			0.00487636			0.423444
GID8	0.60185			0.00317859	0.033454	0.367214	0.041226												0.780757
GMFG	0.00075734	0.279488	0.37638	0.498856			0.238759			0.148522			0.499545			0.307154			0.492415
GNB4	0.978537						0.942986			0.000532229	0.227654	0.696244							0.607736
GOLT1B	0.326305			1.83365e-06	0.217457	0.498207	0.137847			0.955682			0.919796			0.592402			0.108633
GRB2	0.99028			0.000801448	0.217019	0.413152	0.895024			0.523161			0.861702			0.947454			0.905468
GSTK1	0.0214472			0.0045261	0.188925	0.578374	0.430159						0.325868						0.716342
H2AFY	0.469199			0.000276504	0.16881	0.451314	0.500634			0.146925			0.205452			0.127567			0.688379
H3F3A	0.000145264	0.373137	0.43584	0.301291			0.932568			0.16839			0.793287			0.907778			0.997676
HCK	0.0635945			0.0268829			0.245469			0.108739			0.0286118			0.0019022	0.207379	0.242625	0.701612
HDAC5	3.88888e-07	0.356239	0.598218
HERPUD1	0.617596			0.00210374	0.294848	0.260226	0.609885						0.481036			0.400352			0.916775
HES4	0.0240385			0.00237152	0.20384	0.596116				0.162958						0.0674318
HIGD1A	0.334538						0.930602			0.00091802	0.228792	0.334062	0.838402			0.706957			0.788072
HLA-C	0.101492			0.219902			0.0994593			0.000116686	0.297909	0.422366	0.59893			0.0551191			0.12059
HLA-DPA1	0.0121949			3.53896e-05	0.278724	0.41703	0.99582			0.0515349			0.821613			0.166762			0.19832
HLA-E	0.209992			0.0531603			0.980054			0.0934078			0.355894			7.48738e-05	0.252378	0.460716	0.247171
HMOX1	5.38544e-05	0.381149	0.415087				0.00270991						0.108552						0.0481051
HNMT	0.451199			0.00230288	0.124634	0.439629	0.550366						0.256947			0.104967			0.0948332
HNRNPA2B1	0.495183			0.00267764	0.244135	0.225959	0.0319828			0.355653			0.935291			0.428717			0.226777
IAH1	0.135093			7.16354e-05	0.31645	0.418081	0.3881			0.127381			0.378793			0.601916			0.651907
IFI35	0.00385829			5.58515e-08	0.302316	0.617473	0.681284						0.0308439						0.486553
IFIT2	0.287535			0.000429526	0.177174	0.578104				0.00434872						0.000448008	0.303517	0.37576
IFIT3	0.403605			0.00558676			0.814133									0.00169672	0.210491	0.312937
IFITM2	2.51954e-05	0.321631	0.627545	0.0112303			0.848866			0.696009			0.309018			0.00291518			0.360465
IFITM3	0.0452332			0.000613954	0.323173	0.651313	0.631064			0.0425046			0.588446			0.00340076			0.0291578
IFNGR1	0.798917						0.0950623						0.497183			0.000785823	0.212632	0.402034	0.682899
IFT57	0.485994			4.98805e-05	0.226003	0.485382	0.168106			8.52977e-05	0.272647	0.592435				0.00653681
IL10RB-AS1	0.128442			0.00391496	0.126518	0.535283	0.379753						0.0882974
INO80C	0.141392			0.0013086	0.224575	0.365268	0.683707						0.870531						0.886766
IRF2BPL	0.730411			0.00283871	0.295384	0.52769	0.369613						0.558862
IRF9	0.0463491			0.101827			0.646137			0.00040054	0.208894	0.483819	0.875388			0.196801
ITM2B	0.000160935	0.276474	0.447531	0.200364			0.66229			0.0638761			0.169428			0.152752			0.115247
ITPRIPL2				8.88864e-06	0.283395	0.504885	0.943491						0.225749			0.682659			0.811891
KIDINS220	0.180961						0.448945			0.000806889	0.165194	0.350447	0.692987			0.948647			0.948437
KLF6	0.143516			1.14826e-08	0.429538	0.555657	0.845431			0.0249377			0.0109997			0.00194822	0.245557	0.275442	0.705342
KMO	0.817721			0.177082			0.738943			0.282375						0.00181439	0.271507	0.239733
LAP3	0.801551			0.15153			0.509814			0.00010046	0.316911	0.705101	0.406752						0.17249
LGALS9	0.000450538	0.331328	0.378282				0.264987												0.660606
LILRB2	0.00119358			0.0150272			0.736258			0.178243			0.681528			0.000915917	0.183793	0.274124	0.197876
LINC00152	0.3925			0.918888			0.288751			0.79155						8.7753e-05	-0.341107	-0.347543	0.655422
LINC00969	0.218354			0.000715534	0.214612	0.410056	0.841149						0.267074						0.885198
LINC01116	0.000735758	0.328563	0.237303							0.205693			0.85884
LRRC25	0.00709945						0.305087			0.171448			0.0284676			0.00277899	0.234546	0.40166	0.380263
LRRC8C	0.956713						0.217935			0.529358						0.00180172	-0.240564	-0.35839
LY6E	0.0314931			0.0366861			0.0696282			0.000189519	0.244062	0.742407	0.949326			0.00259645	0.170537	0.387927
LYL1	0.000486527	0.266365	0.511402				0.103079												0.352109
LYRM1	0.918418			0.00221981	0.181854	0.389128	0.517184						0.608404						0.248436
LYZ	0.105351			0.808443			0.900272			0.556448			0.122574			5.37357e-05	-0.310928	-0.345209	0.18552
MALAT1	0.000381041	0.330038	0.292145	7.91775e-07	0.316021	0.453428	0.479454			0.270933			0.0320384			0.00124713	0.304079	0.317306	0.308274
MAP1LC3B	0.230971			0.00490447	0.217364	0.323079	0.299109			0.40896			0.606213			0.231751			0.431673
MAP3K7CL	0.882366			0.00243922	0.137282	0.324834	0.858774						0.954409			0.880952			0.866412
MCM5	0.000231395	0.359955	0.290512
MED1				0.000323191	0.188107	0.502731
MED10	0.0365393			0.000225286	0.190976	0.486732	0.844698						0.541707			0.685639			0.349586
METAP2	0.0549433			0.00360599	0.240047	0.232056	0.437879						0.0451272			0.99803			0.0427129
MMP19				0.500744			0.880498			0.251623			0.57035			0.00273547	-0.237361	-0.34886	0.319566
MORF4L1	0.793165			2.43058e-05	0.184731	0.541073	0.142837			0.408857			0.451067			0.717443			0.649741
MRP63	0.277717			0.015791			0.226204			0.000125152	0.216233	0.48246	0.987187			0.61131			0.715908
MRPL20	0.338394			0.00149254	0.208109	0.367461	0.00241616			0.304474			0.149714			0.621136			0.273866
MS4A4A	8.28743e-05	0.325242	0.482711
MS4A7	0.0462266			0.0298298			0.0289201			0.171043			0.307558			0.00155567	0.312678	0.228518	0.0122076
MST4	0.663424			0.0042635	0.201683	0.438461	0.892603			0.524887						0.0884429			0.766125
MT2A	0.602277			0.213433			0.232619			0.211376			0.484982			0.0010631	0.197549	0.43285	0.262608
MTPN	0.474231			0.000152698	0.260182	0.463343	0.0951628			0.058674			0.427473			0.775014			0.176483
MX1				0.00241295	0.19212	0.509924										0.0371507
MX2	0.643465			0.224233						9.64684e-05	0.299167	0.423984				0.289329
MYD88	0.00111449			0.000583584	0.229884	0.516143	0.206308			0.0928877						0.0762842			0.823345
MYO1G	0.0192967			1.15425e-05	0.389481	0.562155	0.638898			0.209495			0.8237			0.267306			0.883222
NAP1L1	0.00296827			2.8642e-06	0.227083	0.513767	0.445759			6.54975e-05	0.193013	0.542499	0.461424			0.000447945	0.214213	0.489615	0.172167
NBN	0.497375			0.0131797			0.378603			0.00770572			0.438904			0.000284746	0.163385	0.503217	0.0909089
NCF2	0.746152			3.62364e-05	0.324633	0.348585	0.487588			0.175693			0.730057			0.501544			0.897258
NDUFAF3	0.545228			0.000198046	0.218962	0.494868	0.000291227			0.4449			0.526541			0.509751			0.280822
NDUFV2	0.745712			0.278516			0.0127925			0.0720299			0.3883			0.000417608	0.217977	0.428711	0.173148
NELFE	0.278018			0.976936			0.613744			7.88551e-05	0.269544	0.52511	0.79011			0.581207			0.295714
NIPA2	0.364578			0.000107103	0.350085	0.39369	0.8997						0.40183						0.158338
NPC2	0.0117272			0.00478265	0.137555	0.309576	0.903451			0.0629824			0.794463			0.0919048			0.190664
NR1H2	0.258661			0.15489			0.445555			0.000155289	0.263224	0.45033	0.1893			0.095515			0.261388
NUDT3	0.252488			0.00419273	0.203061	0.537292	0.687699						0.164663			0.0339382			0.876584
NUFIP2	0.0220803			0.00191849	0.327791	0.717229	0.230867						0.955452			0.212021			0.651086
OAS1	0.113263			0.0168273			0.105221									0.000830837	0.185131	0.486935
OAS3				0.00250416	0.247512	0.570611				0.00238458						0.000155907	0.205985	0.533024
OASL	0.995853			1.57331e-05	0.220191	0.465803				0.0900064						0.0308811
OAZ2	0.147363			0.000770408	0.122616	0.419901	0.232197						0.362537			0.347536			0.305939
ODF3B	0.738263			1.26996e-05	0.267773	0.402478	0.207186			0.153622									0.662579
OGDH	0.633227			5.35119e-06	0.371494	0.338061	0.137585						0.7778
OGT	0.000373972	0.279042	0.332246				0.487936			0.709114			0.390002						0.0896689
OTUD1	0.125055			0.00388071	0.310272	0.567555	0.535137			0.0299294						0.268036			0.572736
P2RX1	0.000353448	0.274742	0.403537
PABPC4	0.0678719			0.145662			0.704295			0.202538			0.0162548			0.00154953	0.148151	0.361456	0.195825
PAPSS2										0.377731			0.506946			0.000665691	0.267017	0.325347	0.344318
PARP14	0.661313			0.04801			0.456333			0.139589			0.67159			0.000568381	0.204944	0.334516	0.789209
PARP9							0.391637						0.604043			0.00224088	0.185842	0.437442
PBRM1	0.53919			0.00110604	0.135665	0.397138	0.0906242			0.00827124			0.376575			0.294963			0.501023
PDCD6IP	0.346601			1.12688e-05	0.219152	0.417473	0.26213			0.3225						0.892455			0.455791
PDIA3	0.93434			4.15139e-05	-0.208197	-0.49553	0.293522			0.48851			0.704083			0.409216			0.6464
PDLIM5	0.495468			6.10028e-06	0.29822	0.492738	0.322035			0.139887			0.00545045			0.0177341			0.542977
PFN1	9.73182e-05	0.301778	0.445472	0.541856			0.260846			0.62965			0.648817			0.319851			0.417315
PGLS	0.000520223	0.336508	0.335842	0.0328251			0.270993						0.761523			0.338104			0.81516
PHLDA1	0.560572			0.785664			0.0135196			0.618343			0.871272			0.000791821	-0.234637	-0.376624	0.30308
PIK3R5	0.94392			0.00144919	0.262282	0.330697	0.322712			0.79468			0.135513			0.612873			0.540992
PILRA	0.13716			1.16628e-06	0.372112	0.49216	0.490773						0.963878			0.824636			0.431162
PIM3	0.925692			0.00341269	0.230924	0.373996	0.313634			0.136519			0.422685			0.28185			0.537808
PIP4K2A	0.0583649			0.000257675	0.314432	0.343378				0.00273212			0.778588						0.920615
PLAC8	0.0481768						0.825405			0.232399			0.503745			7.11164e-09	0.35764	0.623591	0.0441439
PLEK	0.332267			0.00281604	0.201823	0.458845	0.0806969			0.125388			0.232488			0.0089104			0.0306383
PLEKHB2	0.918642			0.000679431	0.205459	0.378253	0.0596972			0.024491			0.351842			0.495595			0.413315
PMAIP1	0.0786445			0.0132514						2.73403e-05	0.296147	0.57288				0.106818
PML				4.79468e-09	0.408032	0.617931	0.901755						0.94511
POLR1D	0.69296			0.000351356	0.3124	0.361061	0.192245						0.428679						0.318808
POLR2K	0.718136			0.818557			0.245644			0.000997675	0.157437	0.466653	0.313419			0.894961			0.31544
POU2F2	0.0591887			0.130098			0.39742			0.109515			0.796254			0.00101833	0.212764	0.432839	0.490853
PPM1F	0.0286991			0.001843	0.233289	0.498415	0.510951						0.883578
PSAP	0.000297329	0.356715	0.35781	0.0444194			0.0872448			0.31216			0.0310161			0.980772			0.36038
PSMD12	0.504279			7.18087e-05	0.180515	0.386908	0.47272						0.428085			0.624504			0.175782
PSPC1	0.929171			0.00249635	0.0889147	0.333793				0.324776									0.269736
PTGER4	0.21223			0.000258686	0.176522	0.430822							0.714332			0.000269533	0.329422	0.275365	0.54102
PTPN1	0.186943			0.509226			0.980242			4.97478e-05	0.175753	0.570049	0.151908			0.756679			0.167082
PTPRC	0.00240109			0.198493			0.302766			0.94041			0.251928			2.74991e-05	0.299382	0.474253	0.482297
PYURF	0.00053527	0.189295	0.419848	0.0353509			0.0686123									0.113004			0.869652
RAB8A	0.0028803			2.47037e-06	0.31293	0.477476	0.0923246			0.0816192			0.048921						0.84607
RABEP1	0.212613			0.00138123	0.127954	0.46354	0.150307						0.0593832						0.925188
RABL2B																			1.34343e-06	0.366475	0.53871
RAP1B	0.0073937			1.66906e-05	0.282112	0.478018	0.990626			0.30375			0.0778574			0.341993			0.523806
RAP2C	0.390997			1.60056e-06	0.305291	0.472959	0.882355			0.324071						0.0392127			0.9922
RASGEF1B	0.0519808			1.66782e-06	0.404324	0.419179	0.291662			0.196867						0.747084			0.808547
RASSF5	0.0137785			0.187986			0.087542			0.110101			0.078157			3.4946e-05	0.285083	0.486025	0.34194
RBCK1	0.437329			6.81463e-06	0.291159	0.689993	0.364799			0.149227			0.670878			0.0841745			0.320166
RGS19	0.0104263			0.000132453	0.252119	0.605138	0.955982						0.0745314						0.0603119
RGS2	0.000188423	0.306699	0.468282	0.193999												0.0744316
RHOC	8.82992e-05	0.313904	0.642397				0.255294			0.33666			0.0265409						0.920364
RNF145	0.645799			0.00275833	0.270642	0.353539	0.254034			0.614959						0.343359			0.483579
RNF181	0.817818			0.00107535	0.261926	0.400036	0.840508			0.51128			0.352217			0.0405745			0.240108
RNF213	0.527037			0.00632656			0.0210505			0.853368			0.879015			0.000196157	0.294676	0.345693	0.894809
RNH1	0.0640404			0.00155352	0.197548	0.438399	0.0394418			0.547611			0.181892			0.000209534	0.310054	0.40551	0.0216979
RNPS1	0.501719			0.00442406	0.177927	0.495567	0.142433			0.753409			0.39322			0.0522072			0.299109
RPL27A	0.0937432			0.00131255	0.211966	0.48213	0.884174			0.348889			0.540638			0.356891			0.931986
RPLP0	0.247029			0.148275			0.98295			0.200401			0.916465			0.00134229	-0.32955	-0.179977	0.833649
RPLP1	0.0673395			0.369522			0.132035			0.686164			0.422734			0.000147593	-0.336057	-0.237641	0.489438
RPS19	0.0659341			4.43742e-05	0.269021	0.719078	0.634998			0.0642595			0.260039			0.0518806			0.716779
RSF1	0.24639			0.00302114	0.17451	0.466867	0.839016			0.0623879			0.268536			0.488881			0.0890771
RXRA	0.000645319	0.25032	0.393942	0.00400653	0.25886	0.485126	0.638186			0.750428			0.35938						0.759201
S100A4	0.000123992	0.275681	0.507674	0.283097			0.918651			0.344648			0.652103			0.265131			0.926685
S100A8	0.000376942	-0.30327	-0.45102	0.384034			0.00843068			0.803346			0.0340863			0.0287325			0.000348334
S100A9	0.0640616			0.325307			0.00240093			0.836724			0.146839			0.000366157	-0.179489	-0.545356	0.0524639
SAFB2	0.302131			0.000147958	0.270071	0.454989				0.00986326			0.939352						0.548295
SAMD9	0.20945			0.242734												0.000285272	0.191352	0.363371
SEC11A	0.574203			0.00140565	0.174751	0.38037	0.148241			0.64505			0.581637			0.240181			0.691158
SEC61G	0.106939			0.00322219	-0.154874	-0.390542	0.0496339			0.0104111			0.205411			0.138272			0.0146184
SELT	0.197698			5.29092e-05	0.265009	0.42482	0.0723523						0.900709			0.0315688			0.0163119
SEPT9	0.000557516	0.192764	0.520707	0.406063			0.76319												0.855755
SERPINA1	0.000169769	0.298544	0.497363	0.120655			0.222489			0.0572435			0.882101			0.132464			0.500303
SFT2D2	0.136875			0.00167405	0.191857	0.462724	0.237106			0.181063			0.479379						0.297702
SIGLEC10	2.45444e-06	0.325788	0.559859
SIK1	0.000752247	0.227984	0.513323
SIPA1L1	0.303832			0.267097			0.873975			0.217361			0.279697			0.000527478	0.224752	0.476894	0.803825
SIVA1	0.141423			0.00150264	0.221257	0.476491	0.487825						0.187073						0.234741
SLC11A1	0.656827			0.797672			0.361303			0.878413			0.755647			0.00221471	-0.178438	-0.375008	0.0963948
SLC15A3	0.903885			0.00200986	0.1656	0.349926	0.266125						0.00448737						0.585361
SLC25A19	0.44786			2.59477e-05	0.35818	0.362579	0.883083						0.212873						0.663421
SLC2A3	0.0808016			0.00468686	-0.172003	-0.377773	0.817517						0.297664			0.0787068			0.748779
SLC8A1	0.000236974	0.31511	0.41789							0.135519			0.619293						0.286489
SMAP2	0.000400115	0.303706	0.385296	0.664258			0.636663			0.325459			0.738876			0.584347			0.882238
SMCO4	0.392437			0.00145892	0.14335	0.440382	0.651402			3.37566e-05	0.193252	0.487643	0.373958			0.00628444			0.106768
SMPDL3A	0.345029			0.0145732			0.903552			0.232222			0.686603			0.000230223	0.217303	0.447894	0.70656
SMS	0.440568			0.000684894	0.22106	0.43589	0.327538			0.236686			0.117895			0.357826			0.190621
SNX10	0.0090165			0.000152786	0.224622	0.577761	0.261168						0.114721			0.00556381			0.148998
SQRDL	0.690668			0.00233165	0.325401	0.171902	0.321364						0.193258			0.303983			0.293624
SQSTM1	0.503276			0.00386294	0.278212	0.179144	0.00143082			0.420301			0.250461			0.797598			0.0961125
SRI	0.00145038			0.0987355			0.420741			0.0653789			0.350831			0.000576845	0.178299	0.432685	0.170745
SSU72	0.083318			0.00298666	0.221437	0.525383	0.749849						0.499968			0.570883			0.69642
STARD4	0.698337			0.000508348	0.243904	0.345498	0.154503
STK10	0.00400412			0.00124724	0.181708	0.466451	0.838249			0.287552			0.480384						0.165236
STX11	0.646017			0.00157458	0.325536	0.582934	0.469142			0.0171445			0.622319			0.00539473			0.346387
STX5	0.556112			0.000925635	0.215602	0.285315	0.0274908						0.478307			0.76087			0.625483
SUMO1	0.806743			0.0280648			0.683503			9.13115e-06	-0.260168	-0.518683	0.421141			0.199522			0.0309528
TAF7	0.982014			0.000409272	0.298364	0.326326	0.496991			0.00259211			0.876519			0.349872			0.81536
TAOK3	0.00975582			0.00243574	0.217888	0.446306	0.36675			0.0809143			0.312596			0.0135427			0.906941
TAP1	0.772771			0.00159468	0.162466	0.491487	0.871249			0.0273288			0.421991			0.316356			0.979493
TCF7L2	0.0410112			0.00326014	0.234105	0.523372							0.779615			0.00939686			0.724022
TESC	7.02166e-05	0.226545	0.563132
THAP2	0.833556			0.00252344	0.213472	0.382713				0.000744761	0.205063	0.38116
TMC6	6.98121e-05	0.270343	0.591737
TMEM66	0.397037			0.10745			0.0842663			0.378447			0.229473			0.34908			1.79705e-05	-0.35556	-0.391098
TNFAIP8	0.231514			0.00105453	0.251901	0.271895	0.392267			0.0795495			0.486838			0.863627			0.484241
TNFRSF14	3.15936e-05	0.295818	0.510288				0.272239			0.328164			0.123394						0.0437418
TNFSF14	1.90077e-05	-0.334103	-0.466407				0.894961
TNPO1	0.724252			0.00468322	0.151739	0.306148	0.114539			0.197836						0.484086			0.0830589
TPM3	2.47881e-05	0.386533	0.404566	0.0332412			0.718232			0.559178			0.443551			0.118647			0.696287
TPM4	0.117028			0.300059			0.918218			0.385257			0.734949			0.000517067	-0.262969	-0.377195	0.812954
TPRA1	0.709329			0.000101983	0.344995	0.329064	0.961601			0.194905			0.739681			0.821576			0.405013
TRAPPC1	0.5088			0.000270058	0.273765	0.431712	0.88663			0.293081			0.436491			0.994218			0.344904
TRIM25	0.334479			0.00363438	0.318899	0.470597	0.40585			0.435716			0.828247			0.125612			0.280946
TSPAN14	0.000230483	0.337145	0.427122				0.190307						0.0844978						0.92937
TXN	0.819623			0.991876			2.20401e-10	0.503489	0.515306	0.744342			0.145876			0.0532743			0.207935
TXNIP	0.000732648	0.317815	0.356374	0.00643361			0.57866						0.323655			0.0858576			0.445475
TYROBP	0.000319424	0.353902	0.321782	0.291253			0.927768			0.323451			0.550223			0.511318			0.354307
U2SURP	0.063438			0.00383419	0.144371	0.370661	0.939264												0.0576961
UBA1	0.617086			0.00141727	0.140481	0.492232	0.758841												0.5434
UBC	0.507262			0.000593404	0.183611	0.420387	0.218927			0.0171848			0.330485			0.0629353			0.303506
UBE2D1	0.962956			0.00260135	0.219981	0.260731	0.619023						0.293676			0.0647433			0.698778
USP47	0.736136						0.46602			0.000880251	0.147361	0.457995							0.7081
UTRN	0.000598717	0.298376	0.473435
VASP	0.00144665			0.00410178	0.299975	0.568873	0.629657			0.207933			0.24662			0.00236457	0.226014	0.41533	0.170426
VHL	0.525083			0.00217761	0.173705	0.424489							0.594144			0.870146			0.963832
VPS35	2.41686e-06	0.314076	0.549251	0.0738462			0.960099			0.636126			0.858548			0.646316			0.676311
WARS	0.126095			0.046825			0.711655			0.230508			0.390402			0.000245994	0.299512	0.366744	0.683275
WASF2	0.000295828	0.239833	0.495868	0.127737			0.656707			0.502729			0.78698			0.0248478			0.118079
WBP1L	0.000271409	0.354003	0.440081				0.157814						0.00367586						0.448196
WBP4	0.571836			0.00359747	0.172613	0.306516	0.00612239						0.562961						0.770614
WSB1	0.0270239			0.121752			0.706745			0.00093822	0.235745	0.407329	0.599676			0.0110783			0.931055
XAF1	0.497497			0.0126375			0.798047			0.427723						0.00235452	0.0909676	0.425151
XIAP	0.192412			2.91167e-05	0.277451	0.439136	0.057385			0.426697			0.330437			0.851732			0.0330905
YBX1	0.169747			1.01655e-06	0.280184	0.640504	0.165415			0.00480531			0.428349			0.0135878			0.229562
ZC3HAV1	0.226641			0.0203973			0.127501			0.0259379			0.429613			0.00096749	0.205062	0.379142
ZNF580	0.000472808	0.363477	0.345937				0.574994
ZNF706	0.516903			0.00518017	0.33034	0.204545	0.0242886			0.0274701			0.384016			0.857651			0.374643

## Sheet: CTSC
Genes	UT meta p-value	UT v2 r	UT v3 r	3hCA meta p	3hCA v2 r	3hCA v3 r	24hCA meta p	24hCA v2 r	24hCA v3 r	3hMTB meta p	3hMTB v2 r	3hMTB v3 r	24hMTB meta p	24hMTB v2 r	24hMTB v3 r	3hPA meta p	3hPA v2 r	3hPA v3 r	24hPA meta p	24hPA v2 r	24hPA v3 r
significance_threshold	0			0.0217234			0.000983345			0.0129101			0.00420411			0.0205444			0.000868261
ABCA1	0.875079			0.00592251	-0.156665	-0.34025	0.252711			0.0773514			0.19965			0.0532204			0.238459
ABI1	0.774123						0.167941			0.124786			0.022947			0.00171672	0.234827	0.40362	0.636698
ACOT9	0.089879			0.00186422	0.142471	0.327978	0.420429						0.120491			0.00516734	0.229838	0.128063	0.0620492
ACTB	0.234993			0.0341936			0.876973			0.00293733	0.202995	0.339817	0.00222096	0.242545	0.130426	0.0358707			3.43791e-05	0.29555	0.174272
ACTN1	0.332458			9.35879e-05	-0.392104	-0.546374	0.206012						0.00838284			0.000496487	-0.362781	-0.481936	0.758762
ACTR1A	0.973223						0.35268			0.844063			0.00010253	0.384693	0.484174				0.345986
ACTR3	0.125377			0.26911			0.164141			0.0101021	0.185693	0.198649	0.238136			0.0304634			0.245214
ADA	0.0226808			1.49012e-13	0.48156	0.610283	0.178624			1.88259e-09	0.351676	0.631813	0.142071			1.35488e-10	0.475056	0.530125	0.00189668
ADAM17	0.764875			0.00291558	0.21659	0.318358	0.512164			0.138852			0.63996			0.126799			0.614932
ADAM19				1.63023e-08	-0.380758	-0.522982				0.0473394						1.19441e-05	-0.335933	-0.330401
ADAM8	0.319758			0.0016511	-0.220143	-0.561329	0.257349						0.0979252						0.238131
ADAM9				0.0143909	-0.107818	-0.368508	0.708739						0.997067			0.102677			0.841885
ADAR	0.0873701			3.87634e-05	0.252451	0.407799	0.269005						0.67863			0.000407436	0.2057	0.335021	0.968433
ADPGK	0.101617			0.000289019	0.220615	0.376356	0.558767			0.0129101	0.180066	0.108431	0.0970928			6.82576e-05	0.273112	0.327954	0.883733
ADSS	0.0329068			0.313151			0.215236						0.400304			0.0040019	-0.251758	-0.101073	0.353129
AGTRAP	0.528767			0.138257			0.0744533			0.000136623	0.263402	0.421703	0.438029						0.534935
AHNAK	0.241452			0.0199037	-0.162811	-0.476166	0.137236			0.345841			0.70911			0.00129651	-0.236264	-0.43386	0.418315
AHR	0.919604			0.00487167	-0.0833075	-0.35594	0.797757			0.752524			0.862055			0.370686			0.69045
AIDA	0.398473						0.701542						0.509131			0.00558394	0.209309	0.180831	0.874879
AIF1	0.131576			0.00889587	0.249998	0.135504	0.242463			0.0138798			0.00017417	0.290262	0.300351	0.00241223	0.167941	0.307276	0.000803252	0.251138	0.235821
AIM1	0.962337						0.000285131	0.267905	0.329568										0.00246518
AKIRIN1	0.399185			0.00422898	-0.141274	-0.389547	0.376923			0.525719			0.0551081			0.892193			0.313225
AKIRIN2	0.0326442			0.00144317	0.172603	0.303431	0.637257						0.36285			0.0184257	0.0741218	0.306678	0.192809
AKR1A1	0.981561			0.723856			0.00450366						4.21693e-05	0.379014	0.354656	0.777962			0.000128362	0.20351	0.53902
ALCAM				0.00262591	-0.180475	-0.430442	0.202777			0.000859973	-0.222433	-0.414083	0.464647			1.21564e-05	-0.372606	-0.3249	0.300598
ALDOA	0.324468			0.907625			0.00814618			0.438031			0.339552			0.869711			0.000459989	-0.210234	-0.150378
ALOX5AP				4.07868e-05	-0.264507	-0.560356	0.0176298												0.457839
AMPD3	0.662934												0.222232			0.00184688	-0.30773	-0.137565	0.418124
ANKRD11	0.0607953			2.059e-06	-0.26404	-0.509732	0.00323947			0.452958			0.604074			0.00225682	-0.206731	-0.382717	0.223455
ANKRD12	0.926034			0.00409606	0.182618	0.25665	0.0671168			0.00879756	0.0416547	0.45626	0.433764			0.00491624	0.141205	0.332009	0.378627
ANKRD22							0.0653297						0.00136422	0.235388	0.468347
ANKRD28	0.295287			1.41577e-08	-0.380315	-0.457907										2.83633e-05	-0.321169	-0.432257
ANPEP	0.00763532			1.06311e-15	-0.537575	-0.639685	0.182661			4.40012e-06	-0.240375	-0.549953	0.449316			1.09119e-06	-0.382674	-0.330963	0.121577
ANTXR2	0.785242			0.000210258	-0.349455	-0.620294	0.338272						0.986166			0.00016274	-0.331674	-0.30153	0.034771
ANXA1	0.210252			0.0700207			0.490906			0.249518			0.00198574	-0.266768	-0.456514	0.863503			0.0028814
ANXA5	0.231256			0.0363714			0.038141			0.0741163			0.287265			0.00139656	-0.236767	-0.370364	0.112593
ANXA7	0.0872262			0.387508			0.55163			0.00962816	0.233174	0.248535	0.721055			0.712473			0.10594
AP2M1	0.969117						0.172128			0.00898206	0.0297867	0.534251	0.303359						0.0160417
APLP2	0.0290765			0.0111753	-0.256058	-0.661308	0.740119			0.0296506			0.869846			0.0848943			0.00227106
APOBEC3A	0.247009			0.000640018	0.41081	0.338955	0.0381747									7.62701e-06	0.324257	0.378483
APOL6	0.141416			4.85679e-07	0.333655	0.466548	0.574044			0.00827082	0.15263	0.290711	0.0981171			0.00160814	0.254197	0.17599	0.177755
APRT	0.0226238			4.05978e-06	-0.298381	-0.459118	0.660003						0.253726			0.095153			0.638092
ARAP2	0.0483122									6.29905e-07	0.396817	0.385905				0.00107519	0.168306	0.443344
ARF4	0.754481			0.00473928	-0.102731	-0.384226	0.414131			0.295448			0.652112						0.148874
ARFGAP3	0.942337			4.0267e-06	-0.385171	-0.430023				0.0383405			0.501886			0.00471163	-0.181668	-0.313315	0.891963
ARID5B							0.0371245			0.00895909	0.142188	0.345608	0.179133						0.487627
ARL4A	0.943551			0.516146			0.455697						0.000906347	0.307079	0.619867	0.386818			0.16437
ARL4C	0.412408			0.00427631	-0.267764	-0.130616				0.279123						0.0261033
ARL5B	0.331639			0.112047						0.47255			0.21644			0.00077026	0.32633	0.30243
ARL6IP5	0.287506			0.338434			0.79164			1.47219e-06	0.35468	0.438984	0.00252072	0.223697	0.274807				0.00598946
ARL6IP6	0.281736						0.820769			0.000265369	0.166529	0.357534							0.709585
ARL8B	0.635431			0.000678332	-0.212042	-0.378683	0.107324			0.000273725	-0.273384	-0.341458	0.104041			0.00368632	-0.267863	-0.172329	0.564535
ARNT2													2.05747e-06	0.368587	0.468469
ARPC2	0.277927			0.106771			0.822534			0.219738			0.200649			0.00739134	0.162992	0.148736	0.210642
ARPC3	0.0194856			0.114175			0.832061			0.0050084	0.139639	0.34455	0.0432777			0.00270587	0.229167	0.164097	0.000188862	0.39486	0.462088
ARPC5	0.0209349			0.00253566	0.22109	0.257219	0.0560806			0.10086			0.0681446			5.56088e-05	0.289081	0.281348	0.0103578
ARRB2	0.462569			0.0171927	0.256677	0.237052	0.258723			0.0185538			0.849913						0.195826
ARRDC3	0.181955			0.0179577	-0.182437	-0.234852				0.408843
ASAH1	0.00310587			0.191859			5.50701e-08	0.389199	0.341818	0.00550157	0.166523	0.27214	0.00218779	0.155189	0.458205	0.00537351	0.135764	0.388671	0.172335
ASPH				4.00817e-08	-0.327103	-0.527102	0.0494855			0.00957537	-0.078337	-0.353891	0.202463			6.48192e-05	-0.28105	-0.266159	0.476776
ATF3	0.000109199			0.00016947	0.248582	0.275186	0.687024			0.00441366	0.236519	0.234898	0.366275			0.000299129	0.34793	0.241186
ATG3	0.0309419						0.0452481			3.18445e-05	0.214526	0.452609	0.0110749			0.000696131	0.155805	0.595099	0.546515
ATOX1	0.490613			0.289307			0.0461414						0.000269815	0.212202	0.514669	0.190751			0.14815
ATP13A3	0.0211039			2.66733e-09	-0.379174	-0.491311	0.0121472			1.99208e-05	-0.226148	-0.464371	0.342197			4.36957e-05	-0.310185	-0.284946	0.09192
ATP1B3	0.2586			1.95416e-07	0.46096	0.320059	0.627356			1.25958e-09	0.422382	0.447023	0.722435			3.73456e-09	0.402486	0.431083	0.0109631
ATP5B	0.262735			0.266473			0.428562			0.163888			0.928231			0.00406025	0.235037	0.303979	0.157206
ATP5D	0.425204			0.0128131	-0.224987	-0.152687	0.162364			0.330896			0.0766138						0.75816
ATP5E	0.629092			0.00148126	-0.101961	-0.371058	0.268019			0.330244			0.113384			0.0258317			0.420728
ATP5G3	0.064803			0.024791			0.600932			0.252303			0.72981			0.0171657	0.179794	0.236139	0.416201
ATP6V0D1	0.601948			0.870536			0.624318			0.375451			1.62298e-05	0.328884	0.568408	0.701818			0.194293
ATP6V0E1	0.606292			0.0850749			0.246755			0.997964			0.000478502	0.287735	0.423863	0.925989			0.990588
ATP6V1B2	0.841932			0.422144			0.00349264			0.34549			0.000137028	0.259729	0.353394	0.587239			0.00276539
ATP6V1C1	0.387893			0.0664065			0.642055						0.294544			5.71666e-05	0.284859	0.324757	0.670626
ATP6V1D	0.0460438			0.0138479	-0.0705438	-0.389813	0.99955			0.761976			0.846264			0.229689			0.0658801
ATP6V1F	0.00331728			7.22969e-07	-0.325968	-0.485419	0.0221915			0.011972	-0.434993	-0.256844	0.00528077			0.00512215	-0.3436	-0.233302	0.797345
ATP6V1G1	0.597016			0.0106831	-0.146799	-0.287674	0.0492009			0.41754			0.172144			0.256429			0.00413251
ATXN1	0.0678682			0.203023			0.0243718						0.189754			0.00540316	-0.210051	-0.348202	0.000834583	-0.286563	-0.292603
AZI2	0.16871			0.0572963			0.352947						0.749658			0.0008797	0.26605	0.234401	0.317402
B2M	0.134651			5.57365e-09	0.4756	0.394987	5.5439e-07	0.376718	0.368942	3.4367e-07	0.257809	0.412652	0.000104481	0.201515	0.558167	4.75284e-10	0.499181	0.400459	0.000837032	0.186087	0.468847
B3GNT5	0.116857			0.00619036	-0.184624	-0.280762	0.992632						0.497011			0.00902242	-0.181262	-0.17984	0.554518
B4GALT1	0.217099			0.000941432	0.223152	0.390235	0.685967			0.126437			0.00212029	0.162288	0.571009	0.0157353	0.0448599	0.280279	0.816626
BACH1	0.742043			0.1128			0.696316			0.00177014	0.200461	0.39863	0.568485			0.00039432	0.213712	0.332289	0.70438
BANP	0.12713															0.00382506	-0.285608	-0.20184	0.0249003
BASP1	0.553078			9.89293e-06	-0.24308	-0.452496	0.177559			0.00714945	-0.0866369	-0.371372	0.0751494			0.000975371	-0.287769	-0.163129	0.755639
BAZ1A	0.47621			7.87492e-05	0.321396	0.602695	0.0309332			4.69219e-06	0.296231	0.39401	0.13198			0.00176231	0.278974	0.112836	0.121657
BCAT1	0.298442			0.0141046	-0.117389	-0.255457	0.667459			0.237174			0.936182			0.163299			0.108614
BCL2A1	0.127019			4.22885e-05	0.315343	0.341567	0.00652699			0.00914513	0.160712	0.369433	0.155979			0.000564345	0.241184	0.421061	0.0844026
BID	0.0351744			0.101397			0.983334			0.0146137			0.169674			0.00589984	0.209857	0.0846661	0.162684
BIRC2	0.478797			0.161512			0.336813			0.244759						0.000548907	-0.229476	-0.277767	0.95629
BIRC3	0.743273			1.86062e-05	0.387086	0.350587	0.367932			0.0693928						0.00728057	0.181324	0.231408	0.881327
BLOC1S2	0.51383			0.000517275	-0.157674	-0.430212	0.960101						0.622058						0.926734
BLVRB	0.470632			0.000323819	-0.224969	-0.440834	0.574011						0.260065						0.601318
BMI1							0.000550917	-0.207133	-0.464611
BNIP3L	0.095259			2.42189e-12	-0.44978	-0.539834	0.0374382						0.287263			0.0175428	-0.137196	-0.309789	0.00109107
BRI3	0.555167			0.00418552	-0.226954	-0.51655	0.0242712			0.10176			8.29991e-05	0.26437	0.428486	0.00888182	-0.139917	-0.320784	0.283807
BRK1	0.666828			0.00045495	-0.209875	-0.296648	0.674294						0.968051			0.000134705	-0.33362	-0.252993	0.806928
BTF3	0.567913			0.0263131			0.0147494			0.0232485			0.124544			1.20905e-05	-0.301506	-0.436355	0.0363678
BTG1	0.388412			2.67406e-14	-0.52881	-0.55732	0.732655			1.03961e-07	-0.275273	-0.468328	0.119032			1.26384e-05	-0.318732	-0.384426	0.0250393
BZW1	0.578772			5.52597e-10	-0.413809	-0.55486	0.0386846			0.0028355	-0.181758	-0.280997	0.664714			4.84194e-05	-0.271374	-0.492178	0.225395
C14orf2	0.21867			0.00412911	-0.383716	-0.283579	0.19813			0.0140343			0.473533			0.388824			0.00279612
C15orf48	0.0595493			0.00724554	-0.221673	-0.207118	0.266628			0.60197			0.205063			0.168659			0.179263
C19orf10	0.786041						0.820783			0.216867			0.248051			0.00266869	-0.242103	-0.303143	0.22055
C1orf122	0.357924			0.00276453	-0.241599	-0.219706	0.780973			0.198583			0.00385235	0.220864	0.366689	0.0540763			0.135262
C3AR1				3.07392e-07	0.392656	0.371038	0.0537851			4.29331e-07	0.327597	0.466359
C4orf48	0.230331			0.580286			0.338348			0.856103			0.0016913	0.151106	0.511842	0.104646			0.68202
C9orf72	0.0545487						0.188025			0.00749729	0.0626683	0.438083				0.0623051			0.00221134
C9orf89	0.412134			0.00694029	-0.238331	-0.28865	0.818733						0.274275			0.0156781	-0.248489	-0.0616668	0.413594
CALM1	0.962017			0.023089			0.432432			0.0311449			0.0994834			0.0367838			0.000117167	0.218043	0.386151
CALM2	0.544317			0.149239			0.741369			0.012574	0.117932	0.190861	0.464461			0.0148539	0.225789	0.151968	0.433649
CALR	0.578265			9.73405e-11	-0.401113	-0.576788	0.786792			0.00013464	-0.267866	-0.50825	0.000277495	0.36067	0.167249	0.000292976	-0.254407	-0.373357	0.00118335
CANX	0.337998			9.06976e-05	-0.232524	-0.447818	0.901138						0.581665			0.0356563			0.354654
CAP1	0.386923			0.0170644	-0.185507	-0.333319	0.394953			0.827052			0.071998			0.341409			0.37171
CAPG	0.363474			5.81372e-05	-0.275006	-0.372112	0.0510229			0.274088			0.0471599						9.07332e-05	0.395528	0.665382
CAPZA2	0.686561			0.591812			0.314972			0.180348			0.215433			0.000845168	0.249131	0.227187	0.359215
CARD16	0.0782634			2.4918e-06	0.288087	0.418217	0.00345637			3.96369e-05	0.224589	0.430219	0.0158847			2.07271e-07	0.32424	0.361982	0.0421874
CASP1	0.320719			4.85747e-05	0.230525	0.35092	0.0249343			0.0664336			0.0154121			3.83011e-08	0.295168	0.524191	0.000100476	0.216674	0.408862
CASP4	0.639108			0.705266			0.0567123			0.0132697			0.147423			0.000933553	0.150251	0.299006	0.891233
CASP5																1.04568e-07	0.414133	0.362464
CAST	0.458375			0.078151			0.615719			0.0348661			0.557956			0.00311151	0.296084	0.110293	0.467684
CBX3	0.693129			0.00490515	0.22231	0.181122	0.135253			0.0021312	0.257808	0.424882	0.0122103			0.0490763			0.721061
CCDC109B	0.649592			0.0012877	-0.284924	-0.263965	0.572583			0.86618			0.711723			0.185305			0.0230067
CCDC50							0.054381						0.00290356	0.160973	0.351734				0.685171
CCDC88A	0.329493						0.287121						0.0031831	0.195672	0.360183	0.162155			0.48091
CCL2	0.764584			0.000388348	-0.455996	-0.387716	0.532687			7.31258e-06	-0.198751	-0.429585	0.207627			1.42852e-05	-0.333478	-0.401198	0.878656
CCL20	0.0351593			0.114028						0.0124129	-0.135482	-0.302152	0.00850203			0.360041			0.0378106
CCL3	0.781243			0.00278052	0.186006	0.35857	0.0754892			0.128289			0.375611			0.0023304	0.202531	0.394977	0.000616433	0.255292	0.221739
CCL3L1	0.875441															0.0171446	0.22282	0.308618
CCL4	0.739323			1.53796e-08	0.418305	0.468642	0.000834323	0.21255	0.356956	2.62966e-05	0.253495	0.494144	0.00140159	0.221682	0.461421	2.14841e-05	0.30484	0.602244	5.45291e-05	0.324782	0.263015
CCL5	0.183072			0.12809			0.293004						0.489099			5.068e-05	-0.319955	-0.506483	0.207625
CCL7				1.88964e-07	-0.330224	-0.555634				0.00477292	-0.208005	-0.221445							0.205999
CCNI	0.233073			0.0919789			0.000424057	-0.212265	-0.443201	0.0941659			0.787859			0.264252			0.211185
CCNL1	0.409139			0.0343371			0.847583			0.744297			0.84708			0.0121146	0.280683	0.184127	0.697439
CCR5							0.00017926	0.274171	0.251574				0.276972						0.00140417
CD109																1.31479e-05	-0.31921	-0.335491
CD14	0.00526722			0.000903405	0.261218	0.265449	0.792176			0.0152336			0.38768			0.00020787	0.182163	0.375566	0.269356
CD274							0.000106788	0.292224	0.343821				0.000380149	0.217119	0.535415				0.179899
CD2BP2	0.866615			0.0135042	-0.102179	-0.231797	0.478507									0.856001			0.11337
CD300C	0.85456			0.0169281	-0.0916954	-0.258375	0.0217816
CD37	0.0961466			0.00852364	0.0902781	0.294083	0.250093			0.0464127			0.0705365						0.039759
CD40							0.0124412						0.00392131	0.204193	0.384978				0.185321
CD44	0.33316			4.50615e-06	-0.337322	-0.368093	0.921591			0.00470542	-0.117851	-0.273246	0.135285			0.0228045			0.609425
CD47	0.365142			1.2785e-05	0.300093	0.41995	3.37203e-05	0.285584	0.253602	5.05277e-05	0.175989	0.432281	0.000154129	0.224608	0.466004	1.7384e-07	0.417272	0.369744	0.000198626	0.303492	0.180417
CD48	0.0754826			9.07569e-08	0.270648	0.574795	0.512769			0.000182052	0.210921	0.486286	0.390582			0.0140421	0.12383	0.306854	0.887473
CD59				0.000501844	-0.411201	-0.248391	0.841473						0.39189			0.00236757	-0.251611	-0.277529	0.427473
CD63	0.0703405			1.56125e-08	-0.443424	-0.42457	0.145724			0.00137752	-0.244225	-0.348583	0.0907475			0.00823916	-0.403717	-0.221293	0.00441434
CD68	0.00211276			0.947802			1.06331e-05	0.273334	0.347166	0.893654			0.00363768	0.253764	0.167322	0.780644			0.0892237
CD69	0.421805			1.09508e-05	0.307553	0.45756	0.166544			0.00419758	0.216757	0.212793				0.0125316	0.272811	0.19269
CD74	0.300111			0.413494			0.117054			0.0154883			0.000743641	0.274596	0.275963	0.116571			0.867796
CD82	0.489296			0.00156236	-0.193598	-0.40113	0.611334						0.243222			0.0193868	-0.122531	-0.529993	0.939412
CD83	0.436427			1.54145e-09	0.400692	0.515684	0.0149129			7.01883e-05	0.2731	0.328312	0.000768887	0.264397	0.346143	3.89769e-10	0.367947	0.601277	0.064452
CD86	0.0863241															1.99383e-05	0.357794	0.291934
CD93	0.0405178			2.54436e-13	-0.458476	-0.626607				4.78272e-05	-0.261864	-0.421859	0.0957766			5.03298e-06	-0.374678	-0.316112	0.402839
CD99	0.0276306			2.96092e-13	-0.483677	-0.648543	0.792845			0.000747414	-0.0887612	-0.395137	0.123215			1.29321e-06	-0.415901	-0.409653	0.00135203
CDC42SE1	0.147191			0.0105401	-0.283169	-0.263675	0.427003			0.0972875			0.0654479			0.130321			0.577789
CDKN1A	0.243526			0.753119			0.348699			0.0200518			0.198147			0.00747875	-0.228299	-0.289677	0.334892
CEBPB	0.389208			1.68675e-11	-0.396	-0.641547	0.950991			3.71605e-08	-0.392534	-0.513754	0.503479			2.34106e-05	-0.300644	-0.419571	0.916902
CEP135							0.814618						0.328261			0.000678455	0.317448	0.281619	2.68671e-05	0.417719	0.369487
CEP170	0.606833			0.0168033	-0.12814	-0.548069	0.837027			0.119896			0.5635			0.174312			0.887089
CFL1	0.36759			0.224256			0.99768			0.00168783	0.238107	0.254625	0.281075			0.0542288			0.0760907
CFLAR	0.438889			0.00124773	0.108443	0.3781	0.236635			3.02483e-05	0.271441	0.426365	0.00861503			0.000236311	0.281261	0.580005	0.0147957
CFP	0.0833295			0.324681			0.00692646			0.00169126	0.172504	0.445251				0.989327
CHCHD10	0.00079012			0.154045			0.383072			0.0013437	0.246115	0.436803	0.388364			4.14879e-05	0.379371	0.233959	0.355208
CHMP1B	0.835828			0.00629469	-0.248425	-0.606939	0.57257			0.074891			0.567174			0.00108225	-0.192465	-0.451328	0.797866
CHMP4B	0.016611			0.785525			0.24473			0.000636762	0.256577	0.283119	0.169336			0.127361			0.229492
CHMP5	0.48269						0.354942			1.33861e-05	0.241302	0.476365	0.924771			0.000737361	0.316243	0.359465	0.623061
CHST7	0.00314211															0.00101626	0.126702	0.395011
CITED2	0.907628			0.0149531	0.0974405	0.299317	0.537365												0.730065
CLDND1	0.708801			0.000733875	-0.277843	-0.307801	0.33391			0.0443841						0.000457097	-0.197209	-0.334246	0.139397
CLEC12A	0.223198			0.00492818	0.119778	0.321577	0.497305						0.00137117	0.193394	0.607791				8.52481e-05	0.229716	0.393568
CLEC2B	0.0135479			3.03605e-07	0.249235	0.515496	0.185653			3.63154e-05	0.244867	0.304316	0.977153			0.000102567	0.254294	0.371121	0.111835
CLEC4E	0.0433132						0.0836676			0.219418			0.206473			0.000701127	-0.296589	-0.302708	0.0960554
CLEC5A				2.6676e-08	-0.451351	-0.633321	0.0187986			1.03191e-05	-0.273143	-0.499324				1.39759e-06	-0.451823	-0.315732	0.0395358
CLEC7A	0.130514			0.00900666	0.159042	0.468444	0.97308			3.46426e-06	0.207192	0.563009	0.0111362			0.000459945	0.214379	0.291608	0.452829
CLIC4	0.173267			4.47564e-05	0.334215	0.325463	0.297208						0.0454912			0.152389			0.695185
CLTA	0.88221			0.0116485	-0.109387	-0.278336	0.215221			0.465009			0.83245			0.311841			0.39169
CLTC	0.399172			0.0162155	-0.151397	-0.460998	0.058277			0.0425666			0.645656			0.0455285			0.850665
CMPK2				7.42716e-10	0.410824	0.490021	0.257057									9.79734e-06	0.367692	0.334414
CMTM6	0.200423			1.08599e-06	0.309344	0.347489	0.000131886	0.346497	0.0973499	3.63817e-07	0.312932	0.523004	0.214117			9.24657e-05	0.195804	0.414958	0.0670374
CNBP	0.898827			0.393198			0.838241			0.432121			0.808464			0.00640324	-0.162401	-0.385904	0.240975
CNDP2	0.0738196						0.000185888	0.324861	0.133242	0.0114469	0.114252	0.140783	0.1582						0.0947783
CNIH1	0.40109			0.00497105	-0.0100165	-0.363672	0.0375282						0.169693						0.377379
CNIH4	0.0553673			0.00181614	0.258785	0.248959	0.988085						0.425715			0.80686			0.0313704
CNPPD1							0.942445									0.0159521	0.0917077	0.307079
CORO1C	0.361056			0.00124817	-0.180135	-0.394332	0.59133			0.0386733			0.959207			0.000854228	-0.265259	-0.391782	0.248325
COTL1	0.00335401			0.0169999	0.466145	0.241893	0.588558			1.58237e-09	0.356794	0.616702	0.971268			3.05605e-06	0.321495	0.368359	0.655657
COX17	0.0782967			5.83248e-07	0.329665	0.399063	0.646522			4.39304e-07	0.221552	0.564465	0.375927			7.30631e-08	0.427027	0.472565	0.40055
COX4I1	0.234098			0.0179417	-0.261261	-0.173161	0.0215046			0.333658			0.742324			0.152557			0.0688967
COX5A	0.353352			0.465254			0.180921			0.000257146	0.265052	0.387837	0.691294						0.951308
COX7A2L	0.0187481			0.00502887	-0.266401	-0.216215	0.62077			0.922897			0.845579						0.436579
CPM							0.000273948	0.288427	0.340288				0.122753						0.00231939
CRADD	0.385816			0.00835006	-0.110879	-0.33039							0.420701
CREB3							0.334439						0.00396842	0.0844947	0.477131				0.139499
CREBRF	0.35594			0.130643			0.871109			2.52782e-06	0.184127	0.585827	0.459548						0.273991
CREG1	0.0341119						0.324512			0.0296522			0.517274			0.0100691	-0.135437	-0.326326	0.550696
CREM	0.968152			0.00468047	-0.192119	-0.302345	0.934558			0.0347517			0.394674			0.246992			0.30073
CRIP1	0.577825			0.913612						0.00037122	0.250701	0.30303				0.496022			0.0367733
CRTAP	0.152913															0.0193343	-0.148367	-0.386922
CSF3R	0.028316			1.05419e-06	-0.309177	-0.467288				0.0570291
CSNK1A1	0.936697			0.00269412	-0.165672	-0.459048	0.251587			0.322056			0.670435			0.0044915	-0.257248	-0.29462	0.676843
CST3	0.42657			0.0513067			0.429702			0.00196814	0.0589278	0.441862	0.252375			0.00030434	0.267711	0.181613	0.000794716	0.220366	0.314461
CSTA	0.00296121			2.65152e-07	-0.328531	-0.529997	0.422066			0.000395469	-0.256058	-0.437405	0.539513			7.81034e-05	-0.297402	-0.483126	0.885368
CSTB	0.148103			1.87613e-06	-0.311524	-0.50194	0.992041			0.0491053			0.985088			0.114889			0.448353
CTB-61M7.2	0.114934			1.01149e-06	-0.236396	-0.51368	0.024424			0.00248221	-0.208735	-0.357964	0.937094			5.64972e-06	-0.283733	-0.386912	0.0400854
CTD-2336O2.1	0.987116						0.886254						0.808846			0.000385696	-0.300104	-0.402119	0.235235
CTNNA1	0.8196			0.0145858	-0.1368	-0.446513	0.249243						0.0304808			0.491954			0.57872
CTSB	0.988015			0.0176131	-0.183961	-0.076591	0.0226671			0.440523			0.0608229			0.430122			0.237206
CTSH	0.672135			0.0603836			0.0015996			0.111286			0.000741514	0.2375	0.378077				5.02952e-10	0.453845	0.580061
CTSL	0.0136342			0.00914686	-0.245913	-0.51154	0.00463979			0.100757			9.42551e-05	0.255355	0.562108	0.093166			0.107396
CTSS	0.0966122			0.782266			8.14651e-05	0.38869	0.483922	0.000549042	0.242082	0.272402	7.00379e-06	0.334401	0.457021	0.322244			0.268233
CUL3	0.248914			0.246604			0.770194									0.00777308	-0.234084	-0.377809	0.822097
CUTA	0.132682			0.0012888	-0.191682	-0.278056	0.0135804												0.208649
CXCL1				7.70898e-06	-0.309259	-0.401264	0.12367						0.228483			0.0376066			0.00205548
CXCL16	0.000458681			0.000517151	0.375955	0.287978	0.676897			5.86106e-06	0.258993	0.490156	0.0100854			0.00113917	0.357699	0.308101	0.0649023
CXCL3	0.707157			0.0401338			0.190468			0.375686			0.000213709	-0.326633	-0.226966	0.444171			0.0105154
CXCL5							0.148208						0.00286386	-0.298914	-0.22727				2.40291e-05	-0.267265	-0.309123
CXCR4	0.873098			0.00120088	-0.164546	-0.31054
CYB561A3	0.857129						0.00976702						0.159765			0.0120407	0.0970599	0.398922	0.69531
CYBB	0.465117			2.70782e-10	0.462136	0.45547	0.212863			9.59653e-05	0.209051	0.526323	0.0121467			3.28294e-08	0.282335	0.596864	0.693355
CYP1B1	0.225803			5.19603e-06	-0.34649	-0.347914	0.265081			0.00311509	-0.175688	-0.178683	0.62251			0.000452687	-0.301559	-0.324881	0.00164282
CYSTM1	0.219803			0.0159613	-0.0515449	-0.381302	0.575274						0.042251						0.041192
CYTH1	0.162371						0.655761						0.00387766	0.306653	0.332339	8.02041e-05	0.260348	0.45243	0.317842
CYTIP	0.00556556			8.32976e-06	0.46642	0.240502	0.0910037			0.000370894	0.223388	0.310813	0.245776			0.00010093	0.337321	0.298709	0.266712
DAB2							0.331847						0.0432244			0.00807671	-0.155851	-0.342337	0.755429
DAPK1	0.141047									9.24898e-05	0.267825	0.396621	0.0087747			0.00525031	0.28655	0.490307
DBI	0.16306			0.000237048	-0.270521	-0.304771	0.158236			0.00134147	-0.234503	-0.305126	0.171702			0.0390414			0.522508
DCP2	0.0428341			0.412474			0.402143									0.00453416	0.159382	0.28459	0.236701
DCUN1D3	0.077148									0.00882255	0.212745	0.364962	0.305642
DDIT4	0.321795			0.011864	-0.2366	-0.20207				0.0505862			5.60898e-06	-0.417387	-0.330341	0.0630645			0.000361312	-0.167533	-0.437523
DDX17	0.42037			0.154803			0.835433			0.792541			0.96522			0.0185056	-0.0397613	-0.331759	0.53913
DDX18	0.143133			0.142376						0.331209						0.00405544	0.269106	0.202055	0.889517
DDX21	0.101848			0.00804946	0.343892	0.149865	0.883308			0.350124			0.340009			0.122238			0.820511
DDX5	0.392934			0.00811706	0.305828	0.153552	0.942576			0.0317855			0.963658			0.042182			0.8706
DENND5A	0.449849			0.0217234	0.188969	0.230843				0.141642			0.981069			0.425155			0.410534
DIAPH1	0.0460405			0.0116475	0.133228	0.138442	0.442571			0.00222826	0.0988488	0.374198							0.579305
DICER1	0.572368			0.0264946			0.0104806			0.0120302	0.129437	0.320567	0.145628			0.426852			0.11742
DLD	0.678023						0.337674			0.00996417	0.152673	0.185091	0.630812						0.00179168
DMXL2	0.696782			0.0175806	0.159791	0.284813	0.0482984			0.291352			0.00707721			0.14581			0.00118931
DNAAF1	0.840019			0.000303719	0.292496	0.267762				0.00133373	0.198715	0.333924				0.0372299
DNAJA1	0.237152			1.02886e-08	0.262057	0.595388	0.0176391			2.68961e-08	0.383549	0.427744	0.0116022			3.94276e-06	0.364978	0.329988	0.115693
DNAJB11	0.510994			6.87121e-06	-0.252199	-0.497198	0.149443						0.169717						0.0866225
DNAJB6	0.203367			0.000570294	-0.289486	-0.23666	0.461672			0.0189281			0.222112			0.0888886			0.353507
DNAJC3	0.616357			0.0106338	-0.292405	-0.134968	0.823883			0.788754			0.765342			0.0334348			0.54961
DNPH1	0.404577						0.213624						0.215794						0.000365288	0.15307	0.456942
DOCK10	0.156209			0.00490895	-0.312785	-0.690175							0.0751849			2.41236e-07	-0.28996	-0.49895	0.0543804
DOCK8	0.853645						0.100902						0.102784			0.00252249	0.268157	0.191499	0.828911
DRAM1	0.501793			6.50765e-11	0.475383	0.574025	0.0232989			5.65221e-06	0.296273	0.441489	1.94744e-06	0.246989	0.588731	0.0071634	0.202858	0.647805	0.00777885
DRAP1	0.00268212			0.00186079	0.127635	0.333898	0.399418			0.0114584	0.100583	0.157012	0.668016						0.154439
DSE	0.958567			3.37917e-05	-0.269952	-0.56607	0.00203697			0.0105526	-0.185228	-0.211318	0.00193262	0.0995432	0.377827	0.000446469	-0.32463	-0.34559	0.112095
DTX3L				0.000873507	0.201648	0.351528	0.368881						0.491414			0.0101308	0.195297	0.538373	0.392123
DUSP10							0.166752						0.0404417						0.000226268	0.331656	0.449354
DUSP2	0.325474			0.000247086	0.406892	0.234259	0.133756			0.000740862	0.369478	0.242918	0.817974			0.000773922	0.401058	0.327206	0.796299
DUSP4				0.000340606	-0.241956	-0.354646				0.000297906	-0.258653	-0.392148	0.762254			0.00110381	-0.306862	-0.353471	0.816257
DUSP6	0.719492			2.64647e-05	-0.264782	-0.395617	0.176616			0.00116157	-0.293637	-0.233412	0.867083			0.00295516	-0.234355	-0.101409	0.332403
DUT	0.449019			0.0648585			0.715872			0.00343182	0.232075	0.174432	0.968686						0.0495802
DYNC1LI1	0.0607795			0.123164			0.265108			0.03104						0.00107346	0.293176	0.143481	0.48364
DYNLT1	0.755191			0.00751479	0.196191	0.152023	0.0120282			0.835582			0.06435			0.51327			0.735244
EAF1	0.0527914			0.0019744	-0.232707	-0.227601	0.288758						0.970292						0.88283
EEF1A1	0.136807			0.0672643			0.943745			0.000437084	0.190179	0.419617	0.16289			3.1542e-05	0.266502	0.283255	0.0873115
EEF1D	0.775957			0.0747132			0.0707946			0.0559249			3.73377e-05	-0.331778	-0.459187	2.16998e-05	-0.363792	-0.36493	0.071065
EEF2	0.116235			0.838871			0.00515992			0.133302			0.00666009			0.524034			0.000578609	-0.21625	-0.40478
EGLN2	0.726869			0.281616			0.402753			0.0024454	0.165418	0.206516	0.622127			0.170562			0.319267
EHD1	0.76665			0.110849			0.341945			0.227867			0.0242796			0.183714			4.47778e-05	0.274478	0.396709
EIF1B	0.781386			0.0162709	0.130202	0.268222	0.448445			0.0332279			0.0164691			0.0150626	0.0883575	0.321454	0.819826
EIF2AK2				4.30541e-07	0.235378	0.501287										7.05611e-08	0.380903	0.581038
EIF2S2	0.2006			0.0105076	-0.181015	-0.410269	0.355234			0.0903497			0.878366			0.00277742	-0.276466	-0.332634	0.0724827
EIF4A2	0.989606			0.065714			0.955647			0.250642			0.731943			0.00205461	0.306789	0.360356	0.0680714
EIF4E	0.636332			0.124934			0.460493			0.0527279			0.0561761			0.0134178	-0.149872	-0.440013	0.426322
EIF4E2	0.063241			0.672247			0.760192			0.00146182	0.222039	0.255713	0.561257			0.183626			0.472661
EIF4EBP1	0.0871121			0.000833346	-0.245439	-0.417721	0.00598981			0.0428203			0.960355						0.0992436
EIF4H	0.595356						0.295558			0.00722768	0.243886	0.24385	0.59052			0.768046			0.0680287
EIF5	0.553036			0.000586231	-0.222049	-0.349624	0.593264			0.000804161	-0.255967	-0.309136	0.329073			0.00719326	-0.249633	-0.320788	0.703129
EIF5B	0.976992			0.0202466	0.199798	0.263014	0.574568						0.255108						0.655283
ELK3	0.590191			0.00021615	-0.338312	-0.268855				0.027438						0.00505482	-0.243379	-0.275816
ELL2	0.108531			0.000711701	-0.200264	-0.665875	0.829436			0.262623			0.224215			0.00049013	-0.27689	-0.242973	0.380908
EMD	0.953431			0.0155588	-0.103291	-0.513082	0.455771						0.179694						0.724671
EMILIN2	0.899343			0.00808734	0.252654	0.210848	0.82885			0.0318647			0.187819			0.152974			0.107717
EMP1	0.454187			1.31151e-12	-0.470508	-0.616054	0.26202			6.36844e-05	-0.265668	-0.498807	0.03324			0.000154693	-0.220902	-0.419708	0.213724
EMR2	0.201534			0.823951			0.951508			0.276147			5.68928e-06	0.358856	0.422324	0.798996			0.049019
ENG	0.452893			0.00102618	-0.200484	-0.343907	0.11743									0.0929905			0.9266
ENO1	0.860658			0.0224248			0.393035			0.000576018	0.157656	0.34702	0.550204			0.414501			0.065682
EPM2AIP1	0.482217						0.406091			0.000336419	0.0900445	0.395385	0.678542			0.0182966	0.0990172	0.213028	0.106119
EPSTI1				4.91047e-08	0.290043	0.491889	0.0049388			4.86439e-06	0.346438	0.373017	0.485528			2.48844e-06	0.282391	0.404621
EREG	0.973532			8.91881e-08	-0.375123	-0.379843				0.00170197	-0.0950057	-0.434774	0.231703			0.00134786	-0.257308	-0.314635	0.0405286
ERP29	0.110127						0.500482						0.294476			0.000743968	-0.126	-0.43032	0.495218
ETHE1	0.947016			0.00270566	-0.236135	-0.316089	0.250458						0.265716			0.0260788			0.330424
ETV3	0.168271			0.0268492			0.86029			0.388668						0.0140869	-0.222157	-0.325681	0.249125
EVI2B	0.243455			0.0448175			0.121332			0.547312			0.337389						0.000417828	-0.176659	-0.586881
FAM107B	0.181275			3.37071e-08	-0.388779	-0.528182	0.047033			1.12135e-05	-0.304497	-0.424829	0.192025			0.0223878
FAM111A	0.161391						0.000529578	0.229894	0.400003										0.953717
FAM129B	0.00118985			0.00727319	-0.316485	-0.581655	0.413372						0.53348						0.154565
FAM177A1	0.145663			0.0110695	-0.108714	-0.324972	0.990081			0.833487			0.710164			0.0702699			0.945975
FAM214B	0.968642			0.0194215	-0.0757944	-0.447618	0.99757									0.573347			0.940117
FAM26F	2.70973e-05						0.00024118	0.272203	0.346983
FAM46A	0.0197419						0.668685									0.00622296	0.186093	0.0890737	0.532378
FAM49A	0.00666151			4.42294e-09	0.35282	0.517699	0.222355			8.58026e-09	0.438932	0.399296	0.00225343	0.141304	0.319138	5.6498e-08	0.420332	0.331335	0.0685191
FAM50A	0.304208			0.0193271	-0.138362	-0.300021	0.00355009			0.574954			0.788186						0.0345435
FAU	0.922493			0.000178836	-0.357827	-0.246805	0.133832			0.467219			0.306943			0.718778			0.129739
FBRS							0.428842						0.246511			0.0170184	-0.161088	-0.390162	0.155565
FCER1G	0.117118			0.021217	0.0544266	0.277121	0.000429681	0.154817	0.444946	0.000386279	0.239148	0.439917	0.00494189			0.000798658	0.140993	0.583656	0.0274811
FCGR2A	0.242314			0.205401			0.156592			0.157382			1.41312e-05	0.252175	0.484664	0.473666			0.267188
FCGR3A	0.0159651						0.0380326			2.37747e-10	0.358309	0.592643				1.46237e-08	0.390764	0.374207	6.90911e-05	0.392067	0.327935
FCGRT	0.339597			0.000577257	-0.249852	-0.465182	0.267821			0.74795			0.42302			0.336409			0.916283
FCN1	0.0691862			0.032912						0.01007	-0.222927	-0.150377				0.00195235	-0.331802	-0.346763
FFAR2													0.000116315	0.263278	0.32628
FGR	0.66152			0.00799333	-0.107519	-0.374142	0.913542			0.891731			0.344556			0.0173676	-0.195223	-0.200356	0.924226
FLNA	0.424349			5.58657e-08	-0.425326	-0.51818	0.24432			0.0354168			0.539326			0.000891401	-0.234038	-0.299738	0.259531
FNBP1	0.82164			3.83343e-05	0.326671	0.411644	0.974881			4.1967e-05	0.253168	0.383679	0.889699			0.000357134	0.28987	0.243626	0.180829
FNDC3A	0.191518						0.478874			0.0012854	-0.233042	-0.521671	0.230596			0.000319552	-0.296442	-0.496077	0.890199
FNDC3B	0.186218			0.00232466	-0.299248	-0.148894	0.247058			0.097119			0.0599217			0.268939			0.895009
FOSL2	0.459116			0.223341						0.483239			0.675623			0.0117514	-0.18826	-0.149857	0.0727929
FOXP1	0.256484									0.000117468	0.175968	0.390369	0.330728			0.00739362	0.262607	0.194135	0.156359
FTH1	0.0143921			0.485351			0.0583034			9.87722e-05	0.220707	0.304478	0.000387452	0.220535	0.412983	0.000731695	0.180975	0.199405	2.25245e-05	0.266463	0.483179
FTL	9.24147e-05			0.524953			0.00190791			0.10724			0.000195194	0.257534	0.350143	0.697882			0.19085
FURIN				0.00453198	-0.140007	-0.331126	0.0829191						0.485482
FYTTD1	0.290615			0.0120874	0.218261	0.230258	0.110982			0.489772			0.378764			0.718373			0.565924
GABARAPL2	0.951826			2.02336e-07	-0.280458	-0.547949	0.106752			0.090298			0.357349			0.162659			0.00555359
GAPDH	0.0305017			2.83327e-05	-0.388105	-0.70399	0.0818635			0.00193723	-0.165674	-0.660159	0.0155196			3.27971e-09	-0.282496	-0.544683	0.00231333
GARS	0.896574			0.000390152	-0.159347	-0.416208	0.966413									0.126892			0.945585
GBP1	0.0119696			4.81236e-14	0.472829	0.610545	0.000584289	0.266865	0.395049	8.29617e-11	0.34379	0.594863	0.0161628			1.49786e-10	0.420067	0.583872
GBP2	0.0733151			8.03752e-08	0.346707	0.477476	0.204987			1.54546e-05	0.256331	0.671239	0.0402601			6.19012e-07	0.247805	0.515521
GBP4	0.0890433						0.135133						0.177128			1.51495e-06	0.204539	0.540297	0.451602
GBP5	0.134791						0.0657055			0.000708837	0.177622	0.45981	0.362275
GCH1	0.0626515			2.78262e-12	0.406222	0.643338	0.0166224			9.23945e-09	0.319038	0.506985	0.000952961	0.141312	0.472721	2.94093e-08	0.287447	0.649161	0.246234
GCLM				0.0312184						0.00199392	-0.151257	-0.404118	0.154768			0.000811188	-0.366185	-0.258398
GDI2	0.168002			0.0232805			0.403827			0.0106126	0.218241	0.257165	0.956643			0.311957			0.852769
GID8	0.874608			0.00509755	-0.0611002	-0.401676	0.20997												0.729064
GK	0.852828			0.0109924	-0.141995	-0.565789	0.179789			0.533262			0.000321684	0.267404	0.323497	0.651422			0.389741
GLA							0.0340367						0.000595598	0.227472	0.258232				0.00201922
GLIPR1	0.047378			0.00751764	-0.273509	-0.191621	0.356411			0.00112137	-0.188446	-0.41733							1.98112e-08	-0.384891	-0.48373
GLTSCR2	0.323108			0.00604618	0.205853	0.326554	0.302706			0.195222			0.362505			0.162139			0.140064
GLUL	0.0184929			0.0214604	0.306934	0.153952	0.000205038	0.285669	0.232223	0.000275061	0.195515	0.475241	1.73173e-05	0.328162	0.192095				0.0026304
GMFB				0.00485509	-0.15934	-0.414713	0.691421						0.385894			0.91405			0.57171
GMFG	0.0126644			0.843585			0.644064			0.107625			0.000507348	0.205018	0.513618	0.124061			0.462866
GNA15	0.960553			0.0883919			0.342142			0.797351			0.0277806			0.549063			0.00021941	0.33446	0.313063
GNAI3	0.00128421			0.877716			0.592551			0.00597521	0.172546	0.390588	0.652045						0.792942
GNB2	0.214624			0.113857			0.576292			0.00645948	0.088453	0.420481	0.0381615			0.000482001	0.275032	0.180723	0.30932
GNB4	0.325233						0.11416			0.0002104	0.237995	0.350951							0.261644
GNG2	0.904051			3.64554e-08	0.44989	0.342652	0.0392923			1.68913e-05	0.24531	0.402609				1.2875e-06	0.306788	0.418561	0.91055
GNLY	0.44665						0.0421137			0.00182199	-0.163979	-0.433846	0.394268			0.27645			0.513273
GNS	0.429055						0.017998			0.000420461	0.231375	0.232807	0.000118096	0.247855	0.383253	0.00754461	0.184409	0.137467	0.284301
GPAA1	0.358392			0.340969			0.289493						0.879159			0.00343579	0.279635	0.0945586	0.977196
GPBP1	0.237839						0.70187			0.134334			0.31453			0.000864939	0.305847	0.285525	0.118109
GPCPD1	0.0312488			0.000145636	-0.148906	-0.425343	0.243169			0.225794						0.000752569	-0.255405	-0.390747	0.293601
GPR137B	0.0297251						0.00567772			0.166647			1.47639e-05	0.262124	0.523815	0.00109841	0.284704	0.219987	6.1249e-05	0.33994	0.283325
GPR183	0.123146			1.87968e-05	-0.328788	-0.460407				0.00454885	-0.13842	-0.277582				7.52274e-05	-0.40963	-0.187514	0.659466
GPR65	0.861503						0.950566						0.000464566	0.236541	0.458589				0.0104774
GPR68							0.000106842	-0.243848	-0.402465				0.590201						0.000868261	-0.302633	-0.321636
GPX1	0.0150024			4.60565e-16	-0.555818	-0.623911	0.927706			7.39383e-09	-0.402882	-0.508709	0.961644			3.97082e-08	-0.439655	-0.420932	0.344543
GPX4	0.30852			0.0101313	-0.348027	-0.154492	0.00046629	0.28635	0.188115	0.495571			0.00211181	0.12788	0.441092	0.500226			0.0350497
GRB2	0.196729			0.0709035			0.0189372			0.0638074			0.00050419	0.306805	0.241862	0.00160608	0.165291	0.273734	0.544055
GRINA	0.768316			0.000108819	0.289843	0.232976	0.0373635			3.65225e-06	0.267498	0.382403	0.0105552			8.68007e-08	0.156671	0.587056	0.000138163	0.340863	0.544798
GRN	0.00801979			0.0683572			9.9578e-05	0.238926	0.33345	0.180015			0.188483			0.00460522	-0.285125	-0.1557	0.185765
GSAP	0.866496			0.00809826	0.290861	0.242282	0.828751						0.0392586			0.0482309			0.250126
GSTO1	0.492837			0.203633			0.331781			0.000878256	-0.308854	-0.253079	0.0808968			0.00116442	-0.240452	-0.208469	0.354498
GTF3C6	0.699333			0.00185027	0.272345	0.304436	0.164479			0.141952			0.0016677	0.364262	0.194349	0.584233			0.858569
GUK1	0.911616			0.0037071	-0.163497	-0.253798	0.38969			0.0281741			0.809944			0.0146948	-0.270752	-0.284763	0.917655
H3F3A	0.212935			0.85498			0.187847			0.00291696	0.288806	0.288223	0.000180695	0.330195	0.302836	0.221391			0.508292
HAVCR2	0.0596818			0.455683			0.0122704						0.00289445	0.212887	0.378416	0.293217			0.00229435
HCK	0.0068887			5.64466e-08	0.430454	0.386531	0.239484			8.3222e-06	0.252189	0.469113	0.0116058			3.27471e-06	0.294463	0.449497	0.0393455
HCLS1	0.15258			0.0370198			0.93456			0.00218139	0.196761	0.374377	0.0521918			1.78477e-05	0.275058	0.435147	0.162133
HCST	0.227948			1.33447e-09	-0.407475	-0.542816	0.326255			7.51795e-07	-0.237023	-0.613312	0.955299			0.000574034	-0.430555	-0.197279	0.98391
HELZ2	0.751128			1.12524e-06	0.329488	0.496616	0.340572						0.576485
HERC5																0.00149314	0.214782	0.176588
HERPUD1	0.308552			0.00268043	0.223628	0.352414	0.750978						0.629619			0.71489			0.817496
HES4	0.113329			0.0243321						6.0402e-05	0.196107	0.358257				1.96132e-05	0.185525	0.427683
HIF1A	0.00950005			1.87868e-08	-0.386768	-0.521133	0.51625			0.462184			0.140977			0.00261211	-0.253952	-0.137517	0.879997
HIGD1A	0.0657688						0.912487			0.0110718	0.178575	0.267498	0.348515			0.311374			0.504344
HIGD2A	0.0597576			0.0985461			0.327789			0.0143676			0.627127			0.00782941	0.2496	0.151612	0.00710957
HIPK2				2.18398e-05	-0.36395	-0.319204	0.729168			0.606182			0.183613			0.845191			0.052712
HIPK3	0.187381			0.0147228	0.157312	0.346747	0.878545			0.0246189						0.809872			0.34271
HK2	0.470916			0.0215763	-0.102906	-0.252439	0.246752			0.000382232	-0.248575	-0.276576	0.460996			0.0391333			0.0892261
HLA-B	0.286478			0.221118			0.0718516			0.10969			0.00255929	0.20763	0.425096	0.223675			0.086018
HLA-C	0.147293			0.000838477	0.296993	0.20036	0.0192367			0.00044159	0.246978	0.336921	0.00518345			7.44007e-05	0.266762	0.403315	0.0628421
HLA-DPA1	0.0320832			0.000333382	0.146744	0.558285	0.0157944			1.55446e-07	0.308962	0.530414	0.0117813			2.79729e-05	0.123732	0.475008	0.0446057
HLA-DQA1	0.153705			0.266391			0.0145962			0.346803			9.72645e-07	0.35	0.556536	0.188998
HLA-DRA	0.142286			0.876984			0.0129929			0.368541			1.46735e-08	0.351779	0.532437	0.821279			0.0788586
HLA-DRB1	0.141673			0.420666			0.082344			0.208791			2.49897e-05	0.288778	0.502421	0.709573			0.0645627
HLA-E	0.00815343			4.23668e-07	0.379428	0.364765	0.148683			5.33802e-08	0.258908	0.488663	0.019597			7.5493e-07	0.365183	0.374726	0.00388205
HLX				4.35785e-05	-0.351787	-0.371995	0.916414						0.481722						0.883128
HMGA1	0.347118			0.0155467	-0.202746	-0.522631	0.416494			0.0575756			0.0538703			0.000164963	-0.192606	-0.382602	0.00722468
HMGB2	0.84142			0.0142598	0.161854	0.386067	0.361307						0.269869						0.17901
HMGN1	0.810886			0.0965829			0.260528			0.119004			0.143584			0.0034411	-0.166813	-0.451257	0.258551
HN1	7.08624e-05						0.933799						0.303228			1.56485e-06	0.353989	0.386937	0.0366232
HNRNPA2B1	0.218753			0.941596			0.233885			0.0626505			0.838432			2.27346e-06	0.298365	0.463218	0.712323
HNRNPA3	0.62888			0.00439134	-0.248818	-0.307225	0.137041			0.000832189	-0.293656	-0.218527	0.650241			0.0412697			0.75186
HNRNPDL	0.528126			0.0125864	0.115281	0.34243	0.131238						0.278473			0.00304542	0.214552	0.162349	0.426261
HNRNPH1	0.247717			0.0153584	-0.124119	-0.33562	0.0934822			0.000198498	-0.257832	-0.45198	0.456386						0.572981
HNRNPM	0.382639			0.395424			0.409426			0.115777			0.00107608	0.162337	0.509337	0.846619			0.419783
HS3ST3B1				0.000303949	0.217837	0.372512	0.864292			0.0172729			0.071571			0.0241598			0.0937108
HSP90B1	0.100155			2.1441e-07	-0.377135	-0.463	0.149256			0.166894			0.273303			1.2319e-05	-0.293337	-0.436418	0.332526
HSPA5	0.878212			4.02078e-06	-0.298295	-0.380837	0.561974			0.00301249	-0.248118	-0.257213	0.352261			1.31479e-05	-0.350736	-0.422645	0.00367809
HSPA8	0.00730387			0.0182887	0.148806	0.234558	0.893403						0.645791			0.0801854			0.9065
IAH1	0.404739			0.564557			0.955848			0.00327624	0.316565	0.187764	0.113781			0.551077			0.170801
ICAM1	0.357696			0.456323			0.0932248			0.553521			0.00232668	0.217666	0.521219	0.161163			0.00996717
ID2	0.0398094			0.00156271	0.184818	0.328253	0.455635			0.120017			0.267299			0.00350403	0.210835	0.219809	0.0266609
IDO1							1.22393e-05	0.359358	0.355067				0.00037964	0.286119	0.412528				0.0329244
IER2	0.352432			0.0032157	0.219216	0.233593	0.856921			0.0027174	0.205606	0.397954	0.922296			0.661399			0.9579
IER5	0.565979			3.64331e-05	0.277078	0.456571	0.974388						0.954985			0.0397337			0.518098
IFI30	0.00179863			0.112957			0.051356			0.000839236	0.136574	0.330398	0.149559			0.179865			0.0759412
IFI35	0.112089			0.000493538	0.197022	0.282114	0.724756						0.148213						0.224771
IFI44	0.689454			5.57117e-08	0.316456	0.502626										0.000140019	0.36077	0.245285
IFI44L																0.000212637	0.294064	0.294375
IFI6	0.854758			1.00673e-05	0.236487	0.290536	0.0308736			0.000118415	0.24654	0.311686	0.36143			0.0423206
IFIT2	0.111124			1.07256e-10	0.461851	0.468073				7.43391e-06	0.262593	0.350083				8.23484e-06	0.32425	0.364625
IFIT3	0.0267268			7.54955e-11	0.469029	0.456936	0.00971408									1.01141e-05	0.3721	0.291753
IFITM2	0.0446183			9.20597e-09	0.382034	0.319755	0.509635			1.54282e-07	0.277755	0.520993	0.671639			4.86294e-07	0.350501	0.36725	0.832369
IFITM3	0.0607396			8.88797e-08	0.397657	0.371799	0.00107512			0.00136188	0.352884	0.414055	0.0027108	0.220891	0.266503	1.45853e-05	0.451858	0.42769	0.419304
IFNAR1	0.0662132			0.167077			0.736724			0.000522947	0.218306	0.24199	0.343438			0.14021			0.0725686
IFNGR1	0.639534						0.514373						0.078423			0.000967732	0.17561	0.268535	0.267956
IFNGR2	0.474659			0.00313988	0.198833	0.356908	0.620773			0.00215923	0.116637	0.259967	0.0197657			0.0390904			0.69831
IFT57	0.065331			3.31323e-05	0.189928	0.393905	0.927177			0.266922						0.000910376	0.306822	0.0994194
IGSF6	0.47715			2.48641e-07	0.432963	0.309082	5.90545e-07	0.389904	0.316189	1.2244e-09	0.346875	0.60377	9.27782e-07	0.41022	0.453429	9.73775e-05	0.21529	0.502546	0.00443103
IL10	0.153292			0.00546169	-0.183013	-0.226809							0.798942						0.0728922
IL10RA	0.783315			0.00688385	0.133715	0.450247	0.349151						0.0440541			0.0010872	0.186434	0.255382	0.323917
IL10RB-AS1	0.226321			6.75426e-05	0.33997	0.346704	0.537655						0.0225168
IL15							0.0344653			7.77779e-06	0.240006	0.589581	0.139984			1.2333e-08	0.370732	0.448485
IL1A	0.494344			0.382835						0.489121			0.445484			0.0126666	0.271106	0.254074
IL1B	0.343365			0.457467			0.837892			0.186799			0.137255			0.000288163	0.365553	0.168153	0.53709
IL1R1																0.0203819	-0.115317	-0.441409
IL1RN	0.107205			2.37168e-05	-0.477809	-0.346506	0.817322			0.000677447	-0.400282	-0.305508	0.607126			8.3331e-06	-0.382418	-0.341057	0.167127
IL2RG	0.36944												0.000444377	0.185622	0.322975	0.000100496	0.274133	0.512336	0.017446
IL3RA				0.521629			0.292451			0.521408			1.52362e-05	0.308782	0.411229				1.67195e-05	0.275662	0.593731
IL6				0.00632512	0.32714	0.286195				0.0861719			0.0597115			2.95568e-06	0.450308	0.397895
IL6R	0.0326922			2.0422e-05	-0.286716	-0.409385	0.808032						0.762891			0.00142882	-0.236132	-0.386454	0.42502
IL7R				0.0201199	-0.301743	-0.091349	0.219287			0.0543524			0.0549146			0.649176			0.544857
INHBA				0.0123703	-0.197039	-0.200303	0.673102						0.0284079			0.216045			8.09333e-06	0.276623	0.480375
IQGAP1	0.0389734			0.00327694	-0.24609	-0.314746	0.825734			0.699663			0.00714039			0.0117319	-0.16129	-0.44568	0.800297
IRAK3	0.0440386			6.83708e-05	0.234165	0.441662	0.234543			0.0134875			0.507027			0.000965212	0.0828554	0.337877	0.557474
IRF1	0.0208957			0.0383354			0.362693			0.138127			0.000585033	0.272427	0.32686	0.0536136			0.415592
IRF7	0.858696			5.84066e-08	0.399473	0.424325	0.866542			1.26173e-05	0.266427	0.399419	0.506449			2.57509e-05	0.230714	0.486247	0.170492
IRG1							0.00262756			0.000406557	0.158979	0.521108	0.0787503			0.0507369
ISG15	0.228143			2.85444e-07	0.436132	0.434172	0.018048			0.000131698	0.157245	0.376595	0.686594			1.11728e-06	0.354472	0.331621	0.336316
ISG20	0.140966			0.00468852	0.140634	0.242638	0.411983			0.0706492			0.826378			0.187951			0.0671974
ITGAV				1.52817e-05	-0.3099	-0.384047	0.420296			0.332481									0.312439
ITGAX	0.993023			0.135059			0.927983			0.00816918	-0.116999	-0.493983	0.0853544			0.014526	-0.163731	-0.273178	0.902512
ITGB1	0.601431			0.00665105	-0.323052	-0.646317	0.0836975			0.00245113	-0.26031	-0.357238	0.00644582			0.0647374			0.00467272
ITPR2													0.000607033	0.225919	0.35797
ITSN2	0.98365			0.453275			0.307049			0.00463468	0.224099	0.26341	0.692531			0.955827			0.00320864
IVNS1ABP	0.0194286			0.00976369	-0.2064	-0.234246	0.591996			0.968796			0.0362253			0.786039			0.166699
JAK1	0.641648			3.71342e-06	-0.310148	-0.436711	0.0130147			0.346567			0.127082			6.89859e-06	-0.387711	-0.380804	0.419518
JARID2	0.111599			1.75591e-11	-0.448171	-0.565296	0.0265174			6.69761e-06	-0.270133	-0.49888				2.36274e-06	-0.374975	-0.410633	0.466691
JUNB	0.431866			0.808354			0.497393			0.221863			0.000143843	0.237052	0.373452	0.451229			0.643818
KANK1				2.8618e-05	-0.349243	-0.297392				0.271045						0.0726959
KCNJ2	0.0867394						0.194938			1.28897e-07	0.22719	0.597831				0.00166196	0.16966	0.541821
KDELR2	0.877464			0.0194461	-0.118277	-0.197723	0.352472			0.653152			0.901139			0.448504			0.719271
KDM7A	0.840399						0.220176						0.387388			0.00750689	-0.112586	-0.338904	0.358612
KIAA0247	0.518492			0.32718			0.0795434						0.000140995	0.170208	0.526443	0.109962			0.0122858
KIAA1033	0.418839			0.0449856			0.1071			0.000199975	0.237252	0.281124	0.573257			0.00911558	0.123254	0.311501	0.909784
KIAA1199													0.000473015	0.364864	0.232741
KIF5B	0.51994			0.0198203	-0.108037	-0.296365	0.519155			0.00914059	0.125885	0.318806	0.910694			0.992736			0.319183
KLF6	0.126054			2.65275e-12	0.529965	0.506783	0.000785358	0.240857	0.3078	4.04419e-09	0.298582	0.536792	0.0273352			5.89812e-10	0.478109	0.42656	0.0198429
KLHL6							0.551192						0.00238008	0.138039	0.415573				0.0182293
KMO	0.297785			2.27506e-07	0.322971	0.525971	7.60854e-05	0.349501	0.39528	1.7905e-05	0.232356	0.336036				7.20219e-10	0.487434	0.492377
KMT2E	0.754379			0.010057	-0.119142	-0.311474	0.308544			0.202067			0.0440709			0.000377079	-0.274275	-0.434461	0.252268
KYNU	0.524128			0.000263166	0.272308	0.233276	0.982549			0.000409918	0.191817	0.330232	0.711686			2.79969e-07	0.378807	0.380546	0.802229
LACTB	0.847523			0.162373			0.688932			0.00914786	0.0390228	0.302988	0.00420411	0.195209	0.651978	0.582801			0.274156
LAIR1	0.408411			0.00224945	0.26795	0.159448	0.316317			1.28354e-05	0.308208	0.319528				0.00376068	0.159408	0.248176	0.0413035
LAMP2	0.991522			0.0649894			0.192845			0.929695			0.0226697			0.0126075	0.204502	0.15129	0.184702
LAMTOR1	0.760546			0.0140071	-0.197375	-0.315513	0.691571						0.0906047			0.400966			0.905859
LAP3	0.137872			0.00185977	0.118715	0.443449	0.00621689			0.000711365	0.108734	0.402066	0.00615592						0.0880793
LCP1	0.238798			0.00151978	-0.232133	-0.301141	0.242317			0.0627345			0.930898			0.00241543	-0.355795	-0.17822	0.680001
LCP2	0.984265			0.0324723			0.0776963			0.456775			0.00030391	0.314729	0.195846	0.844968			0.0112109
LDHA	0.380711			0.000605139	0.273281	0.29995	0.149658			0.0240487			0.0409967			0.000198482	0.316578	0.209559	0.0584118
LDHB	0.227847						0.86584			0.00631514	-0.106382	-0.398519
LGALS1	0.791317			0.00114047	-0.527715	-0.428819	0.80218			0.512002			0.939929			0.142652			0.491015
LGALS2	0.00495805			0.00240979	-0.253606	-0.477382
LGALS3	0.88857			3.03846e-05	-0.274111	-0.366579	0.285694			0.00102521	-0.249231	-0.27462	0.0390858			0.000122175	-0.377185	-0.25578	0.00118523
LHFPL2	0.0314234			2.41246e-09	-0.431893	-0.502017	0.0820653			0.00226206	-0.143495	-0.397084	0.387233			2.14422e-05	-0.336701	-0.358416	0.791609
LILRA2	0.555641						0.233769						0.0277054						0.000330668	0.186791	0.412955
LILRA5	0.115718						0.902045						0.00106537	0.191873	0.420522	2.67311e-08	0.422687	0.419698	0.00058376	0.166473	0.338249
LILRB1	0.256887			0.000490003	0.386612	0.20979	0.182565						0.108238			1.17119e-06	0.379672	0.344382	0.1323
LILRB2	0.00128874			1.28719e-09	0.404047	0.477168	0.0238995			2.05194e-07	0.23902	0.526175	0.0200931			1.48123e-09	0.438679	0.512604	0.105292
LILRB4	0.415474			0.186002			0.0368557						6.37485e-05	0.240476	0.46171	0.104842			0.0193613
LIMK2							0.124975						0.116917						8.5531e-05	0.344977	0.340413
LIMS1	0.0644955			0.000305622	-0.117856	-0.430125	0.835471			0.340184			0.0701599			0.00450678	-0.179718	-0.316293	0.372615
LINC00152	0.287315			1.46604e-09	-0.379188	-0.571138	0.601975			2.8213e-06	-0.305593	-0.492907				7.71034e-08	-0.458376	-0.477961	0.904847
LINC00493	0.71118			0.871966			0.000545221	-0.228917	-0.334699	0.401031			0.116499						0.700349
LINC00884				0.0107599	-0.28395	-0.108961							0.430396
LINC00936	0.956266			0.0493661						0.24837			0.955592			0.00632418	0.310797	0.19556	0.283066
LINC00998	0.673545			0.287425			0.496752						0.00106775	0.207048	0.397039				0.00167635
LITAF	0.277639			0.307842			2.92305e-07	0.354842	0.450751	0.096837			5.33976e-07	0.283052	0.554072	0.038107			0.00293059
LMNA	0.459533			0.000994837	-0.198998	-0.362033	0.255652			0.130769						0.0109568	-0.106579	-0.423761	0.00765966
LPCAT1	0.644115			0.00383783	0.391232	0.382867				0.0018365	0.224596	0.366101				0.0623972			0.487338
LPXN	0.891806			3.57792e-08	-0.267786	-0.570742	0.614246			1.31495e-05	-0.313803	-0.460851				7.5804e-05	-0.428328	-0.218666	0.231997
LRRC25	0.0108863						0.17846			4.13943e-06	0.229268	0.483934	0.387125			0.0001884	0.205987	0.319208	0.00985982
LRRC8C	0.919587						0.96179			0.481871						0.0196293	-0.148655	-0.1533
LRRFIP1	0.00652472			0.0855088			0.341337			0.00390751	0.0397091	0.428222	0.717814			0.0772279			0.77714
LSM6	0.404558			1.31483e-05	0.3701	0.307231	0.566786						0.349028			0.000421662	0.235695	0.284827	0.768972
LSP1	0.341691			0.0213748	0.256581	0.123135	0.475537			0.0342637						0.228132
LST1	0.0154017			1.14161e-08	0.457442	0.341968	0.485384			8.77044e-07	0.236094	0.659413	9.69927e-05	0.339429	0.310213	4.53549e-08	0.384431	0.445095	9.98557e-06	0.271075	0.346108
LTA4H	0.248329			0.0174791	0.196339	0.2227													0.980713
LUCAT1	0.615135			0.188851			0.000735003	-0.259635	-0.31468	0.786562			0.151132			0.99508			0.504197
LY6E	0.000749802			0.0100691	0.366575	0.127767	0.0506228			6.45464e-05	0.24128	0.28391	0.0820792			0.000227965	0.258375	0.198412
LY96	0.348984			0.261			0.0521592			0.510881			0.611307			0.0101023	-0.178146	-0.258046	0.0365653
LYN	0.0191382			6.17713e-11	0.378894	0.493448	0.143374			3.62537e-06	0.237642	0.499961	0.0991957			8.55797e-08	0.318519	0.482906	0.330051
LYPD3	0.914389			1.87918e-06	-0.272403	-0.485721
LYRM4	0.28124						0.468427						0.000768897	0.282668	0.321122				0.967817
LYSMD2	0.144721						0.0950501						0.000140578	0.312106	0.436281				0.0945744
LYZ	0.109301			4.5287e-15	-0.492631	-0.613622	0.86802			2.46694e-06	-0.463013	-0.391203	0.271732			1.10212e-11	-0.529222	-0.464512	2.39386e-05	-0.281427	-0.337436
M6PR	0.068002						0.181908			0.000162056	0.179927	0.45813	0.0884932			0.120595			0.021233
MAFB	0.0114577			0.0124078	0.384498	0.298839	0.53262			0.000290885	0.205168	0.427093	0.6479			0.00353706	0.347643	0.218815	0.24976
MALAT1	0.000250665			0.000769274	0.272632	0.227803	0.699592			3.40985e-07	0.379272	0.33843	0.00218526	0.374295	0.251722	0.0140671	0.41077	0.2069	0.0062525
MALT1	0.443143			0.0350653						0.00969065	-0.194259	-0.379589							0.529742
MAML2	0.648229						0.207148			0.0512072			0.87632			0.00089387	0.176717	0.231186	0.536404
MANF	0.561726			0.000140021	-0.0936109	-0.47187	0.550311						7.24753e-05	0.233149	0.292236	0.062777			0.00570929
MAP2K3	0.0409667			0.00317327	-0.214883	-0.228481	0.646638			0.0396511			0.379638			0.341689			0.193333
MAP3K13	0.668882			0.123249			0.266206			0.0309016						0.00144609	-0.29114	-0.312704	0.19617
MAP3K2	0.263059			0.978785			0.0884509			0.553063			0.854554			0.00349509	-0.301971	-0.302538	0.030516
MAP3K4							0.8303			0.00909831	0.193842	0.0891232	0.0768521						0.0128402
MAPKAPK2	0.720962			0.000159921	-0.261077	-0.307259	0.94985						0.555804						0.278468
MAPKAPK3	0.419984						0.798276						0.00876669			0.000253808	0.268523	0.309088	0.0422386
MARCH2	0.397901												0.000494009	0.280127	0.645712
MARCKS	0.973323			0.00667043	0.294954	0.496086	0.520861			0.0100105	0.233947	0.535944	0.367553			0.000120424	0.173098	0.480495	0.439422
MARCKSL1	0.82874			9.34547e-06	-0.322356	-0.35175	0.998475			0.754461			0.100936			0.0391438			0.171378
MARK3	0.113308			0.00524033	-0.162082	-0.201261	0.626132			0.238634			0.407083			0.578281			0.302337
MB21D1	0.554119			0.00351282	0.236157	0.265622	0.00527855
MBD2	0.505592						0.411137			1.66423e-05	0.320202	0.462762				0.00106339	0.161399	0.343023	0.683615
MBP	0.469709			0.000216218	-0.264312	-0.319498	0.13244						0.181705						0.00677743
MCL1	0.495915			0.00102579	-0.220512	-0.417427	0.719897			0.0300488			0.743714			0.410519			0.947736
MCMBP	0.131816			0.000671112	0.136843	0.413405	0.0242682												0.378181
MCOLN1	0.321966						5.99926e-05	0.284504	0.378604				0.0621769						0.00367077
MDM2	0.642265			0.014743	0.183099	0.27215	0.824929			0.000739355	0.329886	0.344496	0.35476			0.00129152	0.307805	0.255104	0.0947121
MECP2	0.968198			0.0140727	-0.113821	-0.283354	0.0611364						0.413946			0.00757205	-0.217982	-0.219548	0.533583
MET				0.00376783	-0.0240945	-0.361427							0.905413						0.587128
METAP2	0.955305			0.133142			0.0616547						0.950506			0.0130527	-0.120955	-0.344984	0.872267
METTL9	0.000450369			0.000381194	-0.245532	-0.563722	0.260384						0.528665			0.0287854			0.427371
MGST1	0.0302854			8.19159e-11	-0.403153	-0.656471	0.690804						0.0446395			0.000155584	-0.269066	-0.344654	0.20723
MINOS1	0.742165			0.250095			0.234438			0.00327543	0.0973901	0.448161	0.672497			0.166615			0.679066
MIR146A	0.220414			1.07626e-05	0.260623	0.511217	0.364232			0.0634197						0.0430233			0.351783
MIR155HG	0.417315			0.000107962	0.27862	0.313666	0.0554986			0.000229899	0.185664	0.412864	0.104775			1.16055e-06	0.361261	0.392947	0.0403932
MIR4435-1HG	0.732214			4.51755e-12	-0.454488	-0.611845	0.576903			1.57475e-05	-0.388876	-0.326963				4.03628e-06	-0.383447	-0.430295	0.873095
MLTK	0.390397			1.67576e-08	-0.411614	-0.458642	0.191975			0.0207265			0.00896594			0.000168613	-0.307053	-0.260374	0.166875
MLX	0.0693447						0.941027						0.0577796			0.000890287	0.220791	0.3208	0.516942
MMP19				1.89114e-11	-0.436547	-0.632776	0.201015			8.05624e-05	-0.212336	-0.493322	0.850145			0.00019439	-0.343321	-0.246576	0.167658
MN1				0.000905404	-0.296397	-0.154614
MPC1	0.709953						0.0771114			0.000902073	0.353249	0.248055	0.545241						0.0468148
MPC2	0.814759						0.0161213						0.000618187	-0.223487	-0.364057				0.199259
MPEG1	0.842788			0.0200093	0.176038	0.298834	0.0429509									0.000184614	0.16709	0.313902
MPHOSPH6	0.870316			0.616918			0.838033			4.19962e-08	0.44985	0.512606	0.0320018						0.0641515
MPZL1				0.00405255	-0.191805	-0.224268	0.83044						0.96578						0.374398
MRPL23	0.417216			0.0419632			0.945297						0.000571126	0.204995	0.501347				0.625249
MRPL43	0.501496						0.000224351	-0.321346	-0.251902				0.986716						0.601097
MS4A6A	0.00940861			1.85955e-06	-0.37028	-0.491463
MS4A7	0.0258382			1.93657e-07	0.48107	0.334026	0.431735			3.37105e-08	0.344453	0.526096	0.776574			5.35057e-06	0.303632	0.340814	0.101845
MSC				0.000735635	-0.243469	-0.318979	0.899114			0.00463688	-0.203429	-0.375342	0.0324774			0.0088445	-0.222479	-0.286285	0.718679
MST4	0.498424			7.38098e-05	0.411923	0.244777	0.5476			0.046931						0.00404017	0.137703	0.476559	0.797397
MT-CO1	0.087354			0.111065			0.0264612			0.269839			0.000304642	0.16119	0.473684	0.0344387			0.00721727
MT-CO2	0.0243941			0.0076971	0.185459	0.637996	0.0850801			0.0254041			0.0207648			0.00138066	0.261658	0.528422	0.0746165
MT-CYB	0.15792			4.3871e-05	0.247674	0.41619	0.298849			0.000140214	0.254115	0.416431	0.733904			0.000302795	0.28073	0.23494	0.198183
MT-ND2	0.566742			6.27695e-05	0.241753	0.669007	0.158202			0.0190149			0.0733508			0.000184458	0.253771	0.376015	0.190814
MT-ND5	0.815547			0.0775447			0.0354943			0.575314			0.674585			0.00648666	0.18887	0.279187	0.389333
MT2A	0.018957			1.11438e-12	0.448544	0.540983	0.475576			1.98889e-07	0.307791	0.428517	0.26229			3.20158e-07	0.390648	0.606882	0.11274
MTF1	0.411607			0.37789			0.765207						0.00183121	0.212589	0.353781	0.0493932			0.0190732
MTHFS	0.331333			0.389795			0.938439			0.408765			0.00184312	0.243376	0.280416				0.0116001
MTPN	0.096205			0.133239			0.365109			0.0216919			0.441016			0.0110518	0.137641	0.303053	0.556925
MX1				3.05367e-10	0.357869	0.511985										4.27869e-05	0.365854	0.280075
MX2	0.295949			5.37598e-06	0.271414	0.333291				3.04269e-05	0.224732	0.322061				1.9835e-05	0.442964	0.308787
MXD1	0.291065			0.655148			0.651227			0.937433			0.00308582	0.183875	0.327447	0.0170957	0.18893	0.193722	0.676558
MYCBP2	0.974396			6.66185e-05	0.337079	0.423022	0.0858301						0.866079			2.21069e-05	0.320092	0.380153	0.320107
MYD88	0.52952			5.52769e-05	0.28986	0.289738	0.347005			1.74723e-06	0.287963	0.441583				0.0126139	0.210676	0.0795175	0.225845
MYL12A	0.055137			0.428952			0.829795			0.760308			0.192504			0.00464153	0.253995	0.0833937	0.0018978
MYL12B	0.0199819			0.0175596	0.21401	0.154808	0.224809			0.0961958			0.546584			0.13969			0.155396
MYL6	0.0240555			1.15268e-07	-0.441152	-0.453048	0.568301			0.205115			0.819905			0.191867			0.0198531
MYO1G	0.227551			6.19649e-08	0.385161	0.461459	0.00753159			5.0248e-08	0.381702	0.461019	0.0563906			1.3772e-06	0.281841	0.46984	0.000726507	0.294669	0.446315
MZT2B	0.488712			0.00152318	-0.336348	-0.209021	0.600637			0.0229627			0.415492						0.367663
NAA38	0.898915			0.181504			0.715256			0.00368829	0.173912	0.342119	0.550089			0.79639			0.351492
NAAA	0.00192758			0.0207654	0.161759	0.121285	0.366858			0.0151897
NAGK	0.0638503						0.000788148	0.314202	0.407304				0.0657763						0.150417
NAMPT	0.531064			3.79794e-06	0.288752	0.524673	0.850702			3.34824e-05	0.224767	0.526604	0.452146			3.72059e-08	0.341697	0.548988	0.90948
NAP1L1	0.0467628			7.72777e-10	0.409259	0.50627	0.806632			0.00108796	0.256317	0.617281	0.819396			2.94619e-06	0.337024	0.41487	0.405339
NAPA	0.299711			0.313525			0.265643						0.391761			0.000439046	0.147094	0.439042	0.488384
NBN	0.659538			3.42591e-05	0.292843	0.536934	0.00158636			1.49699e-07	0.316082	0.455839	0.000133422	0.292016	0.563456	1.42521e-09	0.342655	0.614217	0.0154176
NBPF10	0.526036			0.0132079	-0.176859	-0.333913	0.63539			0.494267			0.958395			0.853358			0.722974
NCF2	0.33429			0.797579			0.840279			0.0336152			0.887948			0.0203989	0.181862	0.249715	0.689292
NCOA4	0.938554			0.00017822	0.157926	0.421283	0.0198442			0.0578035			0.0236743			0.00371065	0.144954	0.284267	0.782869
NCOR2	0.971988			8.49207e-05	0.239678	0.356722	0.447344									0.462611			0.292565
NCS1																0.000651494	-0.292203	-0.375035
NDST2	0.0945334			0.173825									0.150475			0.000440551	-0.336847	-0.372188
NDUFA11	0.571695			0.0164719	-0.0391215	-0.450319	0.0262439			0.441906			0.354951						0.000293228	-0.156992	-0.434958
NDUFA6	0.131643			0.542124			0.376641			0.0127623	0.072216	0.295803	0.694037						0.485261
NDUFB1	0.145409			0.000413	-0.138662	-0.461276	0.191953			0.551272			0.0138431						0.00939729
NDUFB2	0.52843			0.00575881	-0.184915	-0.36717	0.519766			0.682862			0.431982			0.0162233	-0.18733	-0.458853	0.529826
NDUFB5	0.562139			0.00308151	0.165429	0.349292	0.118449			0.00640061	0.14456	0.180632							0.957355
NDUFB9	0.288709			1.18271e-05	-0.242799	-0.498393	0.756632			0.0520214			0.114379						0.93944
NDUFV2	0.358024			4.90451e-05	0.264754	0.350378	0.23807			0.000527301	0.152549	0.359454	0.00143644	0.291096	0.610322	1.57382e-05	0.272308	0.482037	0.00374109
NEAT1	0.705371			0.0382527			0.369712			0.0197972			0.524127			0.0116624	0.147595	0.334942	0.00890399
NFAT5	0.36911			0.0450796			0.27736			0.00412895	0.228987	0.160052				0.00195563	0.285573	0.219619	0.791786
NFE2L2	0.248781			0.0352749			0.864939			0.00855253	0.138487	0.3322	0.110689			0.0284146			0.124785
NFKB2	0.926611						0.922204			0.000870204	0.0668435	0.462802	0.290611			0.00755502	0.212905	0.217299
NFKBIZ	0.845315			0.000264149	0.293013	0.274102	0.863019			1.36157e-06	0.225179	0.559	0.135035			2.96669e-05	0.365349	0.335655	0.365419
NFYB																0.006036	0.0782786	0.345813
NIPBL	0.911687						0.998132			0.0552155			0.139532			0.00139263	0.164813	0.415747	0.106865
NMI	0.149648			4.0595e-05	0.267937	0.316647	0.213002						0.717094			1.55761e-06	0.314057	0.447071	0.461348
NOL7	0.243105			0.0184797	0.153761	0.192169	0.290012						0.65234			0.0046221	0.232965	0.312742	0.982931
NOP10	0.857452			0.000450324	-0.206157	-0.412376	0.0802409			0.260737			0.000844487	0.316208	0.383652	0.118628			0.035063
NOTCH2	0.75787			0.000235394	-0.25895	-0.295099	0.989801			0.193223			0.736035			0.702343			0.720712
NOTCH2NL	0.488222			0.00389826	-0.251953	-0.222087	0.0266916			0.87045						0.469846			0.788119
NPC1				0.00603384	-0.260257	-0.574085	0.507038						0.0632627			0.0111525	-0.119879	-0.334014	0.761004
NPL	0.815875						0.000127775	0.228637	0.195757										0.0336544
NPTN	0.54654						0.693275			0.718777			0.0360893			0.0154466	0.134186	0.24911	0.388713
NR4A1	0.00211494									0.00507497	0.184831	0.264758
NRIP3	0.916346			0.00571639	-0.222161	-0.515382				0.000555468	-0.192787	-0.397943	0.24584
NT5E													0.0017162	-0.141209	-0.402375
NUDT3	0.0541155			0.0215117	0.0612493	0.257555	0.283927						0.328025			0.149057			0.997073
NUS1	0.404122						0.990901						0.819775			0.00016003	-0.258882	-0.454743	0.998146
OAS1	0.423523			1.54039e-09	0.364555	0.525059	0.0202381									1.28048e-08	0.466055	0.465749
OAS2	0.148611			1.13583e-08	0.328824	0.533144
OAS3				1.13419e-07	0.354211	0.405483				1.28297e-05	0.25441	0.44032				1.32602e-05	0.337831	0.332572
OASL	0.751588			1.32862e-05	0.292361	0.368146				5.95112e-05	0.274193	0.265901				0.00372516	0.221551	0.148384
OAZ1	0.131639			0.0659598			0.028641			0.0927846			0.0369359			0.000404788	0.213345	0.252605	0.00106711
OAZ2	0.00877214			3.80125e-05	0.375263	0.299102	0.14026						0.00696954			8.34008e-07	0.348021	0.446822	0.0259859
OGFRL1	0.784888			0.0016151	0.182916	0.493148	0.879219			0.0114221	0.134741	0.447938	0.885245			0.015971	0.0863919	0.358831	0.24584
OLR1	0.0353655			0.000931545	-0.19105	-0.353664				0.422461						0.00607643	-0.266837	-0.241533	0.0943896
OPTN				0.00914597	0.132931	0.309441	0.344587						0.294508			0.00153536	0.152952	0.352486	0.210301
ORAI2	0.111296						0.978364						0.535644			0.000650014	0.149	0.411762	0.678146
OSTC	0.0119578			0.000766335	-0.213532	-0.24681	0.612511			0.00427782	-0.180907	-0.424745	0.783294			0.0776806			0.284748
OTUD1	0.0426114			0.00882833	0.15961	0.265403	0.513481			0.000226357	0.223909	0.364042				7.00101e-05	0.314368	0.21947	0.368778
P2RX7							0.00705313						0.00083353	0.153939	0.499008				0.00645641
PABPC4	0.0946531			6.79614e-07	0.400224	0.345248	0.349607			7.8824e-06	0.17711	0.502618	0.391354			2.87517e-05	0.207807	0.465857	0.130338
PABPN1	0.771549			0.123584			0.830201			0.807069						0.00885486	-0.141914	-0.292339	0.970417
PAFAH1B1	0.830245			0.393159			0.601712			0.00392758	0.259141	0.220947							0.0771267
PAFAH1B2	0.495123			0.00986297	-0.218526	-0.215146	0.120897						0.83597			0.652976			0.504508
PAG1	0.387204						8.81902e-05	0.282596	0.280263				0.0276724						2.22709e-05	0.219239	0.496671
PAPSS2										0.00308062	0.156912	0.561854	0.352808			5.15787e-05	0.255081	0.325579	0.163713
PARP14	0.05507			2.48992e-12	0.395379	0.591243	0.053671			1.96629e-05	0.212181	0.453766	0.0533927			2.33102e-06	0.298468	0.434007	0.753576
PARP9							0.357359						0.12672			8.55968e-07	0.399451	0.313569
PBRM1	0.597422			0.379026			0.656358			0.583517			0.604642			0.0201621	-0.0669473	-0.385364	0.976944
PCBP2	0.231113			0.00328389	-0.23677	-0.510455	0.0350517			0.790879			0.176412			0.930168			0.000202981	-0.124744	-0.592476
PCGF5	0.00895995			0.0147938	0.146087	0.205594	0.962679			0.00403523	0.0407467	0.297549	0.648435						0.472863
PCID2	0.818814						0.389691			0.00439614	0.172637	0.304941	0.373172
PCMTD1	0.823177						0.928956			0.0395547						0.00514562	0.293537	0.23656	0.964252
PDE4B	0.758213			0.00511077	-0.131062	-0.233429	0.250801			0.572727			0.772967			0.671073			0.457409
PDE4DIP	0.202939			0.000626274	-0.279313	-0.273753	0.144553			0.0108218	-0.283007	-0.131078	0.000755792	0.142261	0.379733	0.00205641	-0.373596	-0.0870711	0.663795
PDE7A				3.11184e-05	-0.232775	-0.464008	0.367405									0.0125439	-0.217547	-0.0189476	0.743642
PDIA3	0.181784			0.000331032	-0.187996	-0.404384	0.108841			0.0702975			0.989932			0.0127826	-0.178372	-0.191241	0.587824
PDIA6	0.31441			0.000952163	-0.28641	-0.269046	0.894667						0.168459			0.0164902	-0.207521	-0.340976	0.0637046
PDLIM5	0.275163			6.6352e-06	0.374446	0.40657	0.311699			0.000374592	0.124374	0.421311	0.00148505	0.177969	0.410964	0.00266631	0.122779	0.423103	0.918155
PDSS1							0.000246959	0.243731	0.365992				0.0101393
PDXK	0.137238			0.0148785	-0.133598	-0.460771	0.8372						0.3945			0.323016			0.262367
PELI1	0.02119			1.72994e-11	0.439535	0.55365				1.46039e-09	0.354555	0.50322	0.139866			3.09832e-07	0.308043	0.567462
PFDN5	0.5685			0.00300689	-0.233966	-0.188463	0.190394			0.180628			0.371705			0.286996			0.302759
PFN1	0.0105006			0.0167224	-0.142137	-0.206106	0.559003			0.526329			0.369521			0.196588			0.152556
PGLS	0.338428			0.940922			0.422728						0.452228			0.00655589	0.215298	0.142648	0.459373
PHF20L1	0.531771			0.434077			0.000684108	-0.186394	-0.344885	0.310731			0.322676			0.925276			0.82734
PHLDA1	0.215351			6.30231e-07	-0.362803	-0.44524	0.0395407			0.0109945	-0.112581	-0.416891	0.0312201			0.00120742	-0.186637	-0.386745	1.30406e-05	-0.347952	-0.442912
PID1	0.141802			6.53217e-05	0.221871	0.402894				0.00731122	0.115376	0.242934	0.148583			0.000189363	0.305036	0.419872	0.000154329	-0.293348	-0.119054
PIK3AP1	0.912212			1.36299e-07	0.349525	0.474132	0.0125035			0.00109342	0.211623	0.489652	8.49388e-06	0.335306	0.463547	3.10297e-06	0.245461	0.483407	0.000614906	0.217466	0.308335
PIK3CB	0.847539			0.0118925	-0.161512	-0.192238	0.0541836						0.263568			0.0473752			0.792819
PILRA	0.364861			2.68017e-09	0.450114	0.420678	0.267786						0.00647537			6.54113e-09	0.456783	0.438619	0.00239029
PIM1	0.0391696						0.00349871			0.401939			0.0400869			0.000350924	0.255803	0.441917	0.0883308
PIM3	0.740456			0.00337505	0.399671	0.199738	0.342248			0.00297652	0.255142	0.171774	0.0425516			0.000542606	0.195162	0.391157	0.377626
PLA2G7	0.805252						1.06188e-06	0.447155	0.504958				0.00125534	0.264579	0.515584	0.921779			0.0155065
PLAC8	0.0587788						0.79387			5.98146e-11	0.377397	0.58245	0.00246241	0.162081	0.371906	3.40659e-10	0.535981	0.409349	0.072098
PLEK	0.688955			2.89699e-11	0.437267	0.5713	0.0184252			3.83016e-05	0.250539	0.375497	0.000922604	0.25428	0.335491	0.00105836	0.290817	0.671429	0.000694758	0.297203	0.178952
PLEKHB2	0.766122			0.49357			0.0121634			0.74548			0.00268614	0.158051	0.433208	0.94138			0.133166
PLEKHO2	0.823599			0.288424			0.508697			0.771582			2.80551e-07	0.437899	0.523745				0.594634
PLK3	0.685517			0.1197						0.0417144						6.62529e-05	0.197342	0.462799	0.133446
PLP2	0.0216209			0.00135563	-0.188283	-0.3757	0.485254			0.025014			0.0354455						0.013074
PLSCR1	0.165957			8.5709e-05	0.388847	0.354356	0.00124323			0.00027995	0.127246	0.481643	1.8855e-07	0.320246	0.408652	1.45282e-06	0.348004	0.435376	0.147043
PLXNC1	0.377412			0.00820806	0.141654	0.331603													0.150711
PMEPA1	0.163195															0.0122419	-0.150454	-0.308138
PML				2.9807e-05	0.199401	0.389151	0.0138615						0.821638
PNN	0.917741			0.909602			0.181537						0.00227537	-0.138632	-0.500531				0.189426
PNP	0.250929			0.104936			0.0852546			0.177265			0.606178			0.000325526	-0.283459	-0.375362	0.981632
PNPLA2	0.443664						2.20199e-05	-0.299036	-0.364907										0.00714743
PNPT1	0.00526229									0.00117499	0.173658	0.320584
PNRC1	0.849383			0.102708			0.321473			0.277055			0.00835716			0.0175347	0.165858	0.306234	0.452428
POLD4	0.0262758			5.29287e-06	0.361702	0.362604	0.273436			3.77312e-07	0.320077	0.577534	0.190425			0.0200596	0.266183	0.0678221	0.865799
POR	0.967715			0.00865742	-0.0931838	-0.379573	0.633038												0.250669
POU2F2	0.00420823			0.00152745	0.184293	0.234735	0.107685			0.000220247	0.412929	0.2973	0.388357			9.34913e-05	0.31518	0.254806	0.701716
PPDPF	0.0142199			0.0716417			0.878014			0.0555866			0.00279755	0.218639	0.343646	0.296966			0.881846
PPIA	0.014181			0.000534956	0.201916	0.378587	0.959612			0.311097			0.427264			0.0693873			0.980289
PPIB	0.986152			0.000206998	-0.15175	-0.37531	0.142169						0.0165254						0.00306293
PPIF	0.00546244			4.61398e-09	-0.358204	-0.550835	0.504144			3.11979e-06	-0.363586	-0.382365	0.866191			7.42634e-05	-0.306011	-0.365079	0.0688801
PPM1F	0.247352			0.00128752	0.181197	0.267034	0.291448						0.365551
PPM1N	0.00232881						0.557047						0.0241862						0.000410418	0.406976	0.307755
PPP1CA	0.001001			0.854363			0.0624531			0.000529852	0.222785	0.429781	0.796276			0.00681789	0.268625	0.313552	0.26918
PPP1CB	0.980202			0.0262143			0.38611			0.0212546			0.138118			0.0191285	0.128959	0.294661	0.909874
PPP1R11	0.0126483			0.814994			0.905063			0.00376455	0.168855	0.329869	0.577066			0.0599582			0.379098
PPP1R14B	0.851118			2.3923e-05	-0.253798	-0.44844	6.7091e-05	-0.266575	-0.379546				0.17588			0.0848497			0.0115708
PPP1R15B	0.536302			0.165246			0.797143			0.0343143			0.738518			0.0141104	-0.225873	-0.231351	0.131231
PPP1R18	0.49034			3.93145e-06	-0.370506	-0.360024	0.414348			0.00990828	-0.236652	-0.289489	0.397677			0.0377056			0.601126
PPP4C	0.406949			0.000174617	-0.179608	-0.425693	0.0815008			0.272583			0.989938			0.188722			0.976431
PPT1	0.620093			0.000146175	-0.265688	-0.48815	0.573955												0.000311445	0.207038	0.403585
PRDX1	0.207597			0.745764			0.000233704	0.252147	0.211985	0.352262			0.0564512			0.590215			0.000751651	0.232819	0.628233
PRDX5	0.103189			0.0169485	-0.139914	-0.352874	0.0131035			0.155495			0.383742						0.0425613
PRELID1	0.063856			3.86461e-06	0.37318	0.496539	0.303835			0.000207276	0.138417	0.432201	0.000533569	0.24311	0.416862	5.00081e-06	0.340453	0.403853	0.00480009
PRKAG2	0.01398			1.42602e-05	-0.250621	-0.58826	0.0633487			0.0383664						0.00111561	-0.21984	-0.610554	0.988178
PRKCB	0.418244			0.00901911	0.262322	0.151776	0.532696			0.0222092			0.760301						0.407555
PRMT2	0.566869			0.0376496			0.695607						0.26823			0.00892387	0.164763	0.220337	0.86139
PRNP	0.556466			0.010652	-0.102663	-0.402655	0.238777			0.548522			0.207984						0.0641124
PRR13	0.0441387			0.038638			0.388045			0.0491391			0.431415			0.0100976	0.205225	0.256049	0.371289
PSAP	0.418558			0.99436			7.75628e-07	0.301135	0.422417	0.0698391			4.10969e-06	0.256046	0.393579	0.239797			1.32455e-05	0.26841	0.412306
PSEN1	0.210195			0.0861694			0.703208			3.37233e-05	0.283311	0.298816	0.0904947			0.102827			0.857831
PSMA4	0.939879			2.91153e-05	0.235306	0.327485	0.017334						0.621905			6.57948e-06	0.278722	0.439463	0.654896
PSMB9	0.0374263						0.00826664			0.000798091	0.204163	0.29995	0.00107836	0.278443	0.415475				0.269881
PSME2	0.00169288			0.556021			0.000230387	0.332415	0.337397				0.0118792			0.00964371	0.0923458	0.348883	0.196941
PSTPIP2	0.345545						0.0405228			0.0793543			0.0216681			0.0139941	0.21175	0.754109	0.191652
PTAFR	0.319793			0.0576846			0.297133						0.00333875	0.218432	0.633764	0.00135287	-0.269416	-0.285923	0.106676
PTEN	0.169571			0.707255			0.474863			0.0126246	0.1597	0.24727	0.840314			0.627576			0.196511
PTGER4	0.00268156			6.59272e-05	0.233587	0.444534							0.0835996			0.00106859	0.181818	0.458318	0.00678404
PTGIR	0.96033						0.0432042						0.00392922	0.195518	0.335668	0.000527682	0.110801	0.316843	7.96528e-06	0.440899	0.287718
PTGS2	0.0364902			0.0526794			0.404126			0.00256721	-0.184795	-0.221232	0.0648845			0.0443631			0.792297
PTMA	0.0386342			0.000634228	0.257622	0.237244	0.556681			0.0018797	0.19661	0.370523	0.052532			0.0182288	0.15812	0.178902	0.470169
PTPN1	0.338351			0.0191099	0.209031	0.238312	0.00150047			0.123102			3.30245e-06	0.364746	0.305748	0.0253421			2.76309e-05	0.319546	0.22271
PTPN12	0.890416			8.83056e-09	-0.472942	-0.487836	0.554377						0.471285			0.000313432	-0.26488	-0.307205	0.304029
PTPN2	0.0206922						0.136807			0.641609			1.00503e-05	0.377564	0.460763	0.956795			0.0725317
PTPN6	0.00196708						0.735002						0.231548			0.0177531	0.166717	0.227111	0.00164333
PTPRC	0.705827			9.0745e-06	0.325692	0.305883	0.00761449			7.02278e-05	0.233011	0.396196	0.234702			7.50716e-05	0.297212	0.379603	0.72228
PTPRE	0.410325			0.00214254	-0.253906	-0.271197	0.578306			0.178725			0.874932			0.10786			0.399023
PTX3	0.684887			0.000929416	0.201779	0.353882				0.0111614	0.107566	0.265099				0.0370857
QKI	0.0406813			0.0313738			0.766069						0.251729			0.0114	0.19384	0.271673	0.130474
QPCT	0.0737895						0.000983345	-0.135203	-0.486381										0.966198
RAB20							0.000139546	0.262553	0.17712				0.00894107			0.321146			0.108328
RAB21	0.899777			0.538725			6.01212e-05	-0.336497	-0.386355	0.612396			0.430289			0.395071			0.169762
RAB5A	0.789378			0.520586			0.626164			0.150041			0.195071			0.0194084	0.140473	0.331286	0.696818
RAB8A	0.0814613			0.000883483	0.218029	0.402923	0.776472			0.000306759	0.184233	0.338658	0.712187						0.68204
RABAC1	0.336811			0.00363019	-0.205074	-0.377001	0.0935871			0.0458209			0.90381						0.742765
RAC1	0.892667			0.528014			0.414431			0.627856			0.000377694	0.352714	0.466823	0.762952			0.656893
RAD17							0.000917256	-0.290147	-0.333959
RAD21	0.335953						0.187755			0.00414227	0.218937	0.392071	0.743625			0.565709			0.367485
RALBP1	0.526622			0.000559548	0.299352	0.22191	0.447649			0.400136			0.524973			0.755983			0.327149
RALY	0.488724						0.336594			0.00320316	0.208226	0.315269	0.148291			0.171004			0.441739
RAP1B	0.0911867			0.00149267	0.324737	0.179972	0.860896			0.00180822	0.334751	0.644216	0.0545329			5.06589e-05	0.30073	0.356771	0.00317937
RAP2C	0.986958			0.0183322	0.416076	0.19757	0.30709			0.00144287	0.139323	0.317425				0.000927512	0.217831	0.145558	0.14121
RASGEF1B	0.146687			6.62049e-09	0.364754	0.474373	0.839897			4.25374e-05	0.314878	0.439093				0.000343976	0.149837	0.521347	0.0131802
RASSF4	0.288959						0.00879879						0.00142724	0.232899	0.376896				0.188768
RASSF5	0.208792			1.67641e-07	0.376904	0.414293	0.457269			2.99377e-06	0.259502	0.573801	0.644134			3.07426e-06	0.294643	0.407957	0.575195
RB1CC1	0.3117			0.000354027	-0.0834718	-0.472957	0.298438			0.21017			0.283134			0.034287			0.0108169
RBBP6	0.798807			5.61014e-05	0.325104	0.330398				0.494645						0.908187			0.522184
RBBP8	0.223587															0.012898	0.183859	0.186422
RBCK1	0.418595			0.000834333	0.396702	0.299044	0.478121			1.01698e-05	0.27937	0.334639	0.247415			0.00684928	0.197152	0.132178	0.379698
RBM47	0.552635						0.084747			0.000569262	0.14379	0.358855	0.0019346	0.294187	0.186556	0.0181223	0.172327	0.430437	0.169829
RBM8A	0.496077			0.00127632	0.27985	0.286614	0.94161			0.32665			0.77423			0.131055			0.762537
RBX1	0.00903519			3.17721e-05	0.342332	0.328155	0.767141			1.00131e-08	0.357924	0.511176	0.199995			0.000215004	0.179317	0.480274	0.529998
REL	0.098125			0.0294128			0.881885			1.19333e-05	0.398741	0.178796	0.00148161	0.334712	0.20826	4.29512e-06	0.323432	0.434192	0.0175977
RELB	0.0966637			0.273573			0.650559			0.0120242	0.170934	0.142692	0.0444813			0.0832111			0.451067
REST	0.408184			0.0128342	-0.0564163	-0.325314	0.0602184			0.982696			0.711711			0.232419			0.602447
RGCC	0.120857			0.0130331	-0.231828	-0.165739	0.280765			0.000493683	-0.16693	-0.485153	0.103458			0.000846944	-0.261775	-0.203405	0.182789
RGL4	0.00522402									5.95092e-09	0.295532	0.63518
RGS19	0.041229			9.19283e-05	0.162569	0.394717	0.829613						0.0401599						0.0190184
RHBDD2	0.152			0.0140406	-0.214106	-0.317237	0.371556						0.00168837	0.337029	0.150446	0.502079			0.616535
RHOA	0.175717			0.00248363	-0.16235	-0.361509	0.436927			0.288997			0.168423			0.251752			0.768511
RHOC	0.0761448						0.484873			0.00176485	0.270523	0.272386	0.572683						0.282056
RHOG	0.0294682			0.0230067			0.472703			0.0549158			0.151755			0.00407594	0.152598	0.375656	0.0121436
RHOH							0.0378216			0.0628016			6.91267e-05	0.266855	0.392988
RHOQ	0.929912			0.1587			0.912636			0.0326281			0.284883			0.00652487	-0.278189	-0.133405	0.988579
RIN2	0.489584			2.06885e-09	0.377236	0.563489	0.541653			0.00165402	0.131453	0.450912	0.0190048			3.12545e-08	0.392183	0.426698	0.00615311
RIOK3	0.96621			0.00760593	-0.171757	-0.304949	0.479151						0.385269						0.405329
RIPK2	0.0428997			1.09231e-06	0.401947	0.451152	0.199287			2.61833e-05	0.21792	0.425023	0.000141229	0.249051	0.488797	2.19584e-06	0.276739	0.5126	0.0520088
RNF11	0.595087			0.000691061	-0.112908	-0.411804	0.472871			0.0470984			0.37492			0.414229			0.21464
RNF13	0.0324851			0.167984			0.179342			0.00531876	0.134106	0.205973	0.0255395			2.33611e-06	0.31296	0.304704	0.390934
RNF144B	0.0579423			2.63576e-07	0.394505	0.41523				8.8609e-08	0.271525	0.509512	0.192737			1.75842e-08	0.329779	0.577714	0.15004
RNF145	0.0978999			0.162395			0.442053			0.0447061						0.0152078	0.087635	0.228476	0.950282
RNF181	0.494631			0.00108255	-0.155782	-0.322551	0.552967			0.40247			0.552045			0.024417			0.940568
RNF19B	0.572105			1.23526e-06	0.280459	0.469056	0.00444354			0.00383589	0.172206	0.390012	0.0730144			0.00020984	0.271278	0.366527	0.00276458
RNF213	0.812674			9.53122e-13	0.485011	0.54638	0.108527			6.26335e-07	0.24476	0.483197	0.0095295			4.13556e-05	0.317375	0.270667	0.538078
RNH1	0.00673733			0.00165981	0.257	0.332239	0.105793			0.000723502	0.271494	0.197664	0.474775			0.077162			0.312848
ROCK1	0.100516			0.568972			0.481761			0.26495			0.373542			0.00248054	0.26805	0.182918	0.048601
RP11-1008C21.1																			0.000321525	0.233752	0.169205
RP11-1143G9.4				0.00709643	-0.148358	-0.414813
RP11-138A9.2				0.00257078	0.262049	0.336264	0.441383			0.666166			0.690083
RP11-214O1.3	0.18982						0.954156						0.2873			0.0130303	0.104297	0.198145	0.389713
RP11-290F20.3	2.94697e-05			0.0102193	0.263682	0.188055	0.293923			0.00212058	0.122053	0.367662	0.0542834			0.0324208			0.0470786
RP11-349A22.5	0.707861			0.00631291	-0.139103	-0.294851	0.251967			0.240498			0.357326			0.524623			0.126759
RP11-701P16.5	0.0975407			1.10794e-06	0.36758	0.397378	0.0739777			0.000433115	0.191835	0.251484	0.0481307			4.7008e-08	0.384004	0.42179	4.69292e-07	0.39447	0.619915
RP2	0.46692						0.920045			0.00517149	0.164793	0.479947	0.0543943			0.0562002			0.711608
RPL11	0.2013			0.00829847	-0.180015	-0.227968	0.0490193			0.472754			0.409495			0.692649			0.011432
RPL17	0.0972227			0.144876			0.00129649			0.0932325			0.0986838			0.0151322	-0.179546	-0.126898	0.144827
RPL19	0.508749			0.00100562	-0.273993	-0.287409	0.213288			0.246177			0.353321			0.565702			0.113445
RPL22	0.0848812			0.0102845	-0.369969	-0.25236	0.00064258	-0.19728	-0.387484	0.000847376	-0.221113	-0.363357	0.00695507			0.0503127			0.000746227	-0.26863	-0.294408
RPL23	0.271981			0.0707375			0.21899			0.0760437			0.00210885	-0.196957	-0.263548	0.233666			0.00443279
RPL23A	0.886796			0.151892			0.00714165			0.709027			0.00109872	-0.221631	-0.272606	0.647562			0.0217424
RPL24	0.686569			0.00812875	-0.212482	-0.100008	0.0117416			0.000464185	-0.193502	-0.447641	0.984026			0.0666713			0.440036
RPL26	0.166036			0.00499288	-0.22763	-0.170068	0.0593802			0.65166			0.0492246			0.451257			0.00183918
RPL27	0.756213			0.0108393	-0.287653	-0.148259	0.0256267			0.058213			0.176621			0.883735			0.361119
RPL29	0.0554764			0.010622	-0.309357	-0.153049	0.0164584			0.000879099	-0.217126	-0.2718	0.0348315			0.622691			0.0793549
RPL31	0.261311			5.12718e-05	-0.334773	-0.358706	0.175056			1.49097e-05	-0.298014	-0.381594	0.0191445			0.00111872	-0.265684	-0.221934	0.13311
RPL34	0.256328			0.00591768	-0.29969	-0.173098	0.0186705			0.0659728			0.032662			0.00715115	-0.276384	-0.162429	0.0210319
RPL35A	0.452763			5.40402e-05	-0.229912	-0.423319	0.0018056			0.0388386			0.0300012			0.0896051			0.00889106
RPL36AL	0.630286			6.48115e-06	-0.251432	-0.412507	0.136942			0.117017			0.0459483			0.00141534	-0.203225	-0.3514	0.0284419
RPL37	0.620811			3.70184e-05	-0.333975	-0.302296	0.00034576	-0.323084	-0.265715	0.0133095			0.360677			0.223722			0.0404598
RPL37A	0.170946			0.00398281	-0.373143	-0.248873	0.00565924			0.0230371			0.210136			0.0458206			0.0715389
RPL4	0.888555			0.915683			0.344586			0.721839			0.157205			0.799358			0.000302764	-0.167721	-0.544219
RPL7	0.00768213			0.000924012	-0.289576	-0.234525	0.128028			0.022753			0.319962			0.01111	-0.0930439	-0.351084	0.0287165
RPL8	0.00285059			0.00391115	0.244061	0.234117	0.664167			4.12304e-05	0.339169	0.317695	0.496738			0.00453245	0.181523	0.207529	0.925411
RPL9	0.396536			0.000228319	-0.298954	-0.327692	0.0602155			0.00549966	-0.153508	-0.268757	0.0175731			0.0961641			0.00768022
RPLP0	0.301149			0.0212353	-0.335085	-0.179218	0.00761914			0.00282686	-0.0984326	-0.382735	0.104706			0.0222819			0.753676
RPLP1	0.00756511			2.10166e-08	-0.484572	-0.540986	0.145593			0.00227945	-0.393976	-0.416312	0.257131			0.0852353			0.369575
RPLP2	0.403765			2.30135e-05	-0.261194	-0.454566	0.0624168			0.0878525			0.044367			0.679056			0.0481146
RPS10	0.769071			0.00232214	-0.230504	-0.334826	0.00284352			0.668467			0.00448379			0.709376			0.0210291
RPS13	0.0186794			0.000129283	-0.426435	-0.375353	0.00762902			0.0765176			0.0262457			0.254383			0.000102344	-0.200448	-0.453203
RPS14	0.488935			0.038626			0.00781969			0.551902			0.0181525			0.701172			0.000118499	-0.254376	-0.387787
RPS16	0.86071			0.0018034	-0.26123	-0.245743	0.440332			0.937056			0.124989			0.0327351			0.0899692
RPS18	0.761921			0.0209442	-0.297839	-0.184622	0.0288958			0.421516			0.034654			0.99443			0.273356
RPS19	0.00532282			3.58308e-15	0.562154	0.450346	0.868527			2.14049e-12	0.441507	0.594101	0.277453			4.10782e-09	0.442512	0.396921	0.139947
RPS24	0.397347			0.00234173	-0.33195	-0.272318	0.13713			0.114176			0.0623953			0.125418			0.0430354
RPS28	0.426348			7.34867e-05	-0.372763	-0.430977	0.422385			0.069641			0.493693			0.193505			0.316899
RPS3A	0.210458			0.0657246			0.0133977			0.00455149	-0.233075	-0.29006	0.0690662			0.153559			0.237688
RPS6KA3	0.356059			2.84168e-05	-0.25918	-0.485326	0.0444626									0.0530703			0.332805
RSAD2							0.00037544	0.275288	0.378661
S100A10	0.0974345			1.55475e-17	-0.583043	-0.649117	0.188122			6.53594e-05	-0.428326	-0.349078	0.334426			1.57205e-06	-0.364011	-0.414084	0.45924
S100A11	0.0515355			0.723862			0.39139			0.561207			0.000268679	0.263383	0.358287	0.978023			0.300512
S100A12	0.109586			3.66669e-18	-0.509659	-0.695768	0.000352868	-0.311098	-0.257334	4.46641e-12	-0.403925	-0.615165	0.149258			3.87537e-10	-0.478481	-0.49962	0.412825
S100A4	0.0890029			0.00382306	-0.161262	-0.284039	0.915505			0.495226			0.0657427			0.455733			0.392508
S100A6	0.474358			4.9847e-10	-0.471047	-0.437217	0.268923			0.207677			0.0272311			0.0246928			0.672266
S100A8	0.0653906			3.39324e-17	-0.532369	-0.637671	0.967261			5.62636e-10	-0.3335	-0.534425	0.806363			3.09881e-10	-0.528349	-0.409756	0.439172
S100A9	0.0373811			9.75099e-18	-0.535096	-0.663899	0.994217			4.97702e-10	-0.374663	-0.524904	0.610522			3.93583e-10	-0.516474	-0.450506	0.912409
SAMD9	0.390062			4.33903e-07	0.303745	0.436759										0.000495902	0.349691	0.176686
SAMD9L							0.0459464						0.0581096			9.4689e-06	0.326611	0.360641
SAMSN1	0.193436			0.813666			0.155399			0.00574518	0.216992	0.126866	0.00491791			0.0510576			0.170174
SAT1	0.000273693			0.000112762	0.458092	0.413171	6.98392e-05	0.277015	0.30753	2.82375e-06	0.294617	0.433937	1.26628e-08	0.406913	0.502487	0.000147236	0.230241	0.384401	1.9333e-05	0.367068	0.337577
SDC4	0.566003			0.0210251	-0.132992	-0.239275	0.758907						0.00113647	0.219081	0.428284				0.844338
SDF2L1	0.39913			0.0015217	-0.24485	-0.269996	0.675743			0.135029			0.000137721	0.291099	0.398344				0.00179795
SEC14L1	0.143037			0.83394			0.80683			0.00332622	0.212463	0.295343	0.878554			0.0480284			0.273028
SEC24D				0.00935848	-0.0803783	-0.414799	0.777679						0.882936						0.314111
SEC61B	0.0077671			1.21417e-08	-0.334174	-0.54873	0.806199			2.71576e-06	-0.384358	-0.460375	0.765239			4.30993e-06	-0.3233	-0.518747	0.201135
SEC61G	0.134593			0.00796947	-0.379902	-0.399868	0.502236			0.421948			0.410189			2.28171e-06	-0.447253	-0.441837	0.853049
SEC62	0.303617			3.39796e-06	-0.275122	-0.471528	0.694564			0.363465			0.45405			0.001332	-0.249853	-0.160497	0.770887
SELT	0.907173			0.268962			0.363843						0.12348			0.00528072	0.252142	0.143767	0.474846
SEMA6B				3.98261e-08	-0.464339	-0.500076										0.000895102	-0.282083	-0.352128
SEPT9	0.0824051			0.00267485	-0.159926	-0.374163	0.176492												0.362661
SERP1	0.804119			0.0667001			0.90296			0.0107282	0.068173	0.438286	0.560107			0.000724848	0.294547	0.180965	0.451041
SERPINA1	9.91355e-05			0.0574987			0.00996931			0.0136867			0.000602378	0.282897	0.636075	9.6029e-06	0.272059	0.385674	0.0120769
SERPINB2	0.0569398			0.0180104	-0.315951	-0.164568	0.657077			0.000162823	-0.174267	-0.480269	0.181358						0.254025
SERPINB9	0.371115			0.0148645	-0.15554	-0.185516	0.975605			0.034209			0.0195041			0.0562754			0.356053
SESN2	0.332301			0.00393954	-0.182317	-0.356172
SESTD1	0.793442			0.0428549			0.672414			0.0124411	0.17965	0.0857546				0.162301
SFT2D2	0.21305			2.18972e-06	0.375098	0.43093	0.100751			0.134311			0.360401						0.65449
SGK1	0.581361			0.0116146	0.148651	0.318445	0.492869						0.703652			0.000989385	0.244956	0.486557	0.269002
SGMS1				0.00586616	-0.0552016	-0.376535	0.575534						0.58479			0.10058			0.563767
SGTB				0.00206031	0.197057	0.299	0.273162												0.475952
SH3BGRL3	0.980214			1.10586e-15	-0.497588	-0.656483	0.221892			9.14825e-06	-0.296968	-0.530688	0.59162			5.22307e-07	-0.296372	-0.545891	0.424905
SH3BP5	0.24754			0.0247609			0.198084			0.0832453			0.107362			0.000167882	-0.288917	-0.385973	0.408572
SIAH2	0.762422						0.407166									7.54952e-05	0.29038	0.317484	0.0620235
SIGLEC7																			4.08829e-05	0.271133	0.432276
SIPA1L1	0.815832			0.923114			0.81424			7.46973e-05	0.367709	0.281724	0.71037			0.0628619			0.141324
SIRPA	0.981933			0.834851			0.897185						0.00383053	0.17211	0.293671	0.919512			0.00909677
SLAMF7	0.330397						0.0701394			2.08027e-09	0.340362	0.563371	0.00325691	0.0895695	0.481351	4.04631e-12	0.455686	0.635225	0.00727908
SLC11A1	0.240748			1.47792e-10	-0.479297	-0.638195	0.640691			3.89449e-08	-0.329822	-0.497162	0.704622			0.00669764	-0.244419	-0.412446	0.616557
SLC16A10				0.00398468	-0.396265	-0.700161
SLC16A3	0.447979						0.022491			0.800748			0.695268			0.00157387	-0.170647	-0.454328	0.215889
SLC25A5	0.000544089			0.00062952	0.270717	0.340615	0.852412			0.00594418	0.104782	0.394829	0.589894						0.807381
SLC25A6	0.112534			0.0880567			0.308635			0.03902			0.0309014			0.01411	0.249234	0.233389	0.00903749
SLC2A3	0.128004			1.0706e-09	-0.40856	-0.514495	0.144916						0.443106			1.57988e-05	-0.406179	-0.334376	0.0574225
SLC2A6	0.389252			2.31877e-05	0.26299	0.394935	0.00289863			0.00464245	0.21508	0.554412	8.98105e-06	0.26125	0.530376	2.24737e-08	0.333063	0.513899	0.399941
SLC30A1	0.79248						0.256499			0.467101			0.690204			0.0205444	0.143085	0.296208	0.305534
SLC31A2	0.00625858			0.0885938			0.0171526			8.43186e-05	0.195534	0.432375	0.00982809			0.000142336	0.316603	0.283806	0.894028
SLC39A8	0.492792			0.00750587	-0.208307	-0.193667	0.0265616			0.397798			0.0127939			0.116997			0.00278824
SLC43A3	0.539959			0.960244			0.281283						0.000145868	0.294713	0.408691	0.879651			0.317808
SLC44A1	0.363339			2.72319e-14	-0.467936	-0.628729	0.0188262			0.00412407	-0.0933363	-0.452988				0.00749719	-0.0826558	-0.356312	0.0201078
SLC7A1				0.0128194	-0.156458	-0.263665										0.174331
SLC7A11				1.16684e-10	-0.405106	-0.578932	0.402905			1.65076e-05	-0.315238	-0.457511	0.722474			9.69808e-06	-0.435294	-0.310103	0.231228
SLC7A5	0.299664			0.0283841						0.0183999						0.00708774	-0.199742	-0.255873
SLC7A7	0.177446						0.446599						0.000960086	0.2579	0.439045	0.0806262			0.208212
SLC8A1	0.525369									0.0186982			3.77115e-07	0.394472	0.388543				0.00529632
SLC9A8										0.00601477	0.294155	0.24181
SLIRP	0.199733			0.172839			0.713141			0.236512			0.789794			0.00127823	0.127882	0.335118	0.258708
SMARCA5	0.990979						0.847377			0.00693049	0.0602162	0.426232	0.814709			0.190374			0.410576
SMCHD1	0.485383			0.00143471	0.227258	0.26791	0.144814			0.0147595			0.880862			0.002715	0.225376	0.327571	0.539412
SMCO4	0.973136			0.000121598	0.365594	0.234258	0.000273956	0.204682	0.306923	0.00541007	0.121584	0.244734	0.000861559	0.131871	0.544294	0.00241344	0.370148	0.624547	0.148467
SMOX																1.16808e-05	-0.323459	-0.418282
SMPDL3A	0.180384			0.00449453	0.541748	0.272827	0.0333125			1.19301e-07	0.396082	0.413777	0.00218732	0.169957	0.307624	2.08673e-08	0.427752	0.511637	0.0945896
SNF8	0.194101			0.00411186	-0.214404	-0.287698	0.459658			0.1069			0.00155997	0.219125	0.276791	0.129121			0.681691
SNRPB	0.590441			0.0970486			0.536813			0.00130437	0.176353	0.328835	0.669127			0.0299688			0.130341
SNRPD1	0.463073			0.0108457	0.242269	0.267049	0.216589						0.893206						0.140089
SNRPF	0.203132			0.107359			0.561803						0.429356			0.00138732	0.327496	0.258217	0.876267
SNRPG	0.0365661			0.081738			0.597698			0.0035457	0.120964	0.287712	0.034894			0.159155			0.273475
SNX10	0.58384			2.09268e-06	0.387694	0.285871	0.00122922						9.23242e-05	0.400971	0.654437	1.37445e-08	0.373069	0.647853	0.00511265
SNX9	0.114231			0.0388896			0.804866			0.251902			0.342622			0.00479023	-0.220034	-0.335771	0.241297
SOAT1	0.251689			0.000120099	-0.143549	-0.488864	0.710764									0.263489
SOD1	0.0592142			0.000120843	0.246426	0.35335	0.300062			0.000135439	0.196193	0.342209	0.0342917			0.00671285	0.266834	0.139273	0.803324
SOD2	0.268339			0.0626441			0.163449			0.835669			0.0797174			0.0904966			9.49649e-05	0.317767	0.429268
SOS1																0.00586809	0.246838	0.0788266
SP100	0.230098			0.217034			0.377421			0.0869905			0.308446			0.00243237	0.173622	0.158481	0.945489
SP110	0.389876			2.51792e-06	0.27502	0.425117	0.126992			0.0094414	0.139603	0.274183	0.54566
SPAG7	0.762376			0.000572765	-0.161413	-0.383043	0.217877						0.236179			0.492413			0.3814
SPAG9	0.0169235			0.000890086	-0.255818	-0.445127	0.0854462			0.137127			0.924564			4.15074e-05	-0.336393	-0.375207	0.36489
SPATA13	0.578591			0.0030479	0.10016	0.317417	0.94441												0.23342
SPCS2	0.685445			0.00834466	-0.109896	-0.316171	0.682782						0.886517			0.108339			0.0536189
SPCS3	0.465577			0.00183085	-0.187841	-0.335285	0.467307			0.835655			0.374731			0.00272509	-0.197909	-0.494071	0.0473485
SPG21	0.423986						0.331511			0.421816			7.07498e-05	0.362756	0.230938	0.232943			0.188976
SPHK1	0.584072			0.000582456	-0.209206	-0.376445	0.921758			0.000409263	-0.320423	-0.272638	0.959258			0.000757844	-0.299772	-0.244737	0.427119
SQRDL	0.488539			0.0761169			0.599165						0.385725			0.00740214	0.205979	0.217964	0.395701
SRGN	0.0486244			3.05026e-06	-0.268858	-0.460129	0.756649			0.0773099			0.177429			0.293655			0.626501
SRI	0.0612888			2.93558e-08	0.392925	0.448055	0.00413049			4.94313e-07	0.255379	0.471744	0.104149			0.000320308	0.318048	0.642389	0.108867
SRSF10	0.168874						0.69564			0.00974747	0.251627	0.231355	0.264995
SRSF3	0.139259			0.0057079	-0.145822	-0.364552	0.0696772			0.017583			0.12409			0.0157359	-0.239776	-0.262004	0.535002
SRSF5	0.0411307			0.347917			0.443314			0.00301017	0.174103	0.374197	0.507384			0.658768			0.633286
SRSF7	0.582275			2.55057e-06	0.33795	0.481451	0.382211			0.00245306	0.178864	0.236624	0.622956			0.000202615	0.268139	0.297711	0.753163
SSB	0.384596			0.00169111	0.160755	0.347938	0.664582									0.0234856			0.182732
SSR2	0.0321026			0.0105779	-0.117026	-0.348304	0.707258						0.778246			0.00469363	-0.213239	-0.36381	0.623544
SSR4	0.993677			0.000632399	-0.244044	-0.306562	0.604757			0.379373			0.0240708			0.00207371	-0.334384	-0.190655	0.742894
ST8SIA4	0.900445						0.677976			0.00068419	0.255798	0.0836829
STAG2	0.486587			0.313303			0.126551			0.00930963	0.0554052	0.333637	0.598828			6.56957e-06	0.301095	0.412201	0.903653
STAT1	0.407113			0.0319208			0.0761105			0.00480612	0.0387492	0.320534	0.249351			0.00117782	0.187318	0.417087	0.841903
STAT2	0.241282			4.10181e-05	0.268956	0.375799	0.0829298			0.000128302	0.311965	0.384182	0.793054
STAT4				6.75786e-05	0.267949	0.362678				0.0828388						4.84107e-05	0.260184	0.408101
STAT5A	0.818795						0.0582835			0.00998262	0.129773	0.135045
STK10	0.0939312			0.0163456	0.0869433	0.318951	0.284807			0.115829			0.648633						0.857738
STK17B	0.839574			0.0106583	0.196345	0.347625				0.334602			0.796308			0.238223			0.0188207
STK24	0.169214			3.35156e-09	-0.432986	-0.662959	0.105803						0.898466			0.00340055	-0.243287	-0.345633
STK38	0.561914									6.43552e-06	0.26859	0.504797							0.627489
STK38L	0.95885			0.00969086	-0.151108	-0.592125
STK4	0.376124			0.0136854	0.140284	0.300611	0.482244			0.119929			0.715455			0.000493494	0.29969	0.15991	0.885918
STK40	0.931011			0.00721881	-0.179568	-0.219435	0.434653			0.447521			0.527477			0.645217			0.378447
STOM	0.436846						0.000125773	0.383783	0.486067				3.06189e-05	0.207303	0.429759
STX11	0.26669			0.00103294	0.22809	0.337933	0.0293011			2.80154e-05	0.324394	0.251195	0.259204			0.0167597	0.212696	0.118388	0.467659
STX3				0.000222046	-0.292775	-0.442163	0.556335						0.0743584						0.151443
STXBP2	0.00016025			0.019194	0.3459	0.131979	0.141229			3.62651e-05	0.304757	0.452396	0.00409193	0.130189	0.507416	5.58979e-05	0.3597	0.192968	0.162101
SUB1	0.178556			7.5332e-09	-0.41729	-0.493066	0.10641			0.0330428			0.0701432			0.0252227			0.0832769
SUMO1	0.610353			0.00044506	-0.242345	-0.363519	0.259807			0.518835			0.786699			0.20721			0.901627
SURF4	0.131683			2.1962e-05	-0.342537	-0.354665	0.335272									0.243273			0.0478601
SWAP70	0.047604			0.225352			0.114775									0.0176841	0.266239	0.216512
SYK	0.68521			0.0309179			0.417744			0.551336			0.00265831	0.183548	0.365095				0.0702489
SYNGR2	0.0856366			1.51261e-05	0.29923	0.432911	0.884519						0.661292						0.164115
TACC1	0.524963			0.447694			0.563842			0.00115405	0.175127	0.408747	0.347028			0.418089			0.990452
TAGLN2	0.570588			0.00105326	-0.20235	-0.314875	0.162887			0.218703			0.0253358			0.00982133	-0.153167	-0.317938	5.22692e-05	-0.237003	-0.34565
TANK	0.207892			0.0326111			0.82976			0.00032538	0.119096	0.448808	0.815598			0.0002859	0.27683	0.352756	0.72641
TAOK3	0.276955			7.77521e-05	0.298044	0.279101	0.985957			1.09565e-07	0.321742	0.557883	0.0847921			0.00295183	0.244411	0.230343	0.496236
TAP1	0.609788			0.000273036	0.251408	0.354486	0.0483971			9.67449e-07	0.241765	0.521989	0.0883368			0.000653967	0.16743	0.427142	0.281398
TCF7L2	0.177546			4.15306e-09	0.357493	0.5639							0.000166841	0.289665	0.566432	1.19064e-07	0.404761	0.50616	0.0311751
TCIRG1	0.606835			0.0111648	0.185707	0.229254	0.188272						0.560129						0.383718
TDP2	0.377909			0.00122454	-0.258399	-0.658823	0.642027			0.00884756	0.0116689	-0.430102	0.865145						0.900631
TET2	0.243748			0.793648			0.247666			0.00479347	0.291276	0.0755263				0.0728533			0.693297
TFDP1	0.0402216			1.4192e-05	-0.263891	-0.44469	0.543443			0.000195277	-0.187846	-0.534541							0.539415
TFEC	0.468189						0.000613999	0.267271	0.2149				0.241602						0.80558
TGFB1	0.162507			1.6802e-07	-0.281794	-0.603455	0.398387			0.107073			0.0856955			0.00658274	-0.148823	-0.477275	0.18537
THBS1	0.026158			2.39351e-10	-0.469189	-0.48726				4.48347e-06	-0.245007	-0.477391				0.000318108	-0.352404	-0.278111
THEMIS2	0.117267			0.0292391			0.376071						0.00419762	0.173892	0.399016				0.238293
TICAM1	0.960599						0.480778									0.0160891	0.0371175	0.297273	0.422436
TIMM8B	0.373456			0.351484			0.429861						0.608222			0.00698723	0.137638	0.194527	0.888928
TIMP1	0.0404146			0.0734287			0.76927			0.00122105	0.237575	0.262272	0.974133			0.122856			0.720115
TIPARP	0.155744			0.00477695	0.210672	0.151036				0.00580235	0.10001	0.3292				0.0031467	0.179904	0.346346
TLE4	0.807674			0.0206266	0.152954	0.33685	0.896937			0.0177772			0.831585			2.68233e-05	0.231583	0.392721	0.604321
TLN1	0.818879			0.437837			0.0172096			0.0015543	0.16372	0.373536	0.981021			0.368705			0.783238
TLR4	0.0162774						0.0435059									0.0098323	0.192221	0.351767
TMA7	0.33039			0.0102549	-0.157609	-0.207407	0.0423414			0.527557			0.727963			0.277115			0.675303
TMBIM4.1	0.01748			0.034668			0.315617			0.00452582	0.210752	0.203888	0.366029			0.00293436	0.209368	0.270206	0.405071
TMED2	0.957396			1.62853e-06	-0.244356	-0.462515	0.294854			0.560596			0.666927			0.0450256			0.578165
TMED5	0.203457			0.113162			0.385786						0.951713			0.00171269	-0.295104	-0.305723	0.697711
TMED7	0.455071			0.000433365	-0.217042	-0.456672	0.572749												0.491532
TMEM106A	0.739945			0.78035									0.00346828	0.187059	0.393908	0.00794003	0.0921051	0.522887	0.033397
TMEM176B	0.613363						1.12286e-05	0.351932	0.28553										0.000159292	0.342062	0.33395
TMEM50A	0.88587			0.227992			0.599013			0.859357			0.914264			0.00174302	0.187287	0.310016	0.0831784
TMEM9B	0.252824			0.0620467			0.954018			2.70532e-06	0.37231	0.440843	0.974129			0.388482			0.713991
TMSB10	0.562696			0.0467501			0.724923			0.862095			0.00297477	0.260145	0.261804	0.150406			0.586447
TMSB4X	0.00071612			1.57e-08	0.436274	0.369103	0.207623			7.066e-10	0.353041	0.593057	0.00161306	0.229738	0.309922	3.87598e-07	0.340119	0.365734	0.00426314
TNF	0.455917			6.71067e-08	0.448143	0.382639	0.652508			0.00148057	0.0800547	0.459559	0.182365
TNFAIP2	0.280586			0.000881554	0.233809	0.308258	0.0878337			0.00373393	0.1859	0.284434	0.00169158	0.171959	0.352126	0.00293224	0.132962	0.39544	0.314259
TNFAIP6	0.413368			0.000226366	0.216046	0.323998	0.355282			0.10808			0.680473			9.99921e-05	0.230484	0.371024	0.120867
TNFRSF12A	0.733573			0.00102495	-0.162804	-0.470688	0.0932085												0.813391
TNFRSF14	0.14736						0.0700211			0.0966248			0.00304743	0.188488	0.340669				0.00781444
TNFRSF1B	0.707793			6.42851e-07	-0.381683	-0.554887	0.00771871			8.76588e-09	-0.301084	-0.615021	0.631026			0.000332701	-0.283782	-0.302995	0.468624
TNFSF13B	0.866374			4.01336e-05	0.306926	0.32095	1.94515e-05	0.352886	0.253715	0.00497447	0.196769	0.311887	0.172527			0.0605352			0.296175
TNIP2	0.377714			0.861175			0.0209783			0.00995594	0.0776706	0.416722	0.0418775			0.05479			0.5038
TNIP3				0.00596198	-0.266276	-0.177211	0.684737			0.0232436			0.326721			0.346792			0.170182
TNKS2	0.466229						0.468218						0.503964			0.0196376	0.151269	0.175814	0.605341
TOMM7	0.40734			0.119117			0.173757			0.00213043	-0.285532	-0.290991	0.0970407			0.499227			0.311576
TPM3	0.209036			0.663961			0.539663			0.00241964	0.22207	0.00872617	0.00720568			0.35667			0.0917043
TPM4	0.0641949			1.31963e-17	-0.524784	-0.663117	0.985249			3.58419e-06	-0.255806	-0.453784	0.745051			1.16684e-08	-0.377647	-0.4929	0.156439
TPRA1	0.233113			0.0213896	0.204787	0.214858	0.375613			0.0210308			0.451039			0.0673574			0.614605
TPST1				0.000397933	-0.200003	-0.489953
TPT1	0.125912			2.69044e-13	-0.491814	-0.469677	0.0014921			6.78227e-06	-0.279157	-0.48257	0.000726357	-0.21331	-0.289938	1.66149e-05	-0.395916	-0.33443	4.31448e-06	-0.27124	-0.409687
TRAM1	0.0756378			0.150762			0.124592			0.463333			0.751612			0.00229173	-0.268213	-0.303502	0.148801
TREM1	0.982844			0.0100441	-0.344556	-0.692195	0.221019						0.367865			3.03129e-06	-0.356965	-0.477841	0.969224
TREX1	0.129963			2.39406e-05	0.250421	0.413349	0.282143									0.0170019	0.316824	0.128212	0.1901
TRIM22	0.3367			0.0301918			0.483457			0.0037221	0.187106	0.291416	0.0536192			0.000547054	0.207834	0.373207
TRIM27							0.933894						0.00206558	0.240266	0.425033				0.588461
TRIM38	0.380303			0.526212			0.766113			0.0171704			0.764604			0.00181041	0.207518	0.296998	0.101502
TRPS1				0.00236894	-0.358015	-0.692577
TSC22D1	0.988768			0.000836958	-0.379166	-0.251727	0.118845						0.167655			0.312745			0.786616
TSG101	0.958918						0.172293						0.310083			0.00206463	0.238679	0.322153	0.154589
TSPAN14	0.00934092						0.173063						0.000737575	0.266033	0.355113				0.00375867
TSPO	0.457317			4.52713e-05	-0.220933	-0.419782	0.0326729			0.482976			0.0120863			0.15092			0.695253
TTC3	0.377234						0.276874									0.0159733	-0.211108	-0.320327	0.0367514
TUBA1B	0.0691489			6.55285e-05	0.260926	0.339302	0.545043			0.00104947	0.161229	0.394437	2.08187e-05	0.314475	0.354828	6.20376e-06	0.273814	0.368036	0.0094687
TXNIP	0.296851			0.000117344	-0.383033	-0.607427	0.228034						0.349323			0.000927445	-0.216214	-0.310515	0.155747
TYMP	0.00146722			1.84275e-06	0.348395	0.370568	0.00467071			1.53946e-06	0.19742	0.490646	3.29123e-05	0.213246	0.553501	0.000114935	0.239146	0.352548	0.187949
UBA52	0.639038			0.00193394	-0.25563	-0.196722	0.0146902			0.0121776	-0.144065	-0.250679	0.363818			0.131495			0.0878089
UBAC2	0.588888			0.000449543	-0.194989	-0.421972										0.329476			0.463526
UBE2A	0.825458			0.0123379	0.278681	0.177543	0.775606			0.0133718			0.449326			0.0716857			0.374617
UBE2E1	0.929492			0.00441259	0.297041	0.271966	0.346632						0.836696			0.00207375	0.166505	0.321645	0.889387
UBE2J1	0.267532						0.206926			0.00516854	0.250712	0.200159	0.00461136						0.00149654
UBE2L6	0.512291			2.81897e-06	0.25343	0.387531	0.00293756			0.000137512	0.233336	0.319518	0.00706201			2.06497e-05	0.296458	0.305496	0.72201
UBE2Q1	0.841654						0.214168						0.974634			0.0202591	0.206184	0.29231	0.733975
UBE2W	0.375555			0.517669			0.000350355	-0.248082	-0.423399				0.959595			0.104173			0.0707382
UBE2Z	0.131796			0.00751306	0.156869	0.50337	0.191946			0.00611447	0.153558	0.416378	0.966167			0.178025			0.275825
UBL5	0.0602193			0.870357			0.63629			0.903733			0.00350053	0.191223	0.394157	0.500469			0.997578
UBXN1	0.277824			0.661746			0.469288			0.00276705	0.250909	0.333294	0.815705						0.442654
UCP2	0.0946857			0.169913			0.197951						1.87607e-07	0.344861	0.49205				0.00303491
UGP2	0.410657						0.477351						0.000428434	0.25736	0.399287	0.0622337			0.338789
UNC93B1	0.491904						0.376287						0.000966095	0.225848	0.301167				0.714777
UQCRH	0.431798			0.00312582	-0.205999	-0.389969	0.205749			0.260012			0.973142			0.00998414	-0.154176	-0.37935	0.00185869
USP16	0.459158			0.493485			0.188723			0.686048			0.00106592	0.266107	0.474854	0.790926			0.783668
UXS1	0.657943						0.837346			0.00825049	0.116989	0.286535							0.465745
UXT	0.809593			0.000534354	-0.187579	-0.372557	0.632609			0.132926			0.128441			0.12469			0.819884
VAMP5	0.0146033						0.000257709	0.268124	0.287677				0.0770301						0.135107
VASP	6.59784e-06			1.93295e-07	0.430577	0.336286	0.66148			1.9371e-08	0.313877	0.42146	0.0051273			1.38174e-08	0.42331	0.398648	0.0118141
VCAN	0.00503779			1.00729e-07	-0.33202	-0.502994	0.706864			0.516519						0.164873			0.156089
VEGFA	0.000700253			3.02625e-08	-0.378365	-0.51516				0.000306274	-0.122163	-0.415269				0.00141056	-0.27968	-0.449241
VIM	0.15936			8.73219e-12	-0.46754	-0.50155	0.0163791			0.00282365	-0.181934	-0.231447	0.606272			1.85529e-05	-0.439671	-0.338324	0.921411
VIM-AS1	0.220621			0.106474						0.703876						9.14768e-05	-0.289182	-0.425514
VMO1																			1.0718e-05	0.341458	0.356192
VPS29	0.619301			0.174439			0.22871			4.37289e-07	0.266965	0.501359	0.727514						0.119539
WARS	0.00346587			1.91512e-11	0.365192	0.624148	0.01281			2.25723e-07	0.252868	0.457993	0.000380123	0.212751	0.491357	1.70258e-08	0.39007	0.527497	0.494379
WAS	0.197771			0.000195991	0.275809	0.340114	0.191006						0.147401			0.0273157			0.769247
WDR11	0.469326						0.283245			6.95876e-05	0.255938	0.451069				0.0441864			0.243933
WHSC1L1	0.0279988			0.678638			0.0968603												0.000267257	-0.349726	-0.383069
WIBG	0.5273			0.00943287	-0.142251	-0.293866	0.992976						0.0981379						0.557922
WIPF1	0.50841						0.414172			0.0114839	0.123814	0.316129	0.794681			0.194515			0.0931887
WSB1	0.161296			1.80156e-05	0.310102	0.354058	0.000816617	0.250944	0.240089	5.40159e-06	0.152026	0.537398	0.00142697	0.167558	0.460974	2.38726e-07	0.336971	0.496307	0.170265
XAF1	0.538735			7.66634e-06	0.293289	0.464232	0.672209			3.03206e-05	0.223428	0.50863				3.48008e-05	0.294595	0.434671
XBP1	0.56582			0.792833			0.163912			0.0121739	0.0738583	0.399856	0.130803			0.782137			0.122875
XRCC6	0.206009			0.558298			0.446146			0.00841567	0.249955	0.37275							0.738153
XRN1	0.274317			0.175177			0.945837			0.000233944	0.236627	0.378362	0.147988			0.0168644	0.101032	0.151494
YBX1	0.029696			0.0243091			0.528906			4.57147e-07	0.410914	0.361273	0.0229884			1.19614e-10	0.480738	0.40745	0.00777673
YBX3	0.530508			0.0523597			0.258192			0.230177			0.00413445	0.228791	0.229937	0.902424			0.593242
YWHAB	0.185488			0.939124			0.960571			0.00370583	0.161012	0.376341	0.0744036			0.229302			0.967858
YWHAG	0.723308			0.0109134	-0.136743	-0.359162	0.572194						0.819264			0.0383071			0.554816
YWHAZ	0.592855			9.65996e-08	-0.329404	-0.504765	0.349201			0.0555883			0.615226			2.36883e-06	-0.368758	-0.414348	0.254979
ZC3HAV1	0.0186253			6.55541e-05	0.268916	0.395625	0.960113			0.000160239	0.210714	0.360335	0.597273			0.0151588	0.401683	0.113546
ZFAND5	0.0344336			0.000389347	0.258228	0.45677	0.680373			0.000340044	0.298057	0.392518	0.00120776	0.173226	0.259562	0.00424505	0.150722	0.5172	0.870955
ZFP36	0.7241			0.0464474			0.0449425			2.60753e-05	0.27861	0.386773	0.0683176			6.78199e-05	0.356346	0.297226	0.341765
ZFP36L2	0.423563																		0.000171088	-0.226197	-0.403609
ZKSCAN1	0.415316			0.0169525	-0.129658	-0.429946	0.0355336									0.00845189	-0.251182	-0.336575	0.678194
ZNF267	0.981835			0.236304			0.276185			0.00898564	0.200816	0.404248	0.998884			0.297487			0.146535
ZNF292	0.802312												0.0105971						5.72736e-05	-0.324885	-0.235211
ZNFX1	0.286643			7.02871e-05	0.294156	0.346221	0.676158			0.00184235	0.122064	0.271673	0.0602439			0.0175051	0.118359	0.549057

## Sheet: DNAJC15
Genes	UT meta p-value	UT v2 r	UT v3 r	3hCA meta p	3hCA v2 r	3hCA v3 r	24hCA meta p	24hCA v2 r	24hCA v3 r	3hMTB meta p	3hMTB v2 r	3hMTB v3 r	24hMTB meta p	24hMTB v2 r	24hMTB v3 r	3hPA meta p	3hPA v2 r	3hPA v3 r	24hPA meta p	24hPA v2 r	24hPA v3 r
significance_threshold	0			6.3618e-05			0.0033841			0			0.00114693			0			4.98579e-05
AC147651.4							0.0661606						0.000228563	-0.388938	-0.273396				0.223252
ADAP1	0.141635						0.0225801						5.62236e-05	-0.403585	-0.299042				0.871307
AGPAT3	0.501974						0.00275197	-0.254005	-0.320408				0.532305						0.204269
AK4				0.655007			0.00248768	-0.239106	-0.359817				0.756345			0.270092			0.856698
ANAPC11	0.262102			0.949498			1.60408e-07	-0.400305	-0.468554	0.493569			0.0689189			0.483628			0.0134222
APOBEC3C	0.691763						0.0032394	0.213706	0.347109
ARF4	0.960804			0.849373			0.000711913	-0.262041	-0.395947	0.456308			0.352448						0.49954
ARHGAP10							0.000810511	-0.328499	-0.41867
ARPC1B	0.496474			0.0183053			0.00104037	-0.22317	-0.377073	0.0018083			0.371014			0.238001			0.305423
ARPC2	0.728089			0.144526			0.000103188	-0.366564	-0.439317	0.0657624			0.154859			0.330151			0.269308
ATF3	0.438244			0.476138			0.00252634	-0.290826	-0.341876	0.186693			0.0517125			0.142624
ATP5J	0.14897			0.153548			7.71933e-08	-0.41772	-0.423358				0.421599						0.211555
ATP5J2	0.982889			0.0713006			0.000253077	-0.270842	-0.41559				0.299526			0.222936			0.1108
ATP6V0B	0.633463			0.636061			0.000579424	-0.294656	-0.572285	0.357291			0.194467			0.873385			0.58572
BATF3	0.41923						0.0398258						0.000180969	-0.353074	-0.415284
BCL2L1							0.00264606	-0.263893	-0.262792				0.982919						0.745949
BID	0.32755			0.4019			0.00260125	-0.158281	-0.426464	0.771974			0.271214			0.337478			0.195075
BRD7	0.932886			0.773557			0.549745						0.00108821	-0.261351	-0.407418	0.0939463			0.0495227
BRI3	0.202631			0.86744			0.00273929	-0.238467	-0.338915	0.0853108			0.0150328			0.86874			0.167711
BRMS1	0.671704						0.000928599	-0.348741	-0.204873										0.392788
BSG	0.479703			0.234125			0.00100504	-0.341784	-0.202356				0.411412			0.13916			0.858811
C11orf48	0.969461						0.405702						0.000888415	-0.283363	-0.328404				0.554594
C19orf10	0.776531						1.27411e-05	-0.29692	-0.504986	0.110868			0.00681978			0.0316119			0.000833967
C20orf24	0.943908			0.495259			0.000623564	-0.266645	-0.460258	0.221698			0.267529			0.546951			0.509753
C6orf106							0.00085344	-0.261179	-0.475075				0.935812
C8orf59	0.897507			0.936277			0.00134885	-0.259631	-0.356851				0.206744			0.47927			0.135054
CALM1	0.0439738			0.92484			0.00157955	-0.337482	-0.26469	0.416598			0.35793			0.593942			0.246235
CALR	0.490863			0.426702			0.00126232	-0.237512	-0.441581	0.26749			0.100322			0.621129			0.467407
CALU							4.11308e-06	-0.423369	-0.362779				0.628438						0.864782
CD151	0.801691						0.000497258	-0.330796	-0.332462	0.325498			0.954796			0.917185			0.917919
CD33	0.239446						0.00313076	-0.272661	-0.249271
CD40							0.00290881	-0.293415	-0.212781				0.315015						0.128327
CDK2AP2	0.823597						0.00122971	-0.238866	-0.366221				0.543423						0.542916
CDKN2D							0.453322						0.00020878	-0.32652	-0.443842				0.395237
CEBPA							2.32005e-07	-0.371948	-0.50146
CFL1	0.601738			0.355273			0.000222678	-0.24296	-0.410522	0.469976			0.128982			0.817635			0.113101
CHCHD10	0.870298			0.923157			1.15752e-05	-0.321985	-0.396374	0.840779			0.540125			0.115288			0.400958
CHCHD2	0.107299			0.00590915			3.58885e-07	-0.29375	-0.567348	0.0799666			0.851367			0.616547			0.624549
CHST11							0.000816002	-0.365985	-0.353189				0.0178695						0.146705
CHTOP	0.410245			0.407942			0.00066433	-0.301887	-0.406204				0.148262			0.630725			0.765146
CLTA	0.492067			0.010543			0.000353656	-0.358972	-0.321245	0.533004			0.18183			0.503664			0.484133
COX16	0.128561			0.878071			0.00239995	-0.214951	-0.306028	0.116164			0.413592			0.764704			0.284819
COX17	0.857954			0.534999			4.80965e-05	-0.32772	-0.374047	0.0920151			0.00487285			0.175509			0.0682546
COX5A	0.149038			0.633941			3.35095e-05	-0.313481	-0.420465	0.19859			0.169472						0.0407088
COX8A	0.752331			0.000792225			7.02058e-05	-0.263864	-0.510923	0.632986			0.306024			0.60296			0.00653426
CPM							6.93443e-05	-0.296644	-0.366321				0.0713233						0.534533
CSNK2B	0.204263			0.290144			0.000820494	-0.289692	-0.40926				0.1773						0.0325812
CTDNEP1	0.555483						0.000768412	-0.405692	-0.153833				0.0816275						0.13959
CYP1B1	0.754217			0.746108			0.000986118	-0.257824	-0.37152	0.0616105			0.237526			0.0477084			0.601314
DDX21	0.58005			0.0861286			8.52886e-06	-0.379972	-0.46396	0.897788			0.0287261			0.0763386			0.50293
DPYSL2	0.740896						0.000144547	-0.311017	-0.426282										0.18075
DUSP23	0.357793						0.000524511	-0.189255	-0.465285										0.375521
DYNLL1	0.752754						0.00150864	-0.210712	-0.40367	0.561426			0.0233828			0.00166742			0.0461445
EMP1	0.490501			0.457298			3.37878e-05	-0.428582	-0.264616	0.688977			0.00357963			0.359116			0.545599
ENY2	0.203221			0.396759			0.000970102	-0.280391	-0.333345				0.116998			0.230854			0.00105266
FAM96B	0.228701			0.727977			0.000626443	-0.22482	-0.410731	0.97568			0.539575			0.341656			0.0966844
FERMT3	0.336807						0.0205912						0.00114693	-0.40269	-0.247095	0.520048			0.656722
FKBP1A	0.0650712			0.888519			0.000428053	-0.280598	-0.345765	0.0246079			0.428496			0.887206			0.743056
FKBP2	0.992873			0.0273364			6.85867e-05	-0.24416	-0.51418	0.814252			0.0630789						0.993971
FUOM	0.758476						0.000531372	-0.158946	-0.429909				0.198773						0.730327
GMFB				0.563965			0.00149799	-0.204487	-0.500447				0.539808			0.730235			0.815601
GNAI2	0.22425						0.00219394	-0.315412	-0.25248				0.0617424			0.547083			0.00136337
GNB2	0.190413			0.0180622			0.168333			0.159871			3.83895e-05	-0.34937	-0.406077	0.212623			0.158352
GPX1	0.845229			0.312429			8.90917e-05	-0.356341	-0.330334	0.136427			0.200473			0.0391127			0.0247446
GPX4	0.27011			0.91001			0.00130768	-0.315006	-0.436289	0.919919			0.271265			0.0969431			0.315728
GSN							0.000342772	-0.268461	-0.410264										0.691605
GTF3C6	0.882857			0.644372			0.00138143	-0.296043	-0.600318	0.915414			0.364826			0.455503			0.163435
HBEGF							0.000905773	-0.266369	-0.269937				8.55011e-05	-0.321405	-0.431585	0.873098			0.981976
HIGD1A	0.443877						0.000298276	-0.233826	-0.373794	0.717274			0.116289			0.33767			0.258583
HPCAL1	0.731742						0.00136648	-0.25907	-0.371269				0.629614			0.668381			0.487556
HSBP1	0.737859			0.970623			9.51135e-05	-0.360276	-0.554399	0.0276462			0.0177665			0.739868			0.193364
HSP90AA1	0.174394			0.42634			3.3275e-05	-0.306138	-0.510776	0.0883368			1.80628e-06	-0.334238	-0.600974	0.339251			0.223614
IL10RB	0.18004						0.00168616	-0.251597	-0.236355	0.601651			0.435307			0.276925			0.520045
IL3RA				0.871835			0.00159386	-0.286216	-0.307696	0.273463			0.0848319						0.404989
INHBA				0.767483			0.118003						0.000263685	-0.288908	-0.311711	0.927139			0.716897
ITPRIPL2				0.587311			0.00837634						0.000648058	-0.281917	-0.277948	0.435017			0.896577
JTB	0.308006			0.318105			0.0015818	-0.321514	-0.262892	0.84837			0.171731			0.514581			0.000672708
KCNN4							0.00111425	-0.227404	-0.426453				0.00217225						0.974346
KRT10	0.104947			0.0120262			0.00208792	-0.249779	-0.30505	0.255211			0.010237			0.73073			0.323974
LAMTOR1	0.480076			0.172126			0.000877034	-0.183646	-0.385064				0.0775627			0.910178			0.070045
LAT2	0.791571						0.00290714	-0.19906	-0.35552				0.0348462						0.422664
LEPROT	0.0338146			0.421366			0.000343984	-0.260919	-0.4966	0.688718			0.258427			0.471589			0.669695
LINC00998	0.716814			0.418454			0.00300997	-0.186776	-0.301689				0.733024						0.263287
LSM4	0.837471						0.0021137	-0.287551	-0.325486				0.790138						0.488227
LSP1	0.786667			0.955182			0.000106331	-0.194958	-0.478086	0.307602						0.782757
MAPK6	0.624102			0.115809			0.00192879	-0.249068	-0.283189	0.18782			0.107056			0.980954			0.433287
MCUR1							0.000138026	-0.192527	-0.467637										0.517634
MGAT1	0.295402			0.836586			0.00169282	-0.233697	-0.47191	0.646309			0.55413			0.273532			0.0945905
MIR155HG	0.24217			0.509881			0.00180507	-0.351812	-0.176765	0.59058			0.0759827			0.0762179			0.130749
MRAS							0.0026559	-0.222768	-0.438291				0.0554311						0.0877648
MRPL11	0.0868302						0.00178097	-0.225978	-0.280249										0.0145133
MRPL17							0.00105869	-0.222826	-0.173698
MRPL47	0.681105						0.000250324	-0.395479	-0.257984				0.483885			0.88349			0.066819
MRPL51	0.156148			0.997342			0.0319333						0.139973						4.98579e-05	-0.281847	-0.53323
MRPL52	0.103162			0.423093			0.000100779	-0.374604	-0.304972	0.685762			0.00431339						0.00323772
MRPS15	0.941139						1.75477e-05	-0.360394	-0.452906										0.0286109
MRPS5	0.310746						0.000584783	-0.274521	-0.396584				0.818541						0.274939
MRPS6	0.531024						0.00444288						0.0179452			0.452179			4.33758e-06	-0.268269	-0.544802
MSRA	0.349475						0.00280001	-0.196487	-0.30824										0.408822
MT-ND1	0.855539			0.853267			0.000937737	-0.315824	-0.3455	0.589564			0.13782			0.577165			0.420124
MTHFD2	0.296073			0.148212			0.00070552	-0.31036	-0.256782	0.540253			0.16721			0.9572			0.0229523
MYL6	0.0799661			0.280518			0.00168692	-0.210846	-0.427817	0.482515			0.126656			0.319372			0.470351
N4BP2L2	0.405363			0.745641			0.000206988	0.29469	0.331225	0.825901			0.0413976			0.55527			0.741638
NACA	0.364586			6.3618e-05	-0.192803	-0.486548	0.548969			0.071273			0.669489			0.654394			0.364385
NCF2	0.663958			0.611543			0.00306738	-0.185383	-0.366909	0.0285608			0.00363692			0.364699			0.0247568
NDUFA4	0.575352			0.805701			1.3337e-06	-0.352703	-0.443778	0.952427			0.418121			0.235732			0.257931
NDUFA7.1	0.404178			0.736781			0.000180188	-0.280412	-0.337016				0.38085						0.420789
NDUFAB1	0.444872			0.119662			1.56533e-08	-0.341924	-0.587751				0.463703						0.000813595
NDUFB2	0.335643			0.164804			0.00201329	-0.238347	-0.563239	0.285952			0.804732			0.244406			0.813607
NDUFC1	0.680721						0.690294						0.000449109	-0.358734	-0.408726				0.147327
NDUFC2	0.911255			0.356083			0.0951032			0.918669			0.000137339	-0.23834	-0.538001	0.675356			0.00179743
NDUFS8	0.162051						0.00263564	-0.181567	-0.433107				0.725415						0.299569
NDUFV3	0.693689						0.000788405	-0.193838	-0.442004				0.350822						0.0744358
NEK6	0.70078						5.9013e-05	-0.306445	-0.417073										0.817035
NKG7	0.59897						0.000560132	0.262942	0.296349										0.000496744
NOP10	0.90333			0.450835			3.75644e-05	-0.327164	-0.39898	0.922608			0.0259831			0.44549			0.403304
OGFR	0.88225			0.460486			0.00128714	-0.196777	-0.363107				0.830758						0.43651
ORMDL1	0.929492			0.552665			0.00108991	-0.250058	-0.316861				0.284295			0.953626			0.0195159
OSER1	0.482883						0.166466			0.968679			0.000946965	0.377695	0.201059				0.291436
PBDC1							0.000564994	-0.324423	-0.4454				0.437274			0.821653			0.0881691
PCK2							0.000490974	-0.281341	-0.36849
PCMT1	0.739702						0.0017999	-0.217619	-0.21939				0.959118						0.0174314
PDCD5	0.994712			0.974077			0.00191768	-0.243851	-0.272969				0.030013						0.222778
PDXK	0.990015			0.0481846			0.000449929	-0.331094	-0.575622				0.0469828			0.832061			0.972365
PHLDA2	0.441845			0.467456			0.000184556	-0.380172	-0.277848	0.683976			0.0112531			0.485969
PIN4	0.672754						0.000118744	-0.360768	-0.43436										0.507186
PKM	0.758196			0.405343			0.00332701	-0.226614	-0.283535	0.48744			0.404701			0.268818			0.10786
PLEKHB2	0.512179			0.52744			0.00303546	-0.293358	-0.257962	0.605238			0.612813			0.531592			0.915876
PLEKHO1	0.344298						0.000389311	-0.330128	-0.44047				0.0262389			0.515769			0.890681
PPP1R14B	0.312454			0.355673			0.0019864	-0.222459	-0.597091				0.0270996			0.978883			0.506475
PRCP	0.243708			0.91779			0.00162552	-0.193025	-0.378625
PSMB6	0.94374			4.49517e-06	-0.157806	-0.513939	0.0283155						0.108			0.24457			0.0244994
PSMD8	0.0602053			0.341404			4.02594e-05	-0.278918	-0.603924	0.937239			0.0128738			0.508772			0.00791945
PTPN12	0.393895			0.966316			0.00324551	-0.293778	-0.170875				0.0368228			0.117736			0.463197
PTPRE	0.727342			0.178162			8.65892e-07	-0.406779	-0.389954	0.0204148			0.0928153			0.258931			0.182112
RAB1A	0.600615			0.481813			0.000834892	-0.311707	-0.281415	0.540169			0.715625			0.504084			0.377423
RAB20							0.000608164	-0.251443	-0.383599				0.86545			0.448234			0.544385
RAB2A	0.668825			0.40184			0.00202004	-0.212974	-0.556009	0.75317			0.398782						0.199889
RAB31	0.150556			0.837689			0.00332124	-0.240793	-0.184783	0.775503			0.0122758			0.54707			0.111497
RAC1	0.947574			0.455696			0.00213419	-0.240954	-0.316083	0.139729			0.190714			0.094701			0.00759646
RALA	0.50882			0.0590455			0.000870511	-0.315918	-0.281036	0.576029			0.0630611			0.310466			0.349188
RBM19							0.00160193	-0.22623	-0.438579				0.000717194	-0.345351	-0.273558
REEP5	0.451331			0.98624			0.00984745			0.947661			0.0123736						3.54435e-05	-0.346094	-0.394018
RHBDD2	0.959553			0.0185618			0.0138474						0.000286591	-0.286183	-0.480344	0.869344			0.32462
RHOA	0.168436			0.887835			0.00216944	-0.119504	-0.406647	0.0515646			0.198143			0.561618			0.327904
RICTOR	0.843537						0.00237507	0.215599	0.281661							0.456686			0.674329
RP11-345J4.5	0.0458532						0.00160774	-0.305606	-0.275606				0.687871			0.18102			0.117071
RP11-701P16.5	0.832542			0.134609			0.00167033	-0.309252	-0.209667	0.1425			0.566268			0.223473			0.986958
RPL36	0.291284			0.194542			0.00126738	-0.252186	-0.475286	0.529848			0.26487			0.614407			0.0361754
RPL38	0.0212147			0.362746			0.00247361	-0.25117	-0.391777	0.186097			0.568988			0.254832			0.169432
RPS19BP1	0.454139			0.449723			0.000123225	-0.330036	-0.383461				0.213218						0.258763
RPS28	0.171806			0.368291			0.0033841	-0.368962	-0.700757	0.474526			0.183135			0.0547413			0.0389409
RPS6KA1	0.208039						0.00123826	-0.286596	-0.634808										0.346664
SDC2							6.61559e-05	-0.259605	-0.449876				0.000188942	-0.31724	-0.441275				0.456299
SDC4	0.934913			0.844321			0.000316412	-0.289369	-0.509991				0.205808						0.586929
SEC11C	0.115246						0.000344212	-0.314918	-0.333391				0.289718						0.119511
SEC61G	0.792529			0.434609			0.0971798			0.0676148			0.000215298	-0.330156	-0.368336	0.246155			0.0927512
SERF2	0.764366			0.0785982			0.231954			0.646982			0.000650259	-0.29938	-0.401409	0.97038			0.0625754
SF3B5	0.806842						7.45508e-05	-0.308452	-0.359735	0.211065			0.129771			0.520259			0.00630299
SGK1	0.518118			0.00142666			0.00138414	-0.241584	-0.305414				0.0722165			0.168687			0.588079
SH3BGRL3	0.512011			0.170145			0.000150498	-0.271821	-0.404615	0.113642			0.168257			0.0377814			0.022811
SH3BP5	0.559174			0.331415			3.25857e-05	-0.41826	-0.395795	0.396154			0.946531			0.232906			0.730562
SHFM1	0.981295			0.350668			5.52221e-07	-0.43829	-0.407744	0.408845			0.0148429			0.861154			0.303995
SLA							0.000600341	0.263021	0.467063
SLC25A11	0.251304						0.00128279	-0.210403	-0.428088				0.194249						0.402745
SLC8A1	0.0600333									0.672727			0.000294822	-0.365962	-0.238906				0.775098
SLIRP	0.351478			0.385674			0.000102997	-0.278184	-0.409267	0.808893			0.169927			0.105845			0.412582
SMAP1	0.859185						0.000241789	-0.312353	-0.314755	0.447096			0.470323			0.0525827			0.448133
SMIM12	0.0909526			6.16807e-05	-0.243406	-0.454606	0.441221			0.313884			0.663072			0.129593			0.334849
SNCA							0.00149353	-0.204989	-0.436103										0.720274
SNRPD1	0.540082			0.810618			0.00268907	-0.246012	-0.368304				0.135093						0.242266
SNRPF	0.911858			0.545047			0.0491987						4.18492e-05	-0.283734	-0.533025	0.953035			0.411105
SNX8	0.596047						0.00187304	-0.292415	-0.259574				0.566185			0.538739			0.200181
SQLE	0.489758												0.000154182	-0.164018	-0.45057				0.465979
SRPR	0.934752						0.00232465	-0.169148	-0.323853				0.666122			0.865574			0.192845
SRSF9	0.120544			0.570427			0.000235179	-0.294757	-0.442367	0.213447			0.874038			0.56296			0.00366812
SSU72	0.253699			0.606484			0.000552027	-0.254676	-0.439554				0.729848			0.959279			0.0011969
STIP1							0.00073529	-0.321843	-0.423604				0.0258461						0.604435
SUGT1	0.0520549						0.0207246						0.000361489	-0.341534	-0.407274				0.369383
SYK	0.840433			0.81652			0.26446			0.65544			0.000289569	-0.304071	-0.498758				0.300839
TAF11	0.260941						0.00276304	-0.191046	-0.46216				0.0389186						0.145462
TAOK3	0.9238			0.852354			0.0882287			0.317525			5.40762e-05	-0.318262	-0.523291	0.449026			0.0391742
TBCA	0.369531			0.713114			0.000104183	-0.214273	-0.411177	0.642948			0.130309						0.268993
TFG	0.178063						0.8987						0.000276704	-0.293046	-0.398368				0.938794
TMBIM1	0.195766			0.891229			0.00323362	-0.288918	-0.200907				0.988359			0.570906			0.390926
TMED9	0.725589						5.41653e-05	-0.285298	-0.437736	0.557928			0.246171						0.255722
TMEM179B	0.064006						0.0240596						0.000802056	-0.309103	-0.379573				0.892141
TMEM66	0.934279			0.0445782			0.000843411	0.297148	0.278468	0.927386			0.390262			0.655594			0.281478
TMSB10	0.909575			0.799062			0.0016507	-0.377524	-0.585327	0.00387145			0.152365			0.708399			0.0975547
TMSB4X	0.668363			0.669369			0.288842			0.233652			0.000236315	-0.320123	-0.488085	0.953293			0.355269
TPM3	0.255445			0.423574			6.37471e-06	-0.371267	-0.358453	0.506534			0.0873408			0.919483			0.122578
TRAM1	0.0973726			0.598193			0.00166151	-0.252858	-0.352974	0.0519961			0.266859			0.454859			0.682007
TSC22D3	0.187274			0.0535023			4.47354e-05	0.360367	0.368308				0.833414
TSPO	0.340152			0.661384			0.00107399	-0.359453	-0.557135	0.635667			0.577459			0.610179			0.119428
TUBA1B	0.0986164			0.676557			2.91358e-05	-0.390045	-0.317854	0.353511			0.0717399			0.48635			0.245997
TXNDC17	0.478461			0.453891			0.00082695	-0.228736	-0.608009				0.297125						0.159057
TXNL4A	0.479998						3.06779e-06	-0.364424	-0.46578				0.032697						0.255745
TXNRD1	0.409424						0.000980512	-0.188762	-0.372215	0.112265			0.145642			0.584225			0.294875
UBB	0.234511			0.86034			0.000518672	-0.279152	-0.373747	0.60332			0.442737			0.374396			0.0096356
UBE2I	0.833631			0.0541787			0.000185684	-0.321083	-0.299303				0.803423						0.00966286
UBL5	0.422931			0.82731			0.000472455	-0.296732	-0.530611	0.029092			0.411848			0.110388			0.00505083
UQCR10	0.0971028			0.797816			1.38587e-05	-0.398295	-0.386795	0.0079602			0.222204						0.0128556
UQCRQ	0.35895			0.000512119			0.00286048	-0.252475	-0.53104	0.0731671			0.13157			0.994444			0.245512
VAMP8	0.460332			0.189696			0.00192088	-0.210553	-0.479878				0.0150043						0.134222
VCP	0.469765						0.000612362	-0.194118	-0.397729	0.897655						0.998055			0.873171
VPS28	0.398312			0.718897			0.000146233	-0.414779	-0.148734				0.0887242						0.236906
WBP4	0.781919			0.142041			0.00221031	-0.279379	-0.257174				0.654438						0.23898
YPEL5	0.560559			0.990938			0.000512683	0.277163	0.413284							0.204043			0.757943
YTHDF2	0.993335						0.599678						0.000782661	0.400308	0.291923	0.445851
YWHAB	0.9319			0.461062			0.000276343	-0.299104	-0.411679	0.00396693			0.0171617			0.443878			0.00201805
YWHAG	0.539744			0.674875			0.266231						6.54654e-05	-0.32126	-0.549921	0.90212			0.0621551
ZBTB8OS	0.822541						0.0018234	-0.192619	-0.451306				0.217281			0.71071			0.874766
ZMIZ1	0.524968			0.336446			0.898261						0.000530359	-0.29804	-0.570633	0.640544			0.450066
ZNF706	0.825187			0.4248			6.71113e-06	-0.357348	-0.477854	0.42793			0.189114			0.00296678			0.0242815

## Sheet: ERAP2
Genes	UT meta p-value	UT v2 r	UT v3 r	3hCA meta p
significance_threshold	3.20743e-05			0
ARHGEF2	6.64569e-06	0.302189	0.557841
GLYR1	5.01353e-07	0.404869	0.531266
MAFG	2.84402e-05	0.24167	0.530611	0.968733
RPL35A	3.20743e-05	0.332496	0.557027	0.739111
SRSF6	2.8493e-05	0.305319	0.516937	0.793344
TXNIP	7.75957e-06	-0.293771	-0.511722	0.458594

## Sheet: HEBP1
Genes	UT meta p-value	UT v2 r	UT v3 r	3hCA meta p	3hCA v2 r	3hCA v3 r	24hCA meta p	24hCA v2 r	24hCA v3 r	3hMTB meta p	3hMTB v2 r	3hMTB v3 r	24hMTB meta p	24hMTB v2 r	24hMTB v3 r	3hPA meta p	3hPA v2 r	3hPA v3 r	24hPA meta p	24hPA v2 r	24hPA v3 r
significance_threshold	0			0			0			2.91281e-05			0			0			0
KLF6	0.946581			0.254238			0.0825488			2.91281e-05	0.351679	0.390214	0.0873912			0.126541			0.772085

## Sheet: HLA-B
Genes	UT meta p-value	UT v2 r	UT v3 r	3hCA meta p	3hCA v2 r	3hCA v3 r	24hCA meta p	24hCA v2 r	24hCA v3 r	3hMTB meta p	3hMTB v2 r	3hMTB v3 r	24hMTB meta p	24hMTB v2 r	24hMTB v3 r	3hPA meta p	3hPA v2 r	3hPA v3 r	24hPA meta p	24hPA v2 r	24hPA v3 r
significance_threshold	0			0			0			0			0			0			1.05973e-05
RABL2B																			1.05973e-05	-0.32987	-0.535167

[truncated: 24 more sheets: HLA-DQA1, HLA-DQA2, KIAA1598, LGALS9, LILRA3, MAP3K7CL, NAAA, NDUFA12, NMB, NUCB2, PGD, PPID, PRDX2, PRKCB, ROGDI, RPS26, SC02, SDCCAG8, SEPHS2, SMDT1 …]
