# Supplementary material for: Single-cell RNA-sequencing of peripheral blood mononuclear cells reveals widespread, context-specific gene expression regulation upon pathogenic exposure
Source: Nat Commun. 2022 Jun 7;13:3267. doi: 10.1038/s41467-022-30893-5 (PMC9174272; doi:10.1038/s41467-022-30893-5)
Supplement: Supplementary file 17 — Source Data [file 41467_2022_30893_MOESM17_ESM.xlsx]

## Sheet: figure_2a
cell_type	condition	time	nr_genes
B	UTX3hCA	3h	1148
B	UTX24hCA	24h	1932
B	UTX3hMTB	3h	1180
B	UTX24hMTB	24h	1830
B	UTX3hPA	3h	1167
B	UTX24hPA	24h	1615
CD4T	UTX3hCA	3h	768
CD4T	UTX24hCA	24h	1188
CD4T	UTX3hMTB	3h	784
CD4T	UTX24hMTB	24h	1023
CD4T	UTX3hPA	3h	757
CD4T	UTX24hPA	24h	1064
CD8T	UTX3hCA	3h	767
CD8T	UTX24hCA	24h	1317
CD8T	UTX3hMTB	3h	775
CD8T	UTX24hMTB	24h	1201
CD8T	UTX3hPA	3h	773
CD8T	UTX24hPA	24h	1223
DC	UTX3hCA	3h	1940
DC	UTX24hCA	24h	2597
DC	UTX3hMTB	3h	2092
DC	UTX24hMTB	24h	2649
DC	UTX3hPA	3h	1974
DC	UTX24hPA	24h	2487
monocyte	UTX3hCA	3h	1718
monocyte	UTX24hCA	24h	2435
monocyte	UTX3hMTB	3h	1806
monocyte	UTX24hMTB	24h	2151
monocyte	UTX3hPA	3h	1564
monocyte	UTX24hPA	24h	2314
NK	UTX3hCA	3h	859
NK	UTX24hCA	24h	1367
NK	UTX3hMTB	3h	869
NK	UTX24hMTB	24h	1254
NK	UTX3hPA	3h	817
NK	UTX24hPA	24h	1201

## Sheet: figure_2b
number_sig	number_times_this_sig	cell_type
4	479	mixed
6	832	mixed
2	1297	mixed
5	449	mixed
3	745	mixed
1	348	B
1	68	CD4T
1	34	CD8T
1	675	DC
1	522	monocyte
1	67	NK

## Sheet: figure_2c
number_sig	number_times_this_sig	condition
5	0	3h
5	0	24h
5	472	mixed
6	0	3h
6	0	24h
6	2280	mixed
3	231	3h
3	990	24h
3	83	mixed
2	77	3h
2	348	24h
2	43	mixed
1	98	3h
1	451	24h
1	0	mixed
4	0	3h
4	0	24h
4	443	mixed

## Sheet: figure_2d
condition	module.score	cell.type
UT	0.210863447935172	B
UT	0.23113119954583	B
UT	0.233949566605103	B
UT	0.227483488232279	B
UT	0.239989022208647	B
UT	0.224340530859918	B
UT	0.208735544293906	B
UT	0.239567856112473	B
UT	0.215169821800801	B
UT	0.208137560349404	B
UT	0.264633594956728	B
UT	0.235516216773501	B
UT	0.214253089134247	B
UT	0.242231307065376	B
UT	0.236601175437715	B
UT	0.219650315340432	B
UT	0.195963829782679	B
UT	0.25591892910489	B
UT	0.248805576583916	B
UT	0.188591885457543	B
UT	0.240214975843708	B
UT	0.216999901933522	B
UT	0.173557163417305	B
UT	0.19717542254592	B
UT	0.219758448299862	B
UT	0.20274653777721	B
UT	0.229459910874078	B
UT	0.245577543813954	B
UT	0.216320191088903	B
UT	0.238538326189289	B
UT	0.243857995783126	B
UT	0.24412480169714	B
X24hCA	0.364944460921113	B
X24hCA	0.390049774890241	B
X24hCA	0.38195100364872	B
X24hCA	0.419425086266825	B
X24hCA	0.385616499389762	B
X24hCA	0.358538189259665	B
X24hCA	0.362727934503219	B
X24hCA	0.336846397533576	B
X24hCA	0.416649234783445	B
X24hCA	0.370951756187964	B
X24hCA	0.383200990375242	B
X24hCA	0.353442683306513	B
X24hCA	0.337801912231608	B
X24hCA	0.376606353563549	B
X24hCA	0.433129797173841	B
X24hCA	0.379676107381775	B
X24hCA	0.40451890291602	B
X24hCA	0.423688408739055	B
X24hCA	0.391728698948944	B
X24hCA	0.389077628990372	B
X24hCA	0.395406227677988	B
X24hCA	0.385052955789263	B
X24hCA	0.394342462437478	B
X24hCA	0.416124945938949	B
X24hCA	0.466655470506829	B
X24hCA	0.403089155114978	B
X24hCA	0.4649272692763	B
X24hCA	0.404361584238415	B
X24hCA	0.31931005501399	B
X24hCA	0.476655798358251	B
X24hCA	0.379426794648009	B
X24hCA	0.354427654885619	B
X24hCA	0.344023052796224	B
X24hCA	0.378262733249513	B
X24hCA	0.378323629577773	B
X24hCA	0.412717171124178	B
X24hCA	0.358156016792067	B
X24hCA	0.406532440648021	B
X24hCA	0.353578253016946	B
X24hCA	0.395630678572167	B
X24hMTB	0.29313768256015	B
X24hMTB	0.285758019218528	B
X24hMTB	0.326439927698809	B
X24hMTB	0.322391628107861	B
X24hMTB	0.26127676291563	B
X24hMTB	0.32059541418312	B
X24hMTB	0.333097772492159	B
X24hMTB	0.338146229874481	B
X24hMTB	0.38274677845869	B
X24hMTB	0.390374470830072	B
X24hMTB	0.424571489975476	B
X24hMTB	0.334739332624033	B
X24hMTB	0.314787803200376	B
X24hMTB	0.301466982634911	B
X24hMTB	0.356525663272685	B
X24hMTB	0.396628355269963	B
X24hMTB	0.432273021453165	B
X24hMTB	0.321048770869225	B
X24hMTB	0.375209521197651	B
X24hMTB	0.335102276326724	B
X24hMTB	0.309771550049973	B
X24hMTB	0.316094749848192	B
X24hMTB	0.306265385411816	B
X24hMTB	0.325319354907692	B
X24hMTB	0.397186065296717	B
X24hMTB	0.35526697978349	B
X24hMTB	0.316552517437929	B
X24hMTB	0.339859648278245	B
X24hMTB	0.377265414371685	B
X24hMTB	0.386023283812887	B
X24hMTB	0.33570951271721	B
X24hMTB	0.32406954068034	B
X24hPA	0.327860241449913	B
X24hPA	0.305947523783926	B
X24hPA	0.358005073348947	B
X24hPA	0.31304610318213	B
X24hPA	0.317739449867139	B
X24hPA	0.311982575871156	B
X24hPA	0.360518375483015	B
X24hPA	0.260516774009813	B
X24hPA	0.301189475959174	B
X24hPA	0.327233557517526	B
X24hPA	0.340753902436732	B
X24hPA	0.304230443516353	B
X24hPA	0.298977348017334	B
X24hPA	0.282055392727701	B
X24hPA	0.32571817555151	B
X24hPA	0.328148087185546	B
X24hPA	0.425938985551422	B
X24hPA	0.354972565862781	B
X24hPA	0.268869410805597	B
X24hPA	0.323821550181138	B
X24hPA	0.254832586656055	B
X24hPA	0.231818762726805	B
X24hPA	0.35314596740007	B
X24hPA	0.365445053565639	B
X24hPA	0.314836956514072	B
X24hPA	0.374166330495897	B
X24hPA	0.310939429310025	B
X24hPA	0.328145948650618	B
X24hPA	0.303368449630989	B
X24hPA	0.376571322634951	B
X24hPA	0.289624414444516	B
X24hPA	0.34015979143663	B
UT	0.187156974681354	CD4T
UT	0.192013358677416	CD4T
UT	0.195195615883107	CD4T
UT	0.192232812093655	CD4T
UT	0.184259941692706	CD4T
UT	0.18408636564304	CD4T
UT	0.176935673084774	CD4T
UT	0.206134744759494	CD4T
UT	0.180215342662005	CD4T
UT	0.199840539389536	CD4T
UT	0.20995022267007	CD4T
UT	0.195908990916337	CD4T
UT	0.190058073511777	CD4T
UT	0.200079704155078	CD4T
UT	0.230161376234322	CD4T
UT	0.215062686069332	CD4T
UT	0.147285869409829	CD4T
UT	0.235798196259989	CD4T
UT	0.252351513976649	CD4T
UT	0.147422676996666	CD4T
UT	0.22321689423756	CD4T
UT	0.224989173558223	CD4T
UT	0.144501862217476	CD4T
UT	0.16376040064423	CD4T
UT	0.183887345043861	CD4T
UT	0.193372873707914	CD4T
UT	0.200177093775513	CD4T
UT	0.210721497813613	CD4T
UT	0.195112271642386	CD4T
UT	0.20173533848931	CD4T
UT	0.192915468893759	CD4T
UT	0.205377305842009	CD4T
X24hCA	0.25775620585314	CD4T
X24hCA	0.309928812940156	CD4T
X24hCA	0.277695195604918	CD4T
X24hCA	0.289440204709575	CD4T
X24hCA	0.300053596166124	CD4T
X24hCA	0.273888801919099	CD4T
X24hCA	0.283587202149455	CD4T
X24hCA	0.264319921237051	CD4T
X24hCA	0.282155501136087	CD4T
X24hCA	0.263590663646293	CD4T
X24hCA	0.294427136689833	CD4T
X24hCA	0.258652979205239	CD4T
X24hCA	0.255866409317179	CD4T
X24hCA	0.274569657990338	CD4T
X24hCA	0.359700542128028	CD4T
X24hCA	0.273136190578996	CD4T
X24hCA	0.30433071304285	CD4T
X24hCA	0.284856056600065	CD4T
X24hCA	0.312457065017513	CD4T
X24hCA	0.302212481574293	CD4T
X24hCA	0.270117864435312	CD4T
X24hCA	0.287956551071334	CD4T
X24hCA	0.285462961086922	CD4T
X24hCA	0.310351461955253	CD4T
X24hCA	0.329461898040679	CD4T
X24hCA	0.314232796397906	CD4T
X24hCA	0.283161008710953	CD4T
X24hCA	0.301810429973249	CD4T
X24hCA	0.228806052709934	CD4T
X24hCA	0.331995657490859	CD4T
X24hCA	0.267081068497042	CD4T
X24hCA	0.257888886882075	CD4T
X24hCA	0.239687099520335	CD4T
X24hCA	0.272833434836342	CD4T
X24hCA	0.292530119049467	CD4T
X24hCA	0.326759901331157	CD4T
X24hCA	0.317682431290546	CD4T
X24hCA	0.304671420566781	CD4T
X24hCA	0.245611095719737	CD4T
X24hCA	0.299712030444822	CD4T
X24hMTB	0.189796309108716	CD4T
X24hMTB	0.19465422955584	CD4T
X24hMTB	0.233008505371933	CD4T
X24hMTB	0.231814345434905	CD4T
X24hMTB	0.187692662361131	CD4T
X24hMTB	0.252187539519951	CD4T
X24hMTB	0.255085409948116	CD4T
X24hMTB	0.239595963071751	CD4T
X24hMTB	0.263673129979341	CD4T
X24hMTB	0.251969781747785	CD4T
X24hMTB	0.294458945585504	CD4T
X24hMTB	0.256860046155838	CD4T
X24hMTB	0.201410477042967	CD4T
X24hMTB	0.209883165902409	CD4T
X24hMTB	0.234920870715898	CD4T
X24hMTB	0.258455322123915	CD4T
X24hMTB	0.271508276507867	CD4T
X24hMTB	0.234766292612643	CD4T
X24hMTB	0.232219629846554	CD4T
X24hMTB	0.22544336132526	CD4T
X24hMTB	0.220181514553265	CD4T
X24hMTB	0.235585721233624	CD4T
X24hMTB	0.207352895305667	CD4T
X24hMTB	0.244281920261236	CD4T
X24hMTB	0.258616663720779	CD4T
X24hMTB	0.264380122252597	CD4T
X24hMTB	0.220606504344312	CD4T
X24hMTB	0.276664728262749	CD4T
X24hMTB	0.245859293257158	CD4T
X24hMTB	0.262903557541938	CD4T
X24hMTB	0.231161897108792	CD4T
X24hMTB	0.245727402136534	CD4T
X24hPA	0.219343063613762	CD4T
X24hPA	0.231412978853926	CD4T
X24hPA	0.25983574339604	CD4T
X24hPA	0.223112586810131	CD4T
X24hPA	0.224064096354034	CD4T
X24hPA	0.232883773186895	CD4T
X24hPA	0.256131149539175	CD4T
X24hPA	0.21748803298951	CD4T
X24hPA	0.218786615415721	CD4T
X24hPA	0.232069309537954	CD4T
X24hPA	0.243398398325873	CD4T
X24hPA	0.243485063492346	CD4T
X24hPA	0.202869689208349	CD4T
X24hPA	0.213502980992554	CD4T
X24hPA	0.213006285805578	CD4T
X24hPA	0.258583792314215	CD4T
X24hPA	0.313699727761401	CD4T
X24hPA	0.236996830984702	CD4T
X24hPA	0.178834864773824	CD4T
X24hPA	0.25081845873568	CD4T
X24hPA	0.162443956434775	CD4T
X24hPA	0.166607080456145	CD4T
X24hPA	0.2527718706987	CD4T
X24hPA	0.277795539327103	CD4T
X24hPA	0.241966484458186	CD4T
X24hPA	0.272198589641263	CD4T
X24hPA	0.232448876684111	CD4T
X24hPA	0.277141712886497	CD4T
X24hPA	0.239362317228098	CD4T
X24hPA	0.268561620171374	CD4T
X24hPA	0.218853863896736	CD4T
X24hPA	0.233045389923953	CD4T
UT	0.207440408581627	CD8T
UT	0.211126495884178	CD8T
UT	0.252481527464684	CD8T
UT	0.233266349312974	CD8T
UT	0.242445020359254	CD8T
UT	0.248286025639645	CD8T
UT	0.212246066880201	CD8T
UT	0.262556506962949	CD8T
UT	0.233562118028205	CD8T
UT	0.247393114120425	CD8T
UT	0.282745634310748	CD8T
UT	0.244945503455009	CD8T
UT	0.241509450274199	CD8T
UT	0.260345194376662	CD8T
UT	0.261472242460176	CD8T
UT	0.261860869824681	CD8T
UT	0.193154417137634	CD8T
UT	0.300035458489538	CD8T
UT	0.293053430773123	CD8T
UT	0.167038448818741	CD8T
UT	0.262826235355584	CD8T
UT	0.285268133736004	CD8T
UT	0.182708824551635	CD8T
UT	0.209065990706824	CD8T
UT	0.235794199787726	CD8T
UT	0.257546513918555	CD8T
UT	0.262862215147787	CD8T
UT	0.257175832948235	CD8T
UT	0.240972172488674	CD8T
UT	0.246853525547911	CD8T
UT	0.222608348205517	CD8T
UT	0.281128231366214	CD8T
X24hCA	0.291261248397027	CD8T
X24hCA	0.326104479360034	CD8T
X24hCA	0.320352485224265	CD8T
X24hCA	0.316374028464007	CD8T
X24hCA	0.332297546783237	CD8T
X24hCA	0.320782243702089	CD8T
X24hCA	0.300369774730105	CD8T
X24hCA	0.323661992231869	CD8T
X24hCA	0.329713614785841	CD8T
X24hCA	0.310603104677118	CD8T
X24hCA	0.340535110845647	CD8T
X24hCA	0.290719073377136	CD8T
X24hCA	0.315438398095161	CD8T
X24hCA	0.311953092259263	CD8T
X24hCA	0.404413551731853	CD8T
X24hCA	0.323738890607486	CD8T
X24hCA	0.34261388899235	CD8T
X24hCA	0.339497430109446	CD8T
X24hCA	0.315805842286186	CD8T
X24hCA	0.340510832723879	CD8T
X24hCA	0.330646737193539	CD8T
X24hCA	0.337237272113212	CD8T
X24hCA	0.349400845693669	CD8T
X24hCA	0.354293289866889	CD8T
X24hCA	0.385479653816679	CD8T
X24hCA	0.367912166156068	CD8T
X24hCA	0.360700699001751	CD8T
X24hCA	0.304952998256124	CD8T
X24hCA	0.295156318307623	CD8T
X24hCA	0.436570899368964	CD8T
X24hCA	0.286485456581571	CD8T
X24hCA	0.357320320775965	CD8T
X24hCA	0.304804002201425	CD8T
X24hCA	0.329133100713071	CD8T
X24hCA	0.344161431568785	CD8T
X24hCA	0.362260684728385	CD8T
X24hCA	0.320266318348972	CD8T
X24hCA	0.325584587077303	CD8T
X24hCA	0.293656152059533	CD8T
X24hCA	0.350990635481453	CD8T
X24hMTB	0.234339363891417	CD8T
X24hMTB	0.249776079945517	CD8T
X24hMTB	0.275391464920338	CD8T
X24hMTB	0.288667448651	CD8T
X24hMTB	0.254569593090507	CD8T
X24hMTB	0.309673444911536	CD8T
X24hMTB	0.303167154912147	CD8T
X24hMTB	0.304397973536304	CD8T
X24hMTB	0.309958255607915	CD8T
X24hMTB	0.311958990074752	CD8T
X24hMTB	0.314638697970007	CD8T
X24hMTB	0.303229838057156	CD8T
X24hMTB	0.25511228729979	CD8T
X24hMTB	0.264520423418937	CD8T
X24hMTB	0.287240343482883	CD8T
X24hMTB	0.295302869886486	CD8T
X24hMTB	0.341689753710986	CD8T
X24hMTB	0.318372063571199	CD8T
X24hMTB	0.298148397969285	CD8T
X24hMTB	0.24829927798358	CD8T
X24hMTB	0.296004031935363	CD8T
X24hMTB	0.300961685292906	CD8T
X24hMTB	0.255462816827154	CD8T
X24hMTB	0.303561435997209	CD8T
X24hMTB	0.310492498592159	CD8T
X24hMTB	0.328409488529559	CD8T
X24hMTB	0.305725154127588	CD8T
X24hMTB	0.339491331748396	CD8T
X24hMTB	0.304908857392274	CD8T
X24hMTB	0.323134881522954	CD8T
X24hMTB	0.285742470053955	CD8T
X24hMTB	0.315281984726638	CD8T
X24hPA	0.273098109598558	CD8T
X24hPA	0.292928463153235	CD8T
X24hPA	0.321096752274899	CD8T
X24hPA	0.290488411356627	CD8T
X24hPA	0.292061731445288	CD8T
X24hPA	0.280871535557178	CD8T
X24hPA	0.320022691856755	CD8T
X24hPA	0.276342614931755	CD8T
X24hPA	0.279533249335515	CD8T
X24hPA	0.295133425603933	CD8T
X24hPA	0.274162868034013	CD8T
X24hPA	0.293616932796957	CD8T
X24hPA	0.258794860102175	CD8T
X24hPA	0.283056217665128	CD8T
X24hPA	0.284733070037998	CD8T
X24hPA	0.288732837427727	CD8T
X24hPA	0.364496348134303	CD8T
X24hPA	0.273594741893577	CD8T
X24hPA	0.226784304470003	CD8T
X24hPA	0.279672734044209	CD8T
X24hPA	0.213216699930366	CD8T
X24hPA	0.227762674633986	CD8T
X24hPA	0.285403710155501	CD8T
X24hPA	0.331210675801718	CD8T
X24hPA	0.296556779295251	CD8T
X24hPA	0.334582484509731	CD8T
X24hPA	0.311147592516092	CD8T
X24hPA	0.329412593624559	CD8T
X24hPA	0.28288944114	CD8T
X24hPA	0.315183912989819	CD8T
X24hPA	0.271144461498558	CD8T
X24hPA	0.307822598448675	CD8T
UT	0.290726543119939	DC
UT	0.2953513614401	DC
UT	0.285339305863582	DC
UT	0.289926280719536	DC
UT	0.26370199468558	DC
UT	0.277131146078425	DC
UT	0.315234888272933	DC
UT	0.329495715073182	DC
UT	0.275520647373133	DC
UT	0.303220442844744	DC
UT	0.301847034133291	DC
UT	0.27317525199998	DC
UT	0.307158594761943	DC
UT	0.282861411489294	DC
UT	0.269199546180839	DC
UT	0.295187583949041	DC
UT	0.24620860795618	DC
UT	0.345539500917354	DC
UT	0.338094883585745	DC
UT	0.227467880963431	DC
UT	0.324072569243611	DC
UT	0.335810641006178	DC
UT	0.229459133509602	DC
UT	0.247966173668732	DC
UT	0.300949019550972	DC
UT	0.291805283591003	DC
UT	0.282995161632882	DC
UT	0.289655262005404	DC
UT	0.273852451955793	DC
UT	0.28790240507759	DC
UT	0.302951089371982	DC
UT	0.297584075359491	DC
X24hCA	0.412344273127454	DC
X24hCA	0.518501001966602	DC
X24hCA	0.499826580779823	DC
X24hCA	0.540102493867958	DC
X24hCA	0.538702766366569	DC
X24hCA	0.539927049806874	DC
X24hCA	0.481401487899343	DC
X24hCA	0.426331685772322	DC
X24hCA	0.513688128119595	DC
X24hCA	0.451132924370696	DC
X24hCA	0.502815742648048	DC
X24hCA	0.39689703274428	DC
X24hCA	0.390132010583464	DC
X24hCA	0.430856522811593	DC
X24hCA	0.554652082683768	DC
X24hCA	0.451009663444524	DC
X24hCA	0.576858739723512	DC
X24hCA	0.531095937771921	DC
X24hCA	0.537433426542829	DC
X24hCA	0.526838094747495	DC
X24hCA	0.528181894906487	DC
X24hCA	0.510020210019495	DC
X24hCA	0.547115144600407	DC
X24hCA	0.518507259252243	DC
X24hCA	0.574779930661224	DC
X24hCA	0.580381646950269	DC
X24hCA	0.571717768756319	DC
X24hCA	0.50855003354342	DC
X24hCA	0.419582261592468	DC
X24hCA	0.469072104498858	DC
X24hCA	0.40464401117073	DC
X24hCA	0.389357416800476	DC
X24hCA	0.456522580039483	DC
X24hCA	0.506882157819978	DC
X24hCA	0.512011041373082	DC
X24hCA	0.479044003427162	DC
X24hCA	0.534823229384118	DC
X24hCA	0.440730323071325	DC
X24hCA	0.51092449960895	DC
X24hMTB	0.385201478876257	DC
X24hMTB	0.373978348257332	DC
X24hMTB	0.406808754914683	DC
X24hMTB	0.39591427669377	DC
X24hMTB	0.340948851206141	DC
X24hMTB	0.392705455385877	DC
X24hMTB	0.45726326712318	DC
X24hMTB	0.414888289691718	DC
X24hMTB	0.488382425213315	DC
X24hMTB	0.431280854908755	DC
X24hMTB	0.524542998476769	DC
X24hMTB	0.446922170338515	DC
X24hMTB	0.39503146179625	DC
X24hMTB	0.421072850333769	DC
X24hMTB	0.429674207223337	DC
X24hMTB	0.427583968549175	DC
X24hMTB	0.481686661465952	DC
X24hMTB	0.439825857701415	DC
X24hMTB	0.458452410229914	DC
X24hMTB	0.410292423520519	DC
X24hMTB	0.442152091803968	DC
X24hMTB	0.439763778447796	DC
X24hMTB	0.382299629559113	DC
X24hMTB	0.466427025361408	DC
X24hMTB	0.397259228820056	DC
X24hMTB	0.396483099634377	DC
X24hMTB	0.432211588101537	DC
X24hMTB	0.43625594032811	DC
X24hMTB	0.45138483998563	DC
X24hMTB	0.449079465503463	DC
X24hMTB	0.400588065165272	DC
X24hMTB	0.39612102973747	DC
X24hPA	0.344860733546245	DC
X24hPA	0.384903207526228	DC
X24hPA	0.447891200675209	DC
X24hPA	0.39343859584923	DC
X24hPA	0.334104654701762	DC
X24hPA	0.386414525359755	DC
X24hPA	0.438560316381598	DC
X24hPA	0.369168615566733	DC
X24hPA	0.400729275030973	DC
X24hPA	0.420054458557168	DC
X24hPA	0.425477092262765	DC
X24hPA	0.422077390693342	DC
X24hPA	0.442223019501387	DC
X24hPA	0.437676112625211	DC
X24hPA	0.406719785697714	DC
X24hPA	0.435489071971074	DC
X24hPA	0.506094231834707	DC
X24hPA	0.372467645707718	DC
X24hPA	0.333351999267186	DC
X24hPA	0.422381568053334	DC
X24hPA	0.270862194715875	DC
X24hPA	0.353965077550922	DC
X24hPA	0.373827504644805	DC
X24hPA	0.450443244881099	DC
X24hPA	0.349970945153627	DC
X24hPA	0.433510171595379	DC
X24hPA	0.443474370048221	DC
X24hPA	0.470056926713385	DC
X24hPA	0.377988555568319	DC
X24hPA	0.428855636296447	DC
X24hPA	0.415100785126124	DC
X24hPA	0.435327143806377	DC
UT	0.336933023344062	monocyte
UT	0.335763427503909	monocyte
UT	0.333897176449104	monocyte
UT	0.355291325366393	monocyte
UT	0.337269555676371	monocyte
UT	0.359605518720661	monocyte
UT	0.352331389773655	monocyte
UT	0.386987719028401	monocyte
UT	0.347936186967806	monocyte
UT	0.328424983505583	monocyte
UT	0.380291943205233	monocyte
UT	0.334297854842011	monocyte
UT	0.34904405548886	monocyte
UT	0.334523933234517	monocyte
UT	0.367305886494838	monocyte
UT	0.345557718752883	monocyte
UT	0.287613913945813	monocyte
UT	0.398290906058859	monocyte
UT	0.380471055825499	monocyte
UT	0.290233149582599	monocyte
UT	0.360275240347303	monocyte
UT	0.383142970013186	monocyte
UT	0.292290344876702	monocyte
UT	0.282648297735524	monocyte
UT	0.33080449068937	monocyte
UT	0.333834475768849	monocyte
UT	0.328792766230202	monocyte
UT	0.334431880438205	monocyte
UT	0.315395957314593	monocyte
UT	0.345288101752457	monocyte
UT	0.349625566630625	monocyte
UT	0.339536483130627	monocyte
X24hCA	0.523116078373386	monocyte
X24hCA	0.550777020601642	monocyte
X24hCA	0.53802611784045	monocyte
X24hCA	0.580229878408365	monocyte
X24hCA	0.537173643429391	monocyte
X24hCA	0.529469199504434	monocyte
X24hCA	0.58654308451559	monocyte
X24hCA	0.504042855437616	monocyte
X24hCA	0.603657695414912	monocyte
X24hCA	0.492906859316016	monocyte
X24hCA	0.550442299002567	monocyte
X24hCA	0.482358404321212	monocyte
X24hCA	0.460787586070368	monocyte
X24hCA	0.441243735647867	monocyte
X24hCA	0.60087285671052	monocyte
X24hCA	0.512381110437188	monocyte
X24hCA	0.571541010780582	monocyte
X24hCA	0.601971334085879	monocyte
X24hCA	0.538636771191427	monocyte
X24hCA	0.583129201971144	monocyte
X24hCA	0.52382888956587	monocyte
X24hCA	0.543071795045854	monocyte
X24hCA	0.520237731518085	monocyte
X24hCA	0.551791337308466	monocyte
X24hCA	0.571702098280192	monocyte
X24hCA	0.570257884667941	monocyte
X24hCA	0.615505993658607	monocyte
X24hCA	0.548591284127086	monocyte
X24hCA	0.45205493342211	monocyte
X24hCA	0.592573959618625	monocyte
X24hCA	0.510612807335424	monocyte
X24hCA	0.541274735456396	monocyte
X24hCA	0.456786012661146	monocyte
X24hCA	0.508638599033952	monocyte
X24hCA	0.546390234315288	monocyte
X24hCA	0.531160350343312	monocyte
X24hCA	0.573572990795377	monocyte
X24hCA	0.507337471400039	monocyte
X24hCA	0.470984802206499	monocyte
X24hCA	0.57166150411917	monocyte
X24hMTB	0.378616227807955	monocyte
X24hMTB	0.383526855149395	monocyte
X24hMTB	0.406376091359959	monocyte
X24hMTB	0.416212351530907	monocyte
X24hMTB	0.319736519720608	monocyte
X24hMTB	0.379254569340644	monocyte
X24hMTB	0.455351279170048	monocyte
X24hMTB	0.403810523638012	monocyte
X24hMTB	0.447861823448426	monocyte
X24hMTB	0.475610181714874	monocyte
X24hMTB	0.467285455638161	monocyte
X24hMTB	0.437521757411335	monocyte
X24hMTB	0.403702545584296	monocyte
X24hMTB	0.417595383326591	monocyte
X24hMTB	0.420835398002301	monocyte
X24hMTB	0.432834719429919	monocyte
X24hMTB	0.451270835740906	monocyte
X24hMTB	0.472542738246117	monocyte
X24hMTB	0.455452592374498	monocyte
X24hMTB	0.407174160794568	monocyte
X24hMTB	0.426079240229674	monocyte
X24hMTB	0.477897088813727	monocyte
X24hMTB	0.396942583083825	monocyte
X24hMTB	0.449177466078645	monocyte
X24hMTB	0.401132278315916	monocyte
X24hMTB	0.452863313249764	monocyte
X24hMTB	0.430255008842231	monocyte
X24hMTB	0.429873288205638	monocyte
X24hMTB	0.456435176510778	monocyte
X24hMTB	0.436667732415005	monocyte
X24hMTB	0.421237250897125	monocyte
X24hMTB	0.4171889008649	monocyte
X24hPA	0.40929472957972	monocyte
X24hPA	0.420192665751571	monocyte
X24hPA	0.434154516995872	monocyte
X24hPA	0.405215992309991	monocyte
X24hPA	0.366627364889696	monocyte
X24hPA	0.357398225353604	monocyte
X24hPA	0.420306515946575	monocyte
X24hPA	0.373595821496843	monocyte
X24hPA	0.392540468332635	monocyte
X24hPA	0.448411884164618	monocyte
X24hPA	0.437703736828524	monocyte
X24hPA	0.439975266626109	monocyte
X24hPA	0.414017277700886	monocyte
X24hPA	0.410789065728036	monocyte
X24hPA	0.35715105684369	monocyte
X24hPA	0.40503001051411	monocyte
X24hPA	0.513178458145005	monocyte
X24hPA	0.392786645124396	monocyte
X24hPA	0.36437191416577	monocyte
X24hPA	0.419113218466465	monocyte
X24hPA	0.313075534425546	monocyte
X24hPA	0.363675827923784	monocyte
X24hPA	0.403654167713927	monocyte
X24hPA	0.4553131196754	monocyte
X24hPA	0.390686638797295	monocyte
X24hPA	0.439838834532645	monocyte
X24hPA	0.425151871126279	monocyte
X24hPA	0.441182202804719	monocyte
X24hPA	0.42130259937693	monocyte
X24hPA	0.417494417546225	monocyte
X24hPA	0.403995970242129	monocyte
X24hPA	0.410952107498316	monocyte
UT	0.274559783649199	NK
UT	0.28307237504863	NK
UT	0.278346419111539	NK
UT	0.272571404998866	NK
UT	0.279990443415736	NK
UT	0.295921103875314	NK
UT	0.286657967570773	NK
UT	0.309984794139367	NK
UT	0.294322063144382	NK
UT	0.27924246759713	NK
UT	0.301282099688027	NK
UT	0.306165536987132	NK
UT	0.30224722067019	NK
UT	0.297348436985567	NK
UT	0.328260945403066	NK
UT	0.296089851399935	NK
UT	0.239702408291292	NK
UT	0.326634220068582	NK
UT	0.350734844195041	NK
UT	0.254575360897131	NK
UT	0.302226356308149	NK
UT	0.342860483363704	NK
UT	0.241837321721033	NK
UT	0.243518590519898	NK
UT	0.267255391595057	NK
UT	0.299076788140385	NK
UT	0.284006734373187	NK
UT	0.286292087404858	NK
UT	0.285848955994146	NK
UT	0.288724576467175	NK
UT	0.268344824374209	NK
UT	0.29982102471593	NK
X24hCA	0.35907472846722	NK
X24hCA	0.418115654378412	NK
X24hCA	0.407084219988844	NK
X24hCA	0.401474979359182	NK
X24hCA	0.439807534504094	NK
X24hCA	0.392434386528104	NK
X24hCA	0.409089391901284	NK
X24hCA	0.347408637544267	NK
X24hCA	0.425132050554929	NK
X24hCA	0.37590396294319	NK
X24hCA	0.395379214141815	NK
X24hCA	0.35553228812513	NK
X24hCA	0.387562384093731	NK
X24hCA	0.363042413518415	NK
X24hCA	0.501918083081706	NK
X24hCA	0.368557378654939	NK
X24hCA	0.445219635535503	NK
X24hCA	0.38836147833913	NK
X24hCA	0.439760627180852	NK
X24hCA	0.400315790698021	NK
X24hCA	0.458819744079098	NK
X24hCA	0.436283022355408	NK
X24hCA	0.452379746483064	NK
X24hCA	0.491447245844484	NK
X24hCA	0.522324186584862	NK
X24hCA	0.479564066746048	NK
X24hCA	0.478536303452283	NK
X24hCA	0.415291620151721	NK
X24hCA	0.337319708852977	NK
X24hCA	0.51458634095599	NK
X24hCA	0.379819798960613	NK
X24hCA	0.398373031643829	NK
X24hCA	0.322212500968962	NK
X24hCA	0.392616162390301	NK
X24hCA	0.415547025774835	NK
X24hCA	0.430417487865211	NK
X24hCA	0.384057118800274	NK
X24hCA	0.379565671867327	NK
X24hCA	0.350568785754191	NK
X24hCA	0.398007949365135	NK
X24hMTB	0.293564512164742	NK
X24hMTB	0.297586941059862	NK
X24hMTB	0.295301185839565	NK
X24hMTB	0.346932706664434	NK
X24hMTB	0.28413909558698	NK
X24hMTB	0.328887688957423	NK
X24hMTB	0.370883548214334	NK
X24hMTB	0.344721921171965	NK
X24hMTB	0.376026789250553	NK
X24hMTB	0.340305949045527	NK
X24hMTB	0.417905807565105	NK
X24hMTB	0.330995267269424	NK
X24hMTB	0.323341570712489	NK
X24hMTB	0.313888320154754	NK
X24hMTB	0.318357721779517	NK
X24hMTB	0.357382145832122	NK
X24hMTB	0.42225214140738	NK
X24hMTB	0.359350207167971	NK
X24hMTB	0.351124666961516	NK
X24hMTB	0.356905529318952	NK
X24hMTB	0.342266973125814	NK
X24hMTB	0.394592404018224	NK
X24hMTB	0.329967172657374	NK
X24hMTB	0.33484659687607	NK
X24hMTB	0.347300866461122	NK
X24hMTB	0.379326957931254	NK
X24hMTB	0.357352404322822	NK
X24hMTB	0.413248205329805	NK
X24hMTB	0.37307809686214	NK
X24hMTB	0.372725158103448	NK
X24hMTB	0.347136590491469	NK
X24hMTB	0.342057970373277	NK
X24hPA	0.337026308785125	NK
X24hPA	0.341381796904843	NK
X24hPA	0.336340184276227	NK
X24hPA	0.272733328344595	NK
X24hPA	0.310965911548392	NK
X24hPA	0.321267154125281	NK
X24hPA	0.375862739536229	NK
X24hPA	0.310746484076604	NK
X24hPA	0.322464663866093	NK
X24hPA	0.310633479350251	NK
X24hPA	0.356126564443077	NK
X24hPA	0.32204267356193	NK
X24hPA	0.312511091154565	NK
X24hPA	0.340598360460762	NK
X24hPA	0.333586479130447	NK
X24hPA	0.366740202064623	NK
X24hPA	0.463406474346539	NK
X24hPA	0.328180595874395	NK
X24hPA	0.247363606965263	NK
X24hPA	0.339375132763281	NK
X24hPA	0.237805214831754	NK
X24hPA	0.249760329928564	NK
X24hPA	0.331614771148662	NK
X24hPA	0.360617160208415	NK
X24hPA	0.319496692867111	NK
X24hPA	0.38290786098563	NK
X24hPA	0.342434276611311	NK
X24hPA	0.383597641461312	NK
X24hPA	0.325221281072844	NK
X24hPA	0.36483785635547	NK
X24hPA	0.313117783434165	NK
X24hPA	0.325453434131679	NK

## Sheet: figure2e_C-type lectin receptor
	UT	3hCA	24hCA	3hMTB	24hMTB	3hPA	24hPA
AHCYL1	0	-0.181670893886141	0.609797181759843	-0.164849980928321	0.341098702052396	-0.117966292020545	0.360920790224605
CALM1	0	-0.0341379311174745	0.423223111005896	-0.0547440780026623	0.345262034084826	-0.0763185499943188	0.431433458319061
CALM3	0	-0.8172369630059	0.339511851386144	-0.878210325376902	0.163776256644001	-0.782387863988738	0.209537257499677
CASP8	0	-0.971869881760261	0.516363439510045	-123483991324114	-0.359334069698062	-116583452680742	-0.405854696823402
CLEC4E	0	-0.405040825074427	0.210709285071594	-0.173829638142733	0.133595159120612	-0.123906864394117	0.00481535951404383
CUL1	0	0.575523463091362	116050911327338	0.498383563489357	0.549876517385377	0.584157060322721	0.468410410667743
EP300	0	-0.198386971334849	-0.00888982460169339	-0.31530911566324	0.262835775238488	-0.158417125790859	0.266827633885307
FBXW11	0	0.661296537536925	0.716375353983172	0.608310491187451	0.770215391471926	0.732934376627195	0.837460740322839
FCER1G	0	-0.0100841680565619	0.263667672820228	-0.0245720566464395	0.282474651189878	0.0217199195130792	0.27415216013077
HRAS	0	-0.950625313203889	136889302559981	-103105883375899	125627917141188	-103286971404201	14155362655547
IL1B	0	0.221199750657019	-0.278815695243062	0.466131744831336	0.396619388493707	0.432616301395392	0.351932065836013
ITPR2	0	-102890786819648	0.744722950771193	-109575752571608	0.848395335017386	-0.979549507559548	0.83681386221148
LYN	0	-0.361440055643259	-0.0351361994856924	-0.287216544088973	0.0402706244618978	-0.22207056794102	0.166677194495852
MALT1	0	0.521210007622525	-0.504076847809001	0.308310715383636	-0.448291371603887	0.368093380963468	-0.565753579128342
MUCL1	0	-122012537492642	452154428281479	-0.754357452385588	584983781180947	-0.586430642941006	572915690241492
NFKB1	0	0.702424229383123	-0.759215225243831	0.789518070092486	-0.584791478376608	0.849469595225121	-0.640974582581319
PAK2	0	-0.226556011380693	0.379210217792394	-0.242304600646248	0.408796546386603	-0.126662650616268	0.407494238645341
PRKCD	0	-0.256904438409504	0.622565285124145	-0.105965915256776	0.547615924640228	-0.0506832857991794	0.594793488212312
PSMA1	0	0.203088052633544	0.519467984164029	0.13955103582364	0.364459785868866	0.199468127023823	0.385485721133048
PSMA3	0	0.764078923596838	121135909687818	0.63792618338331	0.76003072571602	0.727272159509586	0.700347196171232
PSMA4	0	-0.510075574306	0.61476980873861	-0.693030551776027	0.19903332399864	-0.552090397871057	0.203109871026228
PSMA5	0	-0.39684135459523	0.941974248774447	-0.46342971474334	0.491219642745061	-0.413438586227712	0.440731459924375
PSMA7	0	0.11503507488194	0.36522950545034	0.100985299739438	0.3071873988567	0.14717311565359	0.341937195438099
PSMB1	0	-0.0761416831882222	0.40798706257575	-0.0685782538960607	0.245987414586831	-0.0423611868281643	0.280800495969145
PSMB2	0	-0.64978380832017	0.854343650097504	-0.728961081300386	0.374784231865183	-0.655047415394825	0.424859825668946
PSMB3	0	-0.471402104840365	0.712831767910518	-0.508988816630832	0.320680454823413	-0.454655598325416	0.32390026074239
PSMB5	0	0.165764540814818	189987832681263	-0.0214941369370001	1590533996324	0.102968918964201	169912097051618
PSMB6	0	-0.530792648335175	0.619322999036774	-0.642568078571126	0.428911263484004	-0.586186313001565	0.48048396640192
PSMB7	0	-0.195721835319123	0.776733999676803	-0.203210708395948	0.683248610631396	-0.175980479145223	0.757609203813879
PSMB8	0	-116876538152699	0.420313108317713	-137644694062724	-0.460304218640685	-128752448408365	-0.545485565537554
PSMB9	0	-162192389228461	0.610487068859186	-176511171426036	-0.830810401511769	-175349129607495	-100527179022402
PSMC1	0	0.528634208312042	12274584020624	0.50997575299201	116623014769934	0.589682959375959	120076242697079
PSMC2	0	0.287897199873123	14927996465518	0.219913419962444	120614221257612	0.291197653446798	124693183689064
PSMC3	0	-0.00224838970546089	11189795421874	-0.0587048190061124	0.923384377637393	0.0117001396273888	0.995171899507317
PSMC5	0	-0.77130552922023	0.575066716407813	-0.878395279566373	0.294756744514844	-0.859010211070748	0.389359194731351
PSMC6	0	0.471162475307309	117557755537134	0.318804651833314	109013965810857	0.420793672891431	11349462307362
PSMD1	0	0.845454378913817	147796885170152	0.799261134890573	139633167134503	0.980414493149638	145654896120389
PSMD10	0	-0.543793863817319	107870539330155	-0.694081622547083	101351016522868	-0.484409440017069	103512041584679
PSMD11	0	115057367881872	113127691195599	105618501243101	100973076656687	118727537062293	106886714992421
PSMD12	0	0.637880112246189	0.812727167077951	0.594477160354926	0.875169349892781	0.651941149254341	0.805456471862603
PSMD14	0	0.677434019617613	19255483550107	0.698986096829454	154642055213046	0.728885867671736	158980085503202
PSMD2	0	0.000768175081473467	0.922925419384224	-0.0568682247332884	0.829283260587308	0.0190093685732812	0.944290403467004
PSMD3	0	-0.607282727812843	137818574137595	-0.743193205000338	108146210332422	-0.574130280785204	119921332846691
PSMD7	0	0.646784093254059	104845523321964	0.641828450320731	0.864440079054005	0.709952854805493	0.937419506310154
PSMD8	0	0.0622470333512067	0.855755723628427	0.0483849358025286	0.816783409895619	0.0760757773191526	0.793214895704552
PSME1	0	-0.668863735791568	0.126745775031903	-0.70277678231397	-0.623903349359234	-0.639062412561001	-0.692985826822632
PSME2	0	-0.853263885097725	0.713824218272656	-0.937091568342174	-0.655787566654698	-0.93671497504251	-0.801799276744122
RELB	0	0.299579740221778	-0.233170516185241	0.399191230947614	-0.239805939774513	0.429367718819247	-0.26953732156937
SKP1	0	-0.0605700561687306	0.100840392788206	-0.196992748086589	0.1708745979439	-0.14358970510242	0.163124097138556
SRC	0	152175768105241	165053894681901	159038774447743	144979187823387	176304751578717	159027667066905
TAB2	0	0.576807033445863	0.511941511022491	0.674672051386271	0.533021419434603	0.790987581933212	0.528961748507515
UBB	0	-0.232009716667162	0.160449132781329	-0.196291381926499	0.212861186658193	-0.177615727997581	0.199701464229289
UBE2M	0	-0.316843268211686	0.845405339908441	-0.453282376272304	0.852873890113534	-0.333990943045005	0.871947108732345
UBE2N	0	0.311153482491236	0.374736294711179	0.380765671874056	0.180068131778193	0.412222220955045	0.201302930812688

## Sheet: figure2e_Interferon Signalling
	UT	3hCA	24hCA	3hMTB	24hMTB	3hPA	24hPA
ADAR	0	-0.0877507651772783	0.491656049799305	-0.346181546252087	-0.0607285241934712	-0.111620292041294	-0.108000301044
B2M	0	-0.018961184929275	0.14629939634361	-0.0464108357614155	-0.00858312581040958	-0.0523641907035705	-0.04694338870295
BST2	0	-118751692875575	0.348936397886534	-138120824661801	-0.337796891236087	-125213805924535	-0.279086727753185
CD44	0	0.223952862115748	0.185342087654521	0.225367020896821	0.258566148161118	0.297018074388532	0.289529961441948
DDX58	0	115795211120296	0.907679909612394	0.740082445861565	-0.165900038647169	0.975710619943644	-0.251743917021814
EIF2AK2	0	0.44484152723725	0.152738488246042	-0.0181997656408262	-108452827506986	0.253273089048126	-103757577578969
EIF4E	0	157183722375962	-0.0248626780519025	15520256833823	-0.15574367958933	158216347065832	-0.209262722972848
EIF4G1	0	-0.0537621414167504	0.816074981393118	-0.0304701071351076	0.689853044888785	0.122867953481877	0.753101846238816
EIF4G2	0	0.249879238367032	0.0439093233613471	0.183712145477713	0.10971809126223	0.257638291588345	0.157456626911149
FCGR1A	0	-231255514856488	0.971786499420757	-260391885332101	-177358696667135	-259245006770714	-180461347042311
FCGR1B	0	-281059494895987	0.739883728117247	-318918580508585	-192304787616285	-317424190835411	-206420208116633
GBP1	0	0.341244084845941	185456486336685	0.332927119452007	-0.391816142027535	0.452985135074538	-0.762557731475919
GBP2	0	0.249647013493983	0.069812142658887	0.322367944460674	-166739690486755	0.404926225943367	-219922844096334
GBP3	0	-0.831383931419207	0.995905655711743	-115920309433836	-0.951385979173334	-103932971090282	-144424174742469
GBP4	0	-0.211971887881969	167056785319442	-0.422710559863735	-0.668789992038111	-0.249680075632699	-103862784648873
GBP5	0	-0.211569451603935	23238744407513	-0.536232830283953	-0.208518708258102	-0.311569555923456	-0.386710822138572
HERC5	0	118725284388349	124365216419913	0.670576160370667	-0.362286601999834	0.959368928370884	-0.324782192660699
HLA-A	0	0.0135609897045952	0.159974728904746	0.00822700953502244	-0.0415627811900751	0.00498723979638921	-0.0845426191746098
HLA-B	0	-0.0529710238997915	0.0824472703040601	-0.0548561063746486	-0.0743304373104151	-0.0571606808823984	-0.110043962485254
HLA-C	0	-0.122505537593633	0.0178578385630703	-0.14429109617185	-0.256275380250898	-0.127187121426152	-0.284605827874313
HLA-DQA1	0	0.0184365830457928	0.464965245002148	-0.0117078987391987	-19497370257058	0.10262748112148	-244668106881049
HLA-E	0	-0.0186163885983332	0.104081311763008	-0.0543201717582886	-0.0156031943128574	-0.0265342172912703	-0.0208283193406427
HLA-F	0	-0.0588614202492542	0.0880203030763082	-0.0487817394713225	-0.175924955003111	0.00119705145627743	-0.360724147040455
IFI35	0	-0.498115870357398	13259958820043	-0.770455652681087	-0.451493042485099	-0.650556883122717	-0.573562777040128
IFI6	0	0.116853418735057	0.911422122931142	-0.204039743062472	-138539685339984	-0.0249340931293811	-134361303557426
IFIT1	0	262494706141489	0.0851445056932333	186194972868418	-331851029879907	202697007001161	-242426883009135
IFIT2	0	124370996857607	0.152514064527548	0.464698056045477	-315525066488872	0.58973442314828	-316207126849526
IFIT3	0	19599694464155	214423470898304	132002294665644	-142886765746937	147696333059484	-121076980649621
IFNAR1	0	-0.280644290826052	10773926942917	-0.238320454842653	114878244352267	-0.0653349617667318	112247401723835
IRF1	0	-109941962463041	0.37596036916413	-11188028535874	-0.866366363829135	-107648292300115	-114083332191353
IRF2	0	0.0738815614059053	151943272393276	-0.0591036105322153	145954914832755	0.0870253129145445	139061017796226
IRF3	0	-177866942639694	0.470886677463481	-200548221472676	0.35579044360518	-198358011484997	0.503947022819644
IRF7	0	0.944890149262866	0.756678957519431	0.751597690302881	0.00346236996569645	0.866534087895486	-0.11742810345018
IRF9	0	0.597506380570901	0.695738693767532	0.244239959996762	0.126631842539321	0.335808043792111	-0.0923819210894787
ISG15	0	0.808067445042747	0.5130378997281	0.422486808855239	-111417144681356	0.580282988072409	-0.981354083511439
ISG20	0	152800932491898	0.618343993027576	12842260893365	-0.669298129079943	144647075279694	-0.563703560304012
JAK1	0	0.664784133484058	0.165983089667052	0.611963666755818	0.2964897392658	0.696868712136002	0.281949513111808
JAK2	0	-22098240148181	0.382545088907236	-242586269135835	-128389666667828	-214821973698654	-132078914949954
KPNA4	0	0.664798660115846	0.0973187004399045	0.601620391274999	0.185231728964025	0.659434451920359	0.162514521721848
KPNB1	0	-0.0519894318184786	0.989210823812413	-0.185862972681641	0.813327344499554	-0.0425453794108703	0.871900765794777
MT2A	0	0.312505140678131	157335375714666	0.379434175871852	160332271344725	0.382439826872058	167294264634598
MX1	0	103394343368138	0.850779898751328	0.532944676854669	-223081869270711	0.79276823626749	-206172965687687
NUP50	0	-0.66022282622054	0.38152965635773	-0.822254065187336	0.475250697909451	-0.766887431433755	0.477860954999358
NUP62	0	-0.532013631037528	139218882690538	-0.889200879364235	104980329276334	-0.557951060858631	118911841045681
OAS1	0	-0.00207679375485787	0.182248087475538	-0.470753873805734	-281261002334025	-0.319753341750192	-272452606309282
OAS2	0	0.524159226998401	0.753714071928338	0.0162353635316693	-200582022273558	0.348783509803961	-212535944291469
OAS3	0	0.741445813214518	101485230538904	0.110694825820763	-159005888142859	0.416579473216699	-150589395436683
OASL	0	14230464031648	-104115707145564	0.911950074073545	-327648433408501	110935644936101	-279500628896444
PML	0	0.340900509425107	144689837700588	-0.16329307512227	-0.233521690405982	0.00447660255643501	-0.300145495069409
POM121	0	-0.435550006754702	0.40804981992865	-0.545474090338613	0.667697888865548	-0.397550917832003	0.860357606300116
PRKCD	0	-0.256904438409504	0.622565285124145	-0.105965915256776	0.547615924640228	-0.0506832857991794	0.594793488212312
PSMB8	0	-116876538152699	0.420313108317713	-137644694062724	-0.460304218640685	-128752448408365	-0.545485565537554
PTAFR	0	-13538512999765	0.853187115566403	-0.912156913521483	0.604098414129702	-0.749169272024742	0.672425195539215
PTPN1	0	0.511562306921069	0.979450263168375	0.472448299715118	0.881750924633526	0.618617706267356	0.917548968223014
PTPN11	0	-0.34946985482127	0.493904699814043	-0.453184708078637	0.746382312092159	-0.31036111411416	0.78017248207489
PTPN2	0	-0.993257296367436	0.691073312865336	-0.994208901461957	0.794565595857544	-0.866025202875695	0.793540545982336
PTPN6	0	-0.159470852460488	0.485592371050585	-0.299267129314598	0.148713067073719	-0.276056839621659	0.288615650901143
RSAD2	0	266584638386815	323852065090576	16844635212227	-0.711851782145615	203226296016038	-0.209784275425699
SOCS1	0	-0.473301106710845	169983731155264	-0.274552085416717	0.928348909200401	-0.271039410187219	10946229500342
SOCS3	0	0.257114571347449	0.38761846843425	0.228704468334324	0.615502259624056	0.288804142884377	0.618110454079387
SP100	0	0.537070413119677	0.607081671705983	0.247994242486914	0.39130029657123	0.407456751830124	0.346619595766283
STAT1	0	-0.382324932460118	152744254799199	-0.874738425755915	-0.0361947274778789	-0.670476415770134	-0.459862397838287
STAT2	0	-0.843335062017326	0.570539904488869	-127701879330303	-0.516432747522841	-0.95702139564474	-0.534927151501614
SUMO1	0	-0.0213930339429634	0.278809902976057	-0.118019515381036	0.351109593399452	-0.0606389410590554	0.349863971981214
TPR	0	-0.328354440562303	0.021070096653371	-0.38190013745169	0.302596967500564	-0.264627165031521	0.298866494270401
TRIM21	0	100537003284716	248439672298455	0.791640316248389	187098619253941	0.909160079576871	171336477063114
TRIM25	0	151181280706438	0.988897493239352	13682629734011	0.93660803360352	145680068914207	0.846182968755334
UBB	0	-0.232009716667162	0.160449132781329	-0.196291381926499	0.212861186658193	-0.177615727997581	0.199701464229289
UBE2E1	0	0.477096448661142	0.214093203077324	0.641919547733277	0.108345879677539	0.707873440537372	0.018994553160579
UBE2L6	0	-106320917880791	0.99318803855794	-138751167405334	-0.86569784901683	-13114074894023	-113052897511349
UBE2N	0	0.311153482491236	0.374736294711179	0.380765671874056	0.180068131778193	0.412222220955045	0.201302930812688

## Sheet: figure2e_Interleukin-1 signalli
UT	3hCA	24hCA	3hMTB	24hMTB	3hPA	24hPA
CUL1	0	0.575523463091362	116050911327338	0.498383563489357	0.549876517385377	0.584157060322721	0.468410410667743
FBXW11	0	0.661296537536925	0.716375353983172	0.608310491187451	0.770215391471926	0.732934376627195	0.837460740322839
IL1A	0	134859095569572	-0.710832259923019	185522193114967	103534392375822	187017825191826	0.782828960981009
IL1B	0	0.221199750657019	-0.278815695243062	0.466131744831336	0.396619388493707	0.432616301395392	0.351932065836013
IL1R1	0	332469341605148	117636899312694	308788017076946	175131844172176	321144667126594	184360505132457
IL1RN	0	149518044555563	112082991881029	147363784310315	116599874253123	152153990890081	119711806038971
IRAK1	0	105693724658904	0.581174440010641	0.984309819796685	0.379401571149426	106121106800748	0.427434234027546
IRAK2	0	133048907903884	-0.275879823368465	154686820962572	0.524458285025134	158831079603485	0.374483411201592
MAP2K1	0	0.380665740316602	-0.0827212936477581	0.327958457958724	0.332705530632026	0.437009161580176	0.323649941864595
NFKB1	0	0.702424229383123	-0.759215225243831	0.789518070092486	-0.584791478376608	0.849469595225121	-0.640974582581319
SKP1	0	-0.0605700561687306	0.100840392788206	-0.196992748086589	0.1708745979439	-0.14358970510242	0.163124097138556
SQSTM1	0	0.764100846317093	0.553481105074699	0.800643609645476	0.488108916815588	0.830933460598589	0.507878520574121
TAB2	0	0.576807033445863	0.511941511022491	0.674672051386271	0.533021419434603	0.790987581933212	0.528961748507515
TNIP2	0	0.587082189264425	122061390615792	0.715052139653325	122943421394264	0.777735484466879	113979975948239
TOLLIP	0	0.130024506374078	0.679825958301196	0.120233237605254	0.315686622307257	0.152721774687296	0.451031210349363
UBB	0	-0.232009716667162	0.160449132781329	-0.196291381926499	0.212861186658193	-0.177615727997581	0.199701464229289
UBE2N	0	0.311153482491236	0.374736294711179	0.380765671874056	0.180068131778193	0.412222220955045	0.201302930812688

## Sheet: figure2e_Toll-Like Receptors Ca
UT	3hCA	24hCA	3hMTB	24hMTB	3hPA	24hPA
APP	0	-0.744667371024104	0.603162365508097	-0.832596942999253	0.723540146538172	-0.740000521020352	0.646634053109183
ATF2	0	0.405738078561474	113468907336436	0.269597209381445	127210324837991	0.418993649968654	123426523518481
CASP8	0	-0.971869881760261	0.516363439510045	-123483991324114	-0.359334069698062	-116583452680742	-0.405854696823402
CD14	0	-0.966894467222004	-0.0933550186024721	-103407817231721	0.530116528540839	-101407739507115	0.579277653240932
CTSB	0	0.0897422479465602	103196130352526	-0.131649509700778	0.819344828405431	0.00647538034068367	0.85814516789094
CTSL	0	242136513209413	263415163561	242204127690222	254617885346526	245432432612809	244744932422891
CUL1	0	0.575523463091362	116050911327338	0.498383563489357	0.549876517385377	0.584157060322721	0.468410410667743
DNM2	0	0.190821696581864	0.933309905762223	0.228938250223207	11533848786874	0.22002461014952	119420395445999
DUSP3	0	-0.402660805253016	0.601163736117623	-0.320285812004949	0.282835842942638	-0.217779903657935	0.35882207773827
DUSP4	0	422544036348767	265388274760179	403047739492272	404834043295798	398289089262459	393466347907841
DUSP6	0	0.0776906428724477	-0.147413961934067	0.0980579685199593	-0.330036163427026	0.193880010143937	-0.268679260414791
EEA1	0	0.314450920654475	0.621799583985046	0.135260760887481	0.532779335280604	0.261137947082921	0.538950537897537
ELK1	0	0.410642600298648	153863173471879	0.498372605668513	154134090665929	0.629462165628123	169775623377414
FBXW11	0	0.661296537536925	0.716375353983172	0.608310491187451	0.770215391471926	0.732934376627195	0.837460740322839
HMGB1	0	-0.60991791933259	-0.232412162690624	-0.709728695168108	-0.197359376920074	-0.659534182617304	-0.141374930859438
HSP90B1	0	0.0403969315811904	0.838333277005261	-0.0652845796471576	0.80749301385182	0.0860437132939709	0.725502246057195
IKBKE	0	-125081307404711	127328979044322	-12913868510124	101906793898033	-109852725395277	0.967578975933305
IRAK1	0	105693724658904	0.581174440010641	0.984309819796685	0.379401571149426	106121106800748	0.427434234027546
IRAK2	0	133048907903884	-0.275879823368465	154686820962572	0.524458285025134	158831079603485	0.374483411201592
IRF3	0	-177866942639694	0.470886677463481	-200548221472676	0.35579044360518	-198358011484997	0.503947022819644
IRF7	0	0.944890149262866	0.756678957519431	0.751597690302881	0.00346236996569645	0.866534087895486	-0.11742810345018
JUN	0	0.485251360217348	0.328745158351362	0.566598387155462	0.227908948329943	0.518204475726722	0.269041692395443
MAP2K1	0	0.380665740316602	-0.0827212936477581	0.327958457958724	0.332705530632026	0.437009161580176	0.323649941864595
MAPK1	0	-0.529089445836887	0.153495778940823	-0.763298768150255	0.317286691870713	-0.604620253047081	0.429116243893481
MAPKAPK2	0	0.651380397113089	0.154939521232005	0.657807471722546	0.377794614971727	0.711924336430852	0.346325663009533
NFKB1	0	0.702424229383123	-0.759215225243831	0.789518070092486	-0.584791478376608	0.849469595225121	-0.640974582581319
PPP2CA	0	0.354392207078265	-0.0839004956128147	0.249193875715355	-0.0234274178794368	0.373715583420363	-0.0427684850471113
PPP2CB	0	0.963045841940214	115699513132069	0.983158980928265	11507959586119	109750920585257	120081359510547
PTPN11	0	-0.34946985482127	0.493904699814043	-0.453184708078637	0.746382312092159	-0.31036111411416	0.78017248207489
RPS6KA1	0	-253505863717678	157662333578622	-265958939506547	126783609750049	-261185710271934	131327866722093
RPS6KA3	0	0.320712295339288	0.308126115743213	0.318138313437365	0.39435650539999	0.416221702892753	0.315617926054643
SKP1	0	-0.0605700561687306	0.100840392788206	-0.196992748086589	0.1708745979439	-0.14358970510242	0.163124097138556
SOCS1	0	-0.473301106710845	169983731155264	-0.274552085416717	0.928348909200401	-0.271039410187219	10946229500342
TAB2	0	0.576807033445863	0.511941511022491	0.674672051386271	0.533021419434603	0.790987581933212	0.528961748507515
TLR1	0	-141130699823563	119925176419157	-183077339615426	107878700716378	-162253680444579	105620624787213
TLR2	0	0.392694875498922	-0.0668580416970184	0.45960054428597	0.354040521392259	0.594562104040903	0.165254084926139
TLR8	0	-145116706126244	120786644422002	-141060316816075	0.416235775794999	-137671981215526	0.699046935144495
TNIP2	0	0.587082189264425	122061390615792	0.715052139653325	122943421394264	0.777735484466879	113979975948239
UBB	0	-0.232009716667162	0.160449132781329	-0.196291381926499	0.212861186658193	-0.177615727997581	0.199701464229289
UBE2N	0	0.311153482491236	0.374736294711179	0.380765671874056	0.180068131778193	0.412222220955045	0.201302930812688
VRK3	0	-0.120563967959385	0.83741560117658	-0.143376789569195	0.86884613555028	-0.107735507868918	0.909421157334387

## Sheet: figure_3e
genotype	expression	celltype	condition	type
G/G	0.506067962259433	monocyte	UT	baseline
A/G	0.274645040888664	monocyte	UT	baseline
A/G	0.316370939673699	monocyte	UT	baseline
G/G	0.403223219875824	monocyte	UT	baseline
G/G	0.451375475779721	monocyte	UT	baseline
A/G	0.318322611410405	monocyte	UT	baseline
G/G	0.452247440380596	monocyte	UT	baseline
A/G	0.477954124729798	monocyte	UT	baseline
A/G	0.272487813364585	monocyte	UT	baseline
G/G	0.443386390296185	monocyte	UT	baseline
G/G	0.426533140430834	monocyte	UT	baseline
A/G	0.274217333910255	monocyte	UT	baseline
A/A	0.141590036953271	monocyte	UT	baseline
G/G	0.458850860899592	monocyte	UT	baseline
A/G	0.306150328602403	monocyte	UT	baseline
A/G	0.265728676812636	monocyte	UT	baseline
A/A	0.119684839981635	monocyte	UT	baseline
G/G	0.2833043705049 m	onocyte U	T b	aseline
G/G	0.329762357560306	monocyte	UT	baseline
A/G	0.228418428233757	monocyte	UT	baseline
G/G	0.268934943417707	monocyte	UT	baseline
G/G	0.25081105611657	monocyte	UT	baseline
A/G	0.198889619326424	monocyte	UT	baseline
A/G	0.228586755305556	monocyte	UT	baseline
G/G	0.285780601672534	monocyte	UT	baseline
G/G	0.450478117668805	monocyte	UT	baseline
G/G	0.432734008985457	monocyte	UT	baseline
A/G	0.192904871723345	monocyte	UT	baseline
A/G	0.259212727639162	monocyte	UT	baseline
G/G	0.350663279018042	monocyte	UT	baseline
G/G	0.335595760784253	monocyte	UT	baseline
G/G	0.409367556966433	monocyte	UT	baseline
G/G	0.461714389350803	monocyte	UT	baseline
G/G	0.430510499534264	monocyte	UT	baseline
A/G	0.347243662060762	monocyte	UT	baseline
A/G	0.371787117794888	monocyte	UT	baseline
A/G	0.298690716497964	monocyte	UT	baseline
G/G	0.521033011036341	monocyte	UT	baseline
G/G	0.479290269076622	monocyte	UT	baseline
G/G	0.472429965606313	monocyte	UT	baseline
A/A	0.169764306422723	monocyte	UT	baseline
G/G	0.511392378501242	monocyte	UT	baseline
G/G	0.44973565242232	monocyte	UT	baseline
A/G	0.299665662112564	monocyte	UT	baseline
A/G	0.274217333910255	monocyte	UT	baseline
G/G	0.321386010038876	monocyte	UT	baseline
A/G	0.266342559141085	monocyte	UT	baseline
A/G	0.237975189000034	monocyte	UT	baseline
G/G	0.344930540499475	monocyte	UT	baseline
A/G	0.315087312981186	monocyte	UT	baseline
G/G	0.381476278993994	monocyte	UT	baseline
A/G	0.348358181729312	monocyte	UT	baseline
G/G	0.501045342052907	monocyte	UT	baseline
A/G	0.297619069992504	monocyte	UT	baseline
G/G	0.408976940112798	monocyte	UT	baseline
A/G	0.305033814936167	monocyte	UT	baseline
G/G	0.366698518886301	monocyte	UT	baseline
G/G	0.438124614335648	monocyte	UT	baseline
G/G	0.441826633824526	monocyte	UT	baseline
A/G	0.356919242140444	monocyte	UT	baseline
A/G	0.312125971702182	monocyte	UT	baseline
A/G	0.253119331620633	monocyte	UT	baseline
A/G	0.378410373517174	monocyte	UT	baseline
G/G	0.366866315505558	monocyte	UT	baseline
G/G	0.342053598599443	monocyte	UT	baseline
G/G	0.35502049131501	monocyte	UT	baseline
G/G	0.275742197741237	monocyte	UT	baseline
G/G	0.265503942221342	monocyte	UT	baseline
A/G	0.231713734353945	monocyte	UT	baseline
A/G	0.253418496044252	monocyte	UT	baseline
G/G	0.344493519991347	monocyte	UT	baseline
G/G	0.317104405090532	monocyte	UT	baseline
G/G	0.26545392202916	monocyte	3hC	A baseline
G/G	0.235410240538557	monocyte	3h	CA baseline
G/G	0.222240737438653	monocyte	3h	CA baseline
G/G	0.264363513082872	monocyte	3h	CA baseline
A/G	0.211312416271659	monocyte	3h	CA baseline
A/G	0.25018291246381	monocyte	3hC	A baseline
A/G	0.244542400015679	monocyte	3h	CA baseline
A/G	0.188569840237082	monocyte	3h	CA baseline
A/G	0.186447554590766	monocyte	3h	CA baseline
A/G	0.143401789688678	monocyte	3h	CA baseline
G/G	0.239626898609018	monocyte	3h	CA baseline
G/G	0.283285419414221	monocyte	3h	CA baseline
A/G	0.126064208139306	monocyte	3h	CA baseline
G/G	0.300804790957094	monocyte	3h	CA baseline
A/G	0.199927304296822	monocyte	3h	CA baseline
A/A	0.071258121365975	7 monocyt	e 3	hCA baseline
G/G	0.143861508111914	monocyte	3h	CA baseline
A/G	0.085676410107043	5 monocyt	e 3	hCA baseline
A/G	0.135389908659363	monocyte	3h	CA baseline
G/G	0.116437217009612	monocyte	3h	CA baseline
G/G	0.137255957784668	monocyte	3h	CA baseline
A/G	0.052798347148346	4 monocyt	e 3	hCA baseline
G/G	0.137827651479081	monocyte	3h	CA baseline
A/A	0.062853307731575	5 monocyt	e 3	hCA baseline
A/G	0.213464953995515	monocyte	3h	CA baseline
G/G	0.215066722828216	monocyte	3h	CA baseline
A/G	0.308065413582198	monocyte	3h	CA baseline
G/G	0.21888858333472	monocyte	3hC	A baseline
G/G	0.316833663338568	monocyte	3h	CA baseline
G/G	0.271738404211393	monocyte	3h	CA baseline
G/G	0.443220449618253	monocyte	3h	CA baseline
G/G	0.1242453324894 m	onocyte 3	hCA	baseline
G/G	0.238342232579289	monocyte	3h	CA baseline
G/G	0.29591360063386	monocyte	3hC	A baseline
G/G	0.172837519268098	monocyte	3h	CA baseline
A/G	0.174567045527556	monocyte	3h	CA baseline
A/G	0.117704730692343	monocyte	3h	CA baseline
G/G	0.240522763580713	monocyte	3h	CA baseline
A/G	0.188106687457104	monocyte	3h	CA baseline
G/G	0.277519458843932	monocyte	3h	CA baseline
G/G	0.130782486898103	monocyte	3h	CA baseline
A/A	0.097340319482719	5 monocyt	e 3	hCA baseline
A/G	0.161943042246229	monocyte	3h	CA baseline
A/G	0.11019708430718	monocyte	3hC	A baseline
G/G	0.204653449455047	monocyte	3h	CA baseline
G/G	0.14946632468869	monocyte	3hC	A baseline
G/G	0.233841963736035	monocyte	3h	CA baseline
A/G	0.145538191805659	monocyte	3h	CA baseline
A/G	0.160192914850281	monocyte	3h	CA baseline
A/G	0.151573885659032	monocyte	3h	CA baseline
A/G	0.162798762125807	monocyte	3h	CA baseline
G/G	0.231100979854765	monocyte	3h	CA baseline
A/A	0.075200269610581	9 monocyt	e 3	hCA baseline
G/G	0.265876194343667	monocyte	3h	CA baseline
G/G	0.328332875002079	monocyte	3h	CA baseline
A/G	0.145819364600131	monocyte	3h	CA baseline
G/G	0.283178569485195	monocyte	3h	CA baseline
G/G	0.222632942667094	monocyte	3h	CA baseline
A/G	0.150214153486508	monocyte	3h	CA baseline
G/G	0.228217409573392	monocyte	3h	CA baseline
A/G	0.160963734280127	monocyte	3h	CA baseline
A/G	0.152979779356838	monocyte	3h	CA baseline
G/G	0.213130627949971	monocyte	3h	CA baseline
A/G	0.121667940822236	monocyte	3h	CA baseline
A/G	0.254153966205313	monocyte	3h	CA baseline
A/G	0.1949861417864 m	onocyte 3	hCA	baseline
A/G	0.179834802008969	monocyte	3h	CA baseline
A/G	0.198295592262368	monocyte	3h	CA baseline
G/G	0.265582990409677	monocyte	3h	CA baseline
G/G	0.227831275398857	monocyte	3h	CA baseline
G/G	0.251687132450486	monocyte	3h	CA baseline
G/G	0.190520401115023	monocyte	3h	CA baseline
G/G	0.233136739164378	monocyte	3h	CA baseline
G/G	0.270384835446789	monocyte	3h	CA baseline
A/G	0.249590374103112	monocyte	3h	CA baseline
A/G	0.18646411451532	monocyte	3hC	A baseline
G/G	0.287388151913218	monocyte	3h	CA baseline
G/G	0.269702006374287	monocyte	3h	CA baseline
G/G	0.27543743548637	monocyte	3hC	A baseline
G/G	0.296955783401842	monocyte	3h	CA baseline
G/G	0.224596565107004	monocyte	24	hCA baseline
G/G	0.234975161375195	monocyte	24	hCA baseline
A/G	0.246867733872686	monocyte	24	hCA baseline
A/G	0.190188522657957	monocyte	24	hCA baseline
A/G	0.255082935196768	monocyte	24	hCA baseline
A/G	0.320418717590004	monocyte	24	hCA baseline
G/G	0.255445088867672	monocyte	24	hCA baseline
G/G	0.229515707831009	monocyte	24	hCA baseline
A/G	0.253976160383941	monocyte	24	hCA baseline
G/G	0.284669285996574	monocyte	24	hCA baseline
G/G	0.352269072089946	monocyte	24	hCA baseline
A/G	0.227896948822509	monocyte	24	hCA baseline
A/A	0.210311726278436	monocyte	24	hCA baseline
A/G	0.183516191943964	monocyte	24	hCA baseline
G/G	0.220089743140866	monocyte	24	hCA baseline
A/G	0.200743815947914	monocyte	24	hCA baseline
A/G	0.170518117421799	monocyte	24	hCA baseline
G/G	0.282181564678463	monocyte	24	hCA baseline
A/G	0.164381597094183	monocyte	24	hCA baseline
A/A	0.135114283626567	monocyte	24	hCA baseline
G/G	0.331345634040306	monocyte	24	hCA baseline
G/G	0.192808054650425	monocyte	24	hCA baseline
A/G	0.199474121678222	monocyte	24	hCA baseline
G/G	0.260387001803661	monocyte	24	hCA baseline
G/G	0.288843589598497	monocyte	24	hCA baseline
G/G	0.310054032229068	monocyte	24	hCA baseline
G/G	0.387825678283765	monocyte	24	hCA baseline
A/G	0.430796749035396	monocyte	24	hCA baseline
G/G	0.180750124134765	monocyte	24	hCA baseline
G/G	0.254153966205313	monocyte	24	hCA baseline
G/G	0.234618243085327	monocyte	24	hCA baseline
A/G	0.220954952381323	monocyte	24	hCA baseline
G/G	0.367655258839956	monocyte	24	hCA baseline
A/G	0.329243208199201	monocyte	24	hCA baseline
G/G	0.303461103641943	monocyte	24	hCA baseline
G/G	0.357948549927028	monocyte	24	hCA baseline
A/G	0.32453675135974	monocyte	24h	CA baseline
A/G	0.422729407838265	monocyte	24	hCA baseline
G/G	0.380036339434192	monocyte	24	hCA baseline
G/G	0.377881362653909	monocyte	24	hCA baseline
A/G	0.316935475199049	monocyte	24	hCA baseline
G/G	0.216976284926003	monocyte	24	hCA baseline
A/A	0.332957302587873	monocyte	24	hCA baseline
G/G	0.322144137405588	monocyte	24	hCA baseline
A/G	0.304619356345042	monocyte	24	hCA baseline
A/G	0.287840351899345	monocyte	24	hCA baseline
G/G	0.291230267286209	monocyte	24	hCA baseline
A/A	0.308030766783898	monocyte	24	hCA baseline
A/G	0.368902659388478	monocyte	24	hCA baseline
G/G	0.343866089817358	monocyte	24	hCA baseline
A/G	0.314173632513602	monocyte	24	hCA baseline
A/G	0.361286462858742	monocyte	24	hCA baseline
A/G	0.382384956869884	monocyte	24	hCA baseline
G/G	0.390572285960211	monocyte	24	hCA baseline
G/G	0.274411089428128	monocyte	24	hCA baseline
A/G	0.272058910551601	monocyte	24	hCA baseline
A/G	0.332358747332944	monocyte	24	hCA baseline
G/G	0.313879999417511	monocyte	24	hCA baseline
G/G	0.171675594051088	monocyte	24	hCA baseline
A/G	0.414911133314611	monocyte	24	hCA baseline
A/G	0.269221352879163	monocyte	24	hCA baseline
G/G	0.293673561649315	monocyte	24	hCA baseline
G/G	0.205422568763143	monocyte	24	hCA baseline
A/G	0.281559970010469	monocyte	24	hCA baseline
A/G	0.256314349010696	monocyte	24	hCA baseline
G/G	0.287383040251678	monocyte	24	hCA baseline
G/G	0.202815133689471	monocyte	24	hCA baseline
A/G	0.203866817811749	monocyte	24	hCA baseline
G/G	0.288884180251473	monocyte	24	hCA baseline
A/G	0.23589395040669	monocyte	24h	CA baseline
G/G	0.202197644841779	monocyte	24	hCA baseline
A/G	0.321550186053776	monocyte	24	hCA baseline
G/G	0.441330880431511	monocyte	24	hCA baseline
G/G	0.428762789596078	monocyte	24	hCA baseline
G/G	0.283475849028987	monocyte	24	hCA baseline
A/G	0.367315895931933	monocyte	24	hCA baseline
G/G	0.320726816631291	monocyte	24	hCA baseline
G/G	0.292576777341274	monocyte	24	hCA baseline
G/G	0.351769900676578	monocyte	24	hCA baseline
A/G	0.220196812575971	monocyte	3h	PA baseline
A/G	0.158471203476404	monocyte	3h	PA baseline
A/G	0.26505670931072	monocyte	3hP	A baseline
A/G	0.297699077717142	monocyte	3h	PA baseline
G/G	0.332896671490203	monocyte	3h	PA baseline
G/G	0.26986089971682	monocyte	3hP	A baseline
G/G	0.236767031370337	monocyte	3h	PA baseline
G/G	0.233939308195019	monocyte	3h	PA baseline
A/G	0.12434374310107	monocyte	3hP	A baseline
A/A	0.130294071354858	monocyte	3h	PA baseline
A/G	0.182162527120033	monocyte	3h	PA baseline
G/G	0.276000664322427	monocyte	3h	PA baseline
G/G	0.182411058836591	monocyte	3h	PA baseline
A/G	0.195534638417556	monocyte	3h	PA baseline
G/G	0.262158234232008	monocyte	3h	PA baseline
A/G	0.247700723470355	monocyte	3h	PA baseline
A/G	0.224476140563992	monocyte	3h	PA baseline
A/G	0.165687671564057	monocyte	3h	PA baseline
G/G	0.192139507279123	monocyte	3h	PA baseline
A/G	0.226638588464148	monocyte	3h	PA baseline
G/G	0.123866484213338	monocyte	3h	PA baseline
A/A	0.123684255267202	monocyte	3h	PA baseline
G/G	0.163457589235334	monocyte	3h	PA baseline
G/G	0.294887434215584	monocyte	3h	PA baseline
A/G	0.199976885363208	monocyte	3h	PA baseline
G/G	0.277258872223978	monocyte	3h	PA baseline
G/G	0.231049060186648	monocyte	3h	PA baseline
G/G	0.194081210556785	monocyte	3h	PA baseline
A/G	0 monocyte 3hPA b	aseline
G/G	0.138629436111989	monocyte	3h	PA baseline
G/G	0.158495566211843	monocyte	3h	PA baseline
G/G	0.158902691517397	monocyte	3h	PA baseline
A/G	0.155668582286326	monocyte	3h	PA baseline
A/G	0.217251874877181	monocyte	3h	PA baseline
G/G	0.265178778199485	monocyte	3h	PA baseline
G/G	0.258466111846741	monocyte	3h	PA baseline
G/G	0.237449649101199	monocyte	3h	PA baseline
G/G	0.231505081259686	monocyte	3h	PA baseline
G/G	0.248235122824298	monocyte	3h	PA baseline
A/G	0.166709465188306	monocyte	3h	PA baseline
G/G	0.146395043422568	monocyte	3h	PA baseline
G/G	0.204893613439669	monocyte	3h	PA baseline
A/G	0.216333710600954	monocyte	3h	PA baseline
G/G	0.21001091529611	monocyte	3hP	A baseline
A/G	0.084717988735104	4 monocyt	e 3	hPA baseline
A/A	0.132935484962488	monocyte	3h	PA baseline
G/G	0.128840020149241	monocyte	3h	PA baseline
A/G	0.113064416602748	monocyte	3h	PA baseline
A/G	0.130803845069276	monocyte	3h	PA baseline
A/G	0.167012831262221	monocyte	3h	PA baseline
G/G	0.244799756187913	monocyte	3h	PA baseline
G/G	0.266194177129679	monocyte	3h	PA baseline
A/A	0.120531403184177	monocyte	3h	PA baseline
G/G	0.283809555809301	monocyte	3h	PA baseline
A/G	0.178994046724229	monocyte	3h	PA baseline
A/G	0.170161959483073	monocyte	3h	PA baseline
A/G	0.190866614936797	monocyte	3h	PA baseline
G/G	0.140981844109864	monocyte	3h	PA baseline
A/G	0.204218139532936	monocyte	3h	PA baseline
A/G	0.209131248944689	monocyte	3h	PA baseline
G/G	0.32254287214211	monocyte	3hP	A baseline
G/G	0.189405049416713	monocyte	3h	PA baseline
G/G	0.127841358395047	monocyte	3h	PA baseline
A/G	0.114207483296461	monocyte	3h	PA baseline
G/G	0.230589480222917	monocyte	3h	PA baseline
G/G	0.231669936200867	monocyte	3h	PA baseline
A/G	0.213725558341999	monocyte	3h	PA baseline
G/G	0.274868709532392	monocyte	3h	PA baseline
A/G	0.227003845024853	monocyte	3h	PA baseline
A/G	0.144035637553431	monocyte	3h	PA baseline
G/G	0.288877261604482	monocyte	3h	PA baseline
A/G	0.181603076019883	monocyte	3h	PA baseline
A/G	0.244752030912144	monocyte	3h	PA baseline
G/G	0.292543565014439	monocyte	3h	PA baseline
G/G	0.269811526904871	monocyte	3h	PA baseline
G/G	0.24581281780019	monocyte	3hP	A baseline
A/G	0.226627986667352	monocyte	3h	PA baseline
G/G	0.27039389819345	monocyte	3hP	A baseline
G/G	0.248271858143722	monocyte	3h	PA baseline
G/G	0.233597446979021	monocyte	3h	PA baseline
A/G	0.153174630847688	monocyte	3h	PA baseline
A/G	0.153713326428678	monocyte	3h	PA baseline
G/G	0.3016180128813 m	onocyte 3	hPA	baseline
A/G	0.153593691192144	monocyte	3h	PA baseline
A/G	0.142387685013343	monocyte	3h	PA baseline
G/G	0.267951802220116	monocyte	3h	PA baseline
G/G	0.292586422529989	monocyte	3h	PA baseline
G/G	0.292697570441332	monocyte	3h	PA baseline
A/G	0.305054252477998	monocyte	24	hPA baseline
A/G	0.343053735593456	monocyte	24	hPA baseline
G/G	0.336479703809778	monocyte	24	hPA baseline
G/G	0.34847901156917	monocyte	24h	PA baseline
G/G	0.199763973042789	monocyte	24	hPA baseline
A/G	0.191181649891919	monocyte	24	hPA baseline
A/G	0.212737336502018	monocyte	24	hPA baseline
G/G	0.285754429684909	monocyte	24	hPA baseline
G/G	0.306772580060792	monocyte	24	hPA baseline
A/G	0.285230217528924	monocyte	24	hPA baseline
A/A	0.184388810941738	monocyte	24	hPA baseline
A/G	0.225357901761575	monocyte	24	hPA baseline
A/A	0.192076294325731	monocyte	24	hPA baseline
G/G	0.270441874169535	monocyte	24	hPA baseline
G/G	0.298458507827191	monocyte	24	hPA baseline
A/G	0.240723156560322	monocyte	24	hPA baseline
A/G	0.212186272267093	monocyte	24	hPA baseline
A/G	0.234478397065425	monocyte	24	hPA baseline
G/G	0.281711499716943	monocyte	24	hPA baseline
G/G	0.377763213980601	monocyte	24	hPA baseline
A/G	0.200718827027147	monocyte	24	hPA baseline
A/G	0.191793305010549	monocyte	24	hPA baseline
G/G	0.329500286031487	monocyte	24	hPA baseline
G/G	0.31025420705757	monocyte	24h	PA baseline
G/G	0.311201312217647	monocyte	24	hPA baseline
G/G	0.26434034166144	monocyte	24h	PA baseline
A/G	0.404497177152567	monocyte	24	hPA baseline
G/G	0.321656354193931	monocyte	24	hPA baseline
G/G	0.361642007248667	monocyte	24	hPA baseline
A/G	0.317743787428529	monocyte	24	hPA baseline
G/G	0.425310951188478	monocyte	24	hPA baseline
G/G	0.295822220212857	monocyte	24	hPA baseline
A/G	0.435477163272184	monocyte	24	hPA baseline
A/G	0.29110336787492	monocyte	24h	PA baseline
G/G	0.292052334458378	monocyte	24	hPA baseline
G/G	0.393395129337011	monocyte	24	hPA baseline
G/G	0.351372158399307	monocyte	24	hPA baseline
G/G	0.358001821765332	monocyte	24	hPA baseline
A/G	0.323174155376837	monocyte	24	hPA baseline
G/G	0.325149976695128	monocyte	24	hPA baseline
A/G	0.33199985765786	monocyte	24h	PA baseline
A/G	0.343768510320399	monocyte	24	hPA baseline
G/G	0.306093619127658	monocyte	24	hPA baseline
A/A	0.329305094939882	monocyte	24	hPA baseline
A/G	0.318301725902785	monocyte	24	hPA baseline
G/G	0.241675609703428	monocyte	24	hPA baseline
G/G	0.402814562357476	monocyte	24	hPA baseline
A/G	0.353352494399987	monocyte	24	hPA baseline
G/G	0.413507313841948	monocyte	24	hPA baseline
G/G	0.454007690049707	monocyte	24	hPA baseline
A/G	0.393918024734009	monocyte	24	hPA baseline
A/G	0.353117092260883	monocyte	24	hPA baseline
G/G	0.297577105050289	monocyte	24	hPA baseline
A/A	0.354797594662093	monocyte	24	hPA baseline
A/G	0.398965833485862	monocyte	24	hPA baseline
A/G	0.447051598496105	monocyte	24	hPA baseline
G/G	0.439589152830896	monocyte	24	hPA baseline
A/G	0.400960292115237	monocyte	24	hPA baseline
A/G	0.290527669995381	monocyte	24	hPA baseline
G/G	0.372632461949872	monocyte	24	hPA baseline
G/G	0.297200329182678	monocyte	24	hPA baseline
G/G	0.454238127879082	monocyte	24	hPA baseline
G/G	0.339579036044552	monocyte	24	hPA baseline
A/G	0.283090630988506	monocyte	24	hPA baseline
G/G	0.334206533273292	monocyte	24	hPA baseline
A/G	0.323921565832441	monocyte	24	hPA baseline
G/G	0.575459913013435	monocyte	24	hPA baseline
G/G	0.380202507618455	monocyte	24	hPA baseline
A/G	0.274985528785654	monocyte	24	hPA baseline
A/G	0.363071915733067	monocyte	24	hPA baseline
A/G	0.373417396039931	monocyte	24	hPA baseline
G/G	0.333757093749413	monocyte	24	hPA baseline
G/G	0.312498457747984	monocyte	24	hPA baseline
A/G	0.327707485614222	monocyte	24	hPA baseline
G/G	0.279074540539179	monocyte	24	hPA baseline
G/G	0.314143619695627	monocyte	24	hPA baseline
G/G	0.410311092301174	monocyte	24	hPA baseline
G/G	0.369175221368722	monocyte	24	hPA baseline
A/G	0.359845550253173	monocyte	24	hPA baseline
G/G	0.267252539269134	monocyte	3h	MTB baseline
A/G	0.099542192734891	9 monocyt	e 3	hMTB baseline
G/G	0.105478918780861	monocyte	3h	MTB baseline
A/G	0.138629436111989	monocyte	3h	MTB baseline
G/G	0.182174165219195	monocyte	3h	MTB baseline
A/G	0.142805217354873	monocyte	3h	MTB baseline
A/G	0.228352250078785	monocyte	3h	MTB baseline
G/G	0.198449921368167	monocyte	3h	MTB baseline
G/G	0.208638496448693	monocyte	3h	MTB baseline
A/G	0.13270515920913	monocyte	3hM	TB baseline
A/G	0.149733406402196	monocyte	3h	MTB baseline
A/A	0.104626534201303	monocyte	3h	MTB baseline
G/G	0.190275696624299	monocyte	3h	MTB baseline
G/G	0.16858561936005	monocyte	3hM	TB baseline
A/G	0.040773363562349	7 monocyt	e 3	hMTB baseline
A/G	0.077016353395549	5 monocyt	e 3	hMTB baseline
A/A	0.041007146198038	monocyte	3h	MTB baseline
G/G	0.122010121675182	monocyte	3h	MTB baseline
A/G	0.107115584097482	monocyte	3h	MTB baseline
G/G	0.100858348348945	monocyte	3h	MTB baseline
G/G	0.084523212162014	7 monocyt	e 3	hMTB baseline
A/G	0.051806994156564	9 monocyt	e 3	hMTB baseline
G/G	0.163012435409566	monocyte	3h	MTB baseline
A/G	0.103502178713066	monocyte	3h	MTB baseline
G/G	0.184473521825536	monocyte	3h	MTB baseline
G/G	0.15870166998316	monocyte	3hM	TB baseline
G/G	0.203866817811749	monocyte	3h	MTB baseline
A/G	0.103972077083992	monocyte	3h	MTB baseline
G/G	0.15530666561175	monocyte	3hM	TB baseline
A/G	0.12828281286511	monocyte	3hM	TB baseline
G/G	0.161758115873423	monocyte	3h	MTB baseline
G/G	0.054722145833679	9 monocyt	e 3	hMTB baseline
A/A	0.080867171065326	9 monocyt	e 3	hMTB baseline
G/G	0.271539108358388	monocyte	3h	MTB baseline
A/G	0.230663015733767	monocyte	3h	MTB baseline
A/G	0.181656327086604	monocyte	3h	MTB baseline
G/G	0.222176879452137	monocyte	3h	MTB baseline
A/G	0.143761503135686	monocyte	3h	MTB baseline
A/G	0.223228078529218	monocyte	3h	MTB baseline
G/G	0.20750373725695	monocyte	3hM	TB baseline
G/G	0.274022700094542	monocyte	3h	MTB baseline
A/G	0.143647414536278	monocyte	3h	MTB baseline
A/G	0.196788004464616	monocyte	3h	MTB baseline
A/G	0.136274123909979	monocyte	3h	MTB baseline
G/G	0.221253865423045	monocyte	3h	MTB baseline
A/G	0.173273426826585	monocyte	3h	MTB baseline
G/G	0.2284914402779 m	onocyte 3	hMT	B baseline
G/G	0.226822715987758	monocyte	3h	MTB baseline
G/G	0.205422568763143	monocyte	3h	MTB baseline
A/G	0.205653906873679	monocyte	3h	MTB baseline
G/G	0.168335743850272	monocyte	3h	MTB baseline
G/G	0.168442489721148	monocyte	3h	MTB baseline
G/G	0.21509629012654	monocyte	3hM	TB baseline
A/G	0.14031205090708	monocyte	3hM	TB baseline
A/G	0.189520575728199	monocyte	3h	MTB baseline
A/G	0.213841529432057	monocyte	3h	MTB baseline
A/G	0.182918712916669	monocyte	3h	MTB baseline
G/G	0.259338578777529	monocyte	3h	MTB baseline
G/G	0.228736403541498	monocyte	3h	MTB baseline
G/G	0.210767124439917	monocyte	3h	MTB baseline
A/G	0.186532294416295	monocyte	3h	MTB baseline
G/G	0.230333606151095	monocyte	3h	MTB baseline
G/G	0.236578534614492	monocyte	3h	MTB baseline
G/G	0.228217409573392	monocyte	3h	MTB baseline
A/G	0.195342848616427	monocyte	3h	MTB baseline
G/G	0.259650507869278	monocyte	3h	MTB baseline
G/G	0.263201943700435	monocyte	3h	MTB baseline
G/G	0.204661936371096	monocyte	3h	MTB baseline
A/G	0.139638934032337	monocyte	3h	MTB baseline
A/G	0.15258057827148	monocyte	3hM	TB baseline
A/G	0.148153595844874	monocyte	3h	MTB baseline
G/G	0.242220666786891	monocyte	3h	MTB baseline
A/G	0.205194570778887	monocyte	24	hMTB baseline
G/G	0.123336908068036	monocyte	24	hMTB baseline
A/G	0.218624116818593	monocyte	24	hMTB baseline
G/G	0.204349094990287	monocyte	24	hMTB baseline
A/G	0.193127263956869	monocyte	24	hMTB baseline
G/G	0.207091744687141	monocyte	24	hMTB baseline
A/G	0.123971719845578	monocyte	24	hMTB baseline
G/G	0.176604131198716	monocyte	24	hMTB baseline
A/G	0.132728485421284	monocyte	24	hMTB baseline
A/A	0.105651083217107	monocyte	24	hMTB baseline
G/G	0.139827625232402	monocyte	24	hMTB baseline
A/G	0.169225407768637	monocyte	24	hMTB baseline
A/G	0.209261995378465	monocyte	24	hMTB baseline
G/G	0.106332419039241	monocyte	24	hMTB baseline
A/G	0.175813928229263	monocyte	24	hMTB baseline
G/G	0.206008983973571	monocyte	24	hMTB baseline
A/G	0.184617857498096	monocyte	24	hMTB baseline
G/G	0.217101742445425	monocyte	24	hMTB baseline
G/G	0.207817041970084	monocyte	24	hMTB baseline
G/G	0.249446552965946	monocyte	24	hMTB baseline
A/G	0.170195030888316	monocyte	24	hMTB baseline
G/G	0.193783770143167	monocyte	24	hMTB baseline
A/G	0.110104615121001	monocyte	24	hMTB baseline
A/A	0.15812677486395	monocyte	24h	MTB baseline
G/G	0.297784693146761	monocyte	24	hMTB baseline
A/G	0.279698868483719	monocyte	24	hMTB baseline
G/G	0.259728514020359	monocyte	24	hMTB baseline
G/G	0.095606507663440	7 monocyt	e 2	4hMTB baseline
G/G	0.333881734142394	monocyte	24	hMTB baseline
A/G	0.320420674602538	monocyte	24	hMTB baseline
G/G	0.268204637215217	monocyte	24	hMTB baseline
G/G	0.284574463110651	monocyte	24	hMTB baseline
A/G	0.629521811539424	monocyte	24	hMTB baseline
G/G	0.532988467097904	monocyte	24	hMTB baseline
G/G	0.583546968107731	monocyte	24	hMTB baseline
G/G	0.616083515080791	monocyte	24	hMTB baseline
A/G	0.502316335236066	monocyte	24	hMTB baseline
G/G	0.461356613142891	monocyte	24	hMTB baseline
G/G	0.447348279772802	monocyte	24	hMTB baseline
A/G	0.502394232724776	monocyte	24	hMTB baseline
G/G	0.498539022034027	monocyte	24	hMTB baseline
G/G	0.451354478985176	monocyte	24	hMTB baseline
G/G	0.381944987789447	monocyte	24	hMTB baseline
A/G	0.428794156990769	monocyte	24	hMTB baseline
A/A	0.487849404762683	monocyte	24	hMTB baseline
A/G	0.456186469001786	monocyte	24	hMTB baseline
A/G	0.38067414569703	monocyte	24h	MTB baseline
G/G	0.444260134425415	monocyte	24	hMTB baseline
A/A	0.321438221426935	monocyte	24	hMTB baseline
A/G	0.303694164712312	monocyte	24	hMTB baseline
A/G	0.291033417647273	monocyte	24	hMTB baseline
G/G	0.227509496920078	monocyte	24	hMTB baseline
G/G	0.340958243921959	monocyte	24	hMTB baseline
A/G	0.435306023938484	monocyte	24	hMTB baseline
G/G	0.319644469908167	monocyte	24	hMTB baseline
A/G	0.218893078668318	monocyte	24	hMTB baseline
G/G	0.235158234413706	monocyte	24	hMTB baseline
G/G	0.21534704484581	monocyte	24h	MTB baseline
A/G	0.231514783835708	monocyte	24	hMTB baseline
A/G	0.414646515669035	monocyte	24	hMTB baseline
A/G	0.259797947561799	monocyte	24	hMTB baseline
G/G	0.333976696936671	monocyte	24	hMTB baseline
A/G	0.198203793052884	monocyte	24	hMTB baseline
G/G	0.305422690740836	monocyte	24	hMTB baseline
A/G	0.27375286685003	monocyte	24h	MTB baseline
A/G	0.338756147310973	monocyte	24	hMTB baseline
G/G	0.385157050496516	monocyte	24	hMTB baseline
G/G	0.320508289071818	monocyte	24	hMTB baseline
A/G	0.405117605737556	monocyte	24	hMTB baseline
G/G	0.328180005687563	monocyte	24	hMTB baseline
A/G	0.355121435826503	monocyte	24	hMTB baseline
G/G	0.306303389471607	monocyte	24	hMTB baseline
G/G	0.276638904924183	monocyte	24	hMTB baseline
G/G	0.296187178204027	monocyte	24	hMTB baseline
G/G	0.38084758634049	monocyte	24h	MTB baseline
G/G	0.360497928491892	monocyte	24	hMTB baseline
A/G	0.353437242882317	monocyte	24	hMTB baseline
G/G	0.289851594283269	monocyte	24	hMTB baseline
G/G	0.40082849079143	monocyte	24h	MTB baseline
A/G	0.282491353661623	monocyte	24	hMTB baseline
G/G	-0.16318482057957	monocyte	3h	CA response
G/G	-0.14879676021819	9 monocyt	e 3	hCA response
A/G	-0.18746970803652	monocyte	3h	CA response
A/G	-0.16054402029519	monocyte	3h	CA response
A/G	-0.07919972168240	76 monocy	te	3hCA response
A/G	-0.12839350304741	2 monocyt	e 3	hCA response
A/G	-0.05338958553311	56 monocy	te	3hCA response
G/G	-0.15005308067092	2 monocyt	e 3	hCA response
G/G	-0.25574194013352	1 monocyt	e 3	hCA response
G/G	-0.20260729785210	6 monocyt	e 3	hCA response
G/G	-0.14908954943597	4 monocyt	e 3	hCA response
G/G	-0.22488639713503	5 monocyt	e 3	hCA response
G/G	-0.05210411433787	76 monocy	te	3hCA response
G/G	-0.34981389974566	1 monocyt	e 3	hCA response
A/G	-0.10100351021749	8 monocyt	e 3	hCA response
A/G	0.132955688954658	monocyte	3h	CA response
G/G	-0.15458270894912	1 monocyt	e 3	hCA response
A/G	-0.10086886749319	6 monocyt	e 3	hCA response
G/G	-0.12617313473837	5 monocyt	e 3	hCA response
G/G	-0.23329709246442	9 monocyt	e 3	hCA response
A/G	-0.17871997755570	3 monocyt	e 3	hCA response
A/G	-0.18334097303651	2 monocyt	e 3	hCA response
A/G	-0.09038096018336	49 monocy	te	3hCA response
G/G	-0.19900949005317	monocyte	3h	CA response
A/G	-0.11381191150923	6 monocyt	e 3	hCA response
G/G	-0.20465665534199	8 monocyt	e 3	hCA response
A/G	-0.26555814613349	1 monocyt	e 3	hCA response
G/G	-0.18972659110780	1 monocyt	e 3	hCA response
G/G	-0.20402370833264	2 monocyt	e 3	hCA response
A/G	-0.14663572645073	5 monocyt	e 3	hCA response
G/G	-0.13730688409237	7 monocyt	e 3	hCA response
G/G	-0.14970571621654	8 monocyt	e 3	hCA response
G/G	-0.11107003396849	5 monocyt	e 3	hCA response
A/G	-0.08693893507503	86 monocy	te	3hCA response
G/G	-0.00034468681868	6935 mono	cyt	e 3hCA response
G/G	-0.12473001679735	4 monocyt	e 3	hCA response
A/A	-0.12161246822895	9 monocyt	e 3	hCA response
G/G	-0.07386757230395	96 monocy	te	3hCA response
G/G	-0.18499032300253	9 monocyt	e 3	hCA response
G/G	-0.10210287328111	4 monocyt	e 3	hCA response
G/G	0.166647195677604	monocyte	3h	CA response
G/G	-0.32819585422265	5 monocyt	e 3	hCA response
G/G	-0.28940159902054	5 monocyt	e 3	hCA response
A/G	-0.24798610735408	2 monocyt	e 3	hCA response
G/G	-0.07995234830661	24 monocy	te	3hCA response
A/G	-0.19325609253762	monocyte	3h	CA response
G/G	-0.23108192821396	2 monocyt	e 3	hCA response
A/A	-0.07515021748608	79 monocy	te	3hCA response
A/G	-0.2694716847756	monocyte	3hC	A response
G/G	-0.27259634828397	monocyte	3h	CA response
A/A	-0.09173850742483	15 monocy	te	3hCA response
A/G	-0.08666436342182	89 monocy	te	3hCA response
G/G	-0.23671323553669	6 monocyt	e 3	hCA response
G/G	-0.13644788080542	1 monocyt	e 3	hCA response
G/G	-0.03659493276196	76 monocy	te	3hCA response
A/G	-0.20202163194718	1 monocyt	e 3	hCA response
A/G	-0.21403185818568	1 monocyt	e 3	hCA response
A/G	-0.18176091395527	8 monocyt	e 3	hCA response
A/G	0.020788250550874	7 monocyt	e 3	hCA response
G/G	-0.20948165182061	5 monocyt	e 3	hCA response
A/G	-0.12213245411381	9 monocyt	e 3	hCA response
G/G	0.035417293547334	6 monocyt	e 3	hCA response
A/G	-0.22392754649904	7 monocyt	e 3	hCA response
A/G	-0.13524665439022	3 monocyt	e 3	hCA response
G/G	-0.25649509061703	5 monocyt	e 3	hCA response
A/G	-0.07442689389102	48 monocy	te	3hCA response
A/G	-0.17820789372598	6 monocyt	e 3	hCA response
G/G	-0.10648883769534	5 monocyt	e 3	hCA response
G/G	-0.20096126204532	5 monocyt	e 3	hCA response
A/G	-0.06519176223330	79 monocy	te	3hCA response
A/G	-0.13706074366132	9 monocyt	e 3	hCA response
G/G	-0.30125840184799	5 monocyt	e 3	hCA response
G/G	-0.05182382978408	67 monocy	te	24hCA response
G/G	-0.15799268481486	3 monocyt	e 2	4hCA response
A/G	0.000703194971308	718 monoc	yte	24hCA response
A/G	-0.02870144179113	1 monocyt	e 2	4hCA response
A/G	0.076363025070826	8 monocyt	e 2	4hCA response
A/G	0.131603404958416	monocyte	24	hCA response
A/G	-0.04451205573993	78 monocy	te	24hCA response
G/G	-0.24247028829294	7 monocyt	e 2	4hCA response
G/G	-0.16948886560798	7 monocyt	e 2	4hCA response
G/G	-0.07713101813236	18 monocy	te	24hCA response
G/G	-0.18426250045026	7 monocyt	e 2	4hCA response
G/G	-0.07730166283952	38 monocy	te	24hCA response
G/G	-0.03731356142392	09 monocy	te	24hCA response
G/G	-0.19205632269024	monocyte	24	hCA response
A/G	-0.10457239562042	3 monocyt	e 2	4hCA response
A/G	0.262339745640172	monocyte	24	hCA response
G/G	-0.08625366450755	9 monocyt	e 2	4hCA response
A/G	0.050899948864519	9 monocyt	e 2	4hCA response
G/G	-0.18595913464209	1 monocyt	e 2	4hCA response
G/G	-0.21008835822988	7 monocyt	e 2	4hCA response
A/G	-0.04014349127290	03 monocy	te	24hCA response
A/G	-0.11113736675294	2 monocyt	e 2	4hCA response
A/G	0.14503746143701	monocyte	24h	CA response
G/G	-0.23933063143072	9 monocyt	e 2	4hCA response
A/G	-0.07743579248587	06 monocy	te	24hCA response
G/G	-0.12317437845390	6 monocyt	e 2	4hCA response
A/G	-0.01722119817176	95 monocy	te	24hCA response
G/G	-0.23246351646578	7 monocyt	e 2	4hCA response
G/G	-0.16177507615566	monocyte	24	hCA response
A/G	-0.07603980153981	monocyte	24	hCA response
G/G	0.035736694140563	4 monocyt	e 2	4hCA response
G/G	0.069267055573321	2 monocyt	e 2	4hCA response
G/G	-0.18445722405299	9 monocyt	e 2	4hCA response
A/G	-0.01996885190213	44 monocy	te	24hCA response
G/G	0.049995267344773	8 monocyt	e 2	4hCA response
G/G	-0.05681282466861	3 monocyt	e 2	4hCA response
A/A	0.161178602298737	monocyte	24	hCA response
G/G	0.089086898211462	5 monocyt	e 2	4hCA response
G/G	-0.18343539086555	4 monocyt	e 2	4hCA response
G/G	0.073626766477559	1 monocyt	e 2	4hCA response
G/G	-0.12294080318458	9 monocyt	e 2	4hCA response
G/G	-0.17585148329869	2 monocyt	e 2	4hCA response
G/G	-0.35739437609321	6 monocyt	e 2	4hCA response
A/G	-0.31241137869642	7 monocyt	e 2	4hCA response
G/G	0.010407305166599	7 monocyt	e 2	4hCA response
A/G	0.105552856209897	monocyte	24	hCA response
G/G	-0.16362264460391	6 monocyt	e 2	4hCA response
A/A	0.019744844721424	2 monocyt	e 2	4hCA response
A/G	-0.01940570481145	38 monocy	te	24hCA response
G/G	-0.25851459268769	7 monocyt	e 2	4hCA response
A/A	0.084334024887432	6 monocyt	e 2	4hCA response
A/G	-0.02310144749097	51 monocy	te	24hCA response
G/G	-0.09595682463578	82 monocy	te	24hCA response
G/G	-0.02785710346810	86 monocy	te	24hCA response
G/G	0.039158310615008	1 monocyt	e 2	4hCA response
A/G	-0.10510447356007	9 monocyt	e 2	4hCA response
A/G	-0.08913146267272	65 monocy	te	24hCA response
A/G	0.066830153986496	1 monocyt	e 2	4hCA response
A/G	0.150679597845473	monocyte	24	hCA response
G/G	-0.12897071640301	2 monocyt	e 2	4hCA response
A/G	-0.08039502653258	76 monocy	te	24hCA response
G/G	0.175054411156501	monocyte	24	hCA response
A/G	-0.05056873864570	62 monocy	te	24hCA response
A/G	0.044544532896849	2 monocyt	e 2	4hCA response
A/G	-0.06878338302915	89 monocy	te	24hCA response
A/G	-0.06965479548106	53 monocy	te	24hCA response
G/G	-0.07237727415164	5 monocyt	e 2	4hCA response
G/G	-0.10550148052173	7 monocyt	e 2	4hCA response
A/G	-0.12423043620741	5 monocyt	e 2	4hCA response
A/G	0.126491701348661	monocyte	24	hCA response
G/G	-0.29848033242671	7 monocyt	e 2	4hCA response
G/G	-0.14686557922284	6 monocyt	e 2	4hPA response
G/G	0.112731860211774	monocyte	24	hPA response
A/G	0.015912572309319	6 monocyt	e 2	4hPA response
A/G	-0.02538605443017	57 monocy	te	24hPA response
A/G	0.117574613584898	monocyte	24	hPA response
A/G	0.144472485647148	monocyte	24	hPA response
A/G	0.065547862183112	9 monocyt	e 2	4hPA response
G/G	-0.06712959278369	35 monocy	te	24hPA response
G/G	-0.09659890479063	45 monocy	te	24hPA response
G/G	-0.12650517499087	1 monocyt	e 2	4hPA response
G/G	-0.22599391063996	5 monocyt	e 2	4hPA response
G/G	-0.00028435649041	3029 mono	cyt	e 24hPA response
G/G	-0.00505398307800	842 monoc	yte	24hPA response
G/G	-0.11642368579995	9 monocyt	e 2	4hPA response
A/G	-0.05444864742040	35 monocy	te	24hPA response
A/G	0.235574725037117	monocyte	24	hPA response
G/G	0.074962104051709	7 monocyt	e 2	4hPA response
A/G	0.034014236521110	5 monocyt	e 2	4hPA response
G/G	-0.15996959101600	8 monocyt	e 2	4hPA response
G/G	-0.11984935853917	1 monocyt	e 2	4hPA response
A/G	0.020730464737917	2 monocyt	e 2	4hPA response
A/G	-0.07237378609937	29 monocy	te	24hPA response
A/G	0.171163318966419	monocyte	24	hPA response
G/G	-0.10608773092258	monocyte	24	hPA response
A/G	0.006901854425211	52 monocy	te	24hPA response
G/G	-0.11924670509907	9 monocyt	e 2	4hPA response
A/G	-0.07158071041619	53 monocy	te	24hPA response
G/G	-0.09118108019352	27 monocy	te	24hPA response
G/G	0.127875341574573	monocyte	24	hPA response
A/G	0.022058626075314	9 monocyt	e 2	4hPA response
G/G	0.053936036867924	3 monocyt	e 2	4hPA response
G/G	0.014453456403153	4 monocyt	e 2	4hPA response
G/G	0.014007810227649	5 monocyt	e 2	4hPA response
A/G	0.207592560264964	monocyte	24	hPA response
G/G	0.064159125788540	2 monocyt	e 2	4hPA response
G/G	-0.07196245941110	47 monocy	te	24hPA response
A/A	0.211859457334368	monocyte	24	hPA response
G/G	0.014992419622716	8 monocyt	e 2	4hPA response
G/G	-0.15498566202052	6 monocyt	e 2	4hPA response
G/G	0.137982923888551	monocyte	24	hPA response
G/G	0.011223311509786	7 monocyt	e 2	4hPA response
G/G	-0.12377397813932	7 monocyt	e 2	4hPA response
G/G	-0.16418785343495	5 monocyt	e 2	4hPA response
A/G	-0.28533437446355	monocyte	24	hPA response
G/G	-0.03031933762321	65 monocy	te	24hPA response
A/G	0.051703092827436	1 monocyt	e 2	4hPA response
G/G	-0.12644703884591	4 monocyt	e 2	4hPA response
A/A	0.081050055334090	4 monocyt	e 2	4hPA response
A/G	-0.02600783900821	99 monocy	te	24hPA response
G/G	-0.10820668060982	8 monocyt	e 2	4hPA response
A/A	0.062431923895646	8 monocyt	e 2	4hPA response
A/G	-0.03843012669239	52 monocy	te	24hPA response
G/G	-0.10617602948438	7 monocyt	e 2	4hPA response
G/G	-0.07909855147527	96 monocy	te	24hPA response
G/G	0.077608642436435	2 monocyt	e 2	4hPA response
A/G	0.023410601540232	9 monocyt	e 2	4hPA response
A/G	-0.13218690222890	4 monocyt	e 2	4hPA response
A/G	0.058146149714583	3 monocyt	e 2	4hPA response
A/G	0.108270339124189	monocyte	24	hPA response
G/G	-0.10415870598423	1 monocyt	e 2	4hPA response
A/G	-0.14631002603872	8 monocyt	e 2	4hPA response
G/G	0.156301431763757	monocyte	24	hPA response
A/G	-0.08745210293177	27 monocy	te	24hPA response
A/G	0.086926284332747	1 monocyt	e 2	4hPA response
A/G	0.028950945305569	monocyte	24	hPA response
A/G	-0.03290370639292	73 monocy	te	24hPA response
G/G	-0.00926541109781	992 monoc	yte	24hPA response
G/G	-0.01453301527970	54 monocy	te	24hPA response
A/G	0.065863908675464	9 monocyt	e 2	4hPA response
A/G	0.143693006508155	monocyte	24	hPA response
G/G	-0.22817174991938	monocyte	24	hPA response
G/G	0.623988855839062	CD4T UT	bas	eline
A/G	0.296039821526074	CD4T UT	bas	eline
A/G	0.36109012744038	CD4T UT b	ase	line
G/G	0.569043211445325	CD4T UT	bas	eline
G/G	0.559867162919279	CD4T UT	bas	eline
A/G	0.363591680403434	CD4T UT	bas	eline
G/G	0.577899499535641	CD4T UT	bas	eline
A/G	0.431464553776309	CD4T UT	bas	eline
A/G	0.352715751600636	CD4T UT	bas	eline
G/G	0.58866562325552	CD4T UT b	ase	line
G/G	0.502408371316437	CD4T UT	bas	eline
A/G	0.340433488643476	CD4T UT	bas	eline
A/A	0.132625719126161	CD4T UT	bas	eline
G/G	0.582340324494558	CD4T UT	bas	eline
A/G	0.353212651331004	CD4T UT	bas	eline
A/G	0.3526658162622 C	D4T UT ba	sel	ine
A/A	0.095722030842979	9 CD4T UT	ba	seline
G/G	0.440770909767414	CD4T UT	bas	eline
G/G	0.476689539603103	CD4T UT	bas	eline
A/G	0.357425440018361	CD4T UT	bas	eline
G/G	0.481789580641779	CD4T UT	bas	eline
G/G	0.450638357786006	CD4T UT	bas	eline
A/G	0.266430738948154	CD4T UT	bas	eline
A/G	0.298413573516578	CD4T UT	bas	eline
G/G	0.499019330766633	CD4T UT	bas	eline
G/G	0.510669139123375	CD4T UT	bas	eline
G/G	0.52627331357994	CD4T UT b	ase	line
A/G	0.347771268667911	CD4T UT	bas	eline
A/G	0.316773120055315	CD4T UT	bas	eline
G/G	0.458616331994614	CD4T UT	bas	eline
G/G	0.59272368442193	CD4T UT b	ase	line
G/G	0.5514505810914 C	D4T UT ba	sel	ine
G/G	0.600659469857458	CD4T UT	bas	eline
G/G	0.587017722654712	CD4T UT	bas	eline
A/G	0.354773232664659	CD4T UT	bas	eline
A/G	0.398642537185089	CD4T UT	bas	eline
A/G	0.396211416421555	CD4T UT	bas	eline
G/G	0.554283243781849	CD4T UT	bas	eline
G/G	0.61086222794277	CD4T UT b	ase	line
G/G	0.613674172875821	CD4T UT	bas	eline
A/A	0.115280422281837	CD4T UT	bas	eline
G/G	0.530884312546189	CD4T UT	bas	eline
G/G	0.566875317571073	CD4T UT	bas	eline
A/G	0.365503499795609	CD4T UT	bas	eline
A/G	0.356499802126031	CD4T UT	bas	eline
G/G	0.585375443585299	CD4T UT	bas	eline
A/G	0.371798829177048	CD4T UT	bas	eline
A/G	0.315610361717482	CD4T UT	bas	eline
G/G	0.551610712787087	CD4T UT	bas	eline
A/G	0.379069455933459	CD4T UT	bas	eline
G/G	0.608581477352848	CD4T UT	bas	eline
A/G	0.402000208286571	CD4T UT	bas	eline
G/G	0.582898678027126	CD4T UT	bas	eline
A/G	0.37499792893662	CD4T UT b	ase	line
G/G	0.566980344814529	CD4T UT	bas	eline
A/G	0.411320003506691	CD4T UT	bas	eline
G/G	0.526653547202969	CD4T UT	bas	eline
G/G	0.519745210680015	CD4T UT	bas	eline
G/G	0.525135175530071	CD4T UT	bas	eline
A/G	0.369695082027841	CD4T UT	bas	eline
A/G	0.402670095336676	CD4T UT	bas	eline
A/G	0.321136037884271	CD4T UT	bas	eline
A/G	0.384144433159745	CD4T UT	bas	eline
G/G	0.528854273377714	CD4T UT	bas	eline
G/G	0.442882770020809	CD4T UT	bas	eline
G/G	0.493358336022372	CD4T UT	bas	eline
G/G	0.505082508027665	CD4T UT	bas	eline
G/G	0.478537228634902	CD4T UT	bas	eline
A/G	0.298261379310901	CD4T UT	bas	eline
A/G	0.301334078667291	CD4T UT	bas	eline
G/G	0.485369774486054	CD4T UT	bas	eline
G/G	0.476984880232596	CD4T UT	bas	eline
G/G	0.487575700608165	CD4T 24h	CA	baseline
G/G	0.48686688728659	CD4T 24hC	A b	aseline
A/G	0.328490930318932	CD4T 24h	CA	baseline
A/G	0.326233751907356	CD4T 24h	CA	baseline
A/G	0.288981817128737	CD4T 24h	CA	baseline
A/G	0.299326554455711	CD4T 24h	CA	baseline
G/G	0.40135144852654	CD4T 24hC	A b	aseline
G/G	0.424412518947414	CD4T 24h	CA	baseline
A/G	0.311188227680974	CD4T 24h	CA	baseline
G/G	0.52715009804769	CD4T 24hC	A b	aseline
G/G	0.502366525372459	CD4T 24h	CA	baseline
A/G	0.298856887851029	CD4T 24h	CA	baseline
A/A	0.139807266468553	CD4T 24h	CA	baseline
A/G	0.297533203986281	CD4T 24h	CA	baseline
G/G	0.503718078784916	CD4T 24h	CA	baseline
A/G	0.34052558031009	CD4T 24hC	A b	aseline
A/G	0.279864606116605	CD4T 24h	CA	baseline
G/G	0.430388653265248	CD4T 24h	CA	baseline
A/G	0.261228099159342	CD4T 24h	CA	baseline
A/A	0.138752724405301	CD4T 24h	CA	baseline
G/G	0.44945277287027	CD4T 24hC	A b	aseline
G/G	0.387112517785581	CD4T 24h	CA	baseline
A/G	0.272978509356435	CD4T 24h	CA	baseline
G/G	0.404060189802477	CD4T 24h	CA	baseline
G/G	0.559693642612166	CD4T 24h	CA	baseline
G/G	0.485796630648744	CD4T 24h	CA	baseline
G/G	0.488526397805489	CD4T 24h	CA	baseline
A/G	0.378374462117876	CD4T 24h	CA	baseline
G/G	0.500982531777383	CD4T 24h	CA	baseline
G/G	0.500941195288452	CD4T 24h	CA	baseline
G/G	0.491107433348263	CD4T 24h	CA	baseline
A/G	0.309011417292389	CD4T 24h	CA	baseline
G/G	0.510205729215483	CD4T 24h	CA	baseline
A/G	0.366504237719091	CD4T 24h	CA	baseline
G/G	0.430644487934198	CD4T 24h	CA	baseline
G/G	0.445746683830849	CD4T 24h	CA	baseline
A/G	0.313045424233354	CD4T 24h	CA	baseline
A/G	0.274529707769624	CD4T 24h	CA	baseline
G/G	0.463851198046283	CD4T 24h	CA	baseline
G/G	0.408853990701126	CD4T 24h	CA	baseline
A/G	0.33514545954442	CD4T 24hC	A b	aseline
G/G	0.436200629535449	CD4T 24h	CA	baseline
A/A	0.090347502247876	7 CD4T 24	hCA	baseline
G/G	0.479904140298745	CD4T 24h	CA	baseline
A/G	0.339495862870536	CD4T 24h	CA	baseline
A/G	0.346623256045775	CD4T 24h	CA	baseline
G/G	0.459014041489245	CD4T 24h	CA	baseline
A/A	0.143194414106904	CD4T 24h	CA	baseline
A/G	0.379432306384013	CD4T 24h	CA	baseline
G/G	0.525979289334174	CD4T 24h	CA	baseline
A/G	0.351739410340705	CD4T 24h	CA	baseline
A/G	0.404741870327169	CD4T 24h	CA	baseline
A/G	0.341837806608871	CD4T 24h	CA	baseline
G/G	0.562517644736898	CD4T 24h	CA	baseline
G/G	0.514106240633731	CD4T 24h	CA	baseline
A/G	0.243548073826521	CD4T 24h	CA	baseline
A/G	0.224375606863844	CD4T 24h	CA	baseline
G/G	0.405009494395066	CD4T 24h	CA	baseline
G/G	0.381952594674851	CD4T 24h	CA	baseline
A/G	0.256955451289612	CD4T 24h	CA	baseline
A/G	0.25056782546346	CD4T 24hC	A b	aseline
G/G	0.349961866146358	CD4T 24h	CA	baseline
G/G	0.347575066102014	CD4T 24h	CA	baseline
A/G	0.291722643900143	CD4T 24h	CA	baseline
A/G	0.279088819861727	CD4T 24h	CA	baseline
G/G	0.407080090366613	CD4T 24h	CA	baseline
G/G	0.407857121569106	CD4T 24h	CA	baseline
A/G	0.300924783411589	CD4T 24h	CA	baseline
G/G	0.413350610576102	CD4T 24h	CA	baseline
A/G	0.270711040208664	CD4T 24h	CA	baseline
G/G	0.37889770242006	CD4T 24hC	A b	aseline
A/G	0.392912724805201	CD4T 24h	CA	baseline
G/G	0.549939711698635	CD4T 24h	CA	baseline
G/G	0.560332538740792	CD4T 24h	CA	baseline
G/G	0.523607500247774	CD4T 24h	CA	baseline
A/G	0.372862904416437	CD4T 24h	CA	baseline
G/G	0.580350876916825	CD4T 24h	CA	baseline
G/G	0.49033226254008	CD4T 24hC	A b	aseline
G/G	0.542921334535728	CD4T 24h	CA	baseline
G/G	-0.11654932956135	2 CD4T 24	hCA	response
G/G	-0.20340100188048	4 CD4T 24	hCA	response
A/G	0.007439885349766	31 CD4T 2	4hC	A response
A/G	-0.14496716440593	4 CD4T 24	hCA	response
A/G	0.098113487907023	1 CD4T 24	hCA	response
A/G	-0.13155241187484	9 CD4T 24	hCA	response
A/G	-0.00852911009260	837 CD4T	24h	CA response
G/G	-0.07928139134737	3 CD4T 24	hCA	response
G/G	-0.00462988190403	424 CD4T	24h	CA response
G/G	-401833334863211	e-05 CD4T	24	hCA response
G/G	-0.07760958969922	37 CD4T 2	4hC	A response
G/G	-0.07276176163197	47 CD4T 2	4hC	A response
G/G	0.044836237539138	9 CD4T 24	hCA	response
G/G	-0.02414587696162	5 CD4T 24	hCA	response
A/G	-0.06008725751928	16 CD4T 2	4hC	A response
A/G	0.032392200966509	7 CD4T 24	hCA	response
G/G	-0.11766825123203	6 CD4T 24	hCA	response
A/G	0.003654016540423	35 CD4T 2	4hC	A response
G/G	-0.04942394467840	31 CD4T 2	4hC	A response
G/G	-0.17118650099277	CD4T 24h	CA	response
A/G	-0.17446183726209	1 CD4T 24	hCA	response
A/G	-0.09873831152818	48 CD4T 2	4hC	A response
A/G	0.068342384322205	1 CD4T 24	hCA	response
G/G	-0.13105615502595	8 CD4T 24	hCA	response
A/G	-0.04192076931092	67 CD4T 2	4hC	A response
G/G	-0.21506842923043	8 CD4T 24	hCA	response
A/G	-0.19544035611362	4 CD4T 24	hCA	response
G/G	-0.01880351501309	12 CD4T 2	4hC	A response
G/G	-0.10981771691865	8 CD4T 24	hCA	response
A/G	-0.01300670784751	96 CD4T 2	4hC	A response
G/G	-0.02028070495061	22 CD4T 2	4hC	A response
G/G	-0.03183226717222	58 CD4T 2	4hC	A response
G/G	-0.11894997171917	6 CD4T 24	hCA	response
A/G	-0.05614303042311	06 CD4T 2	4hC	A response
G/G	0.070402330764420	6 CD4T 24	hCA	response
G/G	0.004811882005629	43 CD4T 2	4hC	A response
A/A	0.035664270199245	5 CD4T 24	hCA	response
G/G	0.053651713587883	CD4T 24h	CA	response
G/G	-0.05121805686511	24 CD4T 2	4hC	A response
G/G	-0.02095205378424	28 CD4T 2	4hC	A response
G/G	0.001888199338900	5 CD4T 24	hCA	response
G/G	-0.17368409437228	3 CD4T 24	hCA	response
G/G	-0.19586078335551	4 CD4T 24	hCA	response
A/G	-0.11015687011118	1 CD4T 24	hCA	response
G/G	0.096710418468537	2 CD4T 24	hCA	response
A/G	-0.13376160005963	6 CD4T 24	hCA	response
G/G	-0.10443464332758	3 CD4T 24	hCA	response
A/A	0.055572652182966	3 CD4T 24	hCA	response
A/G	0.012438546115728	6 CD4T 24	hCA	response
G/G	-0.14031404203855	CD4T 24h	CA	response
A/A	0.009118699909044	93 CD4T 2	4hC	A response
A/G	-0.03182482902068	63 CD4T 2	4hC	A response
G/G	-0.08392132083914	52 CD4T 2	4hC	A response
G/G	-0.10025934129676	5 CD4T 24	hCA	response
G/G	0.029284353810216	2 CD4T 24	hCA	response
A/G	-0.09969816295421	14 CD4T 2	4hC	A response
A/G	-0.05914609136694	74 CD4T 2	4hC	A response
A/G	0.040872039260743	9 CD4T 24	hCA	response
A/G	0.080606692822657	9 CD4T 24	hCA	response
G/G	0.007644937650300	17 CD4T 2	4hC	A response
A/G	-0.03762332388920	88 CD4T 2	4hC	A response
G/G	0.077682959575939	6 CD4T 24	hCA	response
A/G	-0.09111046143081	CD4T 24h	CA	response
A/G	-0.00507178292289	479 CD4T	24h	CA response
A/G	-0.07853068845176	96 CD4T 2	4hC	A response
A/G	-0.08488175761545	06 CD4T 2	4hC	A response
G/G	-0.19520913323224	2 CD4T 24	hCA	response
G/G	-0.05475613871226	58 CD4T 2	4hC	A response
A/G	-0.10863817938343	8 CD4T 24	hCA	response
A/G	-0.03185863178790	65 CD4T 2	4hC	A response
G/G	-0.12657864548927	4 CD4T 24	hCA	response

## Sheet: figure_3f
cell_type	condition	classification	reqtls
B	3hCA	stronger in UT	1
B	3hCA	stronger in stim	1
B	24hCA	stronger in UT	1
B	24hCA	stronger in stim	3
B	3hMTB	stronger in UT	3
B	3hMTB	stronger in stim	1
B	24hMTB	stronger in UT	1
B	24hMTB	stronger in stim	4
B	3hPA	stronger in UT	0
B	3hPA	stronger in stim	1
B	24hPA	stronger in UT	1
B	24hPA	stronger in stim	3
CD4T	3hCA	stronger in UT	37
CD4T	3hCA	stronger in stim	11
CD4T	24hCA	stronger in UT	25
CD4T	24hCA	stronger in stim	32
CD4T	3hMTB	stronger in UT	24
CD4T	3hMTB	stronger in stim	8
CD4T	24hMTB	stronger in UT	14
CD4T	24hMTB	stronger in stim	20
CD4T	3hPA	stronger in UT	22
CD4T	3hPA	stronger in stim	8
CD4T	24hPA	stronger in UT	13
CD4T	24hPA	stronger in stim	12
CD8T	3hCA	stronger in UT	23
CD8T	3hCA	stronger in stim	7
CD8T	24hCA	stronger in UT	16
CD8T	24hCA	stronger in stim	20
CD8T	3hMTB	stronger in UT	9
CD8T	3hMTB	stronger in stim	4
CD8T	24hMTB	stronger in UT	15
CD8T	24hMTB	stronger in stim	11
CD8T	3hPA	stronger in UT	10
CD8T	3hPA	stronger in stim	7
CD8T	24hPA	stronger in UT	12
CD8T	24hPA	stronger in stim	7
DC	3hCA	stronger in UT	16
DC	3hCA	stronger in stim	2
DC	24hCA	stronger in UT	23
DC	24hCA	stronger in stim	6
DC	3hMTB	stronger in UT	8
DC	3hMTB	stronger in stim	2
DC	24hMTB	stronger in UT	16
DC	24hMTB	stronger in stim	4
DC	3hPA	stronger in UT	13
DC	3hPA	stronger in stim	6
DC	24hPA	stronger in UT	19
DC	24hPA	stronger in stim	5
monocyte	3hCA	stronger in UT	89
monocyte	3hCA	stronger in stim	29
monocyte	24hCA	stronger in UT	51
monocyte	24hCA	stronger in stim	57
monocyte	3hMTB	stronger in UT	64
monocyte	3hMTB	stronger in stim	20
monocyte	24hMTB	stronger in UT	68
monocyte	24hMTB	stronger in stim	41
monocyte	3hPA	stronger in UT	60
monocyte	3hPA	stronger in stim	23
monocyte	24hPA	stronger in UT	59
monocyte	24hPA	stronger in stim	39
NK	3hCA	stronger in UT	15
NK	3hCA	stronger in stim	11
NK	24hCA	stronger in UT	18
NK	24hCA	stronger in stim	9
NK	3hMTB	stronger in UT	11
NK	3hMTB	stronger in stim	6
NK	24hMTB	stronger in UT	13
NK	24hMTB	stronger in stim	6
NK	3hPA	stronger in UT	6
NK	3hPA	stronger in stim	10
NK	24hPA	stronger in UT	15
NK	24hPA	stronger in stim	8

[truncated: 17 more sheets: figure_4a, figure_4b_correlations, figure_4b_interactions, figure_4c, figure_4d, figure_s1d, figure_s1g, figure_s2, figure_s3, figure_s4a, figure_s4bd, figure_s4c, figure_s4e, figure_s5a, figure_s5b_interaction, figure_s5b_correlations, figure_s6]
